# Supplementary material for: Comprehensive validation of liquid-based cytology specimens for next-generation sequencing in cancer genome analysis
Source: PLoS One. 2019 Jun 14;14(6):e0217724. doi: 10.1371/journal.pone.0217724 (PMC6568385; doi:10.1371/journal.pone.0217724)
Supplement: S1 File — (ZIP) [file pone.0217724.s001.zip]

Archive with 10 entries (10 files):
- Capan1_fixed_1 month_ÆèÅoò√û@ò╩_é▄é╞é▀.xlsx
- Capan1_fixed_1week_overnight_é▄é╞é▀.xlsx
- Capan1_fixed_3 month_ÆèÅoò√û@ò╩_é▄é╞é▀.xlsx
- ERCP_LBCÆ╖è·ò█è╟CRR_QC_é▄é╞é▀.xlsx
- FTC133_fixed_1 month_ÆèÅoò√û@ò╩_é▄é╞é▀.xlsx
- FTC133_fixed_1week_overnight_é▄é╞é▀.xlsx
- FTC133_fixed_3 month_ÆèÅoò√û@ò╩_é▄é╞é▀.xlsx
- MCF7_fixed_1 month_ÆèÅoò√û@ò╩_é▄é╞é▀.xlsx
- MCF7_fixed_1week_overnight_é▄é╞é▀.xlsx
- MCF7_fixed_3 month_ÆèÅoò√û@ò╩_é▄é╞é▀.xlsx
