# Supplementary material for: Comprehensive validation of liquid-based cytology specimens for next-generation sequencing in cancer genome analysis
Source: PLoS One. 2019 Jun 14;14(6):e0217724. doi: 10.1371/journal.pone.0217724 (PMC6568385; doi:10.1371/journal.pone.0217724)
Supplement: S1 File — (ZIP) [file pone.0217724.s001.zip › Capan1_fixed_1 month_ÆèÅoò√û@ò╩_é▄é╞é▀.xlsx]

## Sheet: Sheet1
QG; QIAGEN Dneasy, MN; TAKARAマッハライナーゲル, BC; Beckman Coulter, PM; Promega MAXwell
Sample ID	Qubit DNA			CT ave		Quality Control Results					# Cycles	Dilution Setup		Total (Diluted) Sample Volume Needed (μl)	Comment
	ng/μL	dil	ng	100	200	Assay QC	QC Score	QC Call	Amplifiable (ng/μl)	Added cycles		Sample Volume (µl)	ddH2O (µl)
Capan1_3*10^4_QG_1	15.1	10	679.5	18.42	18.87	Pass	-0.003	High	4.82968	2	18	9.93854	9.26146	19.2
Capan1_3*10^4_QG_2	43.2	10	1944	18.5667	18.9567	Pass	-0.0036	High	4.45449	2	18	10.7756	8.42436	19.2
Capan1_3*10^4_QG_3	24.7	10	1111.5	18.4933	18.9233	Pass	-0.0032	High	4.62225	2	18	10.3846	8.81544	19.2
Capan1_3*10^4_MN_1	15		675	18.3367	18.8867	Pass	-0.00286667	High	4.52712	2	18	10.6028	8.59724	19.2
Capan1_3*10^4_MN_2	14.3		643.5	18.5033	18.9833	Pass	-0.00356667	High	4.13225	2	18	11.6159	7.58406	19.2
Capan1_3*10^4_MN_3	10.9		490.5	18.06	18.62	Pass	-0.00276667	High	5.46515	2	18	8.78292	10.4171	19.2	If prefered, only 16 Cylces May Be Used
Capan1_3*10^4_BC_1	16.8	10	756	18.1333	18.7267	Pass	-0.00243333	High	5.13463	2	18	9.34828	9.85172	19.2	If preferred, only 16 cycles may be used
Capan1_3*10^4_BC_2	21.3	10	958.5	18.15	18.73	Pass	-0.00256667	High	5.09917	2	18	9.4133	9.7867	19.2	If preferred, only 16 cycles may be used
Capan1_3*10^4_BC_3	18.8	10	846	18.3	18.9567	Pass	-0.0018	High	4.47513	2	18	10.726	8.47404	19.2
Capan1_3*10^4_PM_1	9.03		406.35	16.9167	17.4533	Pass	-0.0036	High	13.0737	2	18	3.6715	15.5285	19.2	If preferred, only 16 cycles may be used
Capan1_3*10^4_PM_2	10.9		490.5	16.2767	16.76	Pass	-0.00413333	High	20.7532	2	18	2.3129	16.8871	19.2	If preferred, only 16 cycles may be used
Capan1_3*10^4_PM_3	11.9		535.5	16.0567	16.52	Pass	-0.00433333	High	24.3401	2	18	1.97206	17.2279	19.2	If prefered, only 16 Cylces May Be Used
				CT ave
	Qubit DNA			100	200		QC Score		Amplifiable (ng/μl)			Qc score T.test			amplifiable T.test
QIAGEN	27.6667		14.283	18.4933	18.9167		-0.00326667	0.000305505	4.63547	0.187943		0.0288671			0.0246254
TAKARA	13.4		2.19317	18.3	18.83		-0.00306667	0.00043589	4.70818	0.684646		0.0453743			0.0213556
Beckman	18.9667		2.25462	18.1944	18.8044		-0.00226667	0.000409607	4.90298	0.370953		0.0247341			0.0267436
Promrga MAXwell	10.61		1.45681	16.4167	16.9111		-0.00402222	0.000379083	19.389	5.75575
				0.0733333	0.0437163
				0.22393	0.188178
				0.0917928	0.131839
				0.446766	0.484669
