# Supplementary material for: Comprehensive validation of liquid-based cytology specimens for next-generation sequencing in cancer genome analysis
Source: PLoS One. 2019 Jun 14;14(6):e0217724. doi: 10.1371/journal.pone.0217724 (PMC6568385; doi:10.1371/journal.pone.0217724)
Supplement: S1 File — (ZIP) [file pone.0217724.s001.zip › Capan1_fixed_1week_overnight_é▄é╞é▀.xlsx]

## Sheet: Sheet1
Sample ID	Qubit DNA			CT ave		Quality Control Results					# Cycles	Dilution Setup		Total (Diluted) Sample Volume Needed (μl)	Comment
	ng/μL	dil	ng	100	200	Assay QC	QC Score	QC Call	Amplifiable (ng/μl)	Added cycles		Sample Volume (µl)	ddH2O (µl)
Capan1 3*10^5_1	2.24		89.6	18.7733	20.3167	Pass	0.0064	High	2.49423	2	18	No dilution required		19.2
Capan1 3*10^5_2	4.19		167.6	17.68	18.77	Pass	0.00186667	High	6.22725	2	18	7.70806	11.4919	19.2	If prefered, only 16 Cylces May Be Used
Capan1 3*10^5_3	1.77		70.8	18.7433	19.7167	Pass	0.0007	High	3.10285	2	18	15.4696	3.73036	19.2
Capan1 1*10^5_1	15.2		608	16.48	17.06	Pass	-0.00323333	High	17.0724	2	18	2.81155	16.3884	19.2	If prefered, only 16 Cylces May Be Used
Capan1 1*10^5_2	26.2		1048	15.6933	16.3967	Pass	-0.002	High	28.219	2	18	1.70098	17.499	19.2	If prefered, only 16 Cylces May Be Used
Capan1 1*10^5_3	28.9		1156	15.6433	16.26	Pass	-0.00286667	High	30.1049	2	18	1.59442	17.6056	19.2	If prefered, only 16 Cylces May Be Used
Capan1 3*10^4_1	16.9		676	15.2033	15.7967	Pass	-0.0031	High	41.1721	2	18	1.16584	18.0342	19.2	If preferred, only 16 cycles may be used
Capan1 3*10^4_2	14.6		584	15.1567	15.7233	Pass	-0.00336667	High	42.9205	2	18	1.11835	18.0817	19.2	If preferred, only 16 cycles may be used
Capan1 3*10^4_3	12.2		488	14.98	15.6033	Pass	-0.0028	High	47.5683	2	18	1.00908	18.1909	19.2	If prefered, only 16 Cylces May Be Used
	Qubit DNA			CT ave
	ng/μL			100	200		QC Score		Amplifiable (ng/μl)			QC score t.test			amplifiable t.test
3*10^5	2.73333	1.28321		18.3989	19.6011		0.00298889	0.00301115	3.94144	2.00282		0.0381603			0.00169462
1*10^5	23.4333	7.25695		15.9389	16.5722		-0.0027	0.000633333	25.1321	7.04332		0.255023			0.0107019
3*10^4	14.5667	2.35018		15.1133	15.7078		-0.00308889	0.000283497	43.887	3.30581
				0.622757	0.779782
				0.469282	0.427919
				0.117804	0.0976009
