# Supplementary material for: Comprehensive validation of liquid-based cytology specimens for next-generation sequencing in cancer genome analysis
Source: PLoS One. 2019 Jun 14;14(6):e0217724. doi: 10.1371/journal.pone.0217724 (PMC6568385; doi:10.1371/journal.pone.0217724)
Supplement: S1 File — (ZIP) [file pone.0217724.s001.zip › Capan1_fixed_3 month_ÆèÅoò√û@ò╩_é▄é╞é▀.xlsx]

## Sheet: Sheet1
QG; QIAGEN Dneasy, MN; TAKARAマッハライナーゲル, BC; Beckman Coulter, PM; Promega MAXwell
Sample ID	Qubit DNA			CT ave		Quality Control Results					# Cycles	Dilution Setup		Total (Diluted) Sample Volume Needed (μl)	Comment
	ng/μL	dil	ng	100	200	Assay QC	QC Score	QC Call	Amplifiable (ng/μl)	Added cycles		Sample Volume (µl)	ddH2O (µl)
CR3M_Capan1_3*10^4_QG1	6.74		303.3	18.7733	19.4533	Pass	-0.0016	High	3.12805	2	18	15.345	3.85495	19.2
CR3M_Capan1_3*10^4_QG2	6.6		297	18.7133	19.3833	Pass	-0.0017	High	3.2722	2	18	14.669	4.53098	19.2
CR3M_Capan1_3*10^4_QG3	7.79		350.55	18.32	18.94	Pass	-0.0022	High	4.37291	2	18	10.9767	8.22334	19.2
CR3M_Capan1_3*10^4_MN1	7.42		333.9	18.5	19.06	Pass	-0.0028	High	3.94109	2	18	12.1794	7.02063	19.2
CR3M_Capan1_3*10^4_MN2	5.44		244.8	18.7267	19.2833	Pass	-0.00283333	High	3.37198	2	18	14.235	4.96503	19.2
CR3M_Capan1_3*10^4_MN3	5.7		256.5	18.66	19.2167	Pass	-0.00283333	High	3.53145	2	18	13.5921	5.60786	19.2
CR3M_Capan1_3*10^4_BC1	57.2	10	2574	18.0433	18.8167	Pass	-0.000666667	High	5.02316	2	18	9.55574	9.64426	19.2	If prefered, only 16 Cylces May Be Used
CR3M_Capan1_3*10^4_BC2	62	10	2790	17.9867	18.7667	Pass	-0.0006	High	5.21233	2	18	9.20894	9.99106	19.2	If prefered, only 16 Cylces May Be Used
CR3M_Capan1_3*10^4_BC3	61.9	10	2785.5	18.02	18.8233	Pass	-0.000366667	High	5.05226	2	18	9.5007	9.6993	19.2	If prefered, only 16 Cylces May Be Used
CR3M_Capan1_3*10^4_PM1	9.57		430.65	15.8167	16.3733	Pass	-0.00273333	High	23.9496	2	18	2.00421	17.1958	19.2	If preferred, only 16 cycles may be used
CR3M_Capan1_3*10^4_PM2	7.96		358.2	15.8933	16.3967	Pass	-0.00326667	High	23.1338	2	18	2.07489	17.1251	19.2	If preferred, only 16 cycles may be used
CR3M_Capan1_3*10^4_PM3	8.92		401.4	15.7167	16.0967	Pass	-0.0045	High	27.2893	2	18	1.75893	17.4411	19.2	If prefered, only 16 Cylces May Be Used
				CT ave
	Qubit DNA			100	200		QC Score		Amplifiable (ng/μl)			Qc score T.test			amplifiable T.test
QIAGEN	7.04333		0.65041	18.6022	19.2589		-0.00183333	0.000321455	3.59105	0.680936		0.0196451	1.9		0.00090249
TAKARA	6.18667		1.07598	18.6289	19.1867		-0.00282222	1.9245e-05	3.61484	0.293577		0.159404	15		0.00185336
Beckman	60.3667		2.74287	18.0167	18.8022		-0.000544444	0.000157527	5.09591	0.101862		0.0202649	2		0.00217662
Promrga MAXwell	8.81667		0.809959	15.8089	16.2889		-0.0035	0.000906152	24.7909	2.20179
				0.246246	0.278375
				0.116492	0.114649
				0.02848	0.0309719
				0.0885898	0.166878
