# Supplementary material for: Comprehensive validation of liquid-based cytology specimens for next-generation sequencing in cancer genome analysis
Source: PLoS One. 2019 Jun 14;14(6):e0217724. doi: 10.1371/journal.pone.0217724 (PMC6568385; doi:10.1371/journal.pone.0217724)
Supplement: S1 File — (ZIP) [file pone.0217724.s001.zip › ERCP_LBCÆ╖è·ò█è╟CRR_QC_é▄é╞é▀.xlsx]

## Sheet: Sheet1
	Sample ID	Qubit DNA	CT ave		Quality Control Results					# Cycles	Dilution Setup		Total (Diluted) Sample Volume Needed (μl)	Comment
		ng/μL	100	200	Assay QC	QC Score	QC Call	Amplifiable (ng/μl)	Added cycles		Sample Volume (µl)	ddH2O (µl)
2013	CRR_Pan_1-2	6.83	18.33	19.9533	Pass	0.0071	High	3.02499	2	18	15.8678	3.33215	19.2
	CRR_Pan_1-6	2.84	18.7067	20.1967	Pass	0.00576667	High	2.44008	2	18	No dilution required		19.2
	CRR_Pan_1-19	7.5	17.8067	19.29	Pass	0.0057	High	4.56388	2	18	10.5174	8.68264	19.2
	CRR_Pan_2-3	1.91	18.76	20.21	Pass	0.00536667	High	2.38435	2	18	No dilution required		19.2
	CRR_Pan_2-6	2.13	18.42	19.76	Pass	0.00426667	High	3.13528	2	18	15.3096	3.89037	19.2
	CRR_Pan_2-15	3.99	18.3533	19.6633	Pass	0.00396667	High	3.31788	2	18	14.4671	4.73293	19.2
2014	CRR_Pan_3-11	3.38	19.14	20.6	Pass	0.00546667	High	1.82588	2	18	No dilution required		19.2
	CRR_Pan_3-18	5.18	18.6933	20.38	Pass	0.00773333	High	2.30047	2	18	No dilution required		19.2
	CRR_Pan_3-20	3.68	18.6267	19.8167	Pass	0.00276667	High	2.86181	2	18	16.7726	2.4274	19.2
	CRR_Pan_3-23	2.06	18.8733	20.2033	Pass	0.00416667	High	2.29781	2	18	No dilution required		19.2
	CRR_Pan_4-13	1.16	22.4133	24.5333	Pass	0.0120667	High	0.150232						We do not recommend proceeding with this sample
	CRR_Pan_4-14	1.06	21.0633	22.94	Pass	0.00963333	High	0.416656	2	18	No dilution required		19.2
	CRR_Pan_4-18	1.24	18.2867	19.6	Pass	0.004	High	3.47078	2	18	13.8297	5.37027	19.2
	CRR_Pan_4-24	11.2	20.9533	22.4867	Pass	0.0062	High	0.506486	2	18	No dilution required		19.2
2015	CRR_Pan_6-29	3.32	19.54	20.88	Pass	0.00483333	High	1.28663	2	18	No dilution required		19.2
	CRR_Pan_6-31	5.28	18.9933	20.1967	Pass	0.00346667	High	1.97055	2	18	No dilution required		19.2
	CRR_Pan_7-3	2.99	18.7033	20.1067	Pass	0.00546667	High	2.24793	2	18	No dilution required		19.2
	CRR_Pan_7-4	1.16	20.0233	21.66	Pass	0.0078	High	0.830429	2	18	No dilution required		19.2
	CRR_Pan_7-24	1.31	20.65	22.14	Pass	0.00633333	High	0.56589	2	18	No dilution required		19.2
	CRR_Pan_7-29	36.3	17.8	18.3767	Pass	-0.0028	High	5.59936	2	18	8.57241	10.6276	19.2	If prefered, only 16 Cylces May Be Used
	CRR_Pan_7-33	5.08	18.5667	19.82	Pass	0.00396667	High	2.60316	2	18	18.4392	0.760839	19.2
2016	CRR_Pan_10-32	6.26	18.3567	19.61	Pass	0.00396667	High	3.01104	2	18	15.9413	3.25866	19.2
	CRR_Pan_10-36	1.01	21.18	22.6567	Pass	0.0062	High	0.393725	2	18	No dilution required		19.2
	CRR_Pan_11-20	9.08	17.78	19.74	Pass	0.0110333	High	3.51517	2	18	13.6551	5.5449	19.2
	CRR_Pan_12-31	10.5	16.3067	17.5233	Pass	0.0036	High	12.6284	2	18	3.80097	15.399	19.2	If prefered, only 16 Cylces May Be Used
	CRR_Pan_13-10	4.03	20.0433	21.9533	Pass	0.0105333	High	0.744974	2	18	No dilution required		19.2
2017	CRR_Pan_13-15	1.62	19.22	20.05	Pass	0.00786667	High	1.39984	2	18	No dilution required		19.2
	CRR_Pan_13-27	3.09	18.3133	18.9967	Pass	0.0064	High	2.76114	2	18	17.3842	1.81584	19.2
	CRR_Pan_13-30	3.18	17.8233	18.51	Pass	0.00643333	High	3.87338	2	18	12.3923	6.80774	19.2
	CRR_Pan_14-11	2.71	18.5633	19.29	Pass	0.00683333	High	2.28722	2	18	No dilution required		19.2
	CRR_Pan_14-36	1.13	19.4233	20.0967	Pass	0.0063	High	1.28366	2	18	No dilution required		19.2
2018	CRR_Pan_15-28	3.92	17.25	18.1533	Pass	0.0086	High	5.3465	2	18	8.97784	10.2222	19.2	If prefered, only 16 Cylces May Be Used
	CRR_Pan_15-29	7.63	16.6467	17.5267	Pass	0.00836667	High	8.18847	2	18	5.8619	13.3381	19.2	If preferred, only 16 cycles may be used
	CRR_Pan_16-12	1.18	19.6033	19.9567	Pass	0.0031	High	1.26599	2	18	No dilution required		19.2
	CRR_Pan_16-13	1	19.6133	20.4367	Pass	0.0078	High	1.06826	2	18	No dilution required		19.2
	CRR_Pan_17-15	1.86	18.8067	19.5133	Pass	0.00663333	High	1.94566	2	18	No dilution required		19.2
	CRR_Pan_17-31	1.32	18.3733	19.2167	Pass	0.008	High	2.50578	2	18	19.1557	0.0443102	19.2
	142267.1		21.0567	25.0367	Pass	0.0314333	High	0.247173	6	22	No dilution required		19.2
	142269.1		20.2467	23.1467	Pass	0.0206333	High	0.630075	2	18	No dilution required		19.2
	143225.2		21.0567	24.6733	Pass	0.0278	High	0.280342	6	22	No dilution required		19.2
	143637		21.24	25.27	Pass	0.0316333	High	0.180524	6	22	No dilution required		19.2
	143952		19.66	22.62	Pass	0.0209333	High	0.782011	2	18	No dilution required		19.2
		CT ave
		100	200		QC Score		t test	Amplifiable (ng/μl)		t test
	2013	18.3961	19.8456		0.00536111	0.00113537		3.14441	0.791595
	2014	19.7563	21.32		0.00650417	0.00314226		1.72877	1.23554
	2015	19.1824	20.4543		0.00415238	0.00339345		2.1577	1.69021
	2016	18.7333	20.2967		0.00706667	0.00354017		4.05865	4.98108
	2017	18.6687	19.3887		0.00676667	0.000647645		2.32105	1.06412
	2018	18.3822	19.1339		0.00708333	0.00206739		3.38678	2.81507
	4年 FFPE	20.652	24.1493		0.0264867	0.00542641		0.424025	0.265436
		CT ave
		100	200		QC Score			Amplifiable (ng/μl)
	2014	19.7563	21.32		0.00650417	0.00314226		1.72877	1.23554
	2015	19.1824	20.4543		0.00415238	0.00339345		2.1577	1.69021
	2016	18.7333	20.2967		0.00706667	0.00354017		4.05865	4.98108
	2017	18.6687	19.3887		0.00676667	0.000647645		2.32105	1.06412
	2018	18.3822	19.1339		0.00708333	0.00206739		3.38678	2.81507
	4年 FFPE	20.652	24.1493		0.0264867	0.00542641		0.424025	0.265436
