# Supplementary material for: Comprehensive validation of liquid-based cytology specimens for next-generation sequencing in cancer genome analysis
Source: PLoS One. 2019 Jun 14;14(6):e0217724. doi: 10.1371/journal.pone.0217724 (PMC6568385; doi:10.1371/journal.pone.0217724)
Supplement: S1 File — (ZIP) [file pone.0217724.s001.zip › FTC133_fixed_1 month_ÆèÅoò√û@ò╩_é▄é╞é▀.xlsx]

## Sheet: Sheet1
QG; QIAGEN Dneasy, MN; TAKARAマッハライナーゲル, BC; Beckman Coulter, PM; Promega MAXwell
Sample ID	Qubit DNA			CT ave		Quality Control Results					# Cycles	Dilution Setup		Total (Diluted) Sample Volume Needed (μl)	Comment
	ng/μL	dil	ng	100	200	Assay QC	QC Score	QC Call	Amplifiable (ng/μl)	Added cycles		Sample Volume (µl)	ddH2O (µl)
FTC133_3*10^4_QG_1	18.1	10	814.5	18.34	18.8933	Pass	-0.00196667	High	4.92547	2	18	9.74526	9.45474	19.2
FTC133_3*10^4_QG_2	24.5	10	1102.5	17.9867	18.6967	Pass	-0.0004	High	5.95979	2	18	8.05398	11.146	19.2	If prefered, only 16 Cylces May Be Used
FTC133_3*10^4_QG_3	17.6	10	792	18.3767	18.9867	Pass	-0.0014	High	4.70848	2	18	10.1944	9.00563	19.2
FTC133_3*10^4_MN_1	22.4	10	1008	18.31	18.9667	Pass	-0.0018	High	4.44421	2	18	10.8006	8.39944	19.2
FTC133_3*10^4_MN_2	7.12		320.4	18.6	19.2467	Pass	-0.0019	High	3.64755	2	18	13.1595	6.04049	19.2
FTC133_3*10^4_MN_3	13.1		589.5	18.2067	18.8667	Pass	-0.00176667	High	4.7687	2	18	10.0656	9.13435	19.2
FTC133_3*10^4_BC_1	37.9	10	1705.5	17.9167	18.6733	Pass	-0.0008	High	5.6383	2	18	8.5132	10.6868	19.2	If prefered, only 16 Cylces May Be Used
FTC133_3*10^4_BC_2	23.5	10	1057.5	17.9333	18.73	Pass	-0.0004	High	5.49681	2	18	8.73234	10.4677	19.2	If prefered, only 16 Cylces May Be Used
FTC133_3*10^4_BC_3	69.3	10	3118.5	18.0133	18.7267	Pass	-0.00123333	High	5.35268	2	18	8.96747	10.2325	19.2	If preferred, only 16 cycles may be used
FTC133_3*10^4_PM_1	5.71		256.95	16.2933	16.85	Pass	-0.0034	High	20	2	18	2.4	16.8	19.2	If prefered, only 16 Cylces May Be Used
FTC133_3*10^4_PM_2	4.88		219.6	15.9733	16.5367	Pass	-0.00333333	High	24.909	2	18	1.92701	17.273	19.2	If prefered, only 16 Cylces May Be Used
FTC133_3*10^4_PM_3	5.31		238.95	16.5933	17.1967	Pass	-0.00293333	High	15.9844	2	18	3.00292	16.1971	19.2	If prefered, only 16 Cylces May Be Used
				CT ave
	Qubit DNA			100	200		QC Score		Amplifiable (ng/μl)			Qc score T.test			amplifiable T.test
QIAGEN	20.0667		3.84751	18.2344	18.8589		-0.00125556	0.000793259	5.19791	0.668665		0.0278035	2.7		0.0104247	1
TAKARA	14.2067		7.69988	18.3722	19.0267		-0.00182222	6.93889e-05	4.28682	0.576906		0.00401388	1>		0.0157291	1.5
Beckman	43.5667		23.4199	17.9544	18.71		-0.000811111	0.000416778	5.49593	0.142814		0.0112761	1.1		0.0141483	1.4
Promrga MAXwell	5.3		0.41509	16.2867	16.8611		-0.00322222	0.000252396	20.2978	4.46973
				0.215364	0.148037
				0.203915	0.196977
				0.0516756	0.031798
				0.310054	0.33014
