# Supplementary material for: Comprehensive validation of liquid-based cytology specimens for next-generation sequencing in cancer genome analysis
Source: PLoS One. 2019 Jun 14;14(6):e0217724. doi: 10.1371/journal.pone.0217724 (PMC6568385; doi:10.1371/journal.pone.0217724)
Supplement: S1 File — (ZIP) [file pone.0217724.s001.zip › FTC133_fixed_1week_overnight_é▄é╞é▀.xlsx]

## Sheet: Sheet1
Sample ID	Qubit DNA			CT ave		Quality Control Results					# Cycles	Dilution Setup		Total (Diluted) Sample Volume Needed (μl)	Comment
	ng/μL	dil	ng	100	200	Assay QC	QC Score	QC Call	Amplifiable (ng/μl)	Added cycles		Sample Volume (µl)	ddH2O (µl)
FTC133 3*10^5_1	25.8		1032	15.6933	16.3833	Pass	-0.00163333	High	27.4157	2	18	1.75082	17.4492	19.2	If prefered, only 16 Cylces May Be Used
FTC133 3*10^5_2	27.8		1112	15.9367	16.63	Pass	-0.0016	High	23.1338	2	18	2.07489	17.1251	19.2	If prefered, only 16 Cylces May Be Used
FTC133 3*10^5_3	29.2		1168	15.91	16.6067	Pass	-0.00156667	High	23.5381	2	18	2.03924	17.1608	19.2	If prefered, only 16 Cylces May Be Used
FTC133 1*10^5_1	19.4		776	15.5433	16.2667	Pass	-0.0013	High	30.0702	2	18	1.59627	17.6037	19.2	If prefered, only 16 Cylces May Be Used
FTC133 1*10^5_2	19.8		792	15.64	16.3033	Pass	-0.0019	High	28.7123	2	18	1.67176	17.5282	19.2	If prefered, only 16 Cylces May Be Used
FTC133 1*10^5_3	20.1		804	15.5333	16.3233	Pass	-0.000633333	High	29.5878	2	18	1.62229	17.5777	19.2	If prefered, only 16 Cylces May Be Used
FTC133 3*10^4_1	6.16		246.4	15.3933	16.1933	Pass	-0.000533333	High	32.4901	2	18	1.47737	17.7226	19.2	If preferred, only 16 cycles may be used
FTC133 3*10^4_2	6.05		242	15.6233	16.4367	Pass	-0.0004	High	27.5745	2	18	1.74074	17.4593	19.2	If preferred, only 16 cycles may be used
FTC133 3*10^4_3	6.95		278	15.65	16.5333	Pass	0.0003	High	26.4207	2	18	1.81676	17.3832	19.2	If prefered, only 16 Cylces May Be Used
				CT ave
	Qubit DNA			100	200		QC Score		Amplifiable (ng/μl)			Qc score T.test			Amplifiable T.test
3*10^5	27.6		1.7088	15.8467	16.54		-0.0016	3.33333e-05	24.6959	2.36408		0.0143644			0.0119727
1*10^5	19.7667		0.351188	15.5722	16.2978		-0.00127778	0.000633626	29.4567	0.688377		0.0203356			0.368724
3*10^4	6.38667		0.490951	15.5556	16.3878		-0.000211111	0.000447627	28.8284	3.22316
				0.133458	0.136178
				0.0589098	0.0287389
				0.14112	0.175193
