# Supplementary material for: Comprehensive validation of liquid-based cytology specimens for next-generation sequencing in cancer genome analysis
Source: PLoS One. 2019 Jun 14;14(6):e0217724. doi: 10.1371/journal.pone.0217724 (PMC6568385; doi:10.1371/journal.pone.0217724)
Supplement: S1 File — (ZIP) [file pone.0217724.s001.zip › FTC133_fixed_3 month_ÆèÅoò√û@ò╩_é▄é╞é▀.xlsx]

## Sheet: Sheet1
QG; QIAGEN Dneasy, MN; TAKARAマッハライナーゲル, BC; Beckman Coulter, PM; Promega MAXwell
Sample ID	Qubit DNA			CT ave		Quality Control Results					# Cycles	Dilution Setup		Total (Diluted) Sample Volume Needed (μl)	Comment
	ng/μL	dil	ng	100	200	Assay QC	QC Score	QC Call	Amplifiable (ng/μl)	Added cycles		Sample Volume (µl)	ddH2O (µl)
CR3M_FTC133_3*10^4_QG1	10.6		477	17.9667	18.7933	Pass	-0.000166667	High	4.93686	2	18	9.72277	9.47723	19.2
CR3M_FTC133_3*10^4_QG2	8.01		360.45	18.3867	19.22	Pass	-0.0001	High	3.68142	2	18	13.0385	6.16154	19.2
CR3M_FTC133_3*10^4_QG3	8.09		364.05	18.19	19.1467	Pass	0.00113333	High	4.04254	2	18	11.8737	7.32627	19.2
CR3M_FTC133_3*10^4_MN1	9.32		419.4	17.6933	18.81	Pass	0.00276667	High	5.68408	2	18	8.44463	10.7554	19.2	If prefered, only 16 Cylces May Be Used
CR3M_FTC133_3*10^4_MN2	6.16		277.2	18.2433	19.3567	Pass	0.00273333	High	3.88683	2	18	12.3494	6.85061	19.2
CR3M_FTC133_3*10^4_MN3	14.5		652.5	17.1933	18.4267	Pass	0.00393333	High	7.71997	2	18	6.21764	12.9824	19.2	If preferred, only 16 cycles may be used
CR3M_FTC133_3*10^4_BC1	57.8	10	2601	17.82	18.7433	Pass	0.000833333	High	5.56711	2	18	8.62207	10.5779	19.2	If prefered, only 16 Cylces May Be Used
CR3M_FTC133_3*10^4_BC2	63.5	10	2857.5	17.91	18.8567	Pass	0.00106667	High	5.1883	2	18	9.25159	9.94841	19.2	If prefered, only 16 Cylces May Be Used
CR3M_FTC133_3*10^4_BC3	56.7	10	2551.5	17.97	18.8867	Pass	0.000766667	High	5.02896	2	18	9.54471	9.65529	19.2	If preferred, only 16 cycles may be used
CR3M_FTC133_3*10^4_PM1	8.92		401.4	15.97	16.6	Pass	-0.002	High	20.9943	2	18	2.28633	16.9137	19.2	If prefered, only 16 Cylces May Be Used
CR3M_FTC133_3*10^4_PM2	6.61		297.45	16.1567	16.7267	Pass	-0.0026	High	18.8339	2	18	2.54859	16.6514	19.2	If prefered, only 16 Cylces May Be Used
CR3M_FTC133_3*10^4_PM3	7.42		333.9	16.1167	16.8233	Pass	-0.00123333	High	18.4676	2	18	2.59914	16.6009	19.2	If prefered, only 16 Cylces May Be Used
				CT ave
	Qubit DNA			100	200		QC Score		Amplifiable (ng/μl)			qc score t.test			amplifiable t.test
QIAGEN	8.9		1.47279	18.1811	19.0533		0.000288889	0.00073207	4.22027	0.646319		0.00410715	1>		0.000481005
TAKARA	9.99333		4.21057	17.71	18.8644		0.00314444	0.000683401	5.76363	1.91781		0.000544959	1>		0.00563996
Beckman	59.3333		3.65011	17.9	18.8289		0.000888889	0.000157527	5.26146	0.27643		0.0138225	1.3		0.000989079
Promrga MAXwell	7.65		1.17205	16.0811	16.7167		-0.00194444	0.000685025	19.432	1.36539
				0.210141	0.228133
				0.525198	0.467384
				0.0754983	0.0755964
				0.0982815	0.112002
