# Supplementary material for: Comprehensive validation of liquid-based cytology specimens for next-generation sequencing in cancer genome analysis
Source: PLoS One. 2019 Jun 14;14(6):e0217724. doi: 10.1371/journal.pone.0217724 (PMC6568385; doi:10.1371/journal.pone.0217724)
Supplement: S1 File — (ZIP) [file pone.0217724.s001.zip › MCF7_fixed_1 month_ÆèÅoò√û@ò╩_é▄é╞é▀.xlsx]

## Sheet: Sheet1
QG; QIAGEN Dneasy, MN; TAKARAマッハライナーゲル, BC; Beckman Coulter, PM; Promega MAXwell
Sample ID	Qubit DNA			CT ave		Quality Control Results					# Cycles	Dilution Setup		Total (Diluted) Sample Volume Needed (μl)	Comment
	ng/μL	dil	ng	100	200	Assay QC	QC Score	QC Call	Amplifiable (ng/μl)	Added cycles		Sample Volume (µl)	ddH2O (µl)
MCF7_3*10^4_QG_1	31	1/3	1395	17.25	18.0067	Pass	-0.000766667	High	10.0579	2	18	4.77235	14.4276	19.2	If prefered, only 16 Cylces May Be Used
MCF7_3*10^4_QG_2	29.1	1/3	1309.5	17.49	18.13	Pass	-0.00193333	High	8.86791	2	18	5.41277	13.7872	19.2	If prefered, only 16 Cylces May Be Used
MCF7_3*10^4_QG_3	27.6	1/3	1242	17.3533	18.11	Pass	-0.000766667	High	9.36272	2	18	5.12671	14.0733	19.2	If prefered, only 16 Cylces May Be Used
MCF7_3*10^4_MN_1	5.37		241.65	18.9633	19.4767	Pass	-0.0032	High	3.3371	2	18	14.3837	4.81625	19.2
MCF7_3*10^4_MN_2	5.24		235.8	18.8533	19.3333	Pass	-0.00353333	High	3.64334	2	18	13.1747	6.02527	19.2
MCF7_3*10^4_MN_3	2.25		101.25	19.5933	20.2333	Pass	-0.00193333	High	2.06374	2	18	No dilution required		19.2
MCF7_3*10^4_BC_1	49.5	1/5	2227.5	18.0567	18.5233	Pass	-0.00366667	High	6.3581	2	18	7.54943	11.6506	19.2	If preferred, only 16 cycles may be used
MCF7_3*10^4_BC_2	75.1	1/8	3379.5	18.03	18.5233	Pass	-0.0034	High	6.41713	2	18	7.47998	11.72	19.2	If preferred, only 16 cycles may be used
MCF7_3*10^4_BC_3	176	1/18	7920	18.06	18.58	Pass	-0.00313333	High	6.22725	2	18	7.70806	11.4919	19.2	If prefered, only 16 Cylces May Be Used
MCF7_3*10^4_PM_1	11.9		535.5	16.4533	16.84	Pass	-0.0051	High	18.9868	2	18	2.52807	16.6719	19.2	If prefered, only 16 Cylces May Be Used
MCF7_3*10^4_PM_2	10.5		472.5	16.5467	16.9567	Pass	-0.00486667	High	17.6541	2	18	2.71892	16.4811	19.2	If prefered, only 16 Cylces May Be Used
MCF7_3*10^4_PM_3	14.1		634.5	16.59	17.06	Pass	-0.00426667	High	16.7791	2	18	2.8607	16.3393	19.2	If prefered, only 16 Cylces May Be Used
				CT ave
	Qubit DNA			100	200		QC Score		Amplifiable (ng/μl)			qc score t.test			amplifiable t.test
QIAGEN	29.2333		1.70392	17.3644	18.0822		-0.00115556	0.000673575	9.42952	0.597813		0.00629624	1>		0.00164808
TAKARA	4.28667		1.765	19.1367	19.6811		-0.00288889	0.000844152	3.01473	0.837691		0.011746	1.1		0.000514129
Beckman	100.2		66.881	18.0489	18.5422		-0.0034	0.000266667	6.33416	0.0971777		0.00307903	1>		0.00141221
Promrga MAXwell	12.1667		1.81475	16.53	16.9522		-0.00474444	0.000429901	17.8067	1.11175
				0.120385	0.0661928
				0.399291	0.483578
				0.0164429	0.0327165
				0.0698411	0.110067
