# Supplementary material for: Comprehensive validation of liquid-based cytology specimens for next-generation sequencing in cancer genome analysis
Source: PLoS One. 2019 Jun 14;14(6):e0217724. doi: 10.1371/journal.pone.0217724 (PMC6568385; doi:10.1371/journal.pone.0217724)
Supplement: S1 File — (ZIP) [file pone.0217724.s001.zip › MCF7_fixed_1week_overnight_é▄é╞é▀.xlsx]

## Sheet: Sheet1
Sample ID	Qubit DNA			CT ave		Quality Control Results					# Cycles	Dilution Setup		Total (Diluted) Sample Volume Needed (μl)	Comment
	ng/μL	dil	ng	100	200	Assay QC	QC Score	QC Call	Amplifiable (ng/μl)	Added cycles		Sample Volume (µl)	ddH2O (µl)
MCF7_3*10^5_1	3.57		142.8	18.2367	19.21	Pass	0.0015	High	4.51146	2	18	10.6396	8.56043	19.2
MCF7_3*10^5_2	4.22		168.8	17.9067	18.82	Pass	0.0009	High	5.79013	2	18	8.28997	10.91	19.2	If prefered, only 16 Cylces May Be Used
MCF7_3*10^5_3	7.55		302	17.68	18.6867	Pass	0.00183333	High	6.55954	2	18	7.31759	11.8824	19.2	If prefered, only 16 Cylces May Be Used
MCF7 1*10^5_1	13.6		544	16.3633	16.7167	Pass	-0.0047	High	20.4911	2	18	2.34248	16.8575	19.2	If prefered, only 16 Cylces May Be Used
MCF7 1*10^5_2	14.1		564	16.4533	16.8533	Pass	-0.00423333	High	18.943	2	18	2.53391	16.6661	19.2	If prefered, only 16 Cylces May Be Used
MCF7 1*10^5_3	13.8		552	16.54	17.04	Pass	-0.00323333	High	17.2309	2	18	2.78569	16.4143	19.2	If prefered, only 16 Cylces May Be Used
MCF7 3*10^4_1	8.84		353.6	15.97	16.43	Pass	-0.00363333	High	25.9368	2	18	1.85065	17.3493	19.2	If preferred, only 16 cycles may be used
MCF7 3*10^4_2	8.53		341.2	16.0867	16.4667	Pass	-0.00443333	High	24.5945	2	18	1.95166	17.2483	19.2	If preferred, only 16 cycles may be used
MCF7 3*10^4_3	9.82		392.8	16.0467	16.4667	Pass	-0.00403333	High	24.9378	2	18	1.92479	17.2752	19.2	If prefered, only 16 Cylces May Be Used
				CT ave
	Qubit DNA			100	200		QC Score		Amplifiable (ng/μl)			QC score T.test			amplifiable T.test
3*10^5	5.11333		2.1351	17.9411	18.9056		0.00141111	0.000472973	5.62038	1.03454		0.000806043			0.00118475
1*10^5	13.8333		0.251661	16.4522	16.87		-0.00405556	0.000749321	18.8884	1.63079		0.485726			0.00650303
3*10^4	9.06333		0.673375	16.0344	16.4544		-0.00403333	0.0004	25.1563	0.697345
				0.279927	0.271955
				0.0883386	0.16231
				0.0592859	0.0211695
