# Supplementary material for: Comprehensive validation of liquid-based cytology specimens for next-generation sequencing in cancer genome analysis
Source: PLoS One. 2019 Jun 14;14(6):e0217724. doi: 10.1371/journal.pone.0217724 (PMC6568385; doi:10.1371/journal.pone.0217724)
Supplement: S1 File — (ZIP) [file pone.0217724.s001.zip › MCF7_fixed_3 month_ÆèÅoò√û@ò╩_é▄é╞é▀.xlsx]

## Sheet: Sheet1
QG; QIAGEN Dneasy, MN; TAKARAマッハライナーゲル, BC; Beckman Coulter, PM; Promega MAXwell
Sample ID	Qubit DNA			CT ave		Quality Control Results					# Cycles	Dilution Setup		Total (Diluted) Sample Volume Needed (μl)	Comment
	ng/μL	dil	ng	100	200	Assay QC	QC Score	QC Call	Amplifiable (ng/μl)	Added cycles		Sample Volume (µl)	ddH2O (µl)
CR3M_MCF7_3*10^4_QG1	148	10	6660	18.1033	18.7767	Pass	-0.0017	High	4.73576	2	18	10.1357	9.06434	19.2
CR3M_MCF7_3*10^4_QG2	109	10	4905	18.1333	18.7533	Pass	-0.00223333	High	4.72483	2	18	10.1591	9.0409	19.2
CR3M_MCF7_3*10^4_QG3	63.9	10	2875.5	17.97	18.5967	Pass	-0.00216667	High	5.27899	2	18	9.09265	10.1073	19.2	If preferred, only 16 cycles may be used
CR3M_MCF7_3*10^4_MN1	97.3	10	4378.5	17.9433	18.5833	Pass	-0.00203333	High	5.35268	2	18	8.96747	10.2325	19.2	If preferred, only 16 cycles may be used
CR3M_MCF7_3*10^4_MN2	120	10	5400	18.09	18.6167	Pass	-0.00316667	High	5.02896	2	18	9.54471	9.65529	19.2	If preferred, only 16 cycles may be used
CR3M_MCF7_3*10^4_MN3	111	10	4995	17.9733	18.6133	Pass	-0.00203333	High	5.24252	2	18	9.1559	10.0441	19.2	If prefered, only 16 Cylces May Be Used
CR3M_MCF7_3*10^4_BC1	453	10	20385	17.97	18.69	Pass	-0.00123333	High	5.11096	2	18	9.39158	9.80842	19.2	If prefered, only 16 Cylces May Be Used
CR3M_MCF7_3*10^4_BC2	494	10	22230	17.9867	18.7233	Pass	-0.00106667	High	5.02316	2	18	9.55574	9.64426	19.2	If prefered, only 16 Cylces May Be Used
CR3M_MCF7_3*10^4_BC3	489	10	22005	18.0467	18.7567	Pass	-0.00133333	High	4.86327	2	18	9.86989	9.33011	19.2
CR3M_MCF7_3*10^4_PM1	9.16		412.2	16.5633	17.01	Pass	-0.00383333	High	14.8281	2	18	3.2371	15.9629	19.2	If prefered, only 16 Cylces May Be Used
CR3M_MCF7_3*10^4_PM2	10.5		472.5	16.6733	17.1267	Pass	-0.00376667	High	13.7078	2	18	3.50165	15.6984	19.2	If prefered, only 16 Cylces May Be Used
CR3M_MCF7_3*10^4_PM3	6.87		309.15	16.7967	17.2367	Pass	-0.0039	High	12.643	2	18	3.79658	15.4034	19.2	If prefered, only 16 Cylces May Be Used
				CT ave
	Qubit DNA			100	200		QC Score		Amplifiable (ng/μl)			qc score t.test			amplifiable t.test
QIAGEN	106.967		42.0869	18.0689	18.7089		-0.00203333	0.000290593	4.91319	0.316837		0.00473303	1>		0.00399152
TAKARA	109.433		11.4308	18.0022	18.6044		-0.00241111	0.00065433	5.20806	0.164587		0.0372513	3.7		0.00249801
Beckman	478.667		22.3681	18.0011	18.7233		-0.00121111	0.000134715	4.99913	0.125579		0.000116664	1>		0.00204392
Promrga MAXwell	8.84333		1.8356	16.6778	17.1244		-0.00383333	6.66667e-05	13.7263	1.09269
				0.086944	0.097885
				0.0774836	0.0183586
				0.0403228	0.0333333
				0.11673	0.11335
