# Supplementary material for: Comprehensive validation of liquid-based cytology specimens for next-generation sequencing in cancer genome analysis
Source: PLoS One. 2019 Jun 14;14(6):e0217724. doi: 10.1371/journal.pone.0217724 (PMC6568385; doi:10.1371/journal.pone.0217724)
Supplement: S2 File — (ZIP) [file pone.0217724.s002.zip]

Archive with 28 entries (23 files):
- Cell NGS data190524/generead160/
- Cell NGS data190524/generead160/Beckman/
- Cell NGS data190524/generead160/Beckman/CR3M-Capan1-BC1_S3_L001_R_001.fastq.variants.vcf
- Cell NGS data190524/generead160/Beckman/CR3M-Capan1-BC1_S3_L001_R_001.fastq.variants.xls
- Cell NGS data190524/generead160/Beckman/CR3M-FTC133-BC1_S4_L001_R_001.fastq.variants.vcf
- Cell NGS data190524/generead160/Beckman/CR3M-FTC133-BC1_S4_L001_R_001.fastq.variants.xls
- Cell NGS data190524/generead160/Beckman/CR3M-MCF7-BC1_S5_L001_R_001.fastq.variants.vcf
- Cell NGS data190524/generead160/Beckman/CR3M-MCF7-BC1_S5_L001_R_001.fastq.variants.xls
- Cell NGS data190524/generead160/Promega/
- Cell NGS data190524/generead160/Promega/CR3M-Capan1-PM1_S4_L001_R_001.fastq.variants.vcf
- Cell NGS data190524/generead160/Promega/CR3M-Capan1-PM1_S4_L001_R_001.fastq.variants.xls
- Cell NGS data190524/generead160/Promega/CR3M-FTC133-PM1_S5_L001_R_001.fastq.variants.vcf
- Cell NGS data190524/generead160/Promega/CR3M-FTC133-PM1_S5_L001_R_001.fastq.variants.xls
- Cell NGS data190524/generead160/Promega/CR3M-MCF7-PM1_S6_L001_R_001.fastq.variants.vcf
- Cell NGS data190524/generead160/Promega/CR3M-MCF7-PM1_S6_L001_R_001.fastq.variants.xls
- Cell NGS data190524/generead160/Qiagen/
- Cell NGS data190524/generead160/Qiagen/CR3M-Capan1-QG1_S3_L001_R_001.fastq.variants.vcf
- Cell NGS data190524/generead160/Qiagen/CR3M-Capan1-QG1_S3_L001_R_001.fastq.variants.xls
- Cell NGS data190524/generead160/Qiagen/CR3M-FTC133-QG1_S4_L001_R_001.fastq.variants.vcf
- Cell NGS data190524/generead160/Qiagen/CR3M-FTC133-QG1_S4_L001_R_001.fastq.variants.xls
- Cell NGS data190524/generead160/Qiagen/CR3M-MCF7-QG1_S5_L001_R_001.fastq.variants.vcf
- Cell NGS data190524/generead160/Qiagen/CR3M-MCF7-QG1_S5_L001_R_001.fastq.variants.xls
- Cell NGS data190524/qiaseq93/
- Cell NGS data190524/qiaseq93/QIAseq-DNA-smCounter2.Combined.20180919_193228.summary.xlsx
- Cell NGS data190524/qiaseq93/QIAseq-DNA-smCounter2.Qs93-CR3M-MCF7-BC_S7.smCounter.anno.vcf
- Cell NGS data190524/qiaseq93/QIAseq-DNA-smCounter2.Qs93-CR3M-MCF7-MN_S6.smCounter.anno.vcf
- Cell NGS data190524/qiaseq93/QIAseq-DNA-smCounter2.Qs93-CR3M-MCF7-PM_S8.smCounter.anno.vcf
- Cell NGS data190524/qiaseq93/QIAseq-DNA-smCounter2.Qs93-CR3M-MCF7-QG_S5.smCounter.anno.vcf
