# Supplementary material for: Comprehensive validation of liquid-based cytology specimens for next-generation sequencing in cancer genome analysis
Source: PLoS One. 2019 Jun 14;14(6):e0217724. doi: 10.1371/journal.pone.0217724 (PMC6568385; doi:10.1371/journal.pone.0217724)
Supplement: S2 File — (ZIP) [file pone.0217724.s002.zip › Cell NGS data190524/generead160/Beckman/CR3M-FTC133-BC1_S4_L001_R_001.fastq.variants.xls]

## Sheet: summary
ATGCGCCT-F	sample ID
6674034	Total reads
6674034	Reads >= 45 bp
0	Reads Dropped for Downsampling
95.7	% Reads >= 45 bp aligned to the target region and control amplicons
0.5	% Reads >= 45 bp aligned to the control amplicons
743452	Bases in target region
787	Median read depth in target region
947	Mean read depth in target region
90	% of bases covered at >= 10% of median
85	% of bases covered at >= 20% of median
89	% of bases covered at >= 10% of mean
83	% of bases covered at >= 20% of mean
98	% of bases covered at >= 10x
95	% of bases covered at >= 30x
89	% of bases covered at >= 100x
96	% of bases callable according to GATK CallableLoci Walker
2.18	Ti / Tv ratio of SNPs called
0.27	fraction of C->T and G->A variants
382	SNPs / MNPs
110	Insertions / Deletions
0	CNVs
380	High confidence variants (variants that pass all filters)
13	Lower confidence variants (variants that fail some filters)
99	Putative false-positive calls
405	Variants in dbSNP or COSMIC
0	Variants with annotated clinical significance in Clinvar
88199	dbSNP & Cosmic records at callable loci
3352	dbSNP & Cosmic records at non-callable loci
7571	Clinvar records at callable loci
319	Clinvar records at non-callable loci

## Sheet: high-confidence variants
Chrom	Pos GRCh37	dbSNP ID	COSMIC ID	Ref	Variant	Gene Name	Variant Type	Transcript ID	Codon Change	AA Change	Filtered Coverage	Allele Coverage	Allele Frequency	Variant Frequency	P-Value	snpEff Effect	snpEff Impact	Filter	SIFT Score	Interpro Domain	UniProt	PolyPhen Score	COSMIC Sample Count	Somatic Mutation Assay	Variant Clinical Significance
chr1	2488153	rs4870		A	G	TNFRSF14	SNP	NM_003820.2	c.50A>G	p.K17R	436	A=0 G=435	A=0.0 G=0.998	0.998	1e-05	NON_SYNONYMOUS_CODING	MODERATE	PASS	0.43		B4DU65,Q92956	0.145,0.159			N/A
chr1	11187893	rs1770344		T	C	MTOR	SNP	NM_004958.3			617	T=0 C=617	T=0.0 C=1.0	1	1e-05	INTRON	MODIFIER	PASS							N/A
chr1	11205058	rs1057079		C	T	MTOR	SNP	NM_004958.3	c.4731G>A	p.A1577	1947	C=0 T=1946	C=0.0 T=0.999	0.999	1e-05	SYNONYMOUS_CODING	LOW	PASS							N/A
chr1	11288758	rs1064261		G	A	MTOR	SNP	NM_004958.3	c.2997C>T	p.N999	1027	G=0 A=1022	G=0.0 A=0.995	0.995	1e-05	SYNONYMOUS_CODING	LOW	PASS							N/A
chr1	11319587	rs4845988		A	G	MTOR	SNP	NM_004958.3			606	A=0 G=605	A=0.0 G=0.998	0.998	1e-05	INTRON	MODIFIER	PASS							N/A
chr1	17359676	rs1022580		C	A	SDHB	SNP	NM_003000.2			688	C=0 A=687	C=0.0 A=0.999	0.999	1e-05	INTRON	MODIFIER	PASS							N/A
chr1	17380497	rs2746462		G	T	SDHB	SNP	NM_003000.2	c.18C>A	p.A6	897	G=0 T=891	G=0.0 T=0.993	0.993	1e-05	SYNONYMOUS_CODING	LOW	PASS							N/A
chr1	27057621	rs41303629		A	C	ARID1A	SNP	NM_006015.4			758	A=0 C=755	A=0.0 C=0.996	0.996	1e-05	INTRON	MODIFIER	PASS							N/A
chr1	27089446	rs34681611		G	C	ARID1A	SNP	NM_006015.4			732	G=0 C=730	G=0.0 C=0.997	0.997	1e-05	INTRON	MODIFIER	PASS							N/A
chr1	45796269	rs3219493		G	C	MUTYH	SNP	NM_001128425.1			594	G=0 C=594	G=0.0 C=1.0	1	1e-05	INTRON	MODIFIER	PASS							N/A
chr1	45798555	rs3219487		T	C	MUTYH	SNP	NM_001128425.1			56	T=0 C=56	T=0.0 C=1.0	1	1e-05	INTRON	MODIFIER	PASS							N/A
chr1	78430689	rs11409017		A	AG	FUBP1	INS	NM_003902.3			798	A=0 AG=795	A=0.0 AG=0.996	0.996	1e-05	INTRON	MODIFIER	PASS							N/A
chr1	78432503	rs3736909		G	C	FUBP1	SNP	NM_003902.3			1388	G=0 C=1375	G=0.0 C=0.991	0.991	1e-05	INTRON	MODIFIER	PASS							N/A
chr1	118165761			C	A	FAM46C	SNP	NM_017709.3	c.271C>A	p.L91M	48	C=32 A=16	C=0.667 A=0.333	0.333	1e-05	NON_SYNONYMOUS_CODING	MODERATE	PASS	0	Domain_of_unknown_function_DUF1693_(1),	Q5VWP2	0.998			N/A
chr1	118166319			G	A	FAM46C	SNP	NM_017709.3	c.829G>A	p.D277N	87	G=0 A=86	G=0.0 A=0.989	0.989	1e-05	NON_SYNONYMOUS_CODING	MODERATE	PASS	0	Domain_of_unknown_function_DUF1693_(1),	Q5VWP2	0.634			N/A
chr1	120478285	rs5025718		T	C	NOTCH2	SNP	NM_024408.3			38	T=0 C=38	T=0.0 C=1.0	1	1e-05	INTRON	MODIFIER	PASS							N/A
chr1	162722846	rs1632311		C	G	DDR2	SNP	NM_006182.2			274	C=0 G=272	C=0.0 G=0.993	0.993	1e-05	INTRON	MODIFIER	PASS							N/A
chr1	162737116	rs2298258		C	G	DDR2	SNP	NM_006182.2	c.1260C>G	p.L420	671	C=0 G=670	C=0.0 G=0.999	0.999	1e-05	SYNONYMOUS_CODING	LOW	PASS	0						N/A
chr1	162740327	rs1780003		T	C	DDR2	SNP	NM_006182.2			581	T=0 C=579	T=0.0 C=0.997	0.997	1e-05	INTRON	MODIFIER	PASS							N/A
chr1	162741794	rs3738807		C	T	DDR2	SNP	NM_006182.2			438	C=0 T=438	C=0.0 T=1.0	1	1e-05	INTRON	MODIFIER	PASS							N/A
chr1	162743242	rs200983597		A	G	DDR2	SNP	NM_006182.2			644	A=0 G=640	A=0.0 G=0.994	0.994	1e-05	INTRON	MODIFIER	PASS							N/A
chr1	162743418	rs1355287		G	T	DDR2	SNP	NM_006182.2			515	G=0 T=514	G=0.0 T=0.998	0.998	1e-05	INTRON	MODIFIER	PASS							N/A
chr1	193218843	rs11583414		C	G	CDC73	SNP	NM_024529.4			1070	C=0 G=1066	C=0.0 G=0.996	0.996	1e-05	INTRON	MODIFIER	PASS							N/A
chr1	226253316	rs1849032		G	T	H3F3A	SNP	NM_002107.4			114	G=0 T=114	G=0.0 T=1.0	1	1e-05	INTRON	MODIFIER	PASS							N/A
chr2	25458546	rs2304429		C	T	DNMT3A	SNP	NM_022552.4			845	C=0 T=844	C=0.0 T=0.999	0.999	1e-05	INTRON	MODIFIER	PASS							N/A
chr2	25466888	rs2289093		G	T	DNMT3A	SNP	NM_022552.4			302	G=0 T=301	G=0.0 T=0.997	0.997	1e-05	INTRON	MODIFIER	PASS							N/A
chr2	25469913	rs2276599		C	T	DNMT3A	SNP	NM_022552.4			485	C=0 T=485	C=0.0 T=1.0	1	1e-05	INTRON	MODIFIER	PASS							N/A
chr2	29416366	rs1881421		G	C	ALK	SNP	NM_004304.4	c.4587C>G	p.D1529E	810	G=0 C=810	G=0.0 C=1.0	1	1e-05	NON_SYNONYMOUS_CODING	MODERATE	PASS	1		Q9UM73	0			N/A
chr2	29416481	rs1881420	COSM1130802	T	C	ALK	SNP	NM_004304.4	c.4472A>G	p.K1491R	72	T=0 C=72	T=0.0 C=1.0	1	1e-05	NON_SYNONYMOUS_CODING	MODERATE	PASS	0.38		Q9UM73	0.003	1	COSM1130802	N/A
chr2	29416572	rs1670283		T	C	ALK	SNP	NM_004304.4	c.4381A>G	p.I1461V	68	T=0 C=68	T=0.0 C=1.0	1	1e-05	NON_SYNONYMOUS_CODING	MODERATE	PASS			Q9UM73	0			N/A
chr2	29445390			G	A	ALK	SNP	NM_004304.4	c.3443C>T	p.A1148V	654	G=439 A=215	G=0.671 A=0.329	0.329	1e-05	NON_SYNONYMOUS_CODING	MODERATE	PASS		Serine-threonine/tyrosine-protein_kinase_(1),Protein_kinase-like_domain_(1),Tyrosine-protein_kinase,_catalytic_domain_(1),Protein_kinase,_catalytic_domain_(1),	Q9UM73	0.978			N/A
chr2	29445458	rs3795850		G	T	ALK	SNP	NM_004304.4	c.3375C>A	p.G1125	283	G=0 T=283	G=0.0 T=1.0	1	1e-05	SYNONYMOUS_CODING	LOW	PASS							N/A
chr2	29446184	rs2276550		C	G	ALK	SNP	NM_004304.4			275	C=0 G=274	C=0.0 G=0.996	0.996	1e-05	INTRON	MODIFIER	PASS							N/A
chr2	29498210	rs4589708		A	G	ALK	SNP	NM_004304.4			221	A=0 G=220	A=0.0 G=0.995	0.995	1e-05	INTRON	MODIFIER	PASS							N/A
chr2	29543663	rs2293564		T	C	ALK	SNP	NM_004304.4	c.1500A>G	p.Q500	559	T=0 C=559	T=0.0 C=1.0	1	1e-05	SYNONYMOUS_CODING	LOW	PASS							N/A
chr2	29940529	rs2246745		A	T	ALK	SNP	NM_004304.4	c.702T>A	p.P234	458	A=0 T=457	A=0.0 T=0.998	0.998	1e-05	SYNONYMOUS_CODING	LOW	PASS							N/A
chr2	39526842	rs2111382		A	C	MAP4K3	SNP	NM_003618.3			1095	A=0 C=1094	A=0.0 C=0.999	0.999	1e-05	INTRON	MODIFIER	PASS							N/A
chr2	48028256			AG	A	MSH6	DEL	NM_000179.2		p.-1045	160	AG=0 A=156	AG=0.0 A=0.975	0.975	1e-05	FRAME_SHIFT	HIGH	PASS							N/A
chr2	48030838	rs2020911		A	T	MSH6	SNP	NM_000179.2			525	A=0 T=524	A=0.0 T=0.998	0.998	1e-05	INTRON	MODIFIER	PASS							N/A
chr2	48032874	rs3136358 rs2234731		ACTAT	A	MSH6	DEL	NM_000179.2			451	ACTAT=0 A=450	ACTAT=0.0 A=0.998	0.998	1e-05	INTRON	MODIFIER	PASS							N/A
chr2	48032937	rs3136359		T	C	MSH6	SNP	NM_000179.2			453	T=0 C=453	T=0.0 C=1.0	1	1e-05	INTRON	MODIFIER	PASS							N/A
chr2	48040904	rs77079615		G	GA	FBXO11	INS	NM_001190274.1			442	G=0 GA=432	G=0.0 GA=0.977	0.977	1e-05	INTRON	MODIFIER	PASS							N/A
chr2	95847040	rs10578519		TGCG	T	ZNF2	DEL	NM_021088.2		p.LR156L	217	TGCG=0 T=217	TGCG=0.0 T=1.0	1	1e-05	CODON_DELETION	MODERATE	PASS							N/A
chr2	198257795	rs4685		T	C	SF3B1	SNP	NM_012433.2	c.3657A>G	p.V1219	247	T=0 C=247	T=0.0 C=1.0	1	1e-05	SYNONYMOUS_CODING	LOW	PASS							N/A
chr2	198265173	rs788017		T	A	SF3B1	SNP	NM_012433.2			253	T=0 A=246	T=0.0 A=0.972	0.972	1e-05	INTRON	MODIFIER	PASS							N/A
chr2	198265526	rs788018		A	G	SF3B1	SNP	NM_012433.2	c.2631T>C	p.G877	388	A=0 G=388	A=0.0 G=1.0	1	1e-05	SYNONYMOUS_CODING	LOW	PASS							N/A
chr2	198283305	rs788023	COSM1129389	T	C	SF3B1	SNP	NM_012433.2	c.423A>G	p.K141	293	T=0 C=293	T=0.0 C=1.0	1	1e-05	SYNONYMOUS_CODING	LOW	PASS					1	COSM1129389	N/A
chr2	209101905	rs57383668		GA	G	IDH1	DEL	NM_005896.2			877	GA=0 G=822	GA=0.0 G=0.937	0.937	1e-05	INTRON	MODIFIER	PASS							N/A
chr2	209116238			A	T	IDH1	SNP	NM_005896.2	c.38T>A	p.M13K	60	A=17 T=35	A=0.283 T=0.583	0.583	1e-05	NON_SYNONYMOUS_CODING	MODERATE	PASS	0	Isopropylmalate_dehydrogenase-like_domain_(2),	O75874	0.409			N/A
chr2	212251864	rs3748962		T	C	ERBB4	SNP	NM_005235.2	c.3195A>G	p.V1065	749	T=0 C=747	T=0.0 C=0.997	0.997	1e-05	SYNONYMOUS_CODING	LOW	PASS							N/A
chr2	212483961			C	A	ERBB4	SNP	NM_005235.2	c.2242G>T	p.V748L	328	C=0 A=328	C=0.0 A=1.0	1	1e-05	NON_SYNONYMOUS_CODING	MODERATE	PASS	0	Serine-threonine/tyrosine-protein_kinase_(1),Protein_kinase-like_domain_(1),Tyrosine-protein_kinase,_catalytic_domain_(1),Protein_kinase,_catalytic_domain_(1),	Q15303-4,Q15303-2,Q15303-3,Q15303	0.298,0.872,0.197,0.423			N/A
chr2	212543924	rs4673628		A	G	ERBB4	SNP	NM_005235.2			574	A=0 G=573	A=0.0 G=0.998	0.998	1e-05	INTRON	MODIFIER	PASS							N/A
chr2	212569983	rs6723705		G	A	ERBB4	SNP	NM_005235.2			444	G=0 A=442	G=0.0 A=0.995	0.995	1e-05	INTRON	MODIFIER	PASS							N/A
chr3	10077955	rs17032278		A	G	FANCD2	SNP	NM_033084.3			575	A=0 G=574	A=0.0 G=0.998	0.998	1e-05	INTRON	MODIFIER	PASS							N/A
chr3	10081545	rs17032283		G	C	FANCD2	SNP	NM_033084.3			576	G=0 C=575	G=0.0 C=0.998	0.998	1e-05	INTRON	MODIFIER	PASS							N/A
chr3	10084224	rs9879080		C	T	FANCD2	SNP	NM_033084.3			341	C=0 T=341	C=0.0 T=1.0	1	1e-05	INTRON	MODIFIER	PASS							N/A
chr3	10106532	rs3864017		C	T	FANCD2	SNP	NM_033084.3	c.2141C>T	p.P714L	1525	C=0 T=1521	C=0.0 T=0.997	0.997	1e-05	NON_SYNONYMOUS_CODING	MODERATE	PASS	0.26		Q9BXW9-2,Q9BXW9	0.001,0.0			N/A
chr3	10119917	rs6805869		T	C	FANCD2	SNP	NM_033084.3			694	T=0 C=692	T=0.0 C=0.997	0.997	1e-05	INTRON	MODIFIER	PASS							N/A
chr3	10133949	rs9811771		A	G	FANCD2	SNP	NM_033084.3			1658	A=0 G=1654	A=0.0 G=0.998	0.998	1e-05	INTRON	MODIFIER	PASS							N/A
chr3	10138069	rs2272125		T	G	FANCD2	SNP	NM_033084.3	c.4098T>G	p.L1366	26	T=0 G=26	T=0.0 G=1.0	1	1e-05	SYNONYMOUS_CODING	LOW	PASS							N/A
chr3	10138189	rs2272124		T	C	FANCD2	SNP	NM_033084.3			238	T=0 C=237	T=0.0 C=0.996	0.996	1e-05	INTRON	MODIFIER	PASS							N/A
chr3	14187449	rs2228001		G	T	XPC	SNP	NM_004628.4	c.2815C>A	p.Q939K	482	G=0 T=481	G=0.0 T=0.998	0.998	1e-05	NON_SYNONYMOUS_CODING	MODERATE	PASS	1		E9PH69,Q01831	0.0,0.0			N/A
chr3	14187699	rs2733532		T	C	XPC	SNP	NM_004628.4			332	T=0 C=332	T=0.0 C=1.0	1	1e-05	INTRON	MODIFIER	PASS							N/A
chr3	14188762	rs2733534		G	C	XPC	SNP	NM_004628.4			204	G=0 C=204	G=0.0 C=1.0	1	1e-05	INTRON	MODIFIER	PASS							N/A
chr3	14189340	rs2607749		A	G	XPC	SNP	NM_004628.4			56	A=0 G=56	A=0.0 G=1.0	1	1e-05	INTRON	MODIFIER	PASS							N/A
chr3	14190237	rs2279017		T	G	XPC	SNP	NM_004628.4			1348	T=0 G=1346	T=0.0 G=0.999	0.999	1e-05	INTRON	MODIFIER	PASS							N/A
chr3	14190268	rs2470353		G	C	XPC	SNP	NM_004628.4			519	G=0 C=512	G=0.0 C=0.987	0.987	1e-05	INTRON	MODIFIER	PASS							N/A
chr3	14197987	rs2958057		A	T	XPC	SNP	NM_004628.4	c.1881T>A	p.A627	682	A=0 T=681	A=0.0 T=0.999	0.999	1e-05	SYNONYMOUS_CODING	LOW	PASS							N/A
chr3	14199887	rs2228000		G	A	XPC	SNP	NM_004628.4	c.1496C>T	p.A499V	238	G=0 A=238	G=0.0 A=1.0	1	1e-05	NON_SYNONYMOUS_CODING	MODERATE	PASS	0.27		E9PH69,Q01831	0.027,0.004			N/A
chr3	14220095	rs2607775		C	G	XPC	SNP	NM_004628.4			124	C=0 G=124	C=0.0 G=1.0	1	1e-05	UTR_5_PRIME	MODIFIER	PASS							N/A
chr3	37048633	rs4234259		A	G	MLH1	SNP	NM_000249.3			44	A=0 G=44	A=0.0 G=1.0	1	1e-05	INTRON	MODIFIER	PASS							N/A
chr3	37053568	rs1799977	COSM1131469	A	G	MLH1	SNP	NM_000249.3	c.655A>G	p.I219V	1037	A=0 G=1035	A=0.0 G=0.998	0.998	1e-05	NON_SYNONYMOUS_CODING	MODERATE	PASS	0.62	Ribosomal_protein_S5_domain_2-type_fold_(1),DNA_mismatch_repair_protein,_N-terminal_(1),ATPase-like,_ATP-binding_domain_(1),Ribosomal_protein_S5_domain_2-type_fold,_subgroup_(1),DNA_mismatch_repair_protein,_C-terminal_(1),	E9PCU2,Q53GX1,P40692	0.028,0.074,0.06	1	COSM1131469	N/A
chr3	37067050	rs11129748		A	G	MLH1	SNP	NM_000249.3			107	A=0 G=81	A=0.0 G=0.757	0.757	1e-05	INTRON	MODIFIER	PASS							N/A
chr3	37067095	rs71831268		ATATATTT	A	MLH1	DEL	NM_000249.3			215	ATATATTT=0 A=45	ATATATTT=0.0 A=0.209	0.209	1e-05	INTRON	MODIFIER	PASS							N/A
chr3	37083740	rs9876116		A	G	MLH1	SNP	NM_000249.3			156	A=0 G=155	A=0.0 G=0.994	0.994	1e-05	INTRON	MODIFIER	PASS							N/A
chr3	41274764	rs2691680		C	A	CTNNB1	SNP	NM_001098210.1			430	C=0 A=430	C=0.0 A=1.0	1	1e-05	INTRON	MODIFIER	PASS							N/A
chr3	47162523			C	T	SETD2	SNP	NM_014159.6	c.3603G>A	p.E1201	60	C=44 T=16	C=0.733 T=0.267	0.267	1e-05	SYNONYMOUS_CODING	LOW	PASS							N/A
chr3	105422844	rs2305037		C	T	CBLB	SNP	NM_170662.3	c.1581G>A	p.T527	207	C=0 T=207	C=0.0 T=1.0	1	1e-05	SYNONYMOUS_CODING	LOW	PASS							N/A
chr3	105423088	rs1548056		T	C	CBLB	SNP	NM_170662.3			132	T=0 C=131	T=0.0 C=0.992	0.992	1e-05	INTRON	MODIFIER	PASS							N/A
chr3	105453034	rs6768096		A	G	CBLB	SNP	NM_170662.3			193	A=0 G=193	A=0.0 G=1.0	1	1e-05	INTRON	MODIFIER	PASS							N/A
chr3	178917005	rs3729674		A	G	PIK3CA	SNP	NM_006218.2			462	A=0 G=462	A=0.0 G=1.0	1	1e-05	INTRON	MODIFIER	PASS							N/A
chr3	178922274	rs2699896		C	A	PIK3CA	SNP	NM_006218.2			292	C=0 A=291	C=0.0 A=0.997	0.997	1e-05	INTRON	MODIFIER	PASS							N/A
chr3	178927410	rs2230461	COSM328028	A	G	PIK3CA	SNP	NM_006218.2	c.1173A>G	p.I391M	454	A=0 G=454	A=0.0 G=1.0	1	1e-05	NON_SYNONYMOUS_CODING	MODERATE	PASS	0.08	C2_calcium-dependent_membrane_targeting_(1),C2_calcium/lipid-binding_domain,_CaLB_(1),Phosphoinositide_3-kinase,_C2_(2),	P42336	0.017	1	COSM328028	N/A
chr3	187442662	rs199744143		G	GCTCCACCTCCTTCCCTGCC	LOC100131635	INS	NR_034062.1			405	G=0 GCTCCACCTCCTTCCCTGCC=391	G=0.0 GCTCCACCTCCTTCCCTGCC=0.965	0.965	1e-05	INTRON	MODIFIER	PASS							N/A
chr3	187447032	rs1056932		G	A	BCL6	SNP	NM_001706.4	c.1161C>T	p.N387	344	G=0 A=343	G=0.0 A=0.997	0.997	1e-05	SYNONYMOUS_CODING	LOW	PASS							N/A
chr4	1806519	rs3135890		C	T	FGFR3	SNP	NM_001163213.1			76	C=0 T=76	C=0.0 T=1.0	1	1e-05	INTRON	MODIFIER	PASS							N/A
chr4	1807894	rs7688609		G	A	FGFR3	SNP	NM_001163213.1	c.1959G>A	p.T653	82	G=0 A=82	G=0.0 A=1.0	1	1e-05	SYNONYMOUS_CODING	LOW	PASS							N/A
chr4	55141055	rs1873778	COSM1430082	A	G	PDGFRA	SNP	NM_006206.4	c.1701A>G	p.P567	228	A=0 G=228	A=0.0 G=1.0	1	1e-05	SYNONYMOUS_CODING	LOW	PASS					1	COSM1430082	N/A
chr4	55151711	rs2412559		C	A	PDGFRA	SNP	NM_006206.4			906	C=0 A=903	C=0.0 A=0.997	0.997	1e-05	INTRON	MODIFIER	PASS							N/A
chr4	55153837	rs7695657		A	G	PDGFRA	SNP	NM_006206.4			719	A=0 G=717	A=0.0 G=0.997	0.997	1e-05	INTRON	MODIFIER	PASS							N/A
chr4	55156400	rs2276948		A	G	PDGFRA	SNP	NM_006206.4			504	A=0 G=504	A=0.0 G=1.0	1	1e-05	INTRON	MODIFIER	PASS							N/A
chr4	55161254	rs3733540		C	T	PDGFRA	SNP	NM_006206.4			454	C=0 T=454	C=0.0 T=1.0	1	1e-05	INTRON	MODIFIER	PASS							N/A
chr4	55161391	rs7685117		T	C	PDGFRA	SNP	NM_006206.4	c.3222T>C	p.D1074	470	T=0 C=468	T=0.0 C=0.996	0.996	1e-05	SYNONYMOUS_CODING	LOW	PASS							N/A
chr4	55161517	rs7680422		A	G	PDGFRA	SNP	NM_006206.4			416	A=0 G=416	A=0.0 G=1.0	1	1e-05	UTR_3_PRIME	MODIFIER	PASS							N/A
chr4	55599436	rs1008658		T	C	KIT	SNP	NM_000222.2			656	T=0 C=656	T=0.0 C=1.0	1	1e-05	INTRON	MODIFIER	PASS							N/A
chr4	55946081	rs4421048		A	G	KDR	SNP	NM_002253.2			1197	A=0 G=1196	A=0.0 G=0.999	0.999	1e-05	UTR_3_PRIME	MODIFIER	PASS							N/A
chr4	55946354	rs10006115		G	T	KDR	SNP	NM_002253.2			303	G=0 T=302	G=0.0 T=0.997	0.997	1e-05	INTRON	MODIFIER	PASS							N/A
chr4	55948108	rs2412617		A	G	KDR	SNP	NM_002253.2			155	A=0 G=155	A=0.0 G=1.0	1	1e-05	INTRON	MODIFIER	PASS							N/A
chr4	55955232	rs1531289		T	C	KDR	SNP	NM_002253.2			342	T=0 C=342	T=0.0 C=1.0	1	1e-05	INTRON	MODIFIER	PASS							N/A
chr4	55962545	rs3214870		T	TG	KDR	INS	NM_002253.2			46	T=0 TG=45	T=0.0 TG=0.978	0.978	1e-05	INTRON	MODIFIER	PASS							N/A
chr4	55980239	rs7692791		C	T	KDR	SNP	NM_002253.2			643	C=0 T=642	C=0.0 T=0.998	0.998	1e-05	INTRON	MODIFIER	PASS							N/A
chr4	55980402			G	A	KDR	SNP	NM_002253.2	c.689C>T	p.P230L	883	G=405 A=478	G=0.459 A=0.541	0.541	1e-05	NON_SYNONYMOUS_CODING	MODERATE	PASS	0	Immunoglobulin_V-set_(1),Immunoglobulin-like_(1),	P35968-2,P35968	0.999,1.0			N/A
chr5	35857177	rs1353252	COSN167434	G	C	IL7R	SNP	NM_002185.3			390	G=0 C=390	G=0.0 C=1.0	1	1e-05	INTRON	MODIFIER	PASS						COSN167434	N/A
chr5	35861068	rs1494558	COSM149813	T	C	IL7R	SNP	NM_002185.3	c.197T>C	p.I66T	159	T=0 C=159	T=0.0 C=1.0	1	1e-05	NON_SYNONYMOUS_CODING	MODERATE	PASS			D6RGV2	0	1	COSM149813	N/A
chr5	35861152	rs11567705	COSN167435	C	G	IL7R	SNP	NM_002185.3			143	C=0 G=143	C=0.0 G=1.0	1	1e-05	INTRON	MODIFIER	PASS						COSN167435	N/A
chr5	35871190	rs1494555	COSM149814	G	A	IL7R	SNP	NM_002185.3	c.412G>A	p.V138I	427	G=0 A=426	G=0.0 A=0.998	0.998	1e-05	NON_SYNONYMOUS_CODING	MODERATE	PASS	0.38		D6RGV2	0	1	COSM149814	N/A
chr5	35871261			A	C	IL7R	SNP	NM_002185.3	c.483A>C	p.K161N	1030	A=776 C=254	A=0.753 C=0.247	0.247	1e-05	NON_SYNONYMOUS_CODING	MODERATE	PASS	0.51	Fibronectin,_type_III_(2),Immunoglobulin-like_fold_(1),	D6RGV2,P16871	0.047,0.497			N/A
chr5	35874575	rs6897932	COSM132904	C	T	IL7R	SNP	NM_002185.3	c.731C>T	p.T244I	456	C=0 T=455	C=0.0 T=0.998	0.998	1e-05	NON_SYNONYMOUS_CODING	MODERATE	PASS	0.87		P16871	0.001	2	COSM132904	N/A
chr5	35875593	rs987106	COSN167436	A	T	IL7R	SNP	NM_002185.3			232	A=0 T=232	A=0.0 T=1.0	1	1e-05	INTRON	MODIFIER	PASS						COSN167436	N/A
chr5	55256384			A	C	IL6ST	SNP	NM_002184.3	c.819T>G	p.P273	217	A=206 C=11	A=0.949 C=0.051	0.051	1e-05	SYNONYMOUS_CODING	LOW	PASS							N/A
chr5	56161787	rs832575		G	A	MAP3K1	SNP	NM_005921.1	c.1284G>A	p.T428	177	G=0 A=177	G=0.0 A=1.0	1	1e-05	SYNONYMOUS_CODING	LOW	PASS							N/A
chr5	56177443	rs702689		G	A	MAP3K1	SNP	NM_005921.1	c.2416G>A	p.D806N	515	G=0 A=515	G=0.0 A=1.0	1	1e-05	NON_SYNONYMOUS_CODING	MODERATE	PASS	0.36		Q13233	0.915			N/A
chr5	56177743	rs832582		G	A	MAP3K1	SNP	NM_005921.1	c.2716G>A	p.V906I	50	G=0 A=50	G=0.0 A=1.0	1	1e-05	NON_SYNONYMOUS_CODING	MODERATE	PASS	0.78		Q13233	0			N/A
chr5	56177848	rs67794491		TCAA	T	MAP3K1	DEL	NM_005921.1		p.ST941S	753	TCAA=0 T=723	TCAA=0.0 T=0.96	0.96	1e-05	CODON_DELETION	MODERATE	PASS							N/A
chr5	56178217	rs832583		A	C	MAP3K1	SNP	NM_005921.1	c.3190A>C	p.R1064	719	A=0 C=718	A=0.0 C=0.999	0.999	1e-05	SYNONYMOUS_CODING	LOW	PASS							N/A
chr5	67569746	rs171649		G	A	PIK3R1	SNP	NM_181523.2			859	G=0 A=857	G=0.0 A=0.998	0.998	1e-05	INTRON	MODIFIER	PASS							N/A
chr5	67575548	rs61749601		T	C	PIK3R1	SNP	NM_181523.2	c.621T>C	p.I207	682	T=0 C=682	T=0.0 C=1.0	1	1e-05	SYNONYMOUS_CODING	LOW	PASS							N/A
chr5	112151317			A	G	APC	SNP	NM_001127510.2			917	A=725 G=191	A=0.791 G=0.208	0.208	1e-05	INTRON	MODIFIER	PASS							N/A
chr5	112162854	rs2229992	COSM1432175	T	C	APC	SNP	NM_001127510.2	c.1458T>C	p.Y486	456	T=0 C=454	T=0.0 C=0.996	0.996	1e-05	SYNONYMOUS_CODING	LOW	PASS					1	COSM1432175	N/A
chr5	112164561	rs351771		G	A	APC	SNP	NM_001127510.2	c.1635G>A	p.A545	298	G=0 A=298	G=0.0 A=1.0	1	1e-05	SYNONYMOUS_CODING	LOW	PASS							N/A
chr5	112175770	rs41115		G	A	APC	SNP	NM_001127510.2	c.4479G>A	p.T1493	76	G=0 A=76	G=0.0 A=1.0	1	1e-05	SYNONYMOUS_CODING	LOW	PASS							N/A
chr5	112176325	rs42427		G	A	APC	SNP	NM_001127510.2	c.5034G>A	p.G1678	43	G=0 A=43	G=0.0 A=1.0	1	1e-05	SYNONYMOUS_CODING	LOW	PASS							N/A
chr5	112176559	rs866006		T	G	APC	SNP	NM_001127510.2	c.5268T>G	p.S1756	87	T=0 G=87	T=0.0 G=1.0	1	1e-05	SYNONYMOUS_CODING	LOW	PASS							N/A
chr5	112176756	rs459552		T	A	APC	SNP	NM_001127510.2	c.5465T>A	p.V1822D	475	T=0 A=474	T=0.0 A=0.998	0.998	1e-05	NON_SYNONYMOUS_CODING	MODERATE	PASS			Q4LE70,P25054	0.0,0.0			N/A
chr5	112177171	rs465899		G	A	APC	SNP	NM_001127510.2	c.5880G>A	p.P1960	558	G=0 A=558	G=0.0 A=1.0	1	1e-05	SYNONYMOUS_CODING	LOW	PASS							N/A
chr5	149433596			TG	GA	CSF1R	MNP	NM_005211.3			69	TG=0 GA=69	TG=0.0 GA=1.0	1	1e-05	UTR_3_PRIME	MODIFIER	PASS							N/A
chr5	149435759	rs216136	COSN167607	G	A	CSF1R	SNP	NM_005211.3			248	G=0 A=239	G=0.0 A=0.964	0.964	1e-05	INTRON	MODIFIER	PASS						COSN167607	N/A
chr5	149437190	rs216138		C	G	CSF1R	SNP	NM_005211.3			49	C=0 G=49	C=0.0 G=1.0	1	1e-05	INTRON	MODIFIER	PASS							N/A
chr5	149457678	rs2228422	COSM149992	G	A	CSF1R	SNP	NM_005211.3	c.726C>T	p.T242	1474	G=0 A=1465	G=0.0 A=0.994	0.994	1e-05	SYNONYMOUS_CODING	LOW	PASS					1	COSM149992	N/A
chr5	149460553	rs216123		A	G	CSF1R	SNP	NM_005211.3	c.84T>C	p.P28	739	A=0 G=736	A=0.0 G=0.996	0.996	1e-05	SYNONYMOUS_CODING	LOW	PASS							N/A
chr5	149460643			CCGT	C	CSF1R	DEL	NM_005211.3			84	CCGT=56 C=25	CCGT=0.667 C=0.298	0.298	1e-05	INTRON	MODIFIER	PASS							N/A
chr6	33286648			A	C	ZBTB22	SNP	NM_005453.4.4			316	A=297 C=19	A=0.94 C=0.06	0.06	1e-05	UPSTREAM	MODIFIER	PASS							N/A
chr6	33288075	rs2239839		C	A	ZBTB22	SNP	NM_005453.4.4			857	C=0 A=851	C=0.0 A=0.993	0.993	1e-05	UPSTREAM	MODIFIER	PASS							N/A
chr6	33288271	rs1059231		A	G	DAXX	SNP	NM_001141970.1.2	c.1173T>C	p.Y391	689	A=0 G=688	A=0.0 G=0.999	0.999	1e-05	SYNONYMOUS_CODING	LOW	PASS							N/A
chr6	35420628	rs9470029		A	C	FANCE	SNP	NM_021922.2			35	A=0 C=35	A=0.0 C=1.0	1	1e-05	INTRON	MODIFIER	PASS							N/A
chr6	35423662	rs4713867		A	C	FANCE	SNP	NM_021922.2	c.387A>C	p.P129	466	A=0 C=463	A=0.0 C=0.994	0.994	1e-05	SYNONYMOUS_CODING	LOW	PASS							N/A
chr6	35425416	rs13214239		A	G	FANCE	SNP	NM_021922.2			234	A=0 G=233	A=0.0 G=0.996	0.996	1e-05	INTRON	MODIFIER	PASS							N/A
chr6	117678083	rs2243384		A	G	ROS1	SNP	NM_002944.2			264	A=0 G=264	A=0.0 G=1.0	1	1e-05	INTRON	MODIFIER	PASS							N/A
chr6	117681436	rs58588396		G	GACAC,GACACAC	ROS1	INS	NM_002944.2			235	G=13 GACAC=69 GACACAC=141	G=0.055 GACAC=0.294 GACACAC=0.6	0.6	1e-05	INTRON	MODIFIER	PASS							N/A
chr6	117683821	rs2229079		G	A	ROS1	SNP	NM_002944.2	c.3326C>T	p.S1109L	941	G=0 A=938	G=0.0 A=0.997	0.997	1e-05	NON_SYNONYMOUS_CODING	MODERATE	PASS	0.07		P08922	0.026			N/A
chr6	117686943	rs2243383		A	T	ROS1	SNP	NM_002944.2			82	A=0 T=82	A=0.0 T=1.0	1	1e-05	INTRON	MODIFIER	PASS							N/A
chr6	117724315			A	T	ROS1	SNP	NM_002944.2	c.564T>A	p.T188	735	A=666 T=69	A=0.906 T=0.094	0.094	1e-05	SYNONYMOUS_CODING	LOW	PASS							N/A
chr6	117724462	rs2243379		C	A	ROS1	SNP	NM_002944.2			526	C=0 A=525	C=0.0 A=0.998	0.998	1e-05	INTRON	MODIFIER	PASS							N/A
chr6	117725578	rs2243378		T	A	ROS1	SNP	NM_002944.2	c.303A>T	p.L101	488	T=0 A=487	T=0.0 A=0.998	0.998	1e-05	SYNONYMOUS_CODING	LOW	PASS							N/A
chr6	117730673	rs17634067		G	A	ROS1	SNP	NM_002944.2			647	G=0 A=644	G=0.0 A=0.995	0.995	1e-05	INTRON	MODIFIER	PASS							N/A
chr6	117730797	rs55736087	COSM172704	C	T	ROS1	SNP	NM_002944.2	c.237G>A	p.S79	189	C=0 T=188	C=0.0 T=0.995	0.995	1e-05	SYNONYMOUS_CODING	LOW	PASS					1	COSM172704	N/A
chr6	138192439			T	C	TNFAIP3	SNP	NM_001270508.1	c.75T>C	p.T25	527	T=271 C=255	T=0.514 C=0.484	0.484	1e-05	SYNONYMOUS_CODING	LOW	PASS							N/A
chr6	139183879	rs12204850	COSN167897	G	A	ECT2L	SNP	NM_001195037.2			637	G=0 A=633	G=0.0 A=0.994	0.994	1e-05	INTRON	MODIFIER	PASS						COSN167897	N/A
chr6	152201875	rs4986934		T	C	ESR1	SNP	NM_001122740.1	c.729T>C	p.R243	519	T=0 C=519	T=0.0 C=1.0	1	1e-05	SYNONYMOUS_CODING	LOW	PASS							N/A
chr6	152265522	rs1801132		G	C	ESR1	SNP	NM_001122740.1	c.975G>C	p.P325	977	G=0 C=971	G=0.0 C=0.994	0.994	1e-05	SYNONYMOUS_CODING	LOW	PASS							N/A
chr7	2946269			G	A	CARD11	SNP	NM_032415.4			497	G=180 A=317	G=0.362 A=0.638	0.638	1e-05	UTR_3_PRIME	MODIFIER	PASS							N/A
chr7	2946552	rs6946549		C	A	CARD11	SNP	NM_032415.4			936	C=595 A=339	C=0.636 A=0.362	0.362	1e-05	INTRON	MODIFIER	PASS							N/A
chr7	2954801	rs1182157		T	C	CARD11	SNP	NM_032415.4			535	T=0 C=535	T=0.0 C=1.0	1	1e-05	INTRON	MODIFIER	PASS							N/A
chr7	2956918	rs3735123		C	A	CARD11	SNP	NM_032415.4			375	C=246 A=129	C=0.656 A=0.344	0.344	1e-05	INTRON	MODIFIER	PASS							N/A
chr7	2957005	rs3735124		T	C	CARD11	SNP	NM_032415.4	c.2622A>G	p.P874	413	T=275 C=138	T=0.666 C=0.334	0.334	1e-05	SYNONYMOUS_CODING	LOW	PASS							N/A
chr7	2958298	rs3735125		C	T	CARD11	SNP	NM_032415.4			1316	C=846 T=467	C=0.643 T=0.355	0.355	1e-05	INTRON	MODIFIER	PASS							N/A
chr7	2959172	rs3735126		G	A	CARD11	SNP	NM_032415.4	c.2344C>T	p.L782	1759	G=1167 A=591	G=0.663 A=0.336	0.336	1e-05	SYNONYMOUS_CODING	LOW	PASS							N/A
chr7	2962293	rs3735131		C	G	CARD11	SNP	NM_032415.4	c.2244G>C	p.T748	663	C=432 G=231	C=0.652 G=0.348	0.348	1e-05	SYNONYMOUS_CODING	LOW	PASS							N/A
chr7	2962753	rs2527509		G	A	CARD11	SNP	NM_032415.4			393	G=129 A=263	G=0.328 A=0.669	0.669	1e-05	INTRON	MODIFIER	PASS							N/A
chr7	2964011	rs41469246		C	T	CARD11	SNP	NM_032415.4			807	C=542 T=258	C=0.672 T=0.32	0.32	1e-05	INTRON	MODIFIER	PASS							N/A
chr7	6026775	rs2228006		T	C	PMS2	SNP	NM_000535.5	c.1621A>G	p.K541E	79	T=24 C=55	T=0.304 C=0.696	0.696	1e-05	NON_SYNONYMOUS_CODING	MODERATE	PASS	1		P54278-3,P54278,C9J167	0.0,0.0,0.0			N/A
chr7	6026988	rs1805321		G	A	PMS2	SNP	NM_000535.5	c.1408C>T	p.P470S	1417	G=507 A=909	G=0.358 A=0.641	0.641	1e-05	NON_SYNONYMOUS_CODING	MODERATE	PASS	0.74		P54278-3,P54278,C9J167	0.005,0.001,0.005			N/A
chr7	6036980	rs1805319		G	C	PMS2	SNP	NM_000535.5	c.780C>G	p.S260	302	G=103 C=199	G=0.341 C=0.659	0.659	1e-05	SYNONYMOUS_CODING	LOW	PASS							N/A
chr7	6038722	rs62456182		T	C	PMS2	SNP	NM_000535.5			864	T=309 C=555	T=0.358 C=0.642	0.642	1e-05	INTRON	MODIFIER	PASS							N/A
chr7	6045562			A	T	PMS2	SNP	NM_000535.5	c.124T>A	p.L42I	549	A=418 T=130	A=0.761 T=0.237	0.237	1e-05	NON_SYNONYMOUS_CODING	MODERATE	PASS	0	DNA_mismatch_repair_protein,_N-terminal_(1),ATPase-like,_ATP-binding_domain_(4),	P54278-3,P54278-2,P54278	0.995,0.374,0.987			N/A
chr7	6045565			C	T	PMS2	SNP	NM_000535.5	c.121G>A	p.E41K	546	C=415 T=131	C=0.76 T=0.24	0.24	1e-05	NON_SYNONYMOUS_CODING	MODERATE	PASS	0	DNA_mismatch_repair_protein,_N-terminal_(1),ATPase-like,_ATP-binding_domain_(4),	P54278-3,P54278-2,P54278	0.995,0.229,0.991			N/A
chr7	6045569			T	C	PMS2	SNP	NM_000535.5	c.117A>G	p.V39	545	T=415 C=130	T=0.761 C=0.239	0.239	1e-05	SYNONYMOUS_CODING	LOW	PASS							N/A
chr7	6426941	rs702483		C	T	RAC1	SNP	NM_018890.3			661	C=232 T=429	C=0.351 T=0.649	0.649	1e-05	INTRON	MODIFIER	PASS							N/A
chr7	6431690	rs836478		C	T	RAC1	SNP	NM_018890.3			221	C=83 T=137	C=0.376 T=0.62	0.62	1e-05	INTRON	MODIFIER	PASS							N/A
chr7	6441710	rs34165001		CAG	C	RAC1	DEL	NM_018890.3			1492	CAG=659 C=833	CAG=0.442 C=0.558	0.558	1e-05	INTRON	MODIFIER	PASS							N/A
chr7	55214348	rs2072454	COSM42978	C	T	EGFR	SNP	NM_005228.3	c.474C>T	p.N158	397	C=149 T=248	C=0.375 T=0.625	0.625	1e-05	SYNONYMOUS_CODING	LOW	PASS					3	COSM42978	N/A
chr7	55214443	rs7801956		G	A	EGFR	SNP	NM_005228.3			997	G=328 A=664	G=0.329 A=0.666	0.666	1e-05	INTRON	MODIFIER	PASS							N/A
chr7	55219159	rs2075110		C	T	EGFR	SNP	NM_005228.3			982	C=364 T=617	C=0.371 T=0.628	0.628	1e-05	INTRON	MODIFIER	PASS							N/A
chr7	55238087	rs10258429		C	T	EGFR	SNP	NM_005228.3			1012	C=353 T=659	C=0.349 T=0.651	0.651	1e-05	INTRON	MODIFIER	PASS							N/A
chr7	55241755	rs17337107		G	A	EGFR	SNP	NM_005228.3			53	G=16 A=37	G=0.302 A=0.698	0.698	1e-05	INTRON	MODIFIER	PASS							N/A
chr7	55249063	rs1050171	COSM1451600	G	A	EGFR	SNP	NM_005228.3	c.2361G>A	p.Q787	573	G=0 A=572	G=0.0 A=0.998	0.998	1e-05	SYNONYMOUS_CODING	LOW	PASS					2	COSM1451600	N/A
chr7	55266417	rs1140475		T	C	EGFR	SNP	NM_005228.3	c.2709T>C	p.T903	148	T=0 C=148	T=0.0 C=1.0	1	1e-05	SYNONYMOUS_CODING	LOW	PASS							N/A
chr7	55268916	rs2293347		C	T	EGFR	SNP	NM_005228.3	c.2982C>T	p.D994	1311	C=467 T=844	C=0.356 T=0.644	0.644	1e-05	SYNONYMOUS_CODING	LOW	PASS							N/A
chr7	55273029		COSM327142	G	A	EGFR	SNP	NM_005228.3	c.3352G>A	p.A1118T	804	G=274 A=529	G=0.341 A=0.658	0.658	1e-05	NON_SYNONYMOUS_CODING	MODERATE	PASS	0.47		P00533	0.037	2	COSM327142	N/A
chr7	116435768	rs41736	COSM150377	C	T	MET	SNP	NM_001127500.1	c.3912C>T	p.D1304	1755	C=0 T=1750	C=0.0 T=0.997	0.997	1e-05	SYNONYMOUS_CODING	LOW	PASS					1	COSM150377	N/A
chr7	116436022	rs2023748	COSM150378	G	A	MET	SNP	NM_001127500.1	c.4071G>A	p.A1357	4455	G=0 A=4449	G=0.0 A=0.999	0.999	1e-05	SYNONYMOUS_CODING	LOW	PASS					1	COSM150378	N/A
chr7	116436097	rs41737	COSM150379	G	A	MET	SNP	NM_001127500.1	c.4146G>A	p.P1382	2192	G=0 A=2188	G=0.0 A=0.998	0.998	1e-05	SYNONYMOUS_CODING	LOW	PASS					1	COSM150379	N/A
chr7	128845277	rs2075777		G	C	SMO	SNP	NM_005631.4			412	G=0 C=410	G=0.0 C=0.995	0.995	1e-05	INTRON	MODIFIER	PASS							N/A
chr7	128845325	rs2566872		G	A	SMO	SNP	NM_005631.4			414	G=0 A=410	G=0.0 A=0.99	0.99	1e-05	INTRON	MODIFIER	PASS							N/A
chr7	128845702	rs2075778		C	T	SMO	SNP	NM_005631.4			428	C=0 T=424	C=0.0 T=0.991	0.991	1e-05	INTRON	MODIFIER	PASS							N/A
chr7	128846328	rs2228617		G	C	SMO	SNP	NM_005631.4	c.1164G>C	p.G388	1070	G=0 C=1069	G=0.0 C=0.999	0.999	1e-05	SYNONYMOUS_CODING	LOW	PASS							N/A
chr7	148506396	rs41277434		A	C	EZH2	SNP	NM_004456.4			1641	A=1258 C=380	A=0.767 C=0.232	0.232	1e-05	INTRON	MODIFIER	PASS							N/A
chr7	148508833	rs2072407		A	G	EZH2	SNP	NM_004456.4			1452	A=0 G=1450	A=0.0 G=0.999	0.999	1e-05	INTRON	MODIFIER	PASS							N/A
chr7	148525904	rs2302427		C	G	EZH2	SNP	NM_004456.4	c.553G>C	p.D185H	1728	C=368 G=1360	C=0.213 G=0.787	0.787	1e-05	NON_SYNONYMOUS_CODING	MODERATE	PASS	0.01	SANT_domain,_DNA_binding_(1),	B7Z8K5,Q15910-4,Q15910-5,Q15910,Q15910-3,Q15910-2	0.553,0.393,0.393,0.299,0.393,0.603			N/A
chr7	148543525	rs10274535		A	G	EZH2	SNP	NM_004456.4			135	A=0 G=135	A=0.0 G=1.0	1	1e-05	INTRON	MODIFIER	PASS							N/A
chr7	148543693	rs3214332		TA	T	EZH2	DEL	NM_004456.4			103	TA=0 T=84	TA=0.0 T=0.816	0.816	1e-05	INTRON	MODIFIER	PASS							N/A
chr8	128750540	rs4645959		A	G	MYC	SNP	NM_002467.4	c.77A>G	p.N26S	595	A=0 G=592	A=0.0 G=0.995	0.995	1e-05	NON_SYNONYMOUS_CODING	MODERATE	PASS	0.08	Transcription_regulator_Myc,_N-terminal_(1),	P01106	0.814			N/A
chr9	21968199	rs11515	COSM14251	C	G	CDKN2A	SNP	NM_001195132.1			132	C=0 G=132	C=0.0 G=1.0	1	1e-05	UTR_3_PRIME	MODIFIER	PASS					1	COSM14251	N/A
chr9	36840623	rs3780135		G	A	PAX5	SNP	NM_016734.1	c.1110C>T	p.Y370	689	G=0 A=688	G=0.0 A=0.999	0.999	1e-05	SYNONYMOUS_CODING	LOW	PASS	0.07		E7ERW5,E7EQT0	0.0,0.001			N/A
chr9	80409345	rs1328529		A	G	GNAQ	SNP	NM_002072.3			668	A=109 G=559	A=0.163 G=0.837	0.837	1e-05	INTRON	MODIFIER	PASS							N/A
chr9	133760106	rs2229071		C	T	ABL1	SNP	NM_007313.2	c.2486C>T	p.P829L	436	C=376 T=60	C=0.862 T=0.138	0.138	1e-05	NON_SYNONYMOUS_CODING	MODERATE	PASS	0.75		P00519,Q59FK4	0.999,0.999			N/A
chr9	135772717	rs4962081		G	A	TSC1	SNP	NM_000368.4	c.2829C>T	p.A943	63	G=11 A=52	G=0.175 A=0.825	0.825	1e-05	SYNONYMOUS_CODING	LOW	PASS							N/A
chr9	139391636	rs2229974		G	A	NOTCH1	SNP	NM_017617.3	c.6555C>T	p.D2185	272	G=27 A=245	G=0.099 A=0.901	0.901	1e-05	SYNONYMOUS_CODING	LOW	PASS							N/A
chr9	139393381			G	A	NOTCH1	SNP	NM_017617.3	c.6150C>T	p.N2050	653	G=575 A=77	G=0.881 A=0.118	0.118	1e-05	SYNONYMOUS_CODING	LOW	PASS							N/A
chr9	139401819			T	G	NOTCH1	SNP	NM_017617.3	c.3581A>C	p.N1194T	428	T=366 G=62	T=0.855 G=0.145	0.145	1e-05	NON_SYNONYMOUS_CODING	MODERATE	PASS	0.01	EGF-like_calcium-binding,_conserved_site_(1),EGF_(1),EGF-like_calcium-binding_(1),Epidermal_growth_factor-like,_type_3_(1),	P46531	0.938			N/A
chr9	139405613			C	A	NOTCH1	SNP	NM_017617.3	c.2578G>T	p.G860C	427	C=404 A=23	C=0.946 A=0.054	0.054	1e-05	NON_SYNONYMOUS_CODING	MODERATE	PASS	0.01	Epidermal_growth_factor-like_(1),EGF-like_region,_conserved_site_(2),Epidermal_growth_factor-like,_type_3_(1),	P46531	1			N/A
chr9	139410424	rs3125006		A	G	NOTCH1	SNP	NM_017617.3			51	A=0 G=51	A=0.0 G=1.0	1	1e-05	INTRON	MODIFIER	PASS							N/A
chr10	43606687	rs1800860		A	G	RET	SNP	NM_020975.4	c.1296A>G	p.A432	1037	A=0 G=1037	A=0.0 G=1.0	1	1e-05	SYNONYMOUS_CODING	LOW	PASS							N/A
chr10	89692904	rs121909224	COSM5152	C	T	PTEN	SNP	NM_000314.4	c.388C>T	p.R130*	2482	C=0 T=2477	C=0.0 T=0.998	0.998	1e-05	STOP_GAINED	HIGH	PASS					69	COSM5152	N/A
chr10	89720907	rs555895		T	G	PTEN	SNP	NM_000314.4			709	T=0 G=709	T=0.0 G=1.0	1	1e-05	INTRON	MODIFIER	PASS							N/A
chr10	104356822	rs10786690		A	G	SUFU	SNP	NM_016169.3			264	A=0 G=264	A=0.0 G=1.0	1	1e-05	INTRON	MODIFIER	PASS							N/A
chr10	104375258	rs2001389		G	A	SUFU	SNP	NM_016169.3			477	G=0 A=473	G=0.0 A=0.992	0.992	1e-05	INTRON	MODIFIER	PASS							N/A
chr10	104389932	rs4917980		T	G	SUFU	SNP	NM_016169.3			256	T=0 G=255	T=0.0 G=0.996	0.996	1e-05	UTR_3_PRIME	MODIFIER	PASS							N/A
chr10	123247669	rs111564057		AC	A	FGFR2	DEL	NM_022970.3			353	AC=0 A=353	AC=0.0 A=1.0	1	1e-05	INTRON	MODIFIER	PASS							N/A
chr10	123298158	rs1047100		T	C	FGFR2	SNP	NM_022970.3	c.696A>G	p.V232	931	T=0 C=931	T=0.0 C=1.0	1	1e-05	SYNONYMOUS_CODING	LOW	PASS							N/A
chr11	32417945	rs16754	COSM1353508	T	C	WT1	SNP	NM_024426.4	c.1107A>G	p.R369	754	T=0 C=754	T=0.0 C=1.0	1	1e-05	SYNONYMOUS_CODING	LOW	PASS					1	COSM1353508	N/A
chr11	47238522	rs326212		T	C	DDB2	SNP	NM_000107.2	c.378T>C	p.T126	589	T=0 C=587	T=0.0 C=0.997	0.997	1e-05	SYNONYMOUS_CODING	LOW	PASS							N/A
chr11	47260319	rs901746		A	G	DDB2	SNP	NM_000107.2			572	A=0 G=572	A=0.0 G=1.0	1	1e-05	INTRON	MODIFIER	PASS							N/A
chr11	64572557	rs540012		A	G	MEN1	SNP	NM_130803.2	c.1314T>C	p.H438	79	A=0 G=79	A=0.0 G=1.0	1	1e-05	SYNONYMOUS_CODING	LOW	PASS							N/A
chr11	64572602	rs2071313		G	A	MEN1	SNP	NM_130803.2	c.1269C>T	p.D423	80	G=0 A=80	G=0.0 A=1.0	1	1e-05	SYNONYMOUS_CODING	LOW	PASS							N/A
chr11	108126874	rs2235008		T	C	ATM	SNP	NM_000051.3			541	T=0 C=541	T=0.0 C=1.0	1	1e-05	INTRON	MODIFIER	PASS							N/A
chr11	108183167	rs659243		A	G	ATM	SNP	NM_000051.3	c.5948A>G	p.N1983S	172	A=0 G=172	A=0.0 G=1.0	1	1e-05	NON_SYNONYMOUS_CODING	MODERATE	PASS	1	PIK-related_kinase_(1),Armadillo-type_fold_(1),	E9PFP9,Q13315	0.0,0.0			N/A
chr11	119145705	rs3842642		G	GT	CBL	INS	NM_005188.3			377	G=0 GT=374	G=0.0 GT=0.992	0.992	1e-05	INTRON	MODIFIER	PASS							N/A
chr11	119146659	rs2511854		G	C	CBL	SNP	NM_005188.3			514	G=0 C=513	G=0.0 C=0.998	0.998	1e-05	INTRON	MODIFIER	PASS							N/A
chr11	119148573	rs2510152		G	T	CBL	SNP	NM_005188.3			488	G=0 T=485	G=0.0 T=0.994	0.994	1e-05	INTRON	MODIFIER	PASS							N/A
chr12	25368462	rs4362222		C	T	KRAS	SNP	NM_033360.2	c.483G>A	p.R161	676	C=0 T=672	C=0.0 T=0.994	0.994	1e-05	SYNONYMOUS_CODING	LOW	PASS							N/A
chr12	49416046	rs34546217		TC	T	PRKAG1	DEL	NM_001206709.1			442	TC=0 T=438	TC=0.0 T=0.991	0.991	1e-05	UPSTREAM	MODIFIER	PASS							N/A
chr12	49424616	rs11614738		G	A	MLL2	SNP	NM_003482.3			80	G=0 A=80	G=0.0 A=1.0	1	1e-05	INTRON	MODIFIER	PASS							N/A
chr12	49424873	rs150012622		TTCTG	T	MLL2	DEL	NM_003482.3			331	TTCTG=208 T=122	TTCTG=0.628 T=0.369	0.369	1e-05	INTRON	MODIFIER	PASS							N/A
chr12	49425978	rs3741622	COSM147495	T	C	MLL2	SNP	NM_003482.3	c.12510A>G	p.P4170	225	T=0 C=224	T=0.0 C=0.996	0.996	1e-05	SYNONYMOUS_CODING	LOW	PASS					1	COSM147495	N/A
chr12	49434074	rs10747559		C	A	MLL2	SNP	NM_003482.3	c.7479G>T	p.G2493	50	C=0 A=50	C=0.0 A=1.0	1	1e-05	SYNONYMOUS_CODING	LOW	PASS							N/A
chr12	49439659	rs833818		C	T	MLL2	SNP	NM_003482.3			342	C=0 T=342	C=0.0 T=1.0	1	1e-05	INTRON	MODIFIER	PASS							N/A
chr12	49444545	rs2241726	COSM147497	G	A	MLL2	SNP	NM_003482.3	c.2826C>T	p.I942	65	G=0 A=65	G=0.0 A=1.0	1	1e-05	SYNONYMOUS_CODING	LOW	PASS					1	COSM147497	N/A
chr12	56477694	rs2271194		A	T	ERBB3	SNP	NM_001982.3			522	A=181 T=337	A=0.347 T=0.646	0.646	1e-05	INTRON	MODIFIER	PASS							N/A
chr12	56480474	rs79222157		C	A	ERBB3	SNP	NM_001982.3			598	C=258 A=332	C=0.431 A=0.555	0.555	1e-05	INTRON	MODIFIER	PASS							N/A
chr12	56487201	rs2229046		T	C	ERBB3	SNP	NM_001982.3	c.1347T>C	p.I449	590	T=373 C=217	T=0.632 C=0.368	0.368	1e-05	SYNONYMOUS_CODING	LOW	PASS							N/A
chr12	56493822	rs2292238		A	C	PA2G4	SNP	NM_006191.2			504	A=167 C=337	A=0.331 C=0.669	0.669	1e-05	UPSTREAM	MODIFIER	PASS							N/A
chr12	56494991	rs2271189		G	A	ERBB3	SNP	NM_001982.3	c.3348G>A	p.R1116	184	G=49 A=134	G=0.266 A=0.728	0.728	1e-05	SYNONYMOUS_CODING	LOW	PASS							N/A
chr12	56494998	rs773123		A	T	ERBB3	SNP	NM_001982.3	c.3355A>T	p.S1119C	183	A=132 T=51	A=0.721 T=0.279	0.279	1e-05	NON_SYNONYMOUS_CODING	MODERATE	PASS	0.07		P21860-4,B3KWG5,P21860	0.998,0.997,0.996			N/A
chr12	56495306	rs812826		C	T	PA2G4	SNP	NM_006191.2			256	C=172 T=84	C=0.672 T=0.328	0.328	1e-05	UPSTREAM	MODIFIER	PASS							N/A
chr12	58145156	rs2270777		C	T	MARCH9	SNP	NM_138396.5			178	C=0 T=176	C=0.0 T=0.989	0.989	1e-05	UPSTREAM	MODIFIER	PASS							N/A
chr13	28589267	rs4073630		C	T	FLT3	SNP	NM_004119.2			561	C=0 T=561	C=0.0 T=1.0	1	1e-05	INTRON	MODIFIER	PASS							N/A
chr13	28602292	rs75580865		T	C	FLT3	SNP	NM_004119.2			493	T=0 C=490	T=0.0 C=0.994	0.994	1e-05	INTRON	MODIFIER	PASS							N/A
chr13	28607989	rs2491223		T	G	FLT3	SNP	NM_004119.2			49	T=0 G=49	T=0.0 G=1.0	1	1e-05	INTRON	MODIFIER	PASS							N/A
chr13	28609825	rs2491227		A	G	FLT3	SNP	NM_004119.2			171	A=0 G=170	A=0.0 G=0.994	0.994	1e-05	INTRON	MODIFIER	PASS							N/A
chr13	28609846	rs2491228		A	T	FLT3	SNP	NM_004119.2			172	A=0 T=167	A=0.0 T=0.971	0.971	1e-05	INTRON	MODIFIER	PASS							N/A
chr13	28610183	rs2491231		A	G	FLT3	SNP	NM_004119.2			824	A=0 G=824	A=0.0 G=1.0	1	1e-05	INTRON	MODIFIER	PASS							N/A
chr13	28624294	rs1933437		G	A	FLT3	SNP	NM_004119.2	c.680C>T	p.T227M	70	G=0 A=70	G=0.0 A=1.0	1	1e-05	NON_SYNONYMOUS_CODING	MODERATE	PASS	0.15		P36888-2,P36888	0.879,0.743			N/A
chr13	28636084	rs7338903		G	A	FLT3	SNP	NM_004119.2	c.288C>T	p.D96	506	G=0 A=505	G=0.0 A=0.998	0.998	1e-05	SYNONYMOUS_CODING	LOW	PASS							N/A
chr13	32905265	rs206073		G	A	BRCA2	SNP	NM_000059.3			189	G=0 A=188	G=0.0 A=0.995	0.995	1e-05	INTRON	MODIFIER	PASS							N/A
chr13	32913055	rs206075		A	G	BRCA2	SNP	NM_000059.3	c.4563A>G	p.L1521	42	A=0 G=42	A=0.0 G=1.0	1	1e-05	SYNONYMOUS_CODING	LOW	PASS							N/A
chr13	32929387	rs169547		T	C	BRCA2	SNP	NM_000059.3	c.7397T>C	p.V2466A	160	T=0 C=160	T=0.0 C=1.0	1	1e-05	NON_SYNONYMOUS_CODING	MODERATE	PASS	1						N/A
chr13	32936646	rs9534262		T	C	BRCA2	SNP	NM_000059.3			130	T=0 C=130	T=0.0 C=1.0	1	1e-05	INTRON	MODIFIER	PASS							N/A
chr13	32953388	rs4942486		T	C	BRCA2	SNP	NM_000059.3			46	T=0 C=46	T=0.0 C=1.0	1	1e-05	INTRON	MODIFIER	PASS							N/A
chr13	48916895	rs520342	COSN164493	C	T	RB1	SNP	NM_000321.2			86	C=0 T=86	C=0.0 T=1.0	1	1e-05	INTRON	MODIFIER	PASS						COSN164493	N/A
chr13	48919358	rs198617		T	G	RB1	SNP	NM_000321.2			38	T=0 G=38	T=0.0 G=1.0	1	1e-05	INTRON	MODIFIER	PASS							N/A
chr13	48955431			GGATTCT	G	RB1	DEL	NM_000321.2		p.WIL516W	23	GGATTCT=0 G=22	GGATTCT=0.0 G=0.957	0.957	1e-05	CODON_DELETION	MODERATE	PASS							N/A
chr13	49051012	rs3020646		C	T	RB1	SNP	NM_000321.2			403	C=0 T=403	C=0.0 T=1.0	1	1e-05	INTRON	MODIFIER	PASS							N/A
chr13	49051481	rs3092904	COSM147687	T	A	RB1	SNP	NM_000321.2			444	T=0 A=443	T=0.0 A=0.998	0.998	1e-05	INTRON	MODIFIER	PASS					1	COSM147687	N/A
chr13	103504517	rs1047768		T	C	BIVM-ERCC5	SNP	NM_001204425.1	c.1500T>C	p.H500	1209	T=0 C=1204	T=0.0 C=0.996	0.996	1e-05	SYNONYMOUS_CODING	LOW	PASS							N/A
chr13	103514091	rs7982448		T	C	ERCC5	SNP	NM_000123.3			269	T=0 C=268	T=0.0 C=0.996	0.996	1e-05	INTRON	MODIFIER	PASS							N/A
chr13	103518945			C	A	ERCC5	SNP	NM_000123.3			351	C=239 A=112	C=0.681 A=0.319	0.319	1e-05	INTRON	MODIFIER	PASS							N/A
chr13	103527849	rs9514066		G	C	BIVM-ERCC5	SNP	NM_001204425.1	c.4519G>C	p.G1507R	772	G=0 C=772	G=0.0 C=1.0	1	1e-05	NON_SYNONYMOUS_CODING	MODERATE	PASS	0.54		P28715	0.454			N/A
chr13	103527930	rs9514067		G	C	BIVM-ERCC5	SNP	NM_001204425.1	c.4600G>C	p.G1534R	167	G=0 C=167	G=0.0 C=1.0	1	1e-05	NON_SYNONYMOUS_CODING	MODERATE	PASS	0.54		P28715	0			N/A
chr14	23598849	rs7157207	COSM1180622	T	G	SLC7A8	SNP	NM_012244.3			1503	T=834 G=666	T=0.555 G=0.443	0.443	1e-05	INTRON	MODIFIER	PASS					1	COSM1180622	N/A
chr14	23598952	rs7157021		A	G	SLC7A8	SNP	NM_012244.3	c.1170T>C	p.Y390	2051	A=0 G=2049	A=0.0 G=0.999	0.999	1e-05	SYNONYMOUS_CODING	LOW	PASS	0.13						N/A
chr14	23600662	rs12436035		G	T	SLC7A8	SNP	NM_012244.3			1669	G=777 T=890	G=0.466 T=0.533	0.533	1e-05	INTRON	MODIFIER	PASS							N/A
chr14	23607246	rs1015089		C	A	SLC7A8	SNP	NM_012244.3			1956	C=878 A=1073	C=0.449 A=0.549	0.549	1e-05	INTRON	MODIFIER	PASS							N/A
chr14	23607271	rs1569951		C	T	SLC7A8	SNP	NM_012244.3			1034	C=553 T=480	C=0.535 T=0.464	0.464	1e-05	INTRON	MODIFIER	PASS							N/A
chr14	23612489	rs2273394		C	G	SLC7A8	SNP	NM_012244.3			1083	C=0 G=1081	C=0.0 G=0.998	0.998	1e-05	INTRON	MODIFIER	PASS							N/A
chr14	23624583	rs8011016		C	T	SLC7A8	SNP	NM_012244.3			986	C=460 T=524	C=0.467 T=0.531	0.531	1e-05	INTRON	MODIFIER	PASS							N/A
chr14	23652004	rs1884545		G	A	SLC7A8	SNP	NM_012244.3	c.120C>T	p.I40	111	G=48 A=63	G=0.432 A=0.568	0.568	1e-05	SYNONYMOUS_CODING	LOW	PASS							N/A
chr14	35871201	rs9333352		C	G	NFKBIA	SNP	NM_020529.2			113	C=62 G=51	C=0.549 G=0.451	0.451	1e-05	UTR_3_PRIME	MODIFIER	PASS							N/A
chr14	35871217	rs8904		G	A	NFKBIA	SNP	NM_020529.2			111	G=0 A=110	G=0.0 A=0.991	0.991	1e-05	UTR_3_PRIME	MODIFIER	PASS							N/A
chr14	35872926	rs1050851		G	A	NFKBIA	SNP	NM_020529.2	c.306C>T	p.A102	217	G=117 A=100	G=0.539 A=0.461	0.461	1e-05	SYNONYMOUS_CODING	LOW	PASS							N/A
chr14	81574687	rs3837640		T	TTCTC	TSHR	INS	NM_000369.2			587	T=311 TTCTC=259	T=0.53 TTCTC=0.441	0.441	1e-05	INTRON	MODIFIER	PASS							N/A
chr14	81574845	rs71103900		T	TTTTTTTCTTTTTAC	TSHR	INS	NM_000369.2			1488	T=834 TTTTTTTCTTTTTAC=360	T=0.56 TTTTTTTCTTTTTAC=0.242	0.242	1e-05	INTRON	MODIFIER	PASS							N/A
chr14	81574959	rs3783942		A	G	TSHR	SNP	NM_000369.2			1478	A=819 G=658	A=0.554 G=0.445	0.445	1e-05	INTRON	MODIFIER	PASS							N/A
chr14	81575005	rs3783941		C	A	TSHR	SNP	NM_000369.2			85	C=43 A=42	C=0.506 A=0.494	0.494	1e-05	INTRON	MODIFIER	PASS	0.75		G3V2A9,P16473-2	0.001,0.0			N/A
chr14	81609813			G	A	TSHR	SNP	NM_000369.2	c.1411G>A	p.A471T	868	G=750 A=117	G=0.864 A=0.135	0.135	1e-05	NON_SYNONYMOUS_CODING	MODERATE	PASS	0		F5GYU5	0.999			N/A
chr14	81610583	rs1991517		G	C	TSHR	SNP	NM_000369.2	c.2181G>C	p.E727D	929	G=0 C=929	G=0.0 C=1.0	1	1e-05	NON_SYNONYMOUS_CODING	MODERATE	PASS	0.67		F5GYU5	0			N/A
chr14	95556747	rs13078		A	T	DICER1	SNP	NM_001271282.1			740	A=0 T=739	A=0.0 T=0.999	0.999	1e-05	UTR_3_PRIME	MODIFIER	PASS							N/A
chr15	40457431	rs17668261		A	C	BUB1B	SNP	NM_001211.5			533	A=0 C=531	A=0.0 C=0.996	0.996	1e-05	INTRON	MODIFIER	PASS							N/A
chr15	40462780	rs1801389		G	A	BUB1B	SNP	NM_001211.5	c.282G>A	p.K94	1507	G=0 A=1503	G=0.0 A=0.997	0.997	1e-05	SYNONYMOUS_CODING	LOW	PASS							N/A
chr15	40477831	rs1801376		G	A	BUB1B	SNP	NM_001211.5	c.1046G>A	p.R349Q	579	G=0 A=578	G=0.0 A=0.998	0.998	1e-05	NON_SYNONYMOUS_CODING	MODERATE	PASS	1		O60566-3,O60566	0.0,0.0			N/A
chr15	66782048	rs41306345		C	T	MAP2K1	SNP	NM_002755.3			969	C=0 T=969	C=0.0 T=1.0	1	1e-05	INTRON	MODIFIER	PASS							N/A
chr16	3817924			T	C	CREBBP	SNP	NM_004380.2			199	T=178 C=21	T=0.894 C=0.106	0.106	1e-05	INTRON	MODIFIER	PASS							N/A
chr16	9916204	rs9806806		C	G	GRIN2A	SNP	NM_000833.3	c.2085G>C	p.R695	2059	C=0 G=2058	C=0.0 G=1.0	1	1e-05	SYNONYMOUS_CODING	LOW	PASS							N/A
chr16	9934689	rs373772021		AAG	A	GRIN2A	DEL	NM_000833.3			669	AAG=0 A=219	AAG=0.0 A=0.327	0.327	1e-05	INTRON	MODIFIER	PASS							N/A
chr16	9943666	rs2229193		C	T	GRIN2A	SNP	NM_000833.3	c.1275G>A	p.L425	1027	C=0 T=1024	C=0.0 T=0.997	0.997	1e-05	SYNONYMOUS_CODING	LOW	PASS							N/A
chr16	50827601	rs2302759	COSN165198	A	G	CYLD	SNP	NM_015247.2			322	A=0 G=320	A=0.0 G=0.994	0.994	1e-05	INTRON	MODIFIER	PASS						COSN165198	N/A
chr16	68857289	rs2276330		T	C	CDH1	SNP	NM_004360.3			433	T=0 C=432	T=0.0 C=0.998	0.998	1e-05	INTRON	MODIFIER	PASS							N/A
chr16	68857441	rs1801552		T	C	CDH1	SNP	NM_004360.3	c.2076T>C	p.A692	374	T=0 C=374	T=0.0 C=1.0	1	1e-05	SYNONYMOUS_CODING	LOW	PASS							N/A
chr16	89805261	rs1800359		A	G	ZNF276	SNP	NM_001113525.1			1016	A=0 G=1016	A=0.0 G=1.0	1	1e-05	UTR_3_PRIME	MODIFIER	PASS							N/A
chr16	89805977	rs1061646		G	A	ZNF276	SNP	NM_001113525.1			267	G=0 A=266	G=0.0 A=0.996	0.996	1e-05	UTR_3_PRIME	MODIFIER	PASS							N/A
chr16	89806347	rs7195906		A	T	ZNF276	SNP	NM_001113525.1			1488	A=0 T=1485	A=0.0 T=0.998	0.998	1e-05	UTR_3_PRIME	MODIFIER	PASS	0		B7Z6Y4	0			N/A
chr16	89815217	rs1800345		C	T	FANCA	SNP	NM_000135.2			539	C=0 T=534	C=0.0 T=0.991	0.991	1e-05	INTRON	MODIFIER	PASS							N/A
chr16	89836323	rs7195066	COSM435949	C	T	FANCA	SNP	NM_000135.2	c.2426G>A	p.G809D	582	C=0 T=581	C=0.0 T=0.998	0.998	1e-05	NON_SYNONYMOUS_CODING	MODERATE	PASS	0.47		B4DRI7,O15360	0.0,0.0	1	COSM435949	N/A
chr16	89838078	rs1800340		A	G	FANCA	SNP	NM_000135.2			713	A=0 G=713	A=0.0 G=1.0	1	1e-05	INTRON	MODIFIER	PASS							N/A
chr16	89845194	rs1800337		A	G	FANCA	SNP	NM_000135.2			61	A=0 G=61	A=0.0 G=1.0	1	1e-05	INTRON	MODIFIER	PASS							N/A
chr16	89845389		COSM1251991	C	T	FANCA	SNP	NM_000135.2	c.1738G>A	p.V580M	681	C=527 T=154	C=0.774 T=0.226	0.226	1e-05	NON_SYNONYMOUS_CODING	MODERATE	PASS	0.27		B4DRI7,O15360	0.01,0.01	1	COSM1251991	N/A
chr16	89849480	rs2239359		C	T	FANCA	SNP	NM_000135.2	c.1501G>A	p.G501S	470	C=0 T=467	C=0.0 T=0.994	0.994	1e-05	NON_SYNONYMOUS_CODING	MODERATE	PASS	1		B4DRI7,O15360	0.0,0.0			N/A
chr16	89857964	rs1800330		T	C	FANCA	SNP	NM_000135.2			142	T=0 C=141	T=0.0 C=0.993	0.993	1e-05	INTRON	MODIFIER	PASS							N/A
chr16	89858024	rs6500450		A	G	FANCA	SNP	NM_000135.2			141	A=0 G=141	A=0.0 G=1.0	1	1e-05	INTRON	MODIFIER	PASS							N/A
chr16	89858505	rs6500452		T	C	FANCA	SNP	NM_000135.2			391	T=0 C=391	T=0.0 C=1.0	1	1e-05	INTRON	MODIFIER	PASS							N/A
chr16	89859008	rs3856		G	A	FANCA	SNP	NM_000135.2			249	G=0 A=248	G=0.0 A=0.996	0.996	1e-05	INTRON	MODIFIER	PASS							N/A
chr16	89866043	rs7190823		T	C	FANCA	SNP	NM_000135.2	c.796A>G	p.T266A	191	T=0 C=190	T=0.0 C=0.995	0.995	1e-05	NON_SYNONYMOUS_CODING	MODERATE	PASS	1		B4DRI7,Q0VAP4,A0PJU8,F5H8D5,O15360-2,O15360	0.0,0.0,0.0,0.0,0.0,0.0			N/A
chr16	89869761	rs1800286		T	C	FANCA	SNP	NM_000135.2			967	T=0 C=966	T=0.0 C=0.999	0.999	1e-05	INTRON	MODIFIER	PASS							N/A
chr16	89874628	rs1800285		C	T	FANCA	SNP	NM_000135.2			108	C=0 T=108	C=0.0 T=1.0	1	1e-05	INTRON	MODIFIER	PASS							N/A
chr17	7577120	rs28934576	COSM99729	C	T	TP53	SNP	NM_000546.5	c.818G>A	p.R273H	1130	C=0 T=1125	C=0.0 T=0.996	0.996	1e-05	NON_SYNONYMOUS_CODING	MODERATE	PASS	0.01	p53,_DNA-binding_domain_(1),p53-like_transcription_factor,_DNA-binding_(1),p53/RUNT-type_transcription_factor,_DNA-binding_domain_(1),	P04637-2,P04637-3,P04637,Q1MSW8	0.274,0.989,0.516,0.242	75	COSM99729	N/A
chr17	7579472	rs1042522	COSM250061	G	C	TP53	SNP	NM_000546.5	c.215C>G	p.P72R	402	G=0 C=401	G=0.0 C=0.998	0.998	1e-05	NON_SYNONYMOUS_CODING	MODERATE	PASS	0.17		E7EMR6,P04637-2,P04637-3,P04637,E7EQX7	0.0,0.128,0.147,0.045,0.372	3	COSM250061	N/A
chr17	7579801	rs1642785		G	C	TP53	SNP	NM_000546.5			59	G=0 C=58	G=0.0 C=0.983	0.983	1e-05	INTRON	MODIFIER	PASS							N/A
chr17	17122286	rs8065572		C	T	FLCN	SNP	NM_144997.5			161	C=0 T=161	C=0.0 T=1.0	1	1e-05	INTRON	MODIFIER	PASS							N/A
chr17	29496930			T	A	NF1	SNP	NM_001042492.2	c.501T>A	p.C167*	409	T=0 A=405	T=0.0 A=0.99	0.99	1e-05	STOP_GAINED	HIGH	PASS	0.4						N/A
chr17	29559932	rs2066736		C	A	NF1	SNP	NM_001042492.2			611	C=0 A=605	C=0.0 A=0.99	0.99	1e-05	INTRON	MODIFIER	PASS							N/A
chr17	29670190	rs7405740		C	G	NF1	SNP	NM_001042492.2			242	C=0 G=242	C=0.0 G=1.0	1	1e-05	INTRON	MODIFIER	PASS							N/A
chr17	37866583	rs373337888		G	T	ERBB2	SNP	NM_004448.2			287	G=0 T=286	G=0.0 T=0.997	0.997	1e-05	INTRON	MODIFIER	PASS							N/A
chr17	37868715	rs4252627	COSN165414	C	T	ERBB2	SNP	NM_004448.2			552	C=0 T=551	C=0.0 T=0.998	0.998	1e-05	INTRON	MODIFIER	PASS						COSN165414	N/A
chr17	37879762	rs903506		G	A	MIR4728	SNP	NR_039881.2			103	G=0 A=97	G=0.0 A=0.942	0.942	1e-05	UPSTREAM	MODIFIER	PASS							N/A
chr17	37881160			C	T	ERBB2	SNP	NM_004448.2	c.2489C>T	p.A830V	789	C=0 T=787	C=0.0 T=0.997	0.997	1e-05	NON_SYNONYMOUS_CODING	MODERATE	PASS	0	Serine-threonine/tyrosine-protein_kinase_(1),Protein_kinase-like_domain_(1),Tyrosine-protein_kinase,_catalytic_domain_(1),Protein_kinase,_catalytic_domain_(1),	B4DTR1,P04626-4,P04626	0.992,0.998,0.991			N/A
chr17	41219780	rs8176234		T	C	BRCA1	SNP	NM_007300.3			1060	T=0 C=1057	T=0.0 C=0.997	0.997	1e-05	INTRON	MODIFIER	PASS							N/A
chr17	41219804	rs8176233		T	C	BRCA1	SNP	NM_007300.3			1063	T=0 C=1062	T=0.0 C=0.999	0.999	1e-05	INTRON	MODIFIER	PASS							N/A
chr17	41223094	rs1799966		T	C	BRCA1	SNP	NM_007300.3	c.4900A>G	p.S1634G	1559	T=0 C=1557	T=0.0 C=0.999	0.999	1e-05	NON_SYNONYMOUS_CODING	MODERATE	PASS	0.05	BRCT_(1),	E7EUM2,B4DES0,E7ETR2,P38398-3,Q6IN79,E9PFC7,P38398,P38398-2	0.003,0.079,0.002,0.115,0.003,0.003,0.038,0.006			N/A
chr17	41231516	rs8176193		C	T	BRCA1	SNP	NM_007300.3			666	C=0 T=665	C=0.0 T=0.998	0.998	1e-05	INTRON	MODIFIER	PASS							N/A
chr17	41234470	rs1060915		A	G	BRCA1	SNP	NM_007300.3	c.4308T>C	p.S1436	1336	A=0 G=1334	A=0.0 G=0.999	0.999	1e-05	SYNONYMOUS_CODING	LOW	PASS							N/A
chr17	41244000	rs16942	COSM148277	T	C	BRCA1	SNP	NM_007300.3	c.3548A>G	p.K1183R	809	T=0 C=809	T=0.0 C=1.0	1	1e-05	NON_SYNONYMOUS_CODING	MODERATE	PASS	1		E7EMP0,E7ERL4,Q5YLB2,E9PFC7,P38398,P38398-2	0.0,0.0,0.001,0.002,0.001,0.002	1	COSM148277	N/A
chr17	41244435	rs16941		T	C	BRCA1	SNP	NM_007300.3	c.3113A>G	p.E1038G	880	T=0 C=878	T=0.0 C=0.998	0.998	1e-05	NON_SYNONYMOUS_CODING	MODERATE	PASS	0.04		E7EMP0,E7ERL4,Q5YLB2,E9PFC7,P38398,P38398-2	0.006,0.006,0.118,0.177,0.606,0.065			N/A
chr17	41244936	rs799917	COSM148278	G	A	BRCA1	SNP	NM_007300.3	c.2612C>T	p.P871L	66	G=0 A=65	G=0.0 A=0.985	0.985	1e-05	NON_SYNONYMOUS_CODING	MODERATE	PASS	1		E7EMP0,E7ERL4,Q5YLB2,E9PFC7,P38398,P38398-2	0.0,0.0,0.0,0.0,0.0,0.0	1	COSM148278	N/A
chr17	41245237	rs16940		A	G	BRCA1	SNP	NM_007300.3	c.2311T>C	p.L771	491	A=0 G=491	A=0.0 G=1.0	1	1e-05	SYNONYMOUS_CODING	LOW	PASS							N/A
chr17	41245466	rs1799949	COSM148280	G	A	BRCA1	SNP	NM_007300.3	c.2082C>T	p.S694	572	G=0 A=570	G=0.0 A=0.997	0.997	1e-05	SYNONYMOUS_CODING	LOW	PASS					1	COSM148280	N/A
chr17	41245471	rs4986850		C	T	BRCA1	SNP	NM_007300.3	c.2077G>A	p.D693N	573	C=0 T=572	C=0.0 T=0.998	0.998	1e-05	NON_SYNONYMOUS_CODING	MODERATE	PASS	0.01		E7EMP0,E7ERL4,Q5YLB2,E9PFC7,P38398,P38398-2	0.033,0.033,0.009,0.01,0.01,0.006			N/A
chr17	47688881	rs3217104		T	TAGAG	SPOP	INS	NM_001007230.1			469	T=0 TAGAG=469	T=0.0 TAGAG=1.0	1	1e-05	INTRON	MODIFIER	PASS							N/A
chr17	59763465	rs4986765	COSM437064	T	C	BRIP1	SNP	NM_032043.2	c.2637A>G	p.E879	833	T=0 C=832	T=0.0 C=0.999	0.999	1e-05	SYNONYMOUS_CODING	LOW	PASS					1	COSM437064	N/A
chr17	62007498	rs2070776	COSM148316	A	G	CD79B	SNP	NM_001039933.1	c.369T>C	p.C123	487	A=0 G=486	A=0.0 G=0.998	0.998	1e-05	SYNONYMOUS_CODING	LOW	PASS					1	COSM148316	N/A
chr17	66522186	rs10625677		T	TTC	PRKAR1A	INS	NM_002734.4			725	T=0 TTC=720	T=0.0 TTC=0.993	0.993	1e-05	INTRON	MODIFIER	PASS							N/A
chr17	66524987	rs2302230		G	A	PRKAR1A	SNP	NM_002734.4			567	G=0 A=567	G=0.0 A=1.0	1	1e-05	INTRON	MODIFIER	PASS							N/A
chr17	66526027	rs2302231		G	T	PRKAR1A	SNP	NM_002734.4			576	G=0 T=575	G=0.0 T=0.998	0.998	1e-05	INTRON	MODIFIER	PASS							N/A
chr19	1207238	rs3764640		G	T	STK11	SNP	NM_000455.4			198	G=128 T=69	G=0.646 T=0.348	0.348	1e-05	INTRON	MODIFIER	PASS							N/A
chr19	1207280	rs3764641		C	T	STK11	SNP	NM_000455.4			205	C=134 T=71	C=0.654 T=0.346	0.346	1e-05	INTRON	MODIFIER	PASS							N/A
chr19	1218523	rs2075604		G	T	STK11	SNP	NM_000455.4			342	G=222 T=120	G=0.649 T=0.351	0.351	1e-05	INTRON	MODIFIER	PASS							N/A
chr19	1219274	rs34928889		G	A	STK11	SNP	NM_000455.4			67	G=47 A=20	G=0.701 A=0.299	0.299	1e-05	INTRON	MODIFIER	PASS							N/A
chr19	1220321	rs2075606		T	C	STK11	SNP	NM_000455.4			43	T=26 C=17	T=0.605 C=0.395	0.395	1e-05	INTRON	MODIFIER	PASS							N/A
chr19	3110098	rs7255425		G	A	GNA11	SNP	NM_002067.2			178	G=42 A=136	G=0.236 A=0.764	0.764	1e-05	INTRON	MODIFIER	PASS							N/A
chr19	3113305	rs1682811		G	C	GNA11	SNP	NM_002067.2			106	G=0 C=106	G=0.0 C=1.0	1	1e-05	INTRON	MODIFIER	PASS							N/A
chr19	3119184	rs308046		T	G	GNA11	SNP	NM_002067.2			675	T=0 G=674	T=0.0 G=0.999	0.999	1e-05	INTRON	MODIFIER	PASS							N/A
chr19	4095363			G	A	MAP2K2	SNP	NM_030662.3			440	G=152 A=288	G=0.345 A=0.655	0.655	1e-05	INTRON	MODIFIER	PASS							N/A
chr19	4099187	rs350911		T	C	MAP2K2	SNP	NM_030662.3			164	T=103 C=61	T=0.628 C=0.372	0.372	1e-05	INTRON	MODIFIER	PASS							N/A
chr19	4101062	rs10250	COSM439538	G	T	MAP2K2	SNP	NM_030662.3	c.660C>A	p.I220	237	G=161 T=75	G=0.679 T=0.316	0.316	1e-05	SYNONYMOUS_CODING	LOW	PASS					1	COSM439538	N/A
chr19	4102530	rs113772802		G	A	MAP2K2	SNP	NM_030662.3			256	G=80 A=176	G=0.313 A=0.688	0.688	1e-05	INTRON	MODIFIER	PASS							N/A
chr19	11144724			G	A	SMARCA4	SNP	NM_001128849.1			72	G=37 A=35	G=0.514 A=0.486	0.486	1e-05	INTRON	MODIFIER	PASS							N/A
chr19	11169050	rs374510330		C	T	SMARCA4	SNP	NM_001128849.1			209	C=76 T=133	C=0.364 T=0.636	0.636	1e-05	INTRON	MODIFIER	PASS							N/A
chr19	17941294	rs2302603		T	C	JAK3	SNP	NM_000215.3			1370	T=0 C=1367	T=0.0 C=0.998	0.998	1e-05	INTRON	MODIFIER	PASS							N/A
chr19	17948732	rs3212752		T	C	JAK3	SNP	NM_000215.3			176	T=56 C=120	T=0.318 C=0.682	0.682	1e-05	INTRON	MODIFIER	PASS							N/A
chr19	17951178	rs3212741		G	A	JAK3	SNP	NM_000215.3			529	G=179 A=350	G=0.338 A=0.662	0.662	1e-05	INTRON	MODIFIER	PASS							N/A
chr19	17952185	rs3212733		G	T	JAK3	SNP	NM_000215.3			391	G=150 T=240	G=0.384 T=0.614	0.614	1e-05	INTRON	MODIFIER	PASS							N/A
chr19	17952609	rs3212730		T	G	JAK3	SNP	NM_000215.3			314	T=125 G=187	T=0.398 G=0.596	0.596	1e-05	INTRON	MODIFIER	PASS							N/A
chr19	17955001	rs3212713		C	T	JAK3	SNP	NM_000215.3			1167	C=429 T=738	C=0.368 T=0.632	0.632	1e-05	INTRON	MODIFIER	PASS							N/A
chr19	17955003	rs3212712		C	T	JAK3	SNP	NM_000215.3			1188	C=446 T=742	C=0.375 T=0.625	0.625	1e-05	INTRON	MODIFIER	PASS							N/A
chr19	17955021	rs3212711		G	A	JAK3	SNP	NM_000215.3			1181	G=440 A=740	G=0.373 A=0.627	0.627	1e-05	INTRON	MODIFIER	PASS							N/A
chr19	40741694	rs3730055		C	T	AKT2	SNP	NM_001626.4			142	C=79 T=62	C=0.556 T=0.437	0.437	1e-05	INTRON	MODIFIER	PASS							N/A
chr19	40742320	rs2304189		T	C	AKT2	SNP	NM_001626.4			460	T=0 C=460	T=0.0 C=1.0	1	1e-05	INTRON	MODIFIER	PASS							N/A
chr19	42793590	rs3826706		G	A	CIC	SNP	NM_015125.3			470	G=295 A=175	G=0.628 A=0.372	0.372	1e-05	INTRON	MODIFIER	PASS							N/A
chr19	42795554	rs10410185		T	C	CIC	SNP	NM_015125.3	c.2634T>C	p.A878	189	T=46 C=142	T=0.243 C=0.751	0.751	1e-05	SYNONYMOUS_CODING	LOW	PASS							N/A
chr19	52716143	rs74536039		G	A	PPP2R1A	SNP	NM_014225.5			1516	G=540 A=975	G=0.356 A=0.643	0.643	1e-05	INTRON	MODIFIER	PASS							N/A
chr20	30954295	rs2295454		A	G	ASXL1	SNP	NM_015338.5			341	A=249 G=92	A=0.73 G=0.27	0.27	1e-05	INTRON	MODIFIER	PASS							N/A
chr20	31022959	rs6058694		T	C	ASXL1	SNP	NM_015338.5	c.2444T>C	p.L815P	648	T=0 C=644	T=0.0 C=0.994	0.994	1e-05	NON_SYNONYMOUS_CODING	MODERATE	PASS	0.76		A6NIZ6,Q8IXJ9	0.0,0.0			N/A
chr20	31024274	rs4911231		T	C	ASXL1	SNP	NM_015338.5	c.3759T>C	p.S1253	1038	T=766 C=271	T=0.738 C=0.261	0.261	1e-05	SYNONYMOUS_CODING	LOW	PASS							N/A
chr20	31025163	rs2295764		A	G	ASXL1	SNP	NM_015338.5			656	A=491 G=164	A=0.748 G=0.25	0.25	1e-05	UTR_3_PRIME	MODIFIER	PASS							N/A
chr20	31025231	rs2295763		T	C	ASXL1	SNP	NM_015338.5			652	T=491 C=161	T=0.753 C=0.247	0.247	1e-05	UTR_3_PRIME	MODIFIER	PASS							N/A
chr20	36030939	rs1885257		G	C	SRC	SNP	NM_198291.1	c.1218G>C	p.A406	252	G=0 C=251	G=0.0 C=0.996	0.996	1e-05	SYNONYMOUS_CODING	LOW	PASS							N/A
chr20	57478807	rs7121		C	T	GNAS	SNP	NM_080425.2	c.2322C>T	p.I774	315	C=0 T=314	C=0.0 T=0.997	0.997	1e-05	SYNONYMOUS_CODING	LOW	PASS							N/A
chr20	57478939	rs3730168	COSN166583	G	A	GNAS	SNP	NM_080425.2			53	G=32 A=21	G=0.604 A=0.396	0.396	1e-05	INTRON	MODIFIER	PASS						COSN166583	N/A
chr21	44513281			A	ACCACCG	U2AF1	INS	NM_001025203.1		p.G218AVG	75	A=11 ACCACCG=64	A=0.147 ACCACCG=0.853	0.853	1e-05	CODON_CHANGE_PLUS_CODON_INSERTION	MODERATE	PASS							N/A
chr21	44515504	rs4920040		T	C	U2AF1	SNP	NM_001025203.1			467	T=0 C=464	T=0.0 C=0.994	0.994	1e-05	INTRON	MODIFIER	PASS							N/A
chr21	44515685	rs2839634		T	C	U2AF1	SNP	NM_001025203.1			26	T=0 C=26	T=0.0 C=1.0	1	1e-05	INTRON	MODIFIER	PASS							N/A
chrX	1314931			C	T	CRLF2	SNP	NM_022148.2			439	C=0 T=439	C=0.0 T=1.0	1	1e-05	EXON	MODIFIER	PASS	0.15		Q9HC73	0.867			N/A
chrX	15818114	rs62985661		AT	A	ZRSR2	DEL	NM_005089.3			802	AT=0 A=802	AT=0.0 A=1.0	1	1e-05	INTRON	MODIFIER	PASS							N/A
chrX	15838366	rs2301724		C	T	ZRSR2	SNP	NM_005089.3	c.864C>T	p.N288	796	C=0 T=795	C=0.0 T=0.999	0.999	1e-05	SYNONYMOUS_CODING	LOW	PASS							N/A
chrX	44913052	rs5952285		T	A	KDM6A	SNP	NM_021140.2			129	T=0 A=129	T=0.0 A=1.0	1	1e-05	INTRON	MODIFIER	PASS							N/A
chrX	44920068	rs3788869		A	G	KDM6A	SNP	NM_021140.2			473	A=0 G=472	A=0.0 G=0.998	0.998	1e-05	INTRON	MODIFIER	PASS							N/A
chrX	44966795	rs5952682		T	C	KDM6A	SNP	NM_021140.2			549	T=0 C=546	T=0.0 C=0.995	0.995	1e-05	INTRON	MODIFIER	PASS							N/A
chrX	44966805	rs11343829		GT	G	KDM6A	DEL	NM_021140.2			550	GT=0 G=548	GT=0.0 G=0.996	0.996	1e-05	INTRON	MODIFIER	PASS							N/A
chrX	66765796			G	A	AR	SNP	NM_000044.3	c.808G>A	p.A270T	53	G=41 A=12	G=0.774 A=0.226	0.226	1e-05	NON_SYNONYMOUS_CODING	MODERATE	PASS	0.01		E7EVX6,D3YPQ2,P10275	0.984,0.989,0.998			N/A
chrX	70352617			CCTCTT	C	MED12	DEL	NM_005120.2			257	CCTCTT=0 C=256	CCTCTT=0.0 C=0.996	0.996	1e-05	INTRON	MODIFIER	PASS							N/A
chrX	76937963	rs3088074		G	C	ATRX	SNP	NM_000489.3	c.2785C>G	p.Q929E	452	G=0 C=452	G=0.0 C=1.0	1	1e-05	NON_SYNONYMOUS_CODING	MODERATE	PASS	1		P46100-6,P46100-4,P46100	0.0,0.0,0.0			N/A

## Sheet: lower-confidence variants
Chrom	Pos GRCh37	dbSNP ID	COSMIC ID	Ref	Variant	Gene Name	Variant Type	Transcript ID	Codon Change	AA Change	Filtered Coverage	Allele Coverage	Allele Frequency	Variant Frequency	P-Value	snpEff Effect	snpEff Impact	Filter	SIFT Score	Interpro Domain	UniProt	PolyPhen Score	COSMIC Sample Count	Somatic Mutation Assay	Variant Clinical Significance
chr1	27107263	rs3841356		T	TC,TCC	ARID1A	INS	NM_006015.4			783	T=146 TC=576 TCC=56	T=0.186 TC=0.736 TCC=0.072	0.736	1e-05	UTR_3_PRIME	MODIFIER	HOMOPOLYMER							N/A
chr2	198257652	rs11380582		T	TA,TAA	SF3B1	INS	NM_012433.2			716	T=258 TA=406 TAA=45	T=0.36 TA=0.567 TAA=0.063	0.567	1e-05	INTRON	MODIFIER	HOMOPOLYMER							N/A
chr3	10094206			A	AT,ATT	FANCD2	INS	NM_033084.3			742	A=242 AT=421 ATT=72	A=0.326 AT=0.567 ATT=0.097	0.567	1e-05	INTRON	MODIFIER	HOMOPOLYMER							N/A
chr3	10128965	rs71052293		C	CT,CTT,CTTT	FANCD2	INS	NM_033084.3			585	C=151 CT=125 CTT=163 CTTT=109	C=0.258 CT=0.214 CTT=0.279 CTTT=0.186	0.279	1e-05	INTRON	MODIFIER	HOMOPOLYMER							N/A
chr4	55976947	rs5858314		T	TA,TAA	KDR	INS	NM_002253.2			495	T=222 TA=225 TAA=41	T=0.448 TA=0.455 TAA=0.083	0.455	1e-05	INTRON	MODIFIER	HOMOPOLYMER							N/A
chr7	2957113	rs59298103		G	GC	CARD11	INS	NM_032415.4			30	G=18 GC=11	G=0.6 GC=0.367	0.367	1e-05	INTRON	MODIFIER	HOMOPOLYMER							N/A
chr9	80343587	rs5898555		G	GA,GAA	GNAQ	INS	NM_002072.3			606	G=287 GA=246 GAA=60	G=0.474 GA=0.406 GAA=0.099	0.406	1e-05	INTRON	MODIFIER	HOMOPOLYMER							N/A
chr9	135773000	rs3049911		G	GA,GAA,GAAA	TSC1	INS	NM_000368.4			86	G=25 GA=18 GAA=26 GAAA=14	G=0.291 GA=0.209 GAA=0.302 GAAA=0.163	0.302	1e-05	INTRON	MODIFIER	HOMOPOLYMER							N/A
chr17	7573013			A	G	TP53	SNP	NM_000546.5			254	A=218 G=14	A=0.858 G=0.055	0.055	1e-05	INTRON	MODIFIER	FS_MORE_THAN_60							N/A
chr17	7573019			C	G	TP53	SNP	NM_000546.5			202	C=163 G=12	C=0.807 G=0.059	0.059	1e-05	INTRON	MODIFIER	FS_MORE_THAN_60							N/A
chr17	7573025			C	A	TP53	SNP	NM_000546.5			216	C=161 A=21	C=0.745 A=0.097	0.097	1e-05	INTRON	MODIFIER	FS_MORE_THAN_60							N/A
chr20	36031097	rs2145792		A	G	SRC	SNP	NM_198291.1			1424	A=624 G=800	A=0.438 G=0.562	0.562	1e-05	INTRON	MODIFIER	FS_MORE_THAN_60							N/A
chrX	44834045	rs200529431		C	CT	KDM6A	INS	NM_021140.2			494	C=33 CT=459	C=0.067 CT=0.929	0.929	1e-05	INTRON	MODIFIER	HOMOPOLYMER							N/A

## Sheet: putative false-positive calls
Chrom	Pos GRCh37	dbSNP ID	COSMIC ID	Ref	Variant	Gene Name	Variant Type	Transcript ID	Codon Change	AA Change	Filtered Coverage	Allele Coverage	Allele Frequency	Variant Frequency	P-Value	snpEff Effect	snpEff Impact	Filter	SIFT Score	Interpro Domain	UniProt	PolyPhen Score	COSMIC Sample Count	Somatic Mutation Assay	Variant Clinical Significance
chr1	65339079			TG	CA	JAK1	MNP	NM_002227.2		p.AS0AG	1742	TG=1534 CA=186	TG=0.881 CA=0.107	0.107	1e-05	NON_SYNONYMOUS_CODING	MODERATE	PUTATIVE_FP							N/A
chr1	78432506			TA	T	FUBP1	DEL	NM_003902.3			1442	TA=0 T=761	TA=0.0 T=0.528	0.528	1e-05	INTRON	MODIFIER	PUTATIVE_FP;HOMOPOLYMER							N/A
chr1	78432506			TAA	T	FUBP1	DEL	NM_003902.3			1442	TAA=0 T=411	TAA=0.0 T=0.285	0.285	1e-05	INTRON	MODIFIER	PUTATIVE_FP;HOMOPOLYMER							N/A
chr1	120510722			T	C	NOTCH2	SNP	NM_024408.3	c.1242A>G	p.E414	1570	T=1490 C=80	T=0.949 C=0.051	0.051	1e-05	SYNONYMOUS_CODING	LOW	PUTATIVE_FP							N/A
chr1	241663902	rs59736583		T	TGAGAGA	FH	INS	NM_000143.3			39	T=0 TGAGAGA=23	T=0.0 TGAGAGA=0.59	0.59	1e-05	INTRON	MODIFIER	PUTATIVE_FP							N/A
chr2	29416025	rs10625834		C	CATTG	ALK	INS	NM_004304.4			30	C=0 CATTG=30	C=0.0 CATTG=1.0	1	1e-05	UTR_3_PRIME	MODIFIER	PUTATIVE_FP							N/A
chr2	39536689			ATTT	A	MAP4K3	DEL	NM_003618.3			201	ATTT=0 A=53	ATTT=0.0 A=0.264	0.264	1e-05	INTRON	MODIFIER	PUTATIVE_FP;HOMOPOLYMER							N/A
chr2	47635523	rs201372136		CT	C	MSH2	DEL	NM_000251.2			334	CT=0 C=85	CT=0.0 C=0.254	0.254	1e-05	INTRON	MODIFIER	PUTATIVE_FP;HOMOPOLYMER							N/A
chr2	47702451	rs201305711		GT	G	MSH2	DEL	NM_000251.2			25	GT=12 G=11	GT=0.48 G=0.44	0.44	1e-05	INTRON	MODIFIER	PUTATIVE_FP;HOMOPOLYMER							N/A
chr2	48032740	rs56221304		AT	A	MSH6	DEL	NM_000179.2			125	AT=0 A=57	AT=0.0 A=0.456	0.456	1e-05	INTRON	MODIFIER	PUTATIVE_FP;HOMOPOLYMER							N/A
chr2	48033890	rs67094025 rs267608137		CT	C	MSH6	DEL	NM_000179.2			176	CT=0 C=49	CT=0.0 C=0.278	0.278	1e-05	INTRON	MODIFIER	PUTATIVE_FP;HOMOPOLYMER							N/A
chr2	48046012	rs374445177		TA	T	FBXO11	DEL	NM_001190274.1			81	TA=57 T=23	TA=0.704 T=0.284	0.284	1e-05	INTRON	MODIFIER	PUTATIVE_FP;HOMOPOLYMER							N/A
chr2	198267770	rs3217350		G	GAA	SF3B1	INS	NM_012433.2			59	G=0 GAA=59	G=0.0 GAA=1.0	1	1e-05	INTRON	MODIFIER	PUTATIVE_FP							N/A
chr2	209110175			GA	G	IDH1	DEL	NM_005896.2			245	GA=194 G=51	GA=0.792 G=0.208	0.208	1e-05	INTRON	MODIFIER	PUTATIVE_FP;HOMOPOLYMER							N/A
chr3	10076842	rs55973240		CTT	C	FANCD2	DEL	NM_033084.3			498	CTT=0 C=490	CTT=0.0 C=0.984	0.984	1e-05	INTRON	MODIFIER	PUTATIVE_FP							N/A
chr3	10085536	rs34046352		A	G	FANCD2	SNP	NM_033084.3	c.1122A>G	p.V374	284	A=129 G=152	A=0.454 G=0.535	0.535	1e-05	SYNONYMOUS_CODING	LOW	PUTATIVE_FP							N/A
chr3	10088223	rs200221245		T	G	FANCD2	SNP	NM_033084.3			685	T=375 G=309	T=0.547 G=0.451	0.451	1e-05	INTRON	MODIFIER	PUTATIVE_FP							N/A
chr3	10088239	rs201770712		G	A	FANCD2	SNP	NM_033084.3			691	G=378 A=311	G=0.547 A=0.45	0.45	1e-05	INTRON	MODIFIER	PUTATIVE_FP							N/A
chr3	10088242	rs199726231		G	A	FANCD2	SNP	NM_033084.3			693	G=380 A=313	G=0.548 A=0.452	0.452	1e-05	INTRON	MODIFIER	PUTATIVE_FP							N/A
chr3	10088266	rs72492997		G	T	FANCD2	SNP	NM_033084.3	c.1137G>T	p.V379	688	G=380 T=307	G=0.552 T=0.446	0.446	1e-05	SYNONYMOUS_CODING	LOW	PUTATIVE_FP							N/A
chr3	10088299	rs112887807		C	T	FANCD2	SNP	NM_033084.3	c.1170C>T	p.S390	985	C=672 T=311	C=0.682 T=0.316	0.316	1e-05	SYNONYMOUS_CODING	LOW	PUTATIVE_FP							N/A
chr3	10088308	rs72492998		T	C	FANCD2	SNP	NM_033084.3	c.1179T>C	p.T393	991	T=681 C=308	T=0.687 C=0.311	0.311	1e-05	SYNONYMOUS_CODING	LOW	PUTATIVE_FP							N/A
chr3	10091035	rs10222446		T	C	FANCD2	SNP	NM_033084.3			87	T=0 C=87	T=0.0 C=1.0	1	1e-05	INTRON	MODIFIER	PUTATIVE_FP							N/A
chr3	10091049	rs35557429		C	T	FANCD2	SNP	NM_033084.3			89	C=0 T=88	C=0.0 T=0.989	0.989	1e-05	INTRON	MODIFIER	PUTATIVE_FP							N/A
chr3	47103861	rs34058239		GT	G	SETD2	DEL	NM_014159.6			582	GT=0 G=130	GT=0.0 G=0.223	0.223	1e-05	INTRON	MODIFIER	PUTATIVE_FP;HOMOPOLYMER							N/A
chr3	47129781			CA	C	SETD2	DEL	NM_014159.6			83	CA=43 C=40	CA=0.518 C=0.482	0.482	1e-05	INTRON	MODIFIER	PUTATIVE_FP;HOMOPOLYMER							N/A
chr3	47143087	rs56909745		A	AGT	SETD2	INS	NM_014159.6			712	A=310 AGT=391	A=0.435 AGT=0.549	0.549	1e-05	INTRON	MODIFIER	PUTATIVE_FP							N/A
chr3	52621586			CT	C	PBRM1	DEL	NM_018313.4			552	CT=0 C=157	CT=0.0 C=0.284	0.284	1e-05	INTRON	MODIFIER	PUTATIVE_FP;HOMOPOLYMER							N/A
chr3	52676065	rs376663529		CA	C	PBRM1	DEL	NM_018313.4			861	CA=0 C=479	CA=0.0 C=0.556	0.556	1e-05	INTRON	MODIFIER	PUTATIVE_FP;HOMOPOLYMER							N/A
chr3	52676065			CAA	C	PBRM1	DEL	NM_018313.4			861	CAA=0 C=220	CAA=0.0 C=0.256	0.256	1e-05	INTRON	MODIFIER	PUTATIVE_FP;HOMOPOLYMER							N/A
chr3	52696310			GA	G	PBRM1	DEL	NM_018313.4			95	GA=0 G=61	GA=0.0 G=0.642	0.642	1e-05	INTRON	MODIFIER	PUTATIVE_FP;HOMOPOLYMER							N/A
chr3	105421320	rs201906019		G	A	CBLB	SNP	NM_170662.3			193	G=0 A=15	G=0.0 A=0.078	0.078	1e-05	INTRON	MODIFIER	PUTATIVE_FP;FS_MORE_THAN_60							N/A
chr3	187451297			ACCCTTTCCTTTCAGATCCCTCACCT	A	BCL6	DEL	NM_001706.4			653	ACCCTTTCCTTTCAGATCCCTCACCT=396 A=250	ACCCTTTCCTTTCAGATCCCTCACCT=0.606 A=0.383	0.383	1e-05	SPLICE_SITE_DONOR	HIGH	PUTATIVE_FP							N/A
chr4	55598211			AT	A	KIT	DEL	NM_000222.2			140	AT=0 A=32	AT=0.0 A=0.229	0.229	1e-05	INTRON	MODIFIER	PUTATIVE_FP;HOMOPOLYMER							N/A
chr4	55956186			T	C	KDR	SNP	NM_002253.2	c.3129A>G	p.K1043	267	T=85 C=182	T=0.318 C=0.682	0.682	1e-05	SYNONYMOUS_CODING	LOW	PUTATIVE_FP							N/A
chr4	153247486	rs367926135		CT	C	FBXW7	DEL	NM_033632.3			65	CT=33 C=28	CT=0.508 C=0.431	0.431	1e-05	INTRON	MODIFIER	PUTATIVE_FP;HOMOPOLYMER							N/A
chr5	55252984			CA	C	IL6ST	DEL	NM_002184.3			1256	CA=0 C=491	CA=0.0 C=0.391	0.391	1e-05	INTRON	MODIFIER	PUTATIVE_FP;HOMOPOLYMER							N/A
chr5	67584512			AT	A	PIK3R1	DEL	NM_181523.2			227	AT=180 A=47	AT=0.793 A=0.207	0.207	1e-05	INTRON	MODIFIER	PUTATIVE_FP;HOMOPOLYMER							N/A
chr5	170837513	rs34323200		CT	C	NPM1	DEL	NM_002520.6			324	CT=0 C=92	CT=0.0 C=0.284	0.284	1e-05	INTRON	MODIFIER	PUTATIVE_FP;HOMOPOLYMER							N/A
chr6	35430660			T	C	FANCE	SNP	NM_021922.2	c.1478T>C	p.M493T	1093	T=973 C=120	T=0.89 C=0.11	0.11	1e-05	NON_SYNONYMOUS_CODING	MODERATE	PUTATIVE_FP	0.2	Fanconi_Anaemia_group_E_protein,_C-terminal_(1),	Q9HB96	0.902			N/A
chr6	106534484			AT	A	PRDM1	DEL	NM_001198.3			229	AT=182 A=46	AT=0.795 A=0.201	0.201	1e-05	INTRON	MODIFIER	PUTATIVE_FP;HOMOPOLYMER							N/A
chr6	138192324	rs3214646		CT	C	LOC100130476	DEL	NR_049793.1			351	CT=259 C=78	CT=0.738 C=0.222	0.222	1e-05	UPSTREAM	MODIFIER	PUTATIVE_FP;HOMOPOLYMER							N/A
chr6	152265282	rs55740371		A	AT	ESR1	INS	NM_001122740.1			135	A=18 AT=114	A=0.133 AT=0.844	0.844	1e-05	INTRON	MODIFIER	PUTATIVE_FP;HOMOPOLYMER							N/A
chr7	6037057	rs60794673		GA	G	PMS2	DEL	NM_000535.5			798	GA=0 G=349	GA=0.0 G=0.437	0.437	1e-05	INTRON	MODIFIER	PUTATIVE_FP;HOMOPOLYMER							N/A
chr7	55228029			G	A	EGFR	SNP	NM_005228.3	c.1496G>A	p.C499Y	1316	G=1187 A=128	G=0.902 A=0.097	0.097	1e-05	NON_SYNONYMOUS_CODING	MODERATE	PUTATIVE_FP	0		Q504U8,P00533,P00533-3,P00533-4	0.997,0.989,0.998,0.999			N/A
chr7	116381121	rs112241458		GT	G	MET	DEL	NM_001127500.1			717	GT=0 G=189	GT=0.0 G=0.264	0.264	1e-05	INTRON	MODIFIER	PUTATIVE_FP;HOMOPOLYMER							N/A
chr7	116409675	rs72220100		CT	C	MET	DEL	NM_001127500.1			472	CT=0 C=146	CT=0.0 C=0.309	0.309	1e-05	INTRON	MODIFIER	PUTATIVE_FP;HOMOPOLYMER							N/A
chr7	140434596			AG	GA	BRAF	MNP	NM_004333.4			180	AG=0 GA=18	AG=0.0 GA=0.1	0.1	1e-05	INTRON	MODIFIER	PUTATIVE_FP							N/A
chr7	140434597	rs60814637		G	GA	BRAF	INS	NM_004333.4			180	G=0 GA=113	G=0.0 GA=0.628	0.628	1e-05	INTRON	MODIFIER	PUTATIVE_FP;HOMOPOLYMER							N/A
chr10	8115668	rs373223232		TA	T	GATA3	DEL	NM_001002295.1			111	TA=0 T=41	TA=0.0 T=0.369	0.369	1e-05	INTRON	MODIFIER	PUTATIVE_FP;HOMOPOLYMER							N/A
chr10	8115668			TAA	T	GATA3	DEL	NM_001002295.1			111	TAA=0 T=34	TAA=0.0 T=0.306	0.306	1e-05	INTRON	MODIFIER	PUTATIVE_FP;HOMOPOLYMER							N/A
chr10	8115668			TAAA	T	GATA3	DEL	NM_001002295.1			111	TAAA=13 T=24	TAAA=0.117 T=0.216	0.216	1e-05	INTRON	MODIFIER	PUTATIVE_FP;HOMOPOLYMER							N/A
chr10	89720633			CT	C	PTEN	DEL	NM_000314.4			244	CT=0 C=60	CT=0.0 C=0.246	0.246	1e-05	INTRON	MODIFIER	PUTATIVE_FP;HOMOPOLYMER							N/A
chr10	123256329	rs372610391		CT	C	FGFR2	DEL	NM_022970.3			541	CT=0 C=147	CT=0.0 C=0.272	0.272	1e-05	INTRON	MODIFIER	PUTATIVE_FP;HOMOPOLYMER							N/A
chr11	108100105			GT	G	ATM	DEL	NM_000051.3			598	GT=431 G=139	GT=0.721 G=0.232	0.232	1e-05	INTRON	MODIFIER	PUTATIVE_FP;HOMOPOLYMER							N/A
chr11	108119615	rs35813860		CA	C	ATM	DEL	NM_000051.3			177	CA=0 C=48	CA=0.0 C=0.271	0.271	1e-05	INTRON	MODIFIER	PUTATIVE_FP;HOMOPOLYMER							N/A
chr11	108121410			CT	C	ATM	DEL	NM_000051.3			168	CT=0 C=46	CT=0.0 C=0.274	0.274	1e-05	INTRON	MODIFIER	PUTATIVE_FP;HOMOPOLYMER							N/A
chr11	108121410			CTT	C	ATM	DEL	NM_000051.3			168	CTT=82 C=40	CTT=0.488 C=0.238	0.238	1e-05	INTRON	MODIFIER	PUTATIVE_FP;HOMOPOLYMER							N/A
chr11	108141955	rs373881770		CT	C	ATM	DEL	NM_000051.3			215	CT=0 C=98	CT=0.0 C=0.456	0.456	1e-05	INTRON	MODIFIER	PUTATIVE_FP;HOMOPOLYMER							N/A
chr11	108141955			CTT	C	ATM	DEL	NM_000051.3			215	CTT=0 C=69	CTT=0.0 C=0.321	0.321	1e-05	INTRON	MODIFIER	PUTATIVE_FP;HOMOPOLYMER							N/A
chr11	108188266	rs58978479		AT	A	ATM	DEL	NM_000051.3			781	AT=0 A=230	AT=0.0 A=0.294	0.294	1e-05	INTRON	MODIFIER	PUTATIVE_FP;HOMOPOLYMER							N/A
chr12	56492739	rs372817506		CT	C	ERBB3	DEL	NM_001982.3			216	CT=0 C=51	CT=0.0 C=0.236	0.236	1e-05	INTRON	MODIFIER	PUTATIVE_FP;HOMOPOLYMER							N/A
chr13	31722620	rs35594388		TA	T	HSPH1	DEL	NM_006644.2			165	TA=0 T=69	TA=0.0 T=0.418	0.418	1e-05	INTRON	MODIFIER	PUTATIVE_FP;HOMOPOLYMER							N/A
chr13	32907535	rs276174816		CT	C	BRCA2	DEL	NM_000059.3			453	CT=352 C=97	CT=0.777 C=0.214	0.214	1e-05	INTRON	MODIFIER	PUTATIVE_FP;HOMOPOLYMER							N/A
chr14	95566068	rs71463970		TACAC	T	DICER1	DEL	NM_001271282.1			1204	TACAC=0 T=807	TACAC=0.0 T=0.67	0.67	1e-05	INTRON	MODIFIER	PUTATIVE_FP							N/A
chr14	95566068			TACACAC	T	DICER1	DEL	NM_001271282.1			1204	TACACAC=0 T=256	TACACAC=0.0 T=0.213	0.213	1e-05	INTRON	MODIFIER	PUTATIVE_FP							N/A
chr14	95566108	rs1778057		C	A	DICER1	SNP	NM_001271282.1			1159	C=0 A=1089	C=0.0 A=0.94	0.94	1e-05	INTRON	MODIFIER	PUTATIVE_FP							N/A
chr14	95593159			CA	C	DICER1	DEL	NM_001271282.1			1584	CA=0 C=359	CA=0.0 C=0.227	0.227	1e-05	INTRON	MODIFIER	PUTATIVE_FP;HOMOPOLYMER							N/A
chr14	95593186			TA	T	DICER1	DEL	NM_001271282.1			1584	TA=0 T=476	TA=0.0 T=0.301	0.301	1e-05	INTRON	MODIFIER	PUTATIVE_FP;HOMOPOLYMER							N/A
chr16	9934688	rs372003374		AAAG	A	GRIN2A	DEL	NM_000833.3			669	AAAG=0 A=157	AAAG=0.0 A=0.235	0.235	1e-05	INTRON	MODIFIER	PUTATIVE_FP;HOMOPOLYMER							N/A
chr16	23615042	rs35294437		TA	T	PALB2	DEL	NM_024675.3			436	TA=0 T=127	TA=0.0 T=0.291	0.291	1e-05	INTRON	MODIFIER	PUTATIVE_FP;HOMOPOLYMER							N/A
chr16	89859015	rs35617323		GT	G	FANCA	DEL	NM_000135.2			249	GT=0 G=249	GT=0.0 G=1.0	1	1e-05	INTRON	MODIFIER	PUTATIVE_FP							N/A
chr17	17119708	rs80338683		TG	T	FLCN	DEL	NM_144997.5		p.-429	429	TG=0 T=424	TG=0.0 T=0.988	0.988	1e-05	FRAME_SHIFT	HIGH	PUTATIVE_FP							N/A
chr17	17125735			C	T	FLCN	SNP	NM_144997.5			207	C=92 T=115	C=0.444 T=0.556	0.556	1e-05	INTRON	MODIFIER	PUTATIVE_FP							N/A
chr17	17125737			AAAT	A	FLCN	DEL	NM_144997.5			212	AAAT=93 A=118	AAAT=0.439 A=0.557	0.557	1e-05	INTRON	MODIFIER	PUTATIVE_FP							N/A
chr17	17125748			C	G	FLCN	SNP	NM_144997.5			209	C=95 G=114	C=0.455 G=0.545	0.545	1e-05	INTRON	MODIFIER	PUTATIVE_FP							N/A
chr17	29559061			AT	A	NF1	DEL	NM_001042492.2			176	AT=0 A=36	AT=0.0 A=0.205	0.205	1e-05	INTRON	MODIFIER	PUTATIVE_FP;HOMOPOLYMER							N/A
chr17	29563073			T	TTG	NF1	INS	NM_001042492.2			197	T=21 TTG=176	T=0.107 TTG=0.893	0.893	1e-05	INTRON	MODIFIER	PUTATIVE_FP							N/A
chr17	29563085	rs72813695		T	G	NF1	SNP	NM_001042492.2			198	T=0 G=197	T=0.0 G=0.995	0.995	1e-05	INTRON	MODIFIER	PUTATIVE_FP							N/A
chr17	29585611			T	G	NF1	SNP	NM_001042492.2			405	T=375 G=30	T=0.926 G=0.074	0.074	1e-05	INTRON	MODIFIER	PUTATIVE_FP							N/A
chr17	29663625	rs33925668		T	TA	NF1	INS	NM_001042492.2			91	T=42 TA=42	T=0.462 TA=0.462	0.462	1e-05	INTRON	MODIFIER	PUTATIVE_FP;HOMOPOLYMER							N/A
chr17	41249363	rs8176144		TA	T	BRCA1	DEL	NM_007300.3			843	TA=0 T=840	TA=0.0 T=0.996	0.996	1e-05	INTRON	MODIFIER	PUTATIVE_FP							N/A
chr17	41256075			AAAAAAAAAAAAG	A	BRCA1	DEL	NM_007300.3			580	AAAAAAAAAAAAG=0 A=408	AAAAAAAAAAAAG=0.0 A=0.703	0.703	1e-05	INTRON	MODIFIER	PUTATIVE_FP							N/A
chr17	41256100	rs149071245		AAAG	A	BRCA1	DEL	NM_007300.3			580	AAAG=0 A=497	AAAG=0.0 A=0.857	0.857	1e-05	INTRON	MODIFIER	PUTATIVE_FP							N/A
chr17	47696481			GA	G	SPOP	DEL	NM_001007230.1			126	GA=63 G=63	GA=0.5 G=0.5	0.5	1e-05	INTRON	MODIFIER	PUTATIVE_FP;HOMOPOLYMER							N/A
chr19	11121036			GC	TG	SMARCA4	MNP	NM_001128849.1			59	GC=0 TG=57	GC=0.0 TG=0.966	0.966	1e-05	INTRON	MODIFIER	PUTATIVE_FP							N/A
chr19	11121040			C	G	SMARCA4	SNP	NM_001128849.1			60	C=0 G=57	C=0.0 G=0.95	0.95	1e-05	INTRON	MODIFIER	PUTATIVE_FP							N/A
chr22	29084052	rs17880159		G	A	CHEK2	SNP	NM_001005735.1			165	G=154 A=11	G=0.933 A=0.067	0.067	1e-05	INTRON	MODIFIER	PUTATIVE_FP							N/A
chr22	29091676			C	A	CHEK2	SNP	NM_001005735.1			1478	C=810 A=663	C=0.548 A=0.449	0.449	1e-05	INTRON	MODIFIER	PUTATIVE_FP							N/A
chr22	30051705			CT	C	NF2	DEL	NM_000268.3			361	CT=0 C=109	CT=0.0 C=0.302	0.302	1e-05	INTRON	MODIFIER	PUTATIVE_FP;HOMOPOLYMER							N/A
chr22	41527414			T	G	EP300	SNP	NM_001429.3	c.1305T>G	p.V435	1322	T=315 G=1006	T=0.238 G=0.761	0.761	1e-05	SYNONYMOUS_CODING	LOW	PUTATIVE_FP							N/A
chr22	41545024			GT	G	EP300	DEL	NM_001429.3			381	GT=0 G=115	GT=0.0 G=0.302	0.302	1e-05	INTRON	MODIFIER	PUTATIVE_FP;HOMOPOLYMER							N/A
chrX	1317599			TACAC	T	CRLF2	DEL	NM_022148.2			197	TACAC=0 T=110	TACAC=0.0 T=0.558	0.558	1e-05	INTRON	MODIFIER	PUTATIVE_FP							N/A
chrX	1317599			TACACAC	T	CRLF2	DEL	NM_022148.2			197	TACACAC=0 T=59	TACACAC=0.0 T=0.299	0.299	1e-05	INTRON	MODIFIER	PUTATIVE_FP							N/A
chrX	39930433			GA	G	BCOR	DEL	NM_001123385.1			363	GA=0 G=188	GA=0.0 G=0.518	0.518	1e-05	INTRON	MODIFIER	PUTATIVE_FP;HOMOPOLYMER							N/A
chrX	44938316			TA	T	KDM6A	DEL	NM_021140.2			198	TA=157 T=40	TA=0.793 T=0.202	0.202	1e-05	INTRON	MODIFIER	PUTATIVE_FP;HOMOPOLYMER							N/A
chrX	132838305	rs374169314	COSM1625536	GA	G	GPC3	DEL	NM_001164617.1			580	GA=0 G=353	GA=0.0 G=0.609	0.609	1e-05	INTRON	MODIFIER	PUTATIVE_FP;HOMOPOLYMER					3	COSM1625536	N/A
chrX	132838305			GAA	G	GPC3	DEL	NM_001164617.1			580	GAA=0 G=153	GAA=0.0 G=0.264	0.264	1e-05	INTRON	MODIFIER	PUTATIVE_FP;HOMOPOLYMER							N/A
chrX	132888207	rs370737647		TA	T	GPC3	DEL	NM_001164617.1			167	TA=0 T=41	TA=0.0 T=0.246	0.246	1e-05	INTRON	MODIFIER	PUTATIVE_FP;HOMOPOLYMER							N/A

## Sheet: non-callable loci
Chrom	Pos GRCh37	dbSNP ID	COSMIC ID	Ref	Variant	Gene Name	Variant Type	Transcript ID	Codon Change	AA Change	Reason for Not Calling	snpEff Effect	snpEff Impact	Somatic Mutation Assay	Variant Clinical Significance
chr1	11188172	rs370318222		G	A	MTOR	SNP	NM_004958.3	c.5922C>T	p.Y1974	LOW_COVERAGE	SYNONYMOUS_CODING	LOW		N/A
chr1	11188175	rs34910402		G	GT	MTOR	INS	NM_004958.3		p.-1973?	LOW_COVERAGE	FRAME_SHIFT	HIGH		N/A
chr1	11188196	rs370875658		C	T	MTOR	SNP	NM_004958.3			LOW_COVERAGE	INTRON	MODIFIER		N/A
chr1	11188205	rs373827951		C	G	MTOR	SNP	NM_004958.3			LOW_COVERAGE	INTRON	MODIFIER		N/A
chr1	11188215	rs201184277		G	A	MTOR	SNP	NM_004958.3			LOW_COVERAGE	INTRON	MODIFIER		N/A
chr1	11199331	rs369323146		G	C	MTOR-AS1	SNP	NR_046600.1			LOW_COVERAGE	UPSTREAM	MODIFIER		N/A
chr1	11293577	rs28730690		G	A	MTOR	SNP	NM_004958.3			LOW_COVERAGE	INTRON	MODIFIER		N/A
chr1	11293584	rs145684115		C	T	MTOR	SNP	NM_004958.3			LOW_COVERAGE	INTRON	MODIFIER		N/A
chr1	11293642	rs17229172		A	G	MTOR	SNP	NM_004958.3			LOW_COVERAGE	INTRON	MODIFIER		N/A
chr1	11301713	rs201601333		C	T	MTOR	SNP	NM_004958.3	c.1438G>A	p.A480T	LOW_COVERAGE	NON_SYNONYMOUS_CODING	MODERATE		N/A
chr1	11301714	rs1135172		A	G	MTOR	SNP	NM_004958.3	c.1437T>C	p.D479	LOW_COVERAGE	SYNONYMOUS_CODING	LOW		N/A
chr1	11301725	rs138156757		T	C	MTOR	SNP	NM_004958.3	c.1426A>G	p.M476V	LOW_COVERAGE	NON_SYNONYMOUS_CODING	MODERATE		N/A
chr1	11301756	rs377023984		G	A	MTOR	SNP	NM_004958.3			LOW_COVERAGE	INTRON	MODIFIER		N/A
chr1	11301766	rs200822355		G	C	MTOR	SNP	NM_004958.3			LOW_COVERAGE	INTRON	MODIFIER		N/A
chr1	11319417	rs200587372		C	T	MTOR	SNP	NM_004958.3	c.50G>A	p.S17N	LOW_COVERAGE	NON_SYNONYMOUS_CODING	MODERATE		N/A
chr1	11319427	rs200753449		T	A	MTOR	SNP	NM_004958.3	c.40A>T	p.T14S	LOW_COVERAGE	NON_SYNONYMOUS_CODING	MODERATE		N/A
chr1	11319439	rs368184120		T	C	MTOR	SNP	NM_004958.3	c.28A>G	p.T10A	LOW_COVERAGE	NON_SYNONYMOUS_CODING	MODERATE		N/A
chr1	11319446	rs371674142		G	A	MTOR	SNP	NM_004958.3	c.21C>T	p.A7	LOW_COVERAGE	SYNONYMOUS_CODING	LOW		N/A
chr1	11319471	rs187553755		C	T	MTOR	SNP	NM_004958.3			LOW_COVERAGE	UTR_5_PRIME	MODIFIER		N/A
chr1	11319472	rs373040403		C	G	MTOR	SNP	NM_004958.3			LOW_COVERAGE	UTR_5_PRIME	MODIFIER		N/A
chr1	17345358	rs201588339		T	C	SDHB	SNP	NM_003000.2			LOW_COVERAGE	UTR_3_PRIME	MODIFIER		N/A
chr1	27099465	rs376672377		C	T	ARID1A	SNP	NM_139135.2	c.3702C>T	p.G1234	NO_COVERAGE	SYNONYMOUS_CODING	LOW		N/A
chr1	27099488	rs375061327		C	G	ARID1A	SNP	NM_139135.2			NO_COVERAGE	INTRON	MODIFIER		N/A
chr1	27099524	rs370054984		G	C	ARID1A	SNP	NM_139135.2			NO_COVERAGE	INTRON	MODIFIER		N/A
chr1	65300332	rs1129739		T	C	JAK1	SNP	NM_002227.2	c.3378A>G	p.Q1126	LOW_COVERAGE	SYNONYMOUS_CODING	LOW		N/A
chr1	65300334	rs377646860		G	A	JAK1	SNP	NM_002227.2	c.3376C>T	p.Q1126*	LOW_COVERAGE	STOP_GAINED	HIGH		N/A
chr1	65300341	rs187435238		C	A	JAK1	SNP	NM_002227.2			LOW_COVERAGE	SPLICE_SITE_ACCEPTOR	HIGH		N/A
chr1	65300344	rs67578405		T	TA	JAK1	INS	NM_002227.2			LOW_COVERAGE	INTRON	MODIFIER		N/A
chr1	65300366	rs369938382		G	T	JAK1	SNP	NM_002227.2			LOW_COVERAGE	INTRON	MODIFIER		N/A
chr1	65300371	rs373797407		A	T	JAK1	SNP	NM_002227.2			LOW_COVERAGE	INTRON	MODIFIER		N/A
chr1	65300380	rs376230040		T	C	JAK1	SNP	NM_002227.2			LOW_COVERAGE	INTRON	MODIFIER		N/A
chr1	65300389	rs201182888		T	A	JAK1	SNP	NM_002227.2			LOW_COVERAGE	INTRON	MODIFIER		N/A
chr1	65300410	rs375676764		C	G	JAK1	SNP	NM_002227.2			LOW_COVERAGE	INTRON	MODIFIER		N/A
chr1	65300419	rs67463507		G	GA	JAK1	INS	NM_002227.2			LOW_COVERAGE	INTRON	MODIFIER		N/A
chr1	65301179	rs368218410		T	C	JAK1	SNP	NM_002227.2	c.3269A>G	p.K1090R	NO_COVERAGE	NON_SYNONYMOUS_CODING	MODERATE		N/A
chr1	65301216	rs372341991		G	A	JAK1	SNP	NM_002227.2			NO_COVERAGE	INTRON	MODIFIER		N/A
chr1	65301238	rs2274945		A	G	JAK1	SNP	NM_002227.2			NO_COVERAGE	INTRON	MODIFIER		N/A
chr1	65301765	rs2274944		G	T	JAK1	SNP	NM_002227.2			NO_COVERAGE	INTRON	MODIFIER		N/A
chr1	65301765	rs66552266		GA	G	JAK1	DEL	NM_002227.2			NO_COVERAGE	INTRON	MODIFIER		N/A
chr1	65301774	rs371900175		G	A	JAK1	SNP	NM_002227.2			NO_COVERAGE	INTRON	MODIFIER		N/A
chr1	78430044	rs190415676		T	C	FUBP1	SNP	NM_003902.3			NO_COVERAGE	INTRON	MODIFIER		N/A
chr1	78430061	rs200330246		G	A	FUBP1	SNP	NM_003902.3			NO_COVERAGE	INTRON	MODIFIER		N/A
chr1	78430094	rs200099776		T	TA	FUBP1	INS	NM_003902.3			NO_COVERAGE	INTRON	MODIFIER		N/A
chr1	78432602	rs139141622		T	C	FUBP1	SNP	NM_003902.3	c.381A>G	p.Q127	LOW_COVERAGE	SYNONYMOUS_CODING	LOW		N/A
chr1	115256595	rs139287106		G	A	NRAS	SNP	NM_002524.4	c.116C>T	p.S39F	LOW_COVERAGE	NON_SYNONYMOUS_CODING	MODERATE		N/A
chr1	115256605	rs200604652		G	C	NRAS	SNP	NM_002524.4			LOW_COVERAGE	INTRON	MODIFIER		N/A
chr1	115256607	rs9724626		T	C	NRAS	SNP	NM_002524.4			LOW_COVERAGE	INTRON	MODIFIER		N/A
chr1	115256612	rs9724625		AG	A	NRAS	DEL	NM_002524.4			LOW_COVERAGE	INTRON	MODIFIER		N/A
chr1	115256623	rs371806603		G	T	NRAS	SNP	NM_002524.4			LOW_COVERAGE	INTRON	MODIFIER		N/A
chr1	115256628	rs147650587		G	GA	NRAS	INS	NM_002524.4			LOW_COVERAGE	INTRON	MODIFIER		N/A
chr1	115256633	rs71580645		A	AG	NRAS	INS	NM_002524.4			LOW_COVERAGE	INTRON	MODIFIER		N/A
chr1	115256669	rs969273		G	A	NRAS	SNP	NM_002524.4			LOW_COVERAGE	INTRON	MODIFIER		N/A
chr1	120512104	rs2493409		T	C	NOTCH2	SNP	NM_024408.3			LOW_COVERAGE	INTRON	MODIFIER		N/A
chr1	120512117	rs376006218		G	A	NOTCH2	SNP	NM_024408.3			LOW_COVERAGE	INTRON	MODIFIER		N/A
chr1	120512120	rs377649578		C	T	NOTCH2	SNP	NM_024408.3			LOW_COVERAGE	INTRON	MODIFIER		N/A
chr1	120539661	rs146498360		C	T	NOTCH2	SNP	NM_024408.3	c.710G>A	p.R237Q	LOW_COVERAGE	NON_SYNONYMOUS_CODING	MODERATE		N/A
chr1	120539667	rs138796691		G	A	NOTCH2	SNP	NM_024408.3	c.704C>T	p.T235I	LOW_COVERAGE	NON_SYNONYMOUS_CODING	MODERATE		N/A
chr1	120539668	rs200464440		T	A	NOTCH2	SNP	NM_024408.3	c.703A>T	p.T235S	LOW_COVERAGE	NON_SYNONYMOUS_CODING	MODERATE		N/A
chr1	120611876	rs11801062		C	T	NOTCH2	SNP	NM_024408.3			NO_COVERAGE	INTRON	MODIFIER		N/A
chr1	120611927	rs367580725		G	C	NOTCH2	SNP	NM_024408.3			NO_COVERAGE	INTRON	MODIFIER		N/A
chr1	120611960	rs139076095		C	T	NOTCH2	SNP	NM_024408.3	c.61G>A	p.A21T	NO_COVERAGE	NON_SYNONYMOUS_CODING	MODERATE		N/A
chr1	120611964	rs11810554		G	C	NOTCH2	SNP	NM_024408.3	c.57C>G	p.C19W	NO_COVERAGE	NON_SYNONYMOUS_CODING	MODERATE		N/A
chr1	120612002	rs368589740		CG	C,CGG	NOTCH2	DEL	NM_024408.3		p.-6	NO_COVERAGE	FRAME_SHIFT	HIGH		N/A
chr1	120612002	rs372504208		CGG	C	NOTCH2	DEL	NM_024408.3		p.-6	NO_COVERAGE	FRAME_SHIFT	HIGH		N/A
chr1	120612006	rs4021006		G	A	NOTCH2	SNP	NM_024408.3	c.15C>T	p.R5	NO_COVERAGE	SYNONYMOUS_CODING	LOW		N/A
chr1	120612013	rs200646249		G	A	NOTCH2	SNP	NM_024408.3	c.8C>T	p.A3V	NO_COVERAGE	NON_SYNONYMOUS_CODING	MODERATE		N/A
chr1	120612018	rs149632008		C	G,T	NOTCH2	SNP	NM_024408.3	c.3G>C	p.M1I	NO_COVERAGE	START_LOST	HIGH		N/A
chr1	120612030	rs377249634		CGC	C,CCCT	NOTCH2	DEL	NM_024408.3			NO_COVERAGE	UTR_5_PRIME	MODIFIER		N/A
chr1	120612034	rs201668322		T	G	NOTCH2	SNP	NM_024408.3			NO_COVERAGE	UTR_5_PRIME	MODIFIER		N/A
chr1	120612040	rs372737711		TCCG	T	NOTCH2	DEL	NM_024408.3			NO_COVERAGE	UTR_5_PRIME	MODIFIER		N/A
chr1	120612043	rs57122008		G	T	NOTCH2	SNP	NM_024408.3			NO_COVERAGE	UTR_5_PRIME	MODIFIER		N/A
chr1	120612043	rs72310584		G	GGCCGCCGCC,GTCCGCCGCC	NOTCH2	INS	NM_024408.3			NO_COVERAGE	UTR_5_PRIME	MODIFIER		N/A
chr1	120612046	rs372170835		G	T	NOTCH2	SNP	NM_024408.3			NO_COVERAGE	UTR_5_PRIME	MODIFIER		N/A
chr1	162725579	rs190639601		A	T	DDR2	SNP	NM_006182.2			LOW_COVERAGE	INTRON	MODIFIER		N/A
chr1	162725601	rs377455650		TAAGA	T	DDR2	DEL	NM_006182.2			LOW_COVERAGE	INTRON	MODIFIER		N/A
chr1	162725655	rs1115570		A	C	DDR2	SNP	NM_006182.2			LOW_COVERAGE	INTRON	MODIFIER		N/A
chr1	193091475	rs374880255		G	C	CDC73	SNP	NM_024529.4			LOW_COVERAGE	INTRON	MODIFIER		N/A
chr1	193091491	rs201573755		T	C	CDC73	SNP	NM_024529.4			LOW_COVERAGE	INTRON	MODIFIER		N/A
chr1	193091510	rs370173791		G	A	CDC73	SNP	NM_024529.4			LOW_COVERAGE	INTRON	MODIFIER		N/A
chr1	193099354	rs144194535		A	G	CDC73	SNP	NM_024529.4	c.288A>G	p.G96	LOW_COVERAGE	SYNONYMOUS_CODING	LOW		N/A
chr1	193099369	rs372978307		A	C	CDC73	SNP	NM_024529.4	c.303A>C	p.E101D	LOW_COVERAGE	NON_SYNONYMOUS_CODING	MODERATE		N/A
chr1	193099372	rs141131532		G	A	CDC73	SNP	NM_024529.4	c.306G>A	p.A102	LOW_COVERAGE	SYNONYMOUS_CODING	LOW		N/A
chr2	25459792	rs143620117		C	T	DNMT3A	SNP	NM_175629.2			LOW_COVERAGE	INTRON	MODIFIER		N/A
chr2	25459793	rs375577092		G	A	DNMT3A	SNP	NM_175629.2			LOW_COVERAGE	INTRON	MODIFIER		N/A
chr2	25470960	rs116609083		G	A	DNMT3A	SNP	NM_153759.3	c.234C>T	p.S78	LOW_COVERAGE	SYNONYMOUS_CODING	LOW		N/A
chr2	25471001	rs201097136		C	T	DNMT3A	SNP	NM_153759.3	c.193G>A	p.A65T	LOW_COVERAGE	NON_SYNONYMOUS_CODING	MODERATE		N/A
chr2	25471002	rs77558739		G	A	DNMT3A	SNP	NM_153759.3	c.192C>T	p.P64	LOW_COVERAGE	SYNONYMOUS_CODING	LOW		N/A
chr2	25471010	rs139388008		T	G	DNMT3A	SNP	NM_153759.3	c.184A>C	p.T62P	LOW_COVERAGE	NON_SYNONYMOUS_CODING	MODERATE		N/A
chr2	25471055	rs144134652		A	G	DNMT3A	SNP	NM_153759.3	c.139T>C	p.S47P	LOW_COVERAGE	NON_SYNONYMOUS_CODING	MODERATE		N/A
chr2	25536827	rs41284843		G	A	DNMT3A	SNP	NM_175630.1	c.27C>T	p.P9	LOW_COVERAGE	SYNONYMOUS_CODING	LOW		N/A
chr2	25536859	rs148146288		C	T	DNMT3A	SNP	NM_175630.1			LOW_COVERAGE	UTR_5_PRIME	MODIFIER		N/A
chr2	29420359	rs140653490		A	G	ALK	SNP	NM_004304.4			LOW_COVERAGE	INTRON	MODIFIER		N/A
chr2	29451727	rs202214009		C	T	ALK	SNP	NM_004304.4			LOW_COVERAGE	INTRON	MODIFIER		N/A
chr2	29451734	rs368572534		C	T	ALK	SNP	NM_004304.4			LOW_COVERAGE	INTRON	MODIFIER		N/A
chr2	29451794	rs75861155		C	T	ALK	SNP	NM_004304.4	c.2771G>A	p.G924D	LOW_COVERAGE	NON_SYNONYMOUS_CODING	MODERATE		N/A
chr2	29451802	rs201042802		G	A	ALK	SNP	NM_004304.4	c.2763C>T	p.F921	LOW_COVERAGE	SYNONYMOUS_CODING	LOW		N/A
chr2	29451862	rs375296866		G	C	ALK	SNP	NM_004304.4	c.2703C>G	p.T901	LOW_COVERAGE	SYNONYMOUS_CODING	LOW		N/A
chr2	29451869	rs369314121		C	G	ALK	SNP	NM_004304.4	c.2696G>C	p.G899A	LOW_COVERAGE	NON_SYNONYMOUS_CODING	MODERATE		N/A
chr2	29551347	rs372472978		C	T	ALK	SNP	NM_004304.4	c.1283G>A	p.G428E	LOW_COVERAGE	NON_SYNONYMOUS_CODING	MODERATE		N/A
chr2	29551352	rs377214413		A	G	ALK	SNP	NM_004304.4			LOW_COVERAGE	INTRON	MODIFIER		N/A
chr2	29551386	rs34572102		AT	A	ALK	DEL	NM_004304.4			LOW_COVERAGE	INTRON	MODIFIER		N/A
chr2	29551394	rs11901987		A	T	ALK	SNP	NM_004304.4			LOW_COVERAGE	INTRON	MODIFIER		N/A
chr2	29551396	rs11885503		G	A	ALK	SNP	NM_004304.4			LOW_COVERAGE	INTRON	MODIFIER		N/A
chr2	29551420	rs34893240		T	TC	ALK	INS	NM_004304.4			LOW_COVERAGE	INTRON	MODIFIER		N/A
chr2	30143028	rs373986433		G	C	ALK	SNP	NM_004304.4	c.498C>G	p.L166	LOW_COVERAGE	SYNONYMOUS_CODING	LOW		N/A
chr2	30143039	rs55697431		C	A	ALK	SNP	NM_004304.4	c.487G>T	p.V163L	LOW_COVERAGE	NON_SYNONYMOUS_CODING	MODERATE		N/A
chr2	30143051	rs367875912		C	T	ALK	SNP	NM_004304.4	c.475G>A	p.G159R	LOW_COVERAGE	NON_SYNONYMOUS_CODING	MODERATE		N/A
chr2	30143057	rs74774946		G	A	ALK	SNP	NM_004304.4	c.469C>T	p.P157S	LOW_COVERAGE	NON_SYNONYMOUS_CODING	MODERATE		N/A
chr2	30143061	rs77250749		G	A	ALK	SNP	NM_004304.4	c.465C>T	p.V155	LOW_COVERAGE	SYNONYMOUS_CODING	LOW		N/A
chr2	30143080	rs374276783		G	A	ALK	SNP	NM_004304.4	c.446C>T	p.A149V	LOW_COVERAGE	NON_SYNONYMOUS_CODING	MODERATE		N/A
chr2	39479021	rs140507355		T	G	MAP4K3	SNP	NM_003618.3	c.2547A>C	p.T849	LOW_COVERAGE	SYNONYMOUS_CODING	LOW		N/A
chr2	39479030	rs369931848		T	C	MAP4K3	SNP	NM_003618.3			LOW_COVERAGE	INTRON	MODIFIER		N/A
chr2	39479057	rs77464649		G	A	MAP4K3	SNP	NM_003618.3			LOW_COVERAGE	INTRON	MODIFIER		N/A
chr2	39485473	rs183695719		T	C	MAP4K3	SNP	NM_003618.3			LOW_COVERAGE	INTRON	MODIFIER		N/A
chr2	39485492	rs147007578		T	C	MAP4K3	SNP	NM_003618.3	c.2467A>G	p.I823V	LOW_COVERAGE	NON_SYNONYMOUS_CODING	MODERATE		N/A
chr2	39507370	rs190973250		T	A	MAP4K3	SNP	NM_003618.3			NO_COVERAGE	INTRON	MODIFIER		N/A
chr2	39507386	rs373127386		A	G	MAP4K3	SNP	NM_003618.3			NO_COVERAGE	INTRON	MODIFIER		N/A
chr2	39507417	rs3755176		T	A	MAP4K3	SNP	NM_003618.3	c.1710A>T	p.T570	NO_COVERAGE	SYNONYMOUS_CODING	LOW		N/A
chr2	39520400	rs373761369		G	C	MAP4K3	SNP	NM_003618.3	c.1188C>G	p.L396	LOW_COVERAGE	SYNONYMOUS_CODING	LOW		N/A
chr2	39536575	rs376009076		C	T	MAP4K3	SNP	NM_003618.3			LOW_COVERAGE	INTRON	MODIFIER		N/A
chr2	39536576	rs372749488		T	C	MAP4K3	SNP	NM_003618.3			LOW_COVERAGE	INTRON	MODIFIER		N/A
chr2	39536605	rs370057656		T	G	MAP4K3	SNP	NM_003618.3	c.1053A>C	p.E351D	LOW_COVERAGE	NON_SYNONYMOUS_CODING	MODERATE		N/A
chr2	39536608	rs376389310		A	G	MAP4K3	SNP	NM_003618.3	c.1050T>C	p.H350	LOW_COVERAGE	SYNONYMOUS_CODING	LOW		N/A
chr2	39536640	rs145604652		G	C	MAP4K3	SNP	NM_003618.3	c.1018C>G	p.P340A	LOW_COVERAGE	NON_SYNONYMOUS_CODING	MODERATE		N/A
chr2	39552585	rs7578373		A	G	MAP4K3	SNP	NM_003618.3			NO_COVERAGE	INTRON	MODIFIER		N/A
chr2	39552621	rs373200455		A	G	MAP4K3	SNP	NM_003618.3			NO_COVERAGE	INTRON	MODIFIER		N/A
chr2	39552624	rs375831909		T	C	MAP4K3	SNP	NM_003618.3			NO_COVERAGE	INTRON	MODIFIER		N/A
chr2	39552635	rs113059583		C	T	MAP4K3	SNP	NM_003618.3			NO_COVERAGE	INTRON	MODIFIER		N/A
chr2	39552638	rs189946691		G	A	MAP4K3	SNP	NM_003618.3			NO_COVERAGE	INTRON	MODIFIER		N/A
chr2	39552643	rs201552060		T	G	MAP4K3	SNP	NM_003618.3			NO_COVERAGE	INTRON	MODIFIER		N/A
chr2	39552756	rs139238128		G	A	MAP4K3	SNP	NM_003618.3	c.821C>T	p.T274I	LOW_COVERAGE	NON_SYNONYMOUS_CODING	MODERATE		N/A
chr2	39552786	rs199595861		C	T	MAP4K3	SNP	NM_003618.3			LOW_COVERAGE	INTRON	MODIFIER		N/A
chr2	39552792	rs189426144		A	G	MAP4K3	SNP	NM_003618.3			LOW_COVERAGE	INTRON	MODIFIER		N/A
chr2	39552802	rs371071030		C	T	MAP4K3	SNP	NM_003618.3			LOW_COVERAGE	INTRON	MODIFIER		N/A
chr2	39552806	rs373189717		A	T	MAP4K3	SNP	NM_003618.3			LOW_COVERAGE	INTRON	MODIFIER		N/A
chr2	39552963	rs375140446		T	G	MAP4K3	SNP	NM_003618.3			LOW_COVERAGE	INTRON	MODIFIER		N/A
chr2	39553254	rs79984459		A	T	MAP4K3	SNP	NM_003618.3			NO_COVERAGE	INTRON	MODIFIER		N/A
chr2	39553258	rs185458912		G	A	MAP4K3	SNP	NM_003618.3			NO_COVERAGE	INTRON	MODIFIER		N/A
chr2	39553271	rs3815594		A	G	MAP4K3	SNP	NM_003618.3			NO_COVERAGE	INTRON	MODIFIER		N/A
chr2	39553291	rs201809154		T	C	MAP4K3	SNP	NM_003618.3	c.658A>G	p.M220V	NO_COVERAGE	NON_SYNONYMOUS_CODING	MODERATE		N/A
chr2	39553294	rs375531661		G	C	MAP4K3	SNP	NM_003618.3	c.655C>G	p.P219A	NO_COVERAGE	NON_SYNONYMOUS_CODING	MODERATE		N/A
chr2	39553336	rs139708839		T	C	MAP4K3	SNP	NM_003618.3	c.613A>G	p.I205V	NO_COVERAGE	NON_SYNONYMOUS_CODING	MODERATE		N/A
chr2	47630384	rs63750777		C	G	MSH2	SNP	NM_000251.2	c.54C>G	p.G18	LOW_COVERAGE	SYNONYMOUS_CODING	LOW		unknown
chr2	47630385	rs141711342		T	C	MSH2	SNP	NM_000251.2	c.55T>C	p.F19L	LOW_COVERAGE	NON_SYNONYMOUS_CODING	MODERATE		N/A
chr2	47630397	rs372619120		T	C	MSH2	SNP	NM_000251.2	c.67T>C	p.F23L	LOW_COVERAGE	NON_SYNONYMOUS_CODING	MODERATE		N/A
chr2	47639615	rs63751288		CATTT	C	MSH2	DEL	NM_000251.2		p.-237	LOW_COVERAGE	FRAME_SHIFT	HIGH		N/A
chr2	47639621	rs369670665		T	C	MSH2	SNP	NM_000251.2	c.714T>C	p.Y238	LOW_COVERAGE	SYNONYMOUS_CODING	LOW		N/A
chr2	47639622	rs63750488		C	T	MSH2	SNP	NM_000251.2	c.715C>T	p.Q239*	LOW_COVERAGE	STOP_GAINED	HIGH		pathogenic
chr2	47639623	rs199676483		A	G	MSH2	SNP	NM_000251.2	c.716A>G	p.Q239R	LOW_COVERAGE	NON_SYNONYMOUS_CODING	MODERATE		N/A
chr2	47639623	rs63750690		AGGACC	ATTA	MSH2	DEL	NM_000251.2		p.-240	LOW_COVERAGE	FRAME_SHIFT	HIGH		N/A
chr2	47639634	rs138857091		C	T	MSH2	SNP	NM_000251.2	c.727C>T	p.R243W	LOW_COVERAGE	NON_SYNONYMOUS_CODING	MODERATE		N/A
chr2	47639635	rs63751455		G	A	MSH2	SNP	NM_000251.2	c.728G>A	p.R243Q	LOW_COVERAGE	NON_SYNONYMOUS_CODING	MODERATE		unknown
chr2	47639641	rs63750107		T	TG	MSH2	INS	NM_000251.2		p.-245?	LOW_COVERAGE	FRAME_SHIFT	HIGH		pathogenic
chr2	47639643	rs63750881		A	C,T	MSH2	SNP	NM_000251.2	c.736A>T	p.K246*	LOW_COVERAGE	STOP_GAINED	HIGH		pathogenic,unknown
chr2	47639648	rs63749832		CA	C	MSH2	DEL	NM_000251.2		p.-248	LOW_COVERAGE	FRAME_SHIFT	HIGH		pathogenic
chr2	47639653	rs61756464		A	C	MSH2	SNP	NM_000251.2	c.746A>C	p.K249T	LOW_COVERAGE	NON_SYNONYMOUS_CODING	MODERATE		N/A
chr2	47639658	rs147389443		G	A	MSH2	SNP	NM_000251.2	c.751G>A	p.E251K	LOW_COVERAGE	NON_SYNONYMOUS_CODING	MODERATE		N/A
chr2	47639661	rs63750347		C	T	MSH2	SNP	NM_000251.2	c.754C>T	p.Q252*	LOW_COVERAGE	STOP_GAINED	HIGH		pathogenic
chr2	47639662	rs370906735		A	G	MSH2	SNP	NM_000251.2	c.755A>G	p.Q252R	LOW_COVERAGE	NON_SYNONYMOUS_CODING	MODERATE		N/A
chr2	47639663	rs267607931		GATGA	G	MSH2	DEL	NM_000251.2		p.-253	LOW_COVERAGE	FRAME_SHIFT	HIGH		N/A
chr2	47639663	rs35170366		G	GC	MSH2	INS	NM_000251.2		p.-253?	LOW_COVERAGE	FRAME_SHIFT	HIGH		N/A
chr2	47639665	rs63751160		TG	T	MSH2	DEL	NM_000251.2		p.-253	LOW_COVERAGE	FRAME_SHIFT	HIGH		pathogenic
chr2	47639669	rs63750329		TAGTG	TTT	MSH2	DEL	NM_000251.2		p.-255	LOW_COVERAGE	FRAME_SHIFT	HIGH		pathogenic
chr2	47639673	rs377403073		G	A	MSH2	SNP	NM_000251.2	c.766G>A	p.A256T	LOW_COVERAGE	NON_SYNONYMOUS_CODING	MODERATE		N/A
chr2	47641385	rs17224255		G	A	MSH2	SNP	NM_001258281.1			LOW_COVERAGE	INTRON	MODIFIER		N/A
chr2	47641397	rs150690419		C	T	MSH2	SNP	NM_001258281.1			LOW_COVERAGE	INTRON	MODIFIER		N/A
chr2	47641406	rs267607933		A	C	MSH2	SNP	NM_001258281.1			LOW_COVERAGE	SPLICE_SITE_ACCEPTOR	HIGH		probable-pathogenic
chr2	47641408	rs63749902		GT	G	MSH2	DEL	NM_000251.2		p.-265	LOW_COVERAGE	FRAME_SHIFT	HIGH		pathogenic
chr2	47641410	rs63749903		T	C,G	MSH2	SNP	NM_000251.2	c.795T>G	p.V265	LOW_COVERAGE	SYNONYMOUS_CODING	LOW		unknown
chr2	47693808	rs267607968		G	A	MSH2	SNP	NM_000251.2	c.1522G>A	p.G508S	LOW_COVERAGE	NON_SYNONYMOUS_CODING	MODERATE		unknown
chr2	47693833	rs373564353		G	A	MSH2	SNP	NM_000251.2	c.1547G>A	p.S516N	LOW_COVERAGE	NON_SYNONYMOUS_CODING	MODERATE		N/A
chr2	47693835	rs63749930		GCA	G	MSH2	DEL	NM_000251.2		p.-517	LOW_COVERAGE	FRAME_SHIFT	HIGH		pathogenic
chr2	47693838	rs63750780		C	T	MSH2	SNP	NM_000251.2	c.1552C>T	p.Q518*	LOW_COVERAGE	STOP_GAINED	HIGH		pathogenic
chr2	47693846	rs63750820		A	G	MSH2	SNP	NM_000251.2	c.1560A>G	p.G520	LOW_COVERAGE	SYNONYMOUS_CODING	LOW		N/A
chr2	47693849	rs63750330		T	C	MSH2	SNP	NM_000251.2	c.1563T>C	p.Y521	LOW_COVERAGE	SYNONYMOUS_CODING	LOW		unknown
chr2	47693852	rs63749955		CT	C	MSH2	DEL	NM_000251.2		p.-523	LOW_COVERAGE	FRAME_SHIFT	HIGH		N/A
chr2	47693852	rs63750224		C	G	MSH2	SNP	NM_000251.2	c.1566C>G	p.Y522*	LOW_COVERAGE	STOP_GAINED	HIGH		N/A
chr2	47693853	rs267607966		T	A	MSH2	SNP	NM_000251.2	c.1567T>A	p.F523I	LOW_COVERAGE	NON_SYNONYMOUS_CODING	MODERATE		unknown
chr2	47693857	rs63751207		G	C,T	MSH2	SNP	NM_000251.2	c.1571G>T	p.R524L	LOW_COVERAGE	NON_SYNONYMOUS_CODING	MODERATE		pathogenic,probable-pathogenic
chr2	47693860	rs63750094		TA	T	MSH2	DEL	NM_000251.2		p.-525	LOW_COVERAGE	FRAME_SHIFT	HIGH		pathogenic
chr2	47693862	rs63750738		AC	A	MSH2	DEL	NM_000251.2		p.-526	LOW_COVERAGE	FRAME_SHIFT	HIGH		pathogenic
chr2	47693868	rs199744440		A	C	MSH2	SNP	NM_000251.2	c.1582A>C	p.K528Q	LOW_COVERAGE	NON_SYNONYMOUS_CODING	MODERATE		N/A
chr2	47693869	rs63751261		AG	A	MSH2	DEL	NM_000251.2		p.-528	LOW_COVERAGE	FRAME_SHIFT	HIGH		N/A
chr2	47693871	rs63750845		GA	G	MSH2	DEL	NM_000251.2		p.-529	LOW_COVERAGE	FRAME_SHIFT	HIGH		pathogenic
chr2	47703468	rs4987190		GT	G	MSH2	DEL	NM_001258281.1			LOW_COVERAGE	INTRON	MODIFIER		N/A
chr2	47703480	rs137977242		G	A	MSH2	SNP	NM_001258281.1			LOW_COVERAGE	INTRON	MODIFIER		N/A
chr2	47703500	rs2303428		T	A,C,G	MSH2	SNP	NM_001258281.1			LOW_COVERAGE	INTRON	MODIFIER		unknown,non-pathogenic
chr2	47703501	rs267607990		T	A	MSH2	SNP	NM_001258281.1			LOW_COVERAGE	INTRON	MODIFIER		unknown
chr2	47703502	rs369853630		G	A	MSH2	SNP	NM_001258281.1			LOW_COVERAGE	INTRON	MODIFIER		N/A
chr2	47703504	rs267607991		A	G	MSH2	SNP	NM_001258281.1			LOW_COVERAGE	SPLICE_SITE_ACCEPTOR	HIGH		probable-pathogenic
chr2	47703505	rs267607988		G	C	MSH2	SNP	NM_001258281.1			LOW_COVERAGE	SPLICE_SITE_ACCEPTOR	HIGH		probable-pathogenic
chr2	47703506	rs63751123		GC	G	MSH2	DEL	NM_000251.2		p.-669	LOW_COVERAGE	FRAME_SHIFT	HIGH		pathogenic
chr2	47703506	rs63751640		G	A	MSH2	SNP	NM_000251.2	c.2006G>A	p.G669D	LOW_COVERAGE	NON_SYNONYMOUS_CODING	MODERATE		N/A
chr2	47703509	rs41294982		C	T	MSH2	SNP	NM_000251.2	c.2009C>T	p.P670L	LOW_COVERAGE	NON_SYNONYMOUS_CODING	MODERATE		unknown
chr2	47703511	rs63751232		A	T	MSH2	SNP	NM_000251.2	c.2011A>T	p.N671Y	LOW_COVERAGE	NON_SYNONYMOUS_CODING	MODERATE		unknown
chr2	47703514	rs63751161		AT	A	MSH2	DEL	NM_000251.2		p.-672	LOW_COVERAGE	FRAME_SHIFT	HIGH		pathogenic
chr2	47703515	rs63751462		TG	T	MSH2	DEL	NM_000251.2		p.-672	LOW_COVERAGE	FRAME_SHIFT	HIGH		N/A
chr2	47703520	rs267608000		GGT	G	MSH2	DEL	NM_000251.2		p.-674	LOW_COVERAGE	FRAME_SHIFT	HIGH		pathogenic
chr2	47703520	rs63750234		G	A,C	MSH2	SNP	NM_000251.2	c.2020G>C	p.G674R	LOW_COVERAGE	NON_SYNONYMOUS_CODING	MODERATE		N/A
chr2	47703521	rs267607996		G	C	MSH2	SNP	NM_000251.2	c.2021G>C	p.G674A	LOW_COVERAGE	NON_SYNONYMOUS_CODING	MODERATE		N/A
chr2	47703524	rs63751445		A	G	MSH2	SNP	NM_000251.2	c.2024A>G	p.K675R	LOW_COVERAGE	NON_SYNONYMOUS_CODING	MODERATE		N/A
chr2	47703526	rs63751089		T	C	MSH2	SNP	NM_000251.2	c.2026T>C	p.S676P	LOW_COVERAGE	NON_SYNONYMOUS_CODING	MODERATE		unknown
chr2	47703530	rs63749928		CAT	C	MSH2	DEL	NM_000251.2		p.-677	LOW_COVERAGE	FRAME_SHIFT	HIGH		N/A
chr2	47703538	rs63749932		C	T	MSH2	SNP	NM_000251.2	c.2038C>T	p.R680*	LOW_COVERAGE	STOP_GAINED	HIGH		pathogenic
chr2	47703544	rs63751002		A	G	MSH2	SNP	NM_000251.2	c.2044A>G	p.T682A	LOW_COVERAGE	NON_SYNONYMOUS_CODING	MODERATE		N/A
chr2	47703547	rs267607995		G	A	MSH2	SNP	NM_000251.2	c.2047G>A	p.G683R	LOW_COVERAGE	NON_SYNONYMOUS_CODING	MODERATE		pathogenic
chr2	47703551	rs63750422		T	TGATA	MSH2	INS	NM_000251.2		p.-684D?	LOW_COVERAGE	FRAME_SHIFT	HIGH		N/A
chr2	47703561	rs63750032		C	G	MSH2	SNP	NM_000251.2	c.2061C>G	p.L687	LOW_COVERAGE	SYNONYMOUS_CODING	LOW		N/A
chr2	47703563	rs63749993		T	G	MSH2	SNP	NM_000251.2	c.2063T>G	p.M688R	LOW_COVERAGE	NON_SYNONYMOUS_CODING	MODERATE		pathogenic
chr2	47703564	rs63750790		G	A	MSH2	SNP	NM_000251.2	c.2064G>A	p.M688I	LOW_COVERAGE	NON_SYNONYMOUS_CODING	MODERATE		unknown
chr2	47703568	rs63749878		C	CA	MSH2	INS	NM_000251.2		p.-690?	LOW_COVERAGE	FRAME_SHIFT	HIGH		pathogenic
chr2	47709974	rs148653184		T	C	MSH2	SNP	NM_000251.2	c.2691T>C	p.T897	LOW_COVERAGE	SYNONYMOUS_CODING	LOW		N/A
chr2	47709997	rs267608022		C	G,T	MSH2	SNP	NM_000251.2	c.2714C>T	p.T905I	LOW_COVERAGE	NON_SYNONYMOUS_CODING	MODERATE		unknown
chr2	47710009	rs34319539		A	T	MSH2	SNP	NM_000251.2	c.2726A>T	p.K909I	LOW_COVERAGE	NON_SYNONYMOUS_CODING	MODERATE		N/A
chr2	47710015	rs41295182		T	G	MSH2	SNP	NM_000251.2	c.2732T>G	p.L911R	LOW_COVERAGE	NON_SYNONYMOUS_CODING	MODERATE		unknown
chr2	47710023	rs267608024		G	T	MSH2	SNP	NM_000251.2	c.2740G>T	p.E914*	LOW_COVERAGE	STOP_GAINED	HIGH		pathogenic
chr2	47710032	rs200581817		G	A	MSH2	SNP	NM_000251.2	c.2749G>A	p.A917T	LOW_COVERAGE	NON_SYNONYMOUS_CODING	MODERATE		N/A
chr2	47710049	rs55859129		T	C	MSH2	SNP	NM_000251.2	c.2766T>C	p.F922	LOW_COVERAGE	SYNONYMOUS_CODING	LOW		probable-non-pathogenic
chr2	47710051	rs146421227		T	A	MSH2	SNP	NM_000251.2	c.2768T>A	p.V923E	LOW_COVERAGE	NON_SYNONYMOUS_CODING	MODERATE		unknown
chr2	47710060	rs199747712		T	A	MSH2	SNP	NM_000251.2	c.2777T>A	p.I926N	LOW_COVERAGE	NON_SYNONYMOUS_CODING	MODERATE		N/A
chr2	47710062	rs66726749		AT	A	MSH2	DEL	NM_000251.2		p.-927	LOW_COVERAGE	FRAME_SHIFT	HIGH		N/A
chr2	47710066	rs1802577		C	A	MSH2	SNP	NM_000251.2	c.2783C>A	p.S928*	LOW_COVERAGE	STOP_GAINED	HIGH		N/A
chr2	47710075	rs267608023		A	C	MSH2	SNP	NM_000251.2	c.2792A>C	p.K931T	LOW_COVERAGE	NON_SYNONYMOUS_CODING	MODERATE		unknown
chr2	47710085	rs150259097		G	A,C	MSH2	SNP	NM_000251.2	c.2802G>C	p.T934	LOW_COVERAGE	SYNONYMOUS_CODING	LOW		unknown
chr2	47710120	rs192502889		G	C	MSH2	SNP	NM_001258281.1			LOW_COVERAGE	UTR_3_PRIME	MODIFIER		N/A
chr2	47710149	rs104895027		T	A	MSH2	SNP	NM_001258281.1			LOW_COVERAGE	UTR_3_PRIME	MODIFIER		N/A
chr2	47710164	rs368904632		C	T	MSH2	SNP	NM_001258281.1			LOW_COVERAGE	UTR_3_PRIME	MODIFIER		N/A
chr2	48018231	rs63750342		G	A	MSH6	SNP	NM_000179.2	c.426G>A	p.W142*	LOW_COVERAGE	STOP_GAINED	HIGH		pathogenic
chr2	48018264	rs267608036		T	A	MSH6	SNP	NM_000179.2			NO_COVERAGE	SPLICE_SITE_DONOR	HIGH		pathogenic
chr2	48018267	rs2020909		G	A	MSH6	SNP	NM_000179.2			NO_COVERAGE	INTRON	MODIFIER		N/A
chr2	48018275	rs1800933		A	G	MSH6	SNP	NM_000179.2			NO_COVERAGE	INTRON	MODIFIER		probable-non-pathogenic
chr2	48018276	rs267608033		C	G	MSH6	SNP	NM_000179.2			NO_COVERAGE	INTRON	MODIFIER		unknown
chr2	48018289	rs376985059		G	T	MSH6	SNP	NM_000179.2			NO_COVERAGE	INTRON	MODIFIER		N/A
chr2	48018293	rs3136281		TTG	T	MSH6	DEL	NM_000179.2			NO_COVERAGE	INTRON	MODIFIER		N/A
chr2	48018313	rs374618432		GTG	G,GGTGA	MSH6	DEL	NM_000179.2			NO_COVERAGE	INTRON	MODIFIER		N/A
chr2	48018314	rs3136282		T	A	MSH6	SNP	NM_000179.2			NO_COVERAGE	INTRON	MODIFIER		non-pathogenic
chr2	48018314	rs376571697		TGA	T	MSH6	DEL	NM_000179.2			NO_COVERAGE	INTRON	MODIFIER		N/A
chr2	48018321	rs374212811		AACAG	A	MSH6	DEL	NM_000179.2			NO_COVERAGE	INTRON	MODIFIER		N/A
chr2	48018323	rs267608034		CAG	C	MSH6	DEL	NM_000179.2			NO_COVERAGE	INTRON	MODIFIER		N/A
chr2	48018345	rs150046242		T	C	MSH6	SNP	NM_000179.2			NO_COVERAGE	INTRON	MODIFIER		N/A
chr2	48018362	rs145343480		A	C	MSH6	SNP	NM_000179.2			NO_COVERAGE	INTRON	MODIFIER		N/A
chr2	48023025	rs372091232		C	G	MSH6	SNP	NM_000179.2			NO_COVERAGE	INTRON	MODIFIER		N/A
chr2	48023032	rs267608035		G	A	MSH6	SNP	NM_000179.2			NO_COVERAGE	SPLICE_SITE_ACCEPTOR	HIGH		probable-pathogenic
chr2	48023042	rs63749873		C	G	MSH6	SNP	NM_000179.2	c.467C>G	p.S156*	NO_COVERAGE	STOP_GAINED	HIGH		pathogenic
chr2	48023058	rs63751030		G	A	MSH6	SNP	NM_000179.2	c.483G>A	p.K161	NO_COVERAGE	SYNONYMOUS_CODING	LOW		unknown
chr2	48023066	rs146469162		A	C	MSH6	SNP	NM_000179.2	c.491A>C	p.H164P	NO_COVERAGE	NON_SYNONYMOUS_CODING	MODERATE		N/A
chr2	48023093	rs267608037		TGA	T	MSH6	DEL	NM_000179.2		p.-173	NO_COVERAGE	FRAME_SHIFT	HIGH		N/A
chr2	48026818	rs63749973		G	A	MSH6	SNP	NM_000179.2	c.1696G>A	p.G566R	LOW_COVERAGE	NON_SYNONYMOUS_CODING	MODERATE		unknown
chr2	48026830	rs61748081		A	G	MSH6	SNP	NM_000179.2	c.1708A>G	p.I570V	LOW_COVERAGE	NON_SYNONYMOUS_CODING	MODERATE		N/A
chr2	48026852	rs376220212		G	A	MSH6	SNP	NM_000179.2	c.1730G>A	p.R577H	LOW_COVERAGE	NON_SYNONYMOUS_CODING	MODERATE		N/A
chr2	48026861	rs41295270		C	T	MSH6	SNP	NM_000179.2	c.1739C>T	p.S580L	LOW_COVERAGE	NON_SYNONYMOUS_CODING	MODERATE		unknown
chr2	48026868	rs201518545		T	G	MSH6	SNP	NM_000179.2	c.1746T>G	p.F582L	LOW_COVERAGE	NON_SYNONYMOUS_CODING	MODERATE		N/A
chr2	48027539	rs372990379		C	G	MSH6	SNP	NM_000179.2	c.2417C>G	p.S806C	NO_COVERAGE	NON_SYNONYMOUS_CODING	MODERATE		N/A
chr2	48027546	rs63751053		TG	T	MSH6	DEL	NM_000179.2		p.-809	NO_COVERAGE	FRAME_SHIFT	HIGH		N/A
chr2	48027565	rs377411318		C	A	MSH6	SNP	NM_000179.2	c.2443C>A	p.L815I	NO_COVERAGE	NON_SYNONYMOUS_CODING	MODERATE		N/A
chr2	48027589	rs267608032		A	G	MSH6	SNP	NM_000179.2	c.2467A>G	p.S823G	NO_COVERAGE	NON_SYNONYMOUS_CODING	MODERATE		N/A
chr2	48027613	rs267608053		C	G	MSH6	SNP	NM_000179.2	c.2491C>G	p.P831A	NO_COVERAGE	NON_SYNONYMOUS_CODING	MODERATE		unknown
chr2	48027625	rs63751321		C	T	MSH6	SNP	NM_000179.2	c.2503C>T	p.Q835*	NO_COVERAGE	STOP_GAINED	HIGH		pathogenic
chr2	48032801	rs182024561		C	T	MSH6	SNP	NM_000179.2	c.3601C>T	p.L1201F	NO_COVERAGE	NON_SYNONYMOUS_CODING	MODERATE		N/A
chr2	48032802	rs267608040		TCATG	T	MSH6	DEL	NM_000179.2		p.-1201	NO_COVERAGE	FRAME_SHIFT	HIGH		N/A
chr2	48032804	rs369778514		A	G	MSH6	SNP	NM_000179.2	c.3604A>G	p.M1202V	NO_COVERAGE	NON_SYNONYMOUS_CODING	MODERATE		N/A
chr2	48032834	rs63750731		G	GT	MSH6	INS	NM_000179.2		p.-1212?	NO_COVERAGE	FRAME_SHIFT	HIGH		pathogenic
chr2	48032841	rs63750914		A	C	MSH6	SNP	NM_000179.2	c.3641A>C	p.E1214A	NO_COVERAGE	NON_SYNONYMOUS_CODING	MODERATE		N/A
chr2	48032843	rs267608106		TTAGG	T	MSH6	DEL	NM_000179.2		p.LG1215*	NO_COVERAGE	STOP_GAINED	HIGH		N/A
chr2	48032845	rs267608113		A	G	MSH6	SNP	NM_000179.2	c.3645A>G	p.L1215	NO_COVERAGE	SYNONYMOUS_CODING	LOW		N/A
chr2	48033474	rs63750673		G	A	MSH6	SNP	NM_000179.2	c.3778G>A	p.V1260I	LOW_COVERAGE	NON_SYNONYMOUS_CODING	MODERATE		N/A
chr2	48033483	rs367912290		C	T	MSH6	SNP	NM_000179.2	c.3787C>T	p.R1263C	LOW_COVERAGE	NON_SYNONYMOUS_CODING	MODERATE		N/A
chr2	48033484	rs147852216		G	A	MSH6	SNP	NM_000179.2	c.3788G>A	p.R1263H	LOW_COVERAGE	NON_SYNONYMOUS_CODING	MODERATE		N/A
chr2	48033492	rs267608114		CAT	C	MSH6	DEL	NM_000179.2		p.-1266	LOW_COVERAGE	FRAME_SHIFT	HIGH		pathogenic
chr2	48033496	rs148445930		T	C	MSH6	SNP	NM_000179.2	c.3800T>C	p.M1267T	LOW_COVERAGE	NON_SYNONYMOUS_CODING	MODERATE		N/A
chr2	48033502	rs201080919		G	A	MSH6	SNP	NM_000179.2			LOW_COVERAGE	INTRON	MODIFIER		N/A
chr2	48033514	rs3136365		T	C	MSH6	SNP	NM_000179.2			LOW_COVERAGE	INTRON	MODIFIER		unknown
chr2	48033518	rs34315174		T	C	MSH6	SNP	NM_000179.2			LOW_COVERAGE	INTRON	MODIFIER		N/A
chr2	48033521	rs369975479		A	T	MSH6	SNP	NM_000179.2			LOW_COVERAGE	INTRON	MODIFIER		N/A
chr2	48033528	rs372983718		C	T	MSH6	SNP	NM_000179.2			LOW_COVERAGE	INTRON	MODIFIER		N/A
chr2	48033540	rs67857018		A	AG	MSH6	INS	NM_000179.2			LOW_COVERAGE	INTRON	MODIFIER		N/A
chr2	48033546	rs142812704		C	CT	MSH6	INS	NM_000179.2			LOW_COVERAGE	INTRON	MODIFIER		N/A
chr2	48033546	rs3136366		C	CT	MSH6	INS	NM_000179.2			LOW_COVERAGE	INTRON	MODIFIER		N/A
chr2	48033546	rs34154602		CT	C	MSH6	DEL	NM_000179.2			LOW_COVERAGE	INTRON	MODIFIER		N/A
chr2	48033549	rs267608116		C	CA	MSH6	INS	NM_000179.2			LOW_COVERAGE	INTRON	MODIFIER		unknown
chr2	48033549	rs267608117		C	CT	MSH6	INS	NM_000179.2			LOW_COVERAGE	INTRON	MODIFIER		N/A
chr2	48033551	rs3136367		C	G	MSH6	SNP	NM_000179.2			LOW_COVERAGE	INTRON	MODIFIER		non-pathogenic
chr2	48033564	rs34530700		G	A	MSH6	SNP	NM_000179.2			LOW_COVERAGE	INTRON	MODIFIER		N/A
chr2	48033568	rs369183135		C	T	MSH6	SNP	NM_000179.2			LOW_COVERAGE	INTRON	MODIFIER		N/A
chr2	48033569	rs373409282		G	A	MSH6	SNP	NM_000179.2			LOW_COVERAGE	INTRON	MODIFIER		N/A
chr2	48036822	rs370048586		G	T	FBXO11	SNP	NM_001190274.1	c.2363C>A	p.T788N	LOW_COVERAGE	NON_SYNONYMOUS_CODING	MODERATE		N/A
chr2	48036850	rs113217589		A	G	FBXO11	SNP	NM_025133.4			LOW_COVERAGE	INTRON	MODIFIER		N/A
chr2	48036887	rs371182710		A	C	FBXO11	SNP	NM_025133.4			LOW_COVERAGE	INTRON	MODIFIER		N/A
chr2	48036889	rs373506263		T	C	FBXO11	SNP	NM_025133.4			LOW_COVERAGE	INTRON	MODIFIER		N/A
chr2	48036890	rs376248060		G	A	FBXO11	SNP	NM_025133.4			LOW_COVERAGE	INTRON	MODIFIER		N/A
chr2	48036911	rs151143738		A	G	FBXO11	SNP	NM_025133.4			LOW_COVERAGE	INTRON	MODIFIER		N/A
chr2	48037420	rs370360253		T	C	FBXO11	SNP	NM_025133.4			LOW_COVERAGE	INTRON	MODIFIER		N/A
chr2	48037431	rs376980191		C	A	FBXO11	SNP	NM_025133.4			LOW_COVERAGE	INTRON	MODIFIER		N/A
chr2	48037494	rs200424223		T	C	FBXO11	SNP	NM_001190274.1	c.2299A>G	p.I767V	LOW_COVERAGE	NON_SYNONYMOUS_CODING	MODERATE		N/A
chr2	48046078	rs375522352		G	A	FBXO11	SNP	NM_025133.4			LOW_COVERAGE	INTRON	MODIFIER		N/A
chr2	48061766	rs144063499		T	C	FBXO11	SNP	NM_001190274.1	c.886A>G	p.T296A	LOW_COVERAGE	NON_SYNONYMOUS_CODING	MODERATE		N/A
chr2	48063051	rs142422435		T	C	FBXO11	SNP	NM_001190274.1	c.677A>G	p.Y226C	LOW_COVERAGE	NON_SYNONYMOUS_CODING	MODERATE		N/A
chr2	48063067	rs201891349		T	C	FBXO11	SNP	NM_001190274.1	c.661A>G	p.I221V	LOW_COVERAGE	NON_SYNONYMOUS_CODING	MODERATE		N/A
chr2	48063069	rs367772526		T	C	FBXO11	SNP	NM_001190274.1	c.659A>G	p.Q220R	LOW_COVERAGE	NON_SYNONYMOUS_CODING	MODERATE		N/A
chr2	198257008	rs72912888		C	G	SF3B1	SNP	NM_012433.2			NO_COVERAGE	UTR_3_PRIME	MODIFIER		N/A
chr2	198257036	rs150226353		A	G	SF3B1	SNP	NM_012433.2	c.3906T>C	p.Y1302	NO_COVERAGE	SYNONYMOUS_CODING	LOW		N/A
chr2	198257067	rs146507607		T	C	SF3B1	SNP	NM_012433.2	c.3875A>G	p.K1292R	NO_COVERAGE	NON_SYNONYMOUS_CODING	MODERATE		N/A
chr2	198257075	rs78516934		G	A	SF3B1	SNP	NM_012433.2	c.3867C>T	p.N1289	NO_COVERAGE	SYNONYMOUS_CODING	LOW		N/A
chr2	198267639	rs200174401		T	C	SF3B1	SNP	NM_012433.2			LOW_COVERAGE	INTRON	MODIFIER		N/A
chr2	198270017	rs35493573		T	C	SF3B1	SNP	NM_012433.2	c.1419A>G	p.Q473	LOW_COVERAGE	SYNONYMOUS_CODING	LOW		N/A
chr2	198270044	rs199851411		A	G	SF3B1	SNP	NM_012433.2	c.1392T>C	p.L464	LOW_COVERAGE	SYNONYMOUS_CODING	LOW		N/A
chr2	209116254	rs369048275		C	T	IDH1	SNP	NM_005896.2	c.22G>A	p.G8S	LOW_COVERAGE	NON_SYNONYMOUS_CODING	MODERATE		N/A
chr2	209116260	rs141118556		T	C	IDH1	SNP	NM_005896.2	c.16A>G	p.S6G	LOW_COVERAGE	NON_SYNONYMOUS_CODING	MODERATE		N/A
chr2	209116299	rs139018716		G	GA	IDH1-AS1	INS	NR_046452.1			LOW_COVERAGE	UPSTREAM	MODIFIER		N/A
chr2	212285069	rs75879069		G	C	ERBB4	SNP	NM_005235.2			NO_COVERAGE	INTRON	MODIFIER		N/A
chr2	212285103	rs2289086		T	C	ERBB4	SNP	NM_005235.2			NO_COVERAGE	INTRON	MODIFIER		N/A
chr2	212285106	rs368230599		A	G	ERBB4	SNP	NM_005235.2			NO_COVERAGE	INTRON	MODIFIER		N/A
chr2	212285116	rs374086164		G	C	ERBB4	SNP	NM_005235.2			NO_COVERAGE	INTRON	MODIFIER		N/A
chr2	212285130	rs116387000		G	T	ERBB4	SNP	NM_005235.2			NO_COVERAGE	INTRON	MODIFIER		N/A
chr2	212285147	rs80165837		G	A	ERBB4	SNP	NM_005235.2			NO_COVERAGE	INTRON	MODIFIER		N/A
chr2	212285167	rs202053701		C	G,T	ERBB4	SNP	NM_005235.2	c.3134G>C	p.R1045T	NO_COVERAGE	NON_SYNONYMOUS_CODING	MODERATE		N/A
chr2	212285172	rs372014839		C	T	ERBB4	SNP	NM_005235.2	c.3129G>A	p.S1043	NO_COVERAGE	SYNONYMOUS_CODING	LOW		N/A
chr2	212285174	rs146491343		A	G	ERBB4	SNP	NM_005235.2	c.3127T>C	p.S1043P	NO_COVERAGE	NON_SYNONYMOUS_CODING	MODERATE		N/A
chr2	212566767	rs149168827		T	C	ERBB4	SNP	NM_005235.2	c.1414A>G	p.I472V	LOW_COVERAGE	NON_SYNONYMOUS_CODING	MODERATE		N/A
chr2	212566775	rs201156609		T	C	ERBB4	SNP	NM_005235.2	c.1406A>G	p.Y469C	LOW_COVERAGE	NON_SYNONYMOUS_CODING	MODERATE		N/A
chr2	212566786	rs200755699		G	T	ERBB4	SNP	NM_005235.2	c.1395C>A	p.N465K	LOW_COVERAGE	NON_SYNONYMOUS_CODING	MODERATE		N/A
chr2	212566810	rs377182929		G	A	ERBB4	SNP	NM_005235.2	c.1371C>T	p.N457	LOW_COVERAGE	SYNONYMOUS_CODING	LOW		N/A
chr2	212566824	rs200092686		T	A	ERBB4	SNP	NM_005235.2	c.1357A>T	p.I453F	LOW_COVERAGE	NON_SYNONYMOUS_CODING	MODERATE		N/A
chr2	212578378	rs62182965		T	A	ERBB4	SNP	NM_005235.2			LOW_COVERAGE	INTRON	MODIFIER		N/A
chr2	212578379	rs67894136		TA	T	ERBB4	DEL	NM_005235.2			LOW_COVERAGE	INTRON	MODIFIER		N/A
chr2	212578380	rs74499552		A	T	ERBB4	SNP	NM_005235.2			LOW_COVERAGE	INTRON	MODIFIER		N/A
chr2	212587101	rs200396473		C	T	ERBB4	SNP	NM_005235.2			NO_COVERAGE	INTRON	MODIFIER		N/A
chr2	212587107	rs372704630		C	A	ERBB4	SNP	NM_005235.2			NO_COVERAGE	INTRON	MODIFIER		N/A
chr2	212587118	rs74898139		G	A	ERBB4	SNP	NM_005235.2	c.883C>T	p.H295Y	NO_COVERAGE	NON_SYNONYMOUS_CODING	MODERATE		N/A
chr2	212587119	rs77309171		T	C	ERBB4	SNP	NM_005235.2	c.882A>G	p.P294	NO_COVERAGE	SYNONYMOUS_CODING	LOW		N/A
chr2	212587164	rs151042332		G	A	ERBB4	SNP	NM_005235.2	c.837C>T	p.F279	NO_COVERAGE	SYNONYMOUS_CODING	LOW		N/A
chr2	212587175	rs201872526		C	A	ERBB4	SNP	NM_005235.2	c.826G>T	p.E276*	LOW_COVERAGE	STOP_GAINED	HIGH		N/A
chr2	212587188	rs374973037		G	A	ERBB4	SNP	NM_005235.2	c.813C>T	p.T271	LOW_COVERAGE	SYNONYMOUS_CODING	LOW		N/A
chr2	213403192	rs2229091		C	T,A	ERBB4	SNP	NM_005235.2	c.63G>T	p.Q21H	LOW_COVERAGE	NON_SYNONYMOUS_CODING	MODERATE		N/A
chr2	213403197	rs373308672		C	A	ERBB4	SNP	NM_005235.2	c.58G>T	p.V20F	LOW_COVERAGE	NON_SYNONYMOUS_CODING	MODERATE		N/A
chr2	213403201	rs202041647		C	G	ERBB4	SNP	NM_005235.2	c.54G>C	p.G18	LOW_COVERAGE	SYNONYMOUS_CODING	LOW		N/A
chr2	213403205	rs201202926		G	A	ERBB4	SNP	NM_005235.2	c.50C>T	p.A17V	LOW_COVERAGE	NON_SYNONYMOUS_CODING	MODERATE		N/A
chr2	213403228	rs200877976		G	A	ERBB4	SNP	NM_005235.2	c.27C>T	p.V9	LOW_COVERAGE	SYNONYMOUS_CODING	LOW		N/A
chr2	213403242	rs376416471		T	C	ERBB4	SNP	NM_005235.2	c.13A>G	p.T5A	LOW_COVERAGE	NON_SYNONYMOUS_CODING	MODERATE		N/A
chr2	213403281	rs371640361		G	A	ERBB4	SNP	NM_005235.2			LOW_COVERAGE	UTR_5_PRIME	MODIFIER		N/A
chr3	10085167	rs112832879		G	A	FANCD2	SNP	NM_033084.3			NO_COVERAGE	SPLICE_SITE_ACCEPTOR	HIGH		N/A
chr3	10085193	rs144332316		G	A	FANCD2	SNP	NM_033084.3	c.1015G>A	p.G339S	NO_COVERAGE	NON_SYNONYMOUS_CODING	MODERATE		N/A
chr3	10085203	rs185047839		G	A	FANCD2	SNP	NM_033084.3	c.1025G>A	p.C342Y	NO_COVERAGE	NON_SYNONYMOUS_CODING	MODERATE		N/A
chr3	10116324	rs200118565		G	A	FANCD2	SNP	NM_033084.3	c.2826G>A	p.T942	LOW_COVERAGE	SYNONYMOUS_CODING	LOW		N/A
chr3	10116370	rs376913349		C	G	FANCD2	SNP	NM_033084.3			LOW_COVERAGE	INTRON	MODIFIER		N/A
chr3	10116405	rs199989284		T	A	FANCD2	SNP	NM_033084.3			LOW_COVERAGE	INTRON	MODIFIER		N/A
chr3	10140580	rs145889419		G	A	FANCD2	SNP	NM_033084.3	c.4362G>A	p.L1454	NO_COVERAGE	SYNONYMOUS_CODING	LOW		N/A
chr3	10140610	rs191614064		A	G	FANCD2	SNP	NM_033084.3	c.4392A>G	p.L1464	NO_COVERAGE	SYNONYMOUS_CODING	LOW		N/A
chr3	10140614	rs78896323		C	A	FANCD2	SNP	NM_033084.3	c.4396C>A	p.P1466T	NO_COVERAGE	NON_SYNONYMOUS_CODING	MODERATE		N/A
chr3	10183435	rs34271731		T	G	VHL	SNP	NM_198156.2			LOW_COVERAGE	UTR_5_PRIME	MODIFIER		N/A
chr3	10183455	rs3087462		C	T	VHL	SNP	NM_198156.2			LOW_COVERAGE	UTR_5_PRIME	MODIFIER		N/A
chr3	10183487	rs372483939		C	T	VHL	SNP	NM_198156.2			LOW_COVERAGE	UTR_5_PRIME	MODIFIER		N/A
chr3	10183527	rs35793832		A	C	VHL	SNP	NM_198156.2			LOW_COVERAGE	UTR_5_PRIME	MODIFIER		N/A
chr3	10183536	rs111246617		C	T	VHL	SNP	NM_198156.2	c.5C>T	p.P2L	LOW_COVERAGE	NON_SYNONYMOUS_CODING	MODERATE		N/A
chr3	37048439	rs368847278		C	T	MLH1	SNP	NM_001258274.1			LOW_COVERAGE	INTRON	MODIFIER		N/A
chr3	37048441	rs4647245		A	G	MLH1	SNP	NM_001258274.1			LOW_COVERAGE	INTRON	MODIFIER		non-pathogenic
chr3	37048480	rs267607743		A	G	MLH1	SNP	NM_001258274.1			LOW_COVERAGE	SPLICE_SITE_ACCEPTOR	HIGH		probable-pathogenic
chr3	37048481	rs267607744		G	A	MLH1	SNP	NM_001258274.1			LOW_COVERAGE	SPLICE_SITE_ACCEPTOR	HIGH		N/A
chr3	37048482	rs267607746		AGCAAGTTACTCAGATGGAAAA	AT	MLH1	DEL	NM_001167617.1		p.-30	LOW_COVERAGE	FRAME_SHIFT	HIGH		N/A
chr3	37048482	rs63750865		AG	A	MLH1	DEL	NM_001167617.1		p.-30	LOW_COVERAGE	FRAME_SHIFT	HIGH		N/A
chr3	37048483	rs63750866		G	C	MLH1	SNP	NM_001167617.1	c.88G>C	p.A30P	LOW_COVERAGE	NON_SYNONYMOUS_CODING	MODERATE		pathogenic
chr3	37048485	rs63751710		AAG	AGTT	MLH1	INS	NM_001167617.1		p.-31?	LOW_COVERAGE	FRAME_SHIFT	HIGH		pathogenic
chr3	37048493	rs63749818		C	A	MLH1	SNP	NM_001167617.1	c.98C>A	p.S33*	LOW_COVERAGE	STOP_GAINED	HIGH		pathogenic
chr3	37048495	rs28930073		G	C	MLH1	SNP	NM_001167617.1	c.100G>C	p.D34H	LOW_COVERAGE	NON_SYNONYMOUS_CODING	MODERATE		other,non-pathogenic
chr3	37048498	rs63751124		G	T	MLH1	SNP	NM_001167617.1	c.103G>T	p.G35*	LOW_COVERAGE	STOP_GAINED	HIGH		pathogenic
chr3	37048504	rs63751052		C	G	MLH1	SNP	NM_001167617.1	c.109C>G	p.L37V	LOW_COVERAGE	NON_SYNONYMOUS_CODING	MODERATE		unknown
chr3	37048511	rs63750817		C	T	MLH1	SNP	NM_001167617.1	c.116C>T	p.A39V	LOW_COVERAGE	NON_SYNONYMOUS_CODING	MODERATE		N/A
chr3	37048522	rs63750977		C	G	MLH1	SNP	NM_001167617.1	c.127C>G	p.P43A	LOW_COVERAGE	NON_SYNONYMOUS_CODING	MODERATE		unknown
chr3	37048524	rs201176051		A	G	MLH1	SNP	NM_001167617.1	c.129A>G	p.P43	LOW_COVERAGE	SYNONYMOUS_CODING	LOW		N/A
chr3	37048528	rs63751045		G	GC	MLH1	INS	NM_001167617.1		p.-45?	LOW_COVERAGE	FRAME_SHIFT	HIGH		pathogenic
chr3	38180113	rs199395		G	C	MYD88	SNP	NM_002468.4			LOW_COVERAGE	UTR_5_PRIME	MODIFIER		N/A
chr3	38180122	rs3058794		CCG	C	MYD88	DEL	NM_002468.4			LOW_COVERAGE	UTR_5_PRIME	MODIFIER		N/A
chr3	38180528	rs369357634		G	A	ACAA1	SNP	NR_024024.1			LOW_COVERAGE	UPSTREAM	MODIFIER		N/A
chr3	38180530	rs201931967		C	T	ACAA1	SNP	NR_024024.1			LOW_COVERAGE	UPSTREAM	MODIFIER		N/A
chr3	38180544	rs201354839		C	T	ACAA1	SNP	NR_024024.1			LOW_COVERAGE	UPSTREAM	MODIFIER		N/A
chr3	38180545	rs200931535		G	A	ACAA1	SNP	NR_024024.1			LOW_COVERAGE	UPSTREAM	MODIFIER		N/A
chr3	38180553	rs200424253		G	T	ACAA1	SNP	NR_024024.1			LOW_COVERAGE	UPSTREAM	MODIFIER		N/A
chr3	41266240	rs113120762		A	G	CTNNB1	SNP	NM_001904.3	c.237A>G	p.V79	LOW_COVERAGE	SYNONYMOUS_CODING	LOW		N/A
chr3	41266250	rs371769678		A	G	CTNNB1	SNP	NM_001904.3			LOW_COVERAGE	INTRON	MODIFIER		N/A
chr3	41266258	rs199795087		T	C	CTNNB1	SNP	NM_001904.3			LOW_COVERAGE	INTRON	MODIFIER		N/A
chr3	41266264	rs375741392		T	G	CTNNB1	SNP	NM_001904.3			LOW_COVERAGE	INTRON	MODIFIER		N/A
chr3	41266301	rs183594226		A	G	CTNNB1	SNP	NM_001904.3			LOW_COVERAGE	INTRON	MODIFIER		N/A
chr3	47158087	rs189308064		A	G	SETD2	SNP	NM_014159.6			LOW_COVERAGE	INTRON	MODIFIER		N/A
chr3	47158093	rs377581761		G	A	SETD2	SNP	NM_014159.6			LOW_COVERAGE	INTRON	MODIFIER		N/A
chr3	47158247	rs372732605		A	G	SETD2	SNP	NM_014159.6			LOW_COVERAGE	INTRON	MODIFIER		N/A
chr3	47158256	rs180872586		A	C	SETD2	SNP	NM_014159.6			LOW_COVERAGE	INTRON	MODIFIER		N/A
chr3	47158271	rs374722813		G	C	SETD2	SNP	NM_014159.6			LOW_COVERAGE	INTRON	MODIFIER		N/A
chr3	47162616	rs148902202		A	G	SETD2	SNP	NM_014159.6	c.3510T>C	p.S1170	LOW_COVERAGE	SYNONYMOUS_CODING	LOW		N/A
chr3	47162642	rs137871492		G	A	SETD2	SNP	NM_014159.6	c.3484C>T	p.H1162Y	NO_COVERAGE	NON_SYNONYMOUS_CODING	MODERATE		N/A
chr3	47165327	rs186148199		C	T	SETD2	SNP	NM_014159.6	c.799G>A	p.V267I	LOW_COVERAGE	NON_SYNONYMOUS_CODING	MODERATE		N/A
chr3	47165328	rs375614739		G	A	SETD2	SNP	NM_014159.6	c.798C>T	p.H266	LOW_COVERAGE	SYNONYMOUS_CODING	LOW		N/A
chr3	52440364	rs150084170		G	A	BAP1	SNP	NM_004656.2	c.688C>T	p.L230	LOW_COVERAGE	SYNONYMOUS_CODING	LOW		N/A
chr3	52440390	rs34267070		T	TC	BAP1	INS	NM_004656.2		p.-221?	LOW_COVERAGE	FRAME_SHIFT	HIGH		N/A
chr3	52440407	rs200791465		G	A	PHF7	SNP	NM_173341.1			LOW_COVERAGE	UPSTREAM	MODIFIER		N/A
chr3	52440418	rs139414598		A	T	PHF7	SNP	NM_173341.1			LOW_COVERAGE	UPSTREAM	MODIFIER		N/A
chr3	52440427	rs369980498		C	G	PHF7	SNP	NM_173341.1			LOW_COVERAGE	UPSTREAM	MODIFIER		N/A
chr3	52440438	rs373236100		C	T	PHF7	SNP	NM_173341.1			LOW_COVERAGE	UPSTREAM	MODIFIER		N/A
chr3	52595752	rs373805826		C	T	PBRM1	SNP	NM_018313.4			LOW_COVERAGE	INTRON	MODIFIER		N/A
chr3	52610651	rs17264436		T	A	PBRM1	SNP	NM_018313.4	c.3522A>T	p.P1174	LOW_COVERAGE	SYNONYMOUS_CODING	LOW		N/A
chr3	52620399	rs369494224		T	C	PBRM1	SNP	NM_018313.4			LOW_COVERAGE	INTRON	MODIFIER		N/A
chr3	52620404	rs112649974		A	G	PBRM1	SNP	NM_018313.4			LOW_COVERAGE	INTRON	MODIFIER		N/A
chr3	52620469	rs35102895		C	A,T	PBRM1	SNP	NM_018313.4	c.3284G>T	p.R1095L	LOW_COVERAGE	NON_SYNONYMOUS_CODING	MODERATE		N/A
chr3	52621357	rs370364456		T	C	PBRM1	SNP	NM_018313.4			LOW_COVERAGE	INTRON	MODIFIER		N/A
chr3	52637631	rs34341044		T	C	PBRM1	SNP	NM_018313.4	c.2685A>G	p.T895	LOW_COVERAGE	SYNONYMOUS_CODING	LOW		N/A
chr3	52637649	rs150107375		C	T	PBRM1	SNP	NM_018313.4	c.2667G>A	p.P889	LOW_COVERAGE	SYNONYMOUS_CODING	LOW		N/A
chr3	52668776	rs34173244		A	G	PBRM1	SNP	NM_018313.4	c.1143T>C	p.D381	LOW_COVERAGE	SYNONYMOUS_CODING	LOW		N/A
chr3	52702583	rs143274687		C	T	PBRM1	SNP	NM_018313.4	c.315G>A	p.E105	LOW_COVERAGE	SYNONYMOUS_CODING	LOW		N/A
chr3	52702595	rs371903250		T	C	PBRM1	SNP	NM_018313.4	c.303A>G	p.L101	LOW_COVERAGE	SYNONYMOUS_CODING	LOW		N/A
chr3	52702606	rs74646140		G	T	PBRM1	SNP	NM_018313.4	c.292C>A	p.Q98K	LOW_COVERAGE	NON_SYNONYMOUS_CODING	MODERATE		N/A
chr3	105455988	rs115843627		T	C	CBLB	SNP	NM_170662.3			LOW_COVERAGE	INTRON	MODIFIER		N/A
chr3	105456033	rs114003941		G	A	CBLB	SNP	NM_170662.3	c.1053C>T	p.D351	LOW_COVERAGE	SYNONYMOUS_CODING	LOW		N/A
chr3	128200770	rs371599112		G	C	GATA2	SNP	NM_032638.4	c.1035C>G	p.A345	NO_COVERAGE	SYNONYMOUS_CODING	LOW		N/A
chr3	128200780	rs143554523		G	A	GATA2	SNP	NM_032638.4	c.1025C>T	p.A342V	NO_COVERAGE	NON_SYNONYMOUS_CODING	MODERATE		N/A
chr3	128200782	rs376360090		G	A	GATA2	SNP	NM_032638.4	c.1023C>T	p.A341	NO_COVERAGE	SYNONYMOUS_CODING	LOW		N/A
chr3	128200785	rs370166358		C	T	GATA2	SNP	NM_032638.4	c.1020G>A	p.S340	NO_COVERAGE	SYNONYMOUS_CODING	LOW		N/A
chr3	128200806	rs11708606		G	A	GATA2	SNP	NM_032638.4			NO_COVERAGE	INTRON	MODIFIER		N/A
chr3	128200830	rs369850507		C	T	GATA2	SNP	NM_032638.4			NO_COVERAGE	INTRON	MODIFIER		N/A
chr3	128200853	rs193252096		C	G	GATA2	SNP	NM_032638.4			NO_COVERAGE	INTRON	MODIFIER		N/A
chr3	128205701	rs112460453		G	C	GATA2	SNP	NM_032638.4	c.174C>G	p.P58	LOW_COVERAGE	SYNONYMOUS_CODING	LOW		N/A
chr3	128205719	rs201821076		G	C	GATA2	SNP	NM_032638.4	c.156C>G	p.L52	LOW_COVERAGE	SYNONYMOUS_CODING	LOW		N/A
chr3	178921449	rs201238717		A	G	PIK3CA	SNP	NM_006218.2	c.931A>G	p.I311V	LOW_COVERAGE	NON_SYNONYMOUS_CODING	MODERATE		N/A
chr3	178921472	rs199605762		G	A	PIK3CA	SNP	NM_006218.2	c.954G>A	p.M318I	LOW_COVERAGE	NON_SYNONYMOUS_CODING	MODERATE		N/A
chr3	178921480	rs369596123		A	G	PIK3CA	SNP	NM_006218.2	c.962A>G	p.E321G	LOW_COVERAGE	NON_SYNONYMOUS_CODING	MODERATE		N/A
chr3	178921482	rs372585003		A	G	PIK3CA	SNP	NM_006218.2	c.964A>G	p.T322A	LOW_COVERAGE	NON_SYNONYMOUS_CODING	MODERATE		N/A
chr3	178921485	rs200751708		T	G	PIK3CA	SNP	NM_006218.2	c.967T>G	p.S323A	LOW_COVERAGE	NON_SYNONYMOUS_CODING	MODERATE		N/A
chr3	178927911	rs138281424		G	A	PIK3CA	SNP	NM_006218.2			LOW_COVERAGE	INTRON	MODIFIER		N/A
chr3	178927939	rs200643359		T	G	PIK3CA	SNP	NM_006218.2			LOW_COVERAGE	INTRON	MODIFIER		N/A
chr3	178927964	rs201600987		G	A	PIK3CA	SNP	NM_006218.2			LOW_COVERAGE	INTRON	MODIFIER		N/A
chr3	178927980	rs121913272		T	C	PIK3CA	SNP	NM_006218.2	c.1258T>C	p.C420R	LOW_COVERAGE	NON_SYNONYMOUS_CODING	MODERATE		other
chr3	178927985	rs199927451		A	G	PIK3CA	SNP	NM_006218.2	c.1263A>G	p.P421	LOW_COVERAGE	SYNONYMOUS_CODING	LOW		N/A
chr3	178937062	rs370692448		C	A	PIK3CA	SNP	NM_006218.2	c.1743C>A	p.A581	LOW_COVERAGE	SYNONYMOUS_CODING	LOW		N/A
chr3	178937097	rs200376833		G	C	PIK3CA	SNP	NM_006218.2			LOW_COVERAGE	INTRON	MODIFIER		N/A
chr3	178937104	rs201025829		A	G	PIK3CA	SNP	NM_006218.2			LOW_COVERAGE	INTRON	MODIFIER		N/A
chr3	178937107	rs200409955		T	C	PIK3CA	SNP	NM_006218.2			LOW_COVERAGE	INTRON	MODIFIER		N/A
chr3	187446941	rs142387697		T	G	BCL6	SNP	NM_001706.4	c.1252A>C	p.M418L	LOW_COVERAGE	NON_SYNONYMOUS_CODING	MODERATE		N/A
chr3	187447360	rs201424809		G	A	BCL6	SNP	NM_001706.4	c.833C>T	p.A278V	LOW_COVERAGE	NON_SYNONYMOUS_CODING	MODERATE		N/A
chr3	187447371	rs373783130		G	A	BCL6	SNP	NM_001706.4	c.822C>T	p.H274	LOW_COVERAGE	SYNONYMOUS_CODING	LOW		N/A
chr4	1803221	rs377492283		C	T	FGFR3	SNP	NM_022965.3	c.573C>T	p.N191	LOW_COVERAGE	SYNONYMOUS_CODING	LOW		N/A
chr4	1803236	rs2305180		C	T	FGFR3	SNP	NM_022965.3	c.588C>T	p.R196	LOW_COVERAGE	SYNONYMOUS_CODING	LOW		N/A
chr4	1803251	rs2305181		T	C	FGFR3	SNP	NM_022965.3	c.603T>C	p.I201	LOW_COVERAGE	SYNONYMOUS_CODING	LOW		N/A
chr4	1803269	rs2305182		C	A	FGFR3	SNP	NM_022965.3			LOW_COVERAGE	INTRON	MODIFIER		N/A
chr4	1803271	rs17878375		C	G	FGFR3	SNP	NM_022965.3			LOW_COVERAGE	INTRON	MODIFIER		N/A
chr4	1803301	rs199595716		G	A,C	FGFR3	SNP	NM_022965.3			LOW_COVERAGE	INTRON	MODIFIER		N/A
chr4	1803307	rs2305183		T	C	FGFR3	SNP	NM_022965.3			LOW_COVERAGE	INTRON	MODIFIER		N/A
chr4	1803317	rs372387192		G	A	FGFR3	SNP	NM_022965.3			LOW_COVERAGE	INTRON	MODIFIER		N/A
chr4	1803328	rs377149645		C	T	FGFR3	SNP	NM_022965.3			LOW_COVERAGE	INTRON	MODIFIER		N/A
chr4	1803329	rs372940259		G	C	FGFR3	SNP	NM_022965.3			LOW_COVERAGE	INTRON	MODIFIER		N/A
chr4	1803332	rs17883683		C	T	FGFR3	SNP	NM_022965.3			LOW_COVERAGE	INTRON	MODIFIER		N/A
chr4	1803339	rs372304346		C	T	FGFR3	SNP	NM_022965.3			LOW_COVERAGE	INTRON	MODIFIER		N/A
chr4	1803341	rs17883400		G	A	FGFR3	SNP	NM_022965.3			LOW_COVERAGE	INTRON	MODIFIER		N/A
chr4	1803364	rs369033272		G	A	FGFR3	SNP	NM_022965.3	c.633G>A	p.W211*	LOW_COVERAGE	STOP_GAINED	HIGH		N/A
chr4	1803370	rs138707520		G	A	FGFR3	SNP	NM_022965.3	c.639G>A	p.L213	LOW_COVERAGE	SYNONYMOUS_CODING	LOW		N/A
chr4	1804667	rs3135882		C	T	FGFR3	SNP	NM_001163213.1	c.957C>T	p.A319	LOW_COVERAGE	SYNONYMOUS_CODING	LOW		N/A
chr4	1804668	rs368717324		G	A	FGFR3	SNP	NM_001163213.1	c.958G>A	p.D320N	LOW_COVERAGE	NON_SYNONYMOUS_CODING	MODERATE		N/A
chr4	1804702	rs371310275		G	A	FGFR3	SNP	NM_001163213.1	c.992G>A	p.R331Q	LOW_COVERAGE	NON_SYNONYMOUS_CODING	MODERATE		N/A
chr4	1804718	rs374820397		C	T	FGFR3	SNP	NM_001163213.1	c.1008C>T	p.Y336	LOW_COVERAGE	SYNONYMOUS_CODING	LOW		N/A
chr4	1804751	rs146818438		C	T	FGFR3	SNP	NM_001163213.1	c.1041C>T	p.A347	LOW_COVERAGE	SYNONYMOUS_CODING	LOW		N/A
chr4	1805556	rs201947443		G	A	FGFR3	SNP	NM_000142.4	c.1068G>A	p.V356	LOW_COVERAGE	SYNONYMOUS_CODING	LOW		N/A
chr4	1805557	rs141207920		C	T	FGFR3	SNP	NM_000142.4	c.1069C>T	p.L357	LOW_COVERAGE	SYNONYMOUS_CODING	LOW		N/A
chr4	1805568	rs3135885		C	T	FGFR3	SNP	NM_022965.3			LOW_COVERAGE	INTRON	MODIFIER		N/A
chr4	1805569	rs368793167		G	T	FGFR3	SNP	NM_022965.3			LOW_COVERAGE	INTRON	MODIFIER		N/A
chr4	1805572	rs370123504		T	C	FGFR3	SNP	NM_022965.3			LOW_COVERAGE	INTRON	MODIFIER		N/A
chr4	1805593	rs3135886		G	C	FGFR3	SNP	NM_022965.3			LOW_COVERAGE	INTRON	MODIFIER		N/A
chr4	1805609	rs367866756		G	A	FGFR3	SNP	NM_022965.3			LOW_COVERAGE	INTRON	MODIFIER		N/A
chr4	1805640	rs376689817		C	T	FGFR3	SNP	NM_022965.3			LOW_COVERAGE	INTRON	MODIFIER		N/A
chr4	1805644	rs181098549		C	T	FGFR3	SNP	NM_022965.3			LOW_COVERAGE	INTRON	MODIFIER		N/A
chr4	1807050	rs368744437		C	G	FGFR3	SNP	NM_022965.3			LOW_COVERAGE	INTRON	MODIFIER		N/A
chr4	1807053	rs3135894		A	G	FGFR3	SNP	NM_022965.3			LOW_COVERAGE	INTRON	MODIFIER		N/A
chr4	1807056	rs199628897		C	T	FGFR3	SNP	NM_022965.3			LOW_COVERAGE	INTRON	MODIFIER		N/A
chr4	1807062	rs367942098		C	T	FGFR3	SNP	NM_022965.3			LOW_COVERAGE	INTRON	MODIFIER		N/A
chr4	1807066	rs201702411		C	G	FGFR3	SNP	NM_022965.3			LOW_COVERAGE	INTRON	MODIFIER		N/A
chr4	1807363	rs80053154		A	G	FGFR3	SNP	NM_001163213.1	c.1618A>G	p.I540V	LOW_COVERAGE	NON_SYNONYMOUS_CODING	MODERATE		N/A
chr4	1807370	rs77722678		A	G,C	FGFR3	SNP	NM_001163213.1	c.1625A>G	p.N542S	LOW_COVERAGE	NON_SYNONYMOUS_CODING	MODERATE		N/A
chr4	1807371	rs28933068		C	A,G	FGFR3	SNP	NM_001163213.1	c.1626C>G	p.N542K	LOW_COVERAGE	NON_SYNONYMOUS_CODING	MODERATE		pathogenic
chr4	1807380	rs61735103		C	G	FGFR3	SNP	NM_001163213.1	c.1635C>G	p.G545	LOW_COVERAGE	SYNONYMOUS_CODING	LOW		N/A
chr4	1807404	rs372987620		C	T	FGFR3	SNP	NM_022965.3			LOW_COVERAGE	INTRON	MODIFIER		N/A
chr4	1807405	rs376263017		G	A	FGFR3	SNP	NM_022965.3			LOW_COVERAGE	INTRON	MODIFIER		N/A
chr4	1807411	rs192433202		G	A	FGFR3	SNP	NM_022965.3			LOW_COVERAGE	INTRON	MODIFIER		N/A
chr4	1807413	rs142761915		C	CG	FGFR3	INS	NM_022965.3			LOW_COVERAGE	INTRON	MODIFIER		N/A
chr4	1807420	rs149015233		GCC	G	FGFR3	DEL	NM_022965.3			LOW_COVERAGE	INTRON	MODIFIER		N/A
chr4	1807422	rs3135896		C	T	FGFR3	SNP	NM_022965.3			LOW_COVERAGE	INTRON	MODIFIER		N/A
chr4	1807436	rs369725165		T	G	FGFR3	SNP	NM_022965.3			LOW_COVERAGE	INTRON	MODIFIER		N/A
chr4	1807443	rs376418987		C	T	FGFR3	SNP	NM_022965.3			LOW_COVERAGE	INTRON	MODIFIER		N/A
chr4	1807450	rs371538127		G	A	FGFR3	SNP	NM_022965.3			LOW_COVERAGE	INTRON	MODIFIER		N/A
chr4	1807453	rs202246266		C	T	FGFR3	SNP	NM_022965.3			LOW_COVERAGE	INTRON	MODIFIER		N/A
chr4	1807467	rs201317043		G	A	FGFR3	SNP	NM_022965.3			LOW_COVERAGE	INTRON	MODIFIER		N/A
chr4	1807473	rs200428838		C	T	FGFR3	SNP	NM_022965.3			LOW_COVERAGE	INTRON	MODIFIER		N/A
chr4	1807478	rs3135897		G	T	FGFR3	SNP	NM_001163213.1	c.1653G>T	p.G551	LOW_COVERAGE	SYNONYMOUS_CODING	LOW		N/A
chr4	1807652	rs370203006		C	T	FGFR3	SNP	NM_001163213.1	c.1827C>T	p.Y609	NO_COVERAGE	SYNONYMOUS_CODING	LOW		N/A
chr4	1807657	rs142093553		C	T	FGFR3	SNP	NM_001163213.1	c.1832C>T	p.A611V	NO_COVERAGE	NON_SYNONYMOUS_CODING	MODERATE		N/A
chr4	1807678	rs112949422		C	A,T	FGFR3	SNP	NM_022965.3			NO_COVERAGE	INTRON	MODIFIER		N/A
chr4	1807679	rs377493690		G	A	FGFR3	SNP	NM_022965.3			NO_COVERAGE	INTRON	MODIFIER		N/A
chr4	1807707	rs370664514		C	T	FGFR3	SNP	NM_022965.3			NO_COVERAGE	INTRON	MODIFIER		N/A
chr4	1807711	rs17878554		C	T	FGFR3	SNP	NM_022965.3			NO_COVERAGE	INTRON	MODIFIER		N/A
chr4	1807756	rs368947084		C	A	FGFR3	SNP	NM_022965.3			LOW_COVERAGE	INTRON	MODIFIER		N/A
chr4	1807760	rs371271923		C	T	FGFR3	SNP	NM_022965.3			LOW_COVERAGE	INTRON	MODIFIER		N/A
chr4	1807786	rs375856533		C	T	FGFR3	SNP	NM_001163213.1	c.1851C>T	p.H617	LOW_COVERAGE	SYNONYMOUS_CODING	LOW		N/A
chr4	1807803	rs121913113		G	A	FGFR3	SNP	NM_001163213.1	c.1868G>A	p.R623H	LOW_COVERAGE	NON_SYNONYMOUS_CODING	MODERATE		pathogenic
chr4	1807819	rs369137031		C	T	FGFR3	SNP	NM_001163213.1	c.1884C>T	p.T628	LOW_COVERAGE	SYNONYMOUS_CODING	LOW		N/A
chr4	1807820	rs200849753		G	A	FGFR3	SNP	NM_001163213.1	c.1885G>A	p.E629K	LOW_COVERAGE	NON_SYNONYMOUS_CODING	MODERATE		N/A
chr4	1808422	rs369096713		C	T	FGFR3	SNP	NM_022965.3			NO_COVERAGE	INTRON	MODIFIER		N/A
chr4	1808426	rs371703270		G	T	FGFR3	SNP	NM_022965.3			NO_COVERAGE	INTRON	MODIFIER		N/A
chr4	1808473	rs113910209		G	A	FGFR3	SNP	NM_022965.3			NO_COVERAGE	INTRON	MODIFIER		N/A
chr4	1808515	rs2305187		C	T	FGFR3	SNP	NM_022965.3			LOW_COVERAGE	INTRON	MODIFIER		N/A
chr4	1808521	rs199766966		G	A	FGFR3	SNP	NM_022965.3			LOW_COVERAGE	INTRON	MODIFIER		N/A
chr4	1808523	rs3135899		G	A	FGFR3	SNP	NM_022965.3			LOW_COVERAGE	INTRON	MODIFIER		N/A
chr4	1808543	rs370060233		G	A	FGFR3	SNP	NM_022965.3			LOW_COVERAGE	INTRON	MODIFIER		N/A
chr4	1808551	rs17884617		C	T	FGFR3	SNP	NM_022965.3			LOW_COVERAGE	INTRON	MODIFIER		N/A
chr4	1808562	rs377402598		G	A	FGFR3	SNP	NM_001163213.1	c.2181G>A	p.M727I	LOW_COVERAGE	NON_SYNONYMOUS_CODING	MODERATE		N/A
chr4	1808563	rs17880763		A	T	FGFR3	SNP	NM_001163213.1	c.2182A>T	p.I728F	LOW_COVERAGE	NON_SYNONYMOUS_CODING	MODERATE		N/A
chr4	1808570	rs149924317		G	A	FGFR3	SNP	NM_001163213.1	c.2189G>A	p.R730Q	LOW_COVERAGE	NON_SYNONYMOUS_CODING	MODERATE		N/A
chr4	1808587	rs188849608		G	A	FGFR3	SNP	NM_001163213.1	c.2206G>A	p.A736T	LOW_COVERAGE	NON_SYNONYMOUS_CODING	MODERATE		N/A
chr4	1808592	rs145020302		C	G	FGFR3	SNP	NM_001163213.1	c.2211C>G	p.P737	LOW_COVERAGE	SYNONYMOUS_CODING	LOW		N/A
chr4	1808594	rs148631462		C	A	FGFR3	SNP	NM_001163213.1	c.2213C>A	p.S738Y	LOW_COVERAGE	NON_SYNONYMOUS_CODING	MODERATE		N/A
chr4	1808601	rs200624062		G	A	FGFR3	SNP	NM_001163213.1	c.2220G>A	p.R740	LOW_COVERAGE	SYNONYMOUS_CODING	LOW		N/A
chr4	1808604	rs377293519		C	G	FGFR3	SNP	NM_001163213.1	c.2223C>G	p.P741	LOW_COVERAGE	SYNONYMOUS_CODING	LOW		N/A
chr4	1808628	rs142137666		C	T	FGFR3	SNP	NM_001163213.1	c.2247C>T	p.D749	LOW_COVERAGE	SYNONYMOUS_CODING	LOW		N/A
chr4	1808631	rs368790668		G	A	FGFR3	SNP	NM_001163213.1	c.2250G>A	p.L750	LOW_COVERAGE	SYNONYMOUS_CODING	LOW		N/A
chr4	55139891	rs372546959		G	T	PDGFRA	SNP	NM_006206.4	c.1552G>T	p.A518S	LOW_COVERAGE	NON_SYNONYMOUS_CODING	MODERATE		N/A
chr4	55139935	rs377696807		G	A	PDGFRA	SNP	NM_006206.4			LOW_COVERAGE	INTRON	MODIFIER		N/A
chr4	55139937	rs199763264		C	T	PDGFRA	SNP	NM_006206.4			LOW_COVERAGE	INTRON	MODIFIER		N/A
chr4	55139938	rs368983655		G	A	PDGFRA	SNP	NM_006206.4			LOW_COVERAGE	INTRON	MODIFIER		N/A
chr4	55139944	rs370139585		G	T	PDGFRA	SNP	NM_006206.4			LOW_COVERAGE	INTRON	MODIFIER		N/A
chr4	55139948	rs182073697		C	T	PDGFRA	SNP	NM_006206.4			LOW_COVERAGE	INTRON	MODIFIER		N/A
chr4	55139953	rs56242721		G	A	PDGFRA	SNP	NM_006206.4			LOW_COVERAGE	INTRON	MODIFIER		N/A
chr4	55146617	rs141047712		G	A	PDGFRA	SNP	NM_006206.4	c.2291G>A	p.R764H	LOW_COVERAGE	NON_SYNONYMOUS_CODING	MODERATE		unknown
chr4	55146621	rs112489310		A	G	PDGFRA	SNP	NM_006206.4	c.2295A>G	p.P765	LOW_COVERAGE	SYNONYMOUS_CODING	LOW		N/A
chr4	55146629	rs61735625		A	G	PDGFRA	SNP	NM_006206.4	c.2303A>G	p.Y768C	LOW_COVERAGE	NON_SYNONYMOUS_CODING	MODERATE		N/A
chr4	55146632	rs373061721		A	T	PDGFRA	SNP	NM_006206.4	c.2306A>T	p.K769M	LOW_COVERAGE	NON_SYNONYMOUS_CODING	MODERATE		N/A
chr4	55146643	rs191808397		A	G	PDGFRA	SNP	NM_006206.4	c.2317A>G	p.M773V	LOW_COVERAGE	NON_SYNONYMOUS_CODING	MODERATE		N/A
chr4	55146662	rs143491825		A	G	PDGFRA	SNP	NM_006206.4			LOW_COVERAGE	INTRON	MODIFIER		N/A
chr4	55147769	rs2291591		C	T	PDGFRA	SNP	NM_006206.4			LOW_COVERAGE	INTRON	MODIFIER		N/A
chr4	55155124	rs150109363		G	A	PDGFRA	SNP	NM_006206.4			LOW_COVERAGE	INTRON	MODIFIER		N/A
chr4	55155130	rs113840201		C	T	PDGFRA	SNP	NM_006206.4			LOW_COVERAGE	INTRON	MODIFIER		N/A
chr4	55155149	rs377435947		G	A	PDGFRA	SNP	NM_006206.4			LOW_COVERAGE	INTRON	MODIFIER		N/A
chr4	55155179	rs138519829		C	T	PDGFRA	SNP	NM_006206.4	c.2778C>T	p.Y926	LOW_COVERAGE	SYNONYMOUS_CODING	LOW		N/A
chr4	55155204	rs111766115		A	G	PDGFRA	SNP	NM_006206.4	c.2803A>G	p.S935G	LOW_COVERAGE	NON_SYNONYMOUS_CODING	MODERATE		N/A
chr4	55561805	rs200121443		A	G	KIT	SNP	NM_001093772.1	c.195A>G	p.K65	NO_COVERAGE	SYNONYMOUS_CODING	LOW		N/A
chr4	55561809	rs139441923		A	T	KIT	SNP	NM_001093772.1	c.199A>T	p.T67S	NO_COVERAGE	NON_SYNONYMOUS_CODING	MODERATE		N/A
chr4	55561810	rs144933028		C	G	KIT	SNP	NM_001093772.1	c.200C>G	p.T67S	NO_COVERAGE	NON_SYNONYMOUS_CODING	MODERATE		N/A
chr4	55561831	rs147943899		C	T	KIT	SNP	NM_001093772.1	c.221C>T	p.T74M	NO_COVERAGE	NON_SYNONYMOUS_CODING	MODERATE		N/A
chr4	55561840	rs371353189		A	G	KIT	SNP	NM_001093772.1	c.230A>G	p.N77S	NO_COVERAGE	NON_SYNONYMOUS_CODING	MODERATE		N/A
chr4	55564425	rs376630883		A	G	KIT	SNP	NM_001093772.1			LOW_COVERAGE	INTRON	MODIFIER		N/A
chr4	55564461	rs189660852		C	A	KIT	SNP	NM_001093772.1	c.349C>A	p.L117I	LOW_COVERAGE	NON_SYNONYMOUS_CODING	MODERATE		N/A
chr4	55564479	rs35525445		T	TC	KIT	INS	NM_001093772.1		p.-123?	LOW_COVERAGE	FRAME_SHIFT	HIGH		N/A
chr4	55564480	rs371303702		C	T	KIT	SNP	NM_001093772.1	c.368C>T	p.S123F	LOW_COVERAGE	NON_SYNONYMOUS_CODING	MODERATE		N/A
chr4	55564508	rs149172424		G	A	KIT	SNP	NM_001093772.1	c.396G>A	p.T132	LOW_COVERAGE	SYNONYMOUS_CODING	LOW		N/A
chr4	55595494	rs370661908		C	T	KIT	SNP	NM_001093772.1			LOW_COVERAGE	INTRON	MODIFIER		N/A
chr4	55595519	rs121913516		C	T	KIT	SNP	NM_000222.2	c.2009C>T	p.T670I	LOW_COVERAGE	NON_SYNONYMOUS_CODING	MODERATE		N/A
chr4	55961077	rs201830601		T	C	KDR	SNP	NM_002253.2	c.2863A>G	p.I955V	LOW_COVERAGE	NON_SYNONYMOUS_CODING	MODERATE		N/A
chr4	55961083	rs67777836		CA	C	KDR	DEL	NM_002253.2		p.-952	LOW_COVERAGE	FRAME_SHIFT	HIGH		N/A
chr4	55961086	rs13129474		C	T	KDR	SNP	NM_002253.2	c.2854G>A	p.V952I	LOW_COVERAGE	NON_SYNONYMOUS_CODING	MODERATE		N/A
chr4	55961087	rs201374419		G	A	KDR	SNP	NM_002253.2	c.2853C>T	p.Y951	LOW_COVERAGE	SYNONYMOUS_CODING	LOW		N/A
chr4	55961090	rs376761137		G	A	KDR	SNP	NM_002253.2	c.2850C>T	p.D950	LOW_COVERAGE	SYNONYMOUS_CODING	LOW		N/A
chr4	55961103	rs140041720		C	T	KDR	SNP	NM_002253.2	c.2837G>A	p.R946H	LOW_COVERAGE	NON_SYNONYMOUS_CODING	MODERATE		N/A
chr4	55961104	rs371148535		G	A	KDR	SNP	NM_002253.2	c.2836C>T	p.R946C	LOW_COVERAGE	NON_SYNONYMOUS_CODING	MODERATE		N/A
chr4	55961108	rs113576868		T	C	KDR	SNP	NM_002253.2	c.2832A>G	p.R944	LOW_COVERAGE	SYNONYMOUS_CODING	LOW		N/A
chr4	55961109	rs374755237		C	T	KDR	SNP	NM_002253.2	c.2831G>A	p.R944Q	LOW_COVERAGE	NON_SYNONYMOUS_CODING	MODERATE		N/A
chr4	153259017	rs34026470		T	C	FBXW7	SNP	NM_033632.3	c.798A>G	p.K266	LOW_COVERAGE	SYNONYMOUS_CODING	LOW		N/A
chr4	153268140	rs185892035		C	T	FBXW7	SNP	NM_033632.3	c.668G>A	p.R223H	LOW_COVERAGE	NON_SYNONYMOUS_CODING	MODERATE		N/A
chr4	153268145	rs150895624		T	C	FBXW7	SNP	NM_033632.3	c.663A>G	p.Q221	LOW_COVERAGE	SYNONYMOUS_CODING	LOW		N/A
chr4	153268148	rs139422874		T	C	FBXW7	SNP	NM_033632.3	c.660A>G	p.Q220	LOW_COVERAGE	SYNONYMOUS_CODING	LOW		N/A
chr4	153268151	rs368210176		C	A	FBXW7	SNP	NM_033632.3	c.657G>T	p.G219	LOW_COVERAGE	SYNONYMOUS_CODING	LOW		N/A
chr5	55237492	rs140896990		G	A	IL6ST	SNP	NM_002184.3	c.2175C>T	p.S725	LOW_COVERAGE	SYNONYMOUS_CODING	LOW		N/A
chr5	55237501	rs146333104		T	C	IL6ST	SNP	NM_002184.3	c.2166A>G	p.E722	LOW_COVERAGE	SYNONYMOUS_CODING	LOW		N/A
chr5	55237537	rs376597375		T	C	IL6ST	SNP	NM_002184.3	c.2130A>G	p.S710	LOW_COVERAGE	SYNONYMOUS_CODING	LOW		N/A
chr5	55237546	rs368730281		A	C	IL6ST	SNP	NM_002184.3	c.2121T>G	p.D707E	LOW_COVERAGE	NON_SYNONYMOUS_CODING	MODERATE		N/A
chr5	55247826	rs375131282		C	T	IL6ST	SNP	NM_002184.3	c.1630G>A	p.V544I	LOW_COVERAGE	NON_SYNONYMOUS_CODING	MODERATE		N/A
chr5	55247837	rs368246591		T	G	IL6ST	SNP	NM_002184.3	c.1619A>C	p.D540A	LOW_COVERAGE	NON_SYNONYMOUS_CODING	MODERATE		N/A
chr5	55247879	rs144353104		C	T	IL6ST	SNP	NM_002184.3	c.1577G>A	p.R526Q	LOW_COVERAGE	NON_SYNONYMOUS_CODING	MODERATE		N/A
chr5	55247913	rs375975681		A	T	IL6ST	SNP	NM_175767.2			LOW_COVERAGE	INTRON	MODIFIER		N/A
chr5	55247932	rs201820887		T	C	IL6ST	SNP	NM_175767.2			LOW_COVERAGE	INTRON	MODIFIER		N/A
chr5	55247978	rs28763918		T	G	IL6ST	SNP	NM_175767.2			LOW_COVERAGE	INTRON	MODIFIER		N/A
chr5	56152410	rs183415433		T	G	MAP3K1	SNP	NM_005921.1			NO_COVERAGE	INTRON	MODIFIER		N/A
chr5	56152413	rs368497910		T	C	MAP3K1	SNP	NM_005921.1			NO_COVERAGE	INTRON	MODIFIER		N/A
chr5	56152415	rs371767072		C	A	MAP3K1	SNP	NM_005921.1			NO_COVERAGE	INTRON	MODIFIER		N/A
chr5	56152416	rs832567		C	A	MAP3K1	SNP	NM_005921.1			NO_COVERAGE	INTRON	MODIFIER		N/A
chr5	56152459	rs368874835		G	A	MAP3K1	SNP	NM_005921.1	c.515G>A	p.G172E	NO_COVERAGE	NON_SYNONYMOUS_CODING	MODERATE		N/A
chr5	56152463	rs200381937		G	A	MAP3K1	SNP	NM_005921.1	c.519G>A	p.L173	NO_COVERAGE	SYNONYMOUS_CODING	LOW		N/A
chr5	56155566	rs76711380		G	A	MAP3K1	SNP	NM_005921.1	c.658G>A	p.G220R	LOW_COVERAGE	NON_SYNONYMOUS_CODING	MODERATE		N/A
chr5	56155570	rs370060943		A	T	MAP3K1	SNP	NM_005921.1	c.662A>T	p.D221V	LOW_COVERAGE	NON_SYNONYMOUS_CODING	MODERATE		N/A
chr5	56155583	rs373481385		G	T	MAP3K1	SNP	NM_005921.1	c.675G>T	p.M225I	LOW_COVERAGE	NON_SYNONYMOUS_CODING	MODERATE		N/A
chr5	56177312	rs138408013		G	C	MAP3K1	SNP	NM_005921.1			LOW_COVERAGE	INTRON	MODIFIER		N/A
chr5	56177348	rs73135095		T	G	MAP3K1	SNP	NM_005921.1			LOW_COVERAGE	INTRON	MODIFIER		N/A
chr5	56177369	rs114561358		T	C	MAP3K1	SNP	NM_005921.1			LOW_COVERAGE	INTRON	MODIFIER		N/A
chr5	67589120	rs375814436		T	G	PIK3R1	SNP	NM_181524.1			LOW_COVERAGE	INTRON	MODIFIER		N/A
chr5	67589122	rs369244066		T	C	PIK3R1	SNP	NM_181524.1			LOW_COVERAGE	INTRON	MODIFIER		N/A
chr5	67589161	rs67842735		AT	A	PIK3R1	DEL	NM_181524.1		p.-84	LOW_COVERAGE	FRAME_SHIFT	HIGH		N/A
chr5	67589182	rs17847317		T	C	PIK3R1	SNP	NM_181524.1	c.270T>C	p.Y90	LOW_COVERAGE	SYNONYMOUS_CODING	LOW		N/A
chr5	67589188	rs3730090		C	T	PIK3R1	SNP	NM_181524.1	c.276C>T	p.F92	LOW_COVERAGE	SYNONYMOUS_CODING	LOW		N/A
chr5	67589197	rs149905863		A	G	PIK3R1	SNP	NM_181524.1	c.285A>G	p.P95	LOW_COVERAGE	SYNONYMOUS_CODING	LOW		N/A
chr5	67589527	rs377666209		A	T	PIK3R1	SNP	NM_181524.1			NO_COVERAGE	INTRON	MODIFIER		N/A
chr5	67589556	rs3730091		A	C	PIK3R1	SNP	NM_001242466.1	c.230A>C	p.D77A	NO_COVERAGE	NON_SYNONYMOUS_CODING	MODERATE		N/A
chr5	67589588	rs17852841		G	A	PIK3R1	SNP	NM_001242466.1	c.262G>A	p.E88K	NO_COVERAGE	NON_SYNONYMOUS_CODING	MODERATE		N/A
chr5	112090508	rs76865148		T	A	APC	SNP	NM_001127511.2			LOW_COVERAGE	INTRON	MODIFIER		other
chr5	112090514	rs79234413		C	A	APC	SNP	NM_001127511.2			LOW_COVERAGE	INTRON	MODIFIER		other
chr5	112090517	rs77090722		G	C	APC	SNP	NM_001127511.2			LOW_COVERAGE	INTRON	MODIFIER		other
chr5	112090572	rs371665872		C	T	APC	SNP	NM_001127510.2			LOW_COVERAGE	UTR_5_PRIME	MODIFIER		N/A
chr5	112174138	rs147394539		G	T	APC	SNP	NM_001127510.2	c.2847G>T	p.M949I	LOW_COVERAGE	NON_SYNONYMOUS_CODING	MODERATE		N/A
chr5	112174211	rs74561014		G	T	APC	SNP	NM_001127510.2	c.2920G>T	p.G974C	LOW_COVERAGE	NON_SYNONYMOUS_CODING	MODERATE		other
chr5	112176654	rs201472075		G	A	APC	SNP	NM_001127510.2	c.5363G>A	p.R1788H	LOW_COVERAGE	NON_SYNONYMOUS_CODING	MODERATE		unknown
chr5	149436963	rs200830545		G	A	CSF1R	SNP	NM_005211.3			LOW_COVERAGE	INTRON	MODIFIER		N/A
chr5	149436964	rs372508167		C	T	CSF1R	SNP	NM_005211.3			LOW_COVERAGE	INTRON	MODIFIER		N/A
chr5	149436965	rs374818714		G	A	CSF1R	SNP	NM_005211.3			LOW_COVERAGE	INTRON	MODIFIER		N/A
chr5	149441016	rs11286566		AC	A	CSF1R	DEL	NM_005211.3			LOW_COVERAGE	INTRON	MODIFIER		N/A
chr5	149441022	rs201032996		C	A,G	CSF1R	SNP	NM_005211.3			LOW_COVERAGE	INTRON	MODIFIER		N/A
chr5	149441024	rs138897601		T	C	CSF1R	SNP	NM_005211.3			LOW_COVERAGE	INTRON	MODIFIER		N/A
chr5	149460436	rs200054887		G	A	CSF1R	SNP	NM_005211.3	c.201C>T	p.S67	LOW_COVERAGE	SYNONYMOUS_CODING	LOW		N/A
chr5	149460437	rs147989288		C	T	CSF1R	SNP	NM_005211.3	c.200G>A	p.S67N	LOW_COVERAGE	NON_SYNONYMOUS_CODING	MODERATE		N/A
chr6	26032301	rs201974900		G	A	HIST1H4B	SNP	NM_003544.2			LOW_COVERAGE	UPSTREAM	MODIFIER		N/A
chr6	26032310	rs188393592		G	C	HIST1H4B	SNP	NM_003544.2			LOW_COVERAGE	UPSTREAM	MODIFIER		N/A
chr6	26032311	rs59324656		C	G	HIST1H4B	SNP	NM_003544.2			LOW_COVERAGE	UPSTREAM	MODIFIER		N/A
chr6	26032313	rs199936105		T	A	HIST1H4B	SNP	NM_003544.2			LOW_COVERAGE	UPSTREAM	MODIFIER		N/A
chr6	26032314	rs373490166		G	T	HIST1H4B	SNP	NM_003544.2			LOW_COVERAGE	UPSTREAM	MODIFIER		N/A
chr6	26032324	rs142552261		C	T	HIST1H4B	SNP	NM_003544.2			LOW_COVERAGE	UPSTREAM	MODIFIER		N/A
chr6	26032326	rs146709166		G	C	HIST1H4B	SNP	NM_003544.2			LOW_COVERAGE	UPSTREAM	MODIFIER		N/A
chr6	26032329	rs370105268		GAGGAA	G	HIST1H4B	DEL	NM_003544.2			LOW_COVERAGE	UPSTREAM	MODIFIER		N/A
chr6	26032331	rs78162243		G	C	HIST1H4B	SNP	NM_003544.2			LOW_COVERAGE	UPSTREAM	MODIFIER		N/A
chr6	26032332	rs181205219		G	A	HIST1H4B	SNP	NM_003544.2			LOW_COVERAGE	UPSTREAM	MODIFIER		N/A
chr6	26032349	rs184952244		C	G	HIST1H4B	SNP	NM_003544.2			LOW_COVERAGE	UPSTREAM	MODIFIER		N/A
chr6	33287346	rs371054058		G	A	DAXX	SNP	NM_001141970.1.2	c.1787C>T	p.T596M	LOW_COVERAGE	NON_SYNONYMOUS_CODING	MODERATE		N/A
chr6	33290547	rs2073524		T	A	ZBTB22	SNP	NM_001145338.1.3			LOW_COVERAGE	UPSTREAM	MODIFIER		N/A
chr6	33290567	rs368435882		C	T	ZBTB22	SNP	NM_001145338.1.3			LOW_COVERAGE	UPSTREAM	MODIFIER		N/A
chr6	33290613	rs371351597		T	G	ZBTB22	SNP	NM_001145338.1.3			LOW_COVERAGE	UPSTREAM	MODIFIER		N/A
chr6	33290632	rs375599552		C	G	ZBTB22	SNP	NM_001145338.1.3			LOW_COVERAGE	UPSTREAM	MODIFIER		N/A
chr6	33290637	rs112834360		A	T	DAXX	SNP	NM_001350.4			LOW_COVERAGE	SPLICE_SITE_DONOR	HIGH		N/A
chr6	33290638	rs111369765		C	G	DAXX	SNP	NM_001350.4			LOW_COVERAGE	SPLICE_SITE_DONOR	HIGH		N/A
chr6	33290642	rs368656638		A	G	DAXX	SNP	NM_001141970.1.2	c.50T>C	p.L17P	LOW_COVERAGE	NON_SYNONYMOUS_CODING	MODERATE		N/A
chr6	35423633	rs201961713		A	G	FANCE	SNP	NM_021922.2	c.358A>G	p.I120V	LOW_COVERAGE	NON_SYNONYMOUS_CODING	MODERATE		N/A
chr6	35425708	rs148121245		G	A	FANCE	SNP	NM_021922.2	c.916G>A	p.E306K	LOW_COVERAGE	NON_SYNONYMOUS_CODING	MODERATE		other
chr6	35425710	rs145023621		G	A	FANCE	SNP	NM_021922.2	c.918G>A	p.E306	LOW_COVERAGE	SYNONYMOUS_CODING	LOW		N/A
chr6	35425718	rs151020666		C	T	FANCE	SNP	NM_021922.2	c.926C>T	p.P309L	LOW_COVERAGE	NON_SYNONYMOUS_CODING	MODERATE		N/A
chr6	35425720	rs372788363		C	G	FANCE	SNP	NM_021922.2	c.928C>G	p.P310A	LOW_COVERAGE	NON_SYNONYMOUS_CODING	MODERATE		N/A
chr6	35425721	rs139600847		C	A,G	FANCE	SNP	NM_021922.2	c.929C>G	p.P310R	LOW_COVERAGE	NON_SYNONYMOUS_CODING	MODERATE		N/A
chr6	35425722	rs201293383		A	G	FANCE	SNP	NM_021922.2	c.930A>G	p.P310	LOW_COVERAGE	SYNONYMOUS_CODING	LOW		N/A
chr6	35425722	rs67038695		A	AC	FANCE	INS	NM_021922.2		p.-311?	LOW_COVERAGE	FRAME_SHIFT	HIGH		N/A
chr6	35425746	rs149719310		A	G	FANCE	SNP	NM_021922.2	c.954A>G	p.E318	LOW_COVERAGE	SYNONYMOUS_CODING	LOW		N/A
chr6	106553383	rs141465160		C	T	PRDM1	SNP	NM_001198.3	c.1348C>T	p.L450F	LOW_COVERAGE	NON_SYNONYMOUS_CODING	MODERATE		N/A
chr6	117609954	rs369184938		C	T	ROS1	SNP	NM_002944.2	c.6745G>A	p.D2249N	LOW_COVERAGE	NON_SYNONYMOUS_CODING	MODERATE		N/A
chr6	117609965	rs148710046		C	T	ROS1	SNP	NM_002944.2	c.6734G>A	p.G2245D	LOW_COVERAGE	NON_SYNONYMOUS_CODING	MODERATE		N/A
chr6	117609980	rs373225447		T	A	ROS1	SNP	NM_002944.2			LOW_COVERAGE	INTRON	MODIFIER		N/A
chr6	117610032	rs188875147		T	G	ROS1	SNP	NM_002944.2			LOW_COVERAGE	INTRON	MODIFIER		N/A
chr6	117631241	rs373471832		T	C	ROS1	SNP	NM_002944.2			NO_COVERAGE	INTRON	MODIFIER		N/A
chr6	117631246	rs116038831		T	C	ROS1	SNP	NM_002944.2	c.6432A>G	p.V2144	NO_COVERAGE	SYNONYMOUS_CODING	LOW		N/A
chr6	117631274	rs376507701		T	C	ROS1	SNP	NM_002944.2	c.6404A>G	p.D2135G	NO_COVERAGE	NON_SYNONYMOUS_CODING	MODERATE		N/A
chr6	117709135	rs376165477		A	G	ROS1	SNP	NM_002944.2	c.1822T>C	p.W608R	LOW_COVERAGE	NON_SYNONYMOUS_CODING	MODERATE		N/A
chr6	117709145	rs148442289		G	T	ROS1	SNP	NM_002944.2	c.1812C>A	p.A604	LOW_COVERAGE	SYNONYMOUS_CODING	LOW		N/A
chr6	117709166	rs192964342		G	A	ROS1	SNP	NM_002944.2	c.1791C>T	p.L597	LOW_COVERAGE	SYNONYMOUS_CODING	LOW		N/A
chr6	117709196	rs369900414		A	G	ROS1	SNP	NM_002944.2	c.1761T>C	p.N587	LOW_COVERAGE	SYNONYMOUS_CODING	LOW		N/A
chr6	117709197	rs185334662		T	G	ROS1	SNP	NM_002944.2	c.1760A>C	p.N587T	LOW_COVERAGE	NON_SYNONYMOUS_CODING	MODERATE		N/A
chr6	117709246	rs188601869		C	T	ROS1	SNP	NM_002944.2			LOW_COVERAGE	INTRON	MODIFIER		N/A
chr6	139175228	rs139396585		A	T	ECT2L	SNP	NM_001195037.2	c.1135A>T	p.S379C	LOW_COVERAGE	NON_SYNONYMOUS_CODING	MODERATE		N/A
chr6	139175238	rs149517821		C	A	ECT2L	SNP	NM_001195037.2	c.1145C>A	p.A382D	LOW_COVERAGE	NON_SYNONYMOUS_CODING	MODERATE		N/A
chr6	139175251	rs375219807		AG	A	ECT2L	DEL	NM_001195037.2		p.-387	LOW_COVERAGE	FRAME_SHIFT	HIGH		N/A
chr6	139175252	rs200690490		G	T	ECT2L	SNP	NM_001195037.2	c.1159G>T	p.G387W	LOW_COVERAGE	NON_SYNONYMOUS_CODING	MODERATE		N/A
chr6	139175254	rs375332969		G	T	ECT2L	SNP	NM_001195037.2	c.1161G>T	p.G387	LOW_COVERAGE	SYNONYMOUS_CODING	LOW		N/A
chr6	139175261	rs372903555		G	A	ECT2L	SNP	NM_001195037.2	c.1168G>A	p.V390M	LOW_COVERAGE	NON_SYNONYMOUS_CODING	MODERATE		N/A
chr6	139175272	rs201910297		C	T	ECT2L	SNP	NM_001195037.2	c.1179C>T	p.F393	LOW_COVERAGE	SYNONYMOUS_CODING	LOW		N/A
chr6	139175273	rs367782648		G	A	ECT2L	SNP	NM_001195037.2	c.1180G>A	p.V394M	LOW_COVERAGE	NON_SYNONYMOUS_CODING	MODERATE		N/A
chr6	139175318	rs371347697		A	T	ECT2L	SNP	NM_001195037.2			LOW_COVERAGE	INTRON	MODIFIER		N/A
chr6	139189386	rs144755665		T	C	ECT2L	SNP	NM_001195037.2			LOW_COVERAGE	INTRON	MODIFIER		N/A
chr6	139189392	rs368311301		A	G	ECT2L	SNP	NM_001195037.2			LOW_COVERAGE	INTRON	MODIFIER		N/A
chr6	152129034	rs369069476		C	T	ESR1	SNP	NM_000125.3			LOW_COVERAGE	START_GAINED	LOW		N/A
chr6	152129036	rs373404617		C	A	ESR1	SNP	NM_001122742.1			LOW_COVERAGE	UTR_5_PRIME	MODIFIER		N/A
chr6	152129037	rs376805446		G	A	ESR1	SNP	NM_001122742.1			LOW_COVERAGE	UTR_5_PRIME	MODIFIER		N/A
chr6	152129063	rs139960913		C	T	ESR1	SNP	NM_001122742.1	c.16C>T	p.H6Y	LOW_COVERAGE	NON_SYNONYMOUS_CODING	MODERATE		N/A
chr6	152129077	rs2077647		T	C	ESR1	SNP	NM_001122742.1	c.30T>C	p.S10	LOW_COVERAGE	SYNONYMOUS_CODING	LOW		N/A
chr6	152129088	rs369520220		T	C	ESR1	SNP	NM_001122742.1	c.41T>C	p.L14P	LOW_COVERAGE	NON_SYNONYMOUS_CODING	MODERATE		N/A
chr6	152129276	rs9340773		G	A	ESR1	SNP	NM_001122742.1	c.229G>A	p.G77S	LOW_COVERAGE	NON_SYNONYMOUS_CODING	MODERATE		N/A
chr6	152129308	rs746432		G	C	ESR1	SNP	NM_001122742.1	c.261G>C	p.A87	LOW_COVERAGE	SYNONYMOUS_CODING	LOW		N/A
chr6	152129362	rs181468071		G	A	ESR1	SNP	NM_001122742.1	c.315G>A	p.P105	LOW_COVERAGE	SYNONYMOUS_CODING	LOW		N/A
chr6	152129399	rs200075329		T	C	ESR1	SNP	NM_001122742.1	c.352T>C	p.S118P	LOW_COVERAGE	NON_SYNONYMOUS_CODING	MODERATE		N/A
chr7	6042272	rs200591010		G	C	PMS2	SNP	NR_003085.2			LOW_COVERAGE	INTRON	MODIFIER		N/A
chr7	6042301	rs200029834		G	C	PMS2	SNP	NR_003085.2			LOW_COVERAGE	INTRON	MODIFIER		N/A
chr7	55220215	rs370904966		C	T	EGFR	SNP	NM_201284.1			LOW_COVERAGE	INTRON	MODIFIER		N/A
chr7	55238129	rs374459674		G	T	EGFR	SNP	NM_201284.1	c.2010G>T	p.W670C	LOW_COVERAGE	NON_SYNONYMOUS_CODING	MODERATE		N/A
chr7	55238142	rs138963326		C	G	EGFR	SNP	NM_201284.1	c.2023C>G	p.L675V	LOW_COVERAGE	NON_SYNONYMOUS_CODING	MODERATE		N/A
chr7	55238147	rs17336988		G	A	EGFR	SNP	NM_201284.1	c.2028G>A	p.P676	LOW_COVERAGE	SYNONYMOUS_CODING	LOW		N/A
chr7	55238159	rs201419843		G	C	EGFR	SNP	NM_201284.1	c.2040G>C	p.Q680H	LOW_COVERAGE	NON_SYNONYMOUS_CODING	MODERATE		N/A
chr7	55238176	rs111275056		G	A	EGFR	SNP	NM_201284.1	c.2057G>A	p.C686Y	LOW_COVERAGE	NON_SYNONYMOUS_CODING	MODERATE		N/A
chr7	128829355	rs372198259		G	T	SMO	SNP	NM_005631.4			LOW_COVERAGE	INTRON	MODIFIER		N/A
chr7	128829367	rs368604638		G	A	SMO	SNP	NM_005631.4			LOW_COVERAGE	INTRON	MODIFIER		N/A
chr7	128829374	rs190138796		G	A	SMO	SNP	NM_005631.4			LOW_COVERAGE	INTRON	MODIFIER		N/A
chr7	128845018	rs2703091		C	T	SMO	SNP	NM_005631.4			LOW_COVERAGE	INTRON	MODIFIER		N/A
chr7	128845020	rs375639276		G	A	SMO	SNP	NM_005631.4			LOW_COVERAGE	INTRON	MODIFIER		N/A
chr7	128845037	rs202215666		G	T	SMO	SNP	NM_005631.4			LOW_COVERAGE	INTRON	MODIFIER		N/A
chr7	128845058	rs373395370		C	T	SMO	SNP	NM_005631.4	c.552C>T	p.N184	LOW_COVERAGE	SYNONYMOUS_CODING	LOW		N/A
chr9	5044390	rs200008036		T	C	JAK2	SNP	NM_004972.3			LOW_COVERAGE	INTRON	MODIFIER		N/A
chr9	5044397	rs114448906		T	C	JAK2	SNP	NM_004972.3			LOW_COVERAGE	INTRON	MODIFIER		N/A
chr9	5044399	rs370926996		G	A	JAK2	SNP	NM_004972.3			LOW_COVERAGE	INTRON	MODIFIER		N/A
chr9	5044416	rs147483622		C	T	JAK2	SNP	NM_004972.3	c.364C>T	p.R122C	LOW_COVERAGE	NON_SYNONYMOUS_CODING	MODERATE		N/A
chr9	5044427	rs368963113		C	T	JAK2	SNP	NM_004972.3	c.375C>T	p.C125	LOW_COVERAGE	SYNONYMOUS_CODING	LOW		N/A
chr9	5044432	rs56118985		G	A	JAK2	SNP	NM_004972.3	c.380G>A	p.G127D	LOW_COVERAGE	NON_SYNONYMOUS_CODING	MODERATE		N/A
chr9	5044449	rs371826393		C	T	JAK2	SNP	NM_004972.3	c.397C>T	p.R133W	LOW_COVERAGE	NON_SYNONYMOUS_CODING	MODERATE		N/A
chr9	5044450	rs376070326		G	A	JAK2	SNP	NM_004972.3	c.398G>A	p.R133Q	LOW_COVERAGE	NON_SYNONYMOUS_CODING	MODERATE		N/A
chr9	5044458	rs140052813		A	T	JAK2	SNP	NM_004972.3	c.406A>T	p.I136L	LOW_COVERAGE	NON_SYNONYMOUS_CODING	MODERATE		N/A
chr9	5090523	rs370705658		C	T	JAK2	SNP	NM_004972.3	c.2839C>T	p.R947W	LOW_COVERAGE	NON_SYNONYMOUS_CODING	MODERATE		N/A
chr9	5090534	rs77779115		C	T	JAK2	SNP	NM_004972.3	c.2850C>T	p.H950	LOW_COVERAGE	SYNONYMOUS_CODING	LOW		N/A
chr9	21970852	rs369590378		G	C	CDKN2A	SNP	NM_058197.4			LOW_COVERAGE	INTRON	MODIFIER		N/A
chr9	21970859	rs377229595		G	C	CDKN2A	SNP	NM_058197.4			LOW_COVERAGE	INTRON	MODIFIER		N/A
chr9	21970901	rs45476696		C	T	CDKN2A	SNP	NM_000077.4	c.457G>A	p.D153N	LOW_COVERAGE	NON_SYNONYMOUS_CODING	MODERATE		N/A
chr9	21970916	rs3731249		C	T	CDKN2A	SNP	NM_001195132.1	c.442G>A	p.A148T	LOW_COVERAGE	NON_SYNONYMOUS_CODING	MODERATE		non-pathogenic
chr9	21970928	rs116150891		G	A	CDKN2A	SNP	NM_001195132.1	c.430C>T	p.R144C	LOW_COVERAGE	NON_SYNONYMOUS_CODING	MODERATE		unknown
chr9	21974522	rs372058542		G	A	CDKN2A	SNP	NM_058197.4	c.305C>T	p.P102L	LOW_COVERAGE	NON_SYNONYMOUS_CODING	MODERATE		N/A
chr9	21974524	rs150447516		A	T	CDKN2A	SNP	NM_058197.4	c.303T>A	p.P101	LOW_COVERAGE	SYNONYMOUS_CODING	LOW		N/A
chr9	21974525	rs75256133		G	A	CDKN2A	SNP	NM_058197.4	c.302C>T	p.P101L	LOW_COVERAGE	NON_SYNONYMOUS_CODING	MODERATE		N/A
chr9	21992445	rs187456809		C	T	CDKN2B-AS1	SNP	NR_047543.1			NO_COVERAGE	UPSTREAM	MODIFIER		N/A
chr9	21992469	rs114413954		T	C	CDKN2B-AS1	SNP	NR_047543.1			NO_COVERAGE	UPSTREAM	MODIFIER		N/A
chr9	21992477	rs191336901		T	C	CDKN2B-AS1	SNP	NR_047543.1			NO_COVERAGE	UPSTREAM	MODIFIER		N/A
chr9	98211286	rs183890322		C	T	PTCH1	SNP	NM_001083607.1			LOW_COVERAGE	INTRON	MODIFIER		N/A
chr9	98211297	rs188219594		G	A	PTCH1	SNP	NM_001083607.1			LOW_COVERAGE	INTRON	MODIFIER		N/A
chr9	98211303	rs141443540		C	G	PTCH1	SNP	NM_001083607.1			LOW_COVERAGE	INTRON	MODIFIER		N/A
chr9	98211319	rs199982439		A	G	PTCH1	SNP	NM_001083607.1			LOW_COVERAGE	INTRON	MODIFIER		N/A
chr9	98211323	rs200724772		C	T	PTCH1	SNP	NM_001083607.1			LOW_COVERAGE	INTRON	MODIFIER		N/A
chr9	98211325	rs373071965		C	T	PTCH1	SNP	NM_001083607.1			LOW_COVERAGE	INTRON	MODIFIER		N/A
chr9	98215745	rs190483719		C	T	PTCH1	SNP	NM_001083607.1			LOW_COVERAGE	INTRON	MODIFIER		N/A
chr9	98215750	rs371546179		G	A	PTCH1	SNP	NM_001083607.1			LOW_COVERAGE	INTRON	MODIFIER		N/A
chr9	98215753	rs374907800		T	A	PTCH1	SNP	NM_001083607.1			LOW_COVERAGE	INTRON	MODIFIER		N/A
chr9	98215757	rs201942643		T	C	PTCH1	SNP	NM_001083607.1			LOW_COVERAGE	INTRON	MODIFIER		N/A
chr9	98215767	rs369265532		T	C	PTCH1	SNP	NM_001083607.1	c.2989A>G	p.I997V	LOW_COVERAGE	NON_SYNONYMOUS_CODING	MODERATE		N/A
chr9	98215774	rs200435277		G	A	PTCH1	SNP	NM_001083607.1	c.2982C>T	p.F994	LOW_COVERAGE	SYNONYMOUS_CODING	LOW		N/A
chr9	98268855	rs140542305		C	T	PTCH1	SNP	NM_000264.3	c.228G>A	p.P76	LOW_COVERAGE	SYNONYMOUS_CODING	LOW		N/A
chr9	133759762	rs371639850		C	T	ABL1	SNP	NM_007313.2	c.2142C>T	p.S714	LOW_COVERAGE	SYNONYMOUS_CODING	LOW		N/A
chr9	133759777	rs374980809		C	T	ABL1	SNP	NM_007313.2	c.2157C>T	p.T719	LOW_COVERAGE	SYNONYMOUS_CODING	LOW		N/A
chr9	133759788	rs200897981		A	T	ABL1	SNP	NM_007313.2	c.2168A>T	p.E723V	LOW_COVERAGE	NON_SYNONYMOUS_CODING	MODERATE		N/A
chr9	133759793	rs143837301		G	A	ABL1	SNP	NM_007313.2	c.2173G>A	p.G725S	LOW_COVERAGE	NON_SYNONYMOUS_CODING	MODERATE		N/A
chr9	133759794	rs34634745		G	T	ABL1	SNP	NM_007313.2	c.2174G>T	p.G725V	LOW_COVERAGE	NON_SYNONYMOUS_CODING	MODERATE		N/A
chr9	133759816	rs368343708		C	T	ABL1	SNP	NM_007313.2	c.2196C>T	p.F732	LOW_COVERAGE	SYNONYMOUS_CODING	LOW		N/A
chr9	133759832	rs145494071		G	A	ABL1	SNP	NM_007313.2	c.2212G>A	p.A738T	LOW_COVERAGE	NON_SYNONYMOUS_CODING	MODERATE		N/A
chr9	133759833	rs1064158		C	T	ABL1	SNP	NM_007313.2	c.2213C>T	p.A738V	LOW_COVERAGE	NON_SYNONYMOUS_CODING	MODERATE		N/A
chr9	133759840	rs148885613		C	T	ABL1	SNP	NM_007313.2	c.2220C>T	p.C740	LOW_COVERAGE	SYNONYMOUS_CODING	LOW		N/A
chr9	133759841	rs372281632		G	A	ABL1	SNP	NM_007313.2	c.2221G>A	p.V741I	LOW_COVERAGE	NON_SYNONYMOUS_CODING	MODERATE		N/A
chr9	135782663	rs367805446		G	A	TSC1	SNP	NM_001162427.1			LOW_COVERAGE	INTRON	MODIFIER		N/A
chr9	135782674	rs371733518		C	T	TSC1	SNP	NM_001162427.1			LOW_COVERAGE	INTRON	MODIFIER		N/A
chr9	135782675	rs118203516		G	A	TSC1	SNP	NM_001162427.1			LOW_COVERAGE	INTRON	MODIFIER		untested
chr9	135782683	rs118203515		T	C	TSC1	SNP	NM_001162427.1			LOW_COVERAGE	INTRON	MODIFIER		untested
chr9	135782686	rs118203514		A	AC	TSC1	INS	NM_001162427.1			LOW_COVERAGE	SPLICE_SITE_DONOR	HIGH		untested
chr9	135782690	rs118203512		G	T,C	TSC1	SNP	NM_000368.4	c.1331C>G	p.S444*	LOW_COVERAGE	STOP_GAINED	HIGH		untested
chr9	135786973	rs118203471		A	G	TSC1	SNP	NM_001162427.1			LOW_COVERAGE	INTRON	MODIFIER		untested
chr9	135786976	rs7026879		A	C	TSC1	SNP	NM_001162427.1			LOW_COVERAGE	INTRON	MODIFIER		N/A
chr9	135787011	rs999686		T	G	TSC1	SNP	NM_001162427.1			LOW_COVERAGE	INTRON	MODIFIER		N/A
chr9	135787012	rs11364856		TA	T	TSC1	DEL	NM_001162427.1			LOW_COVERAGE	INTRON	MODIFIER		N/A
chr9	135787030	rs3885297		A	G	TSC1	SNP	NM_001162427.1			LOW_COVERAGE	INTRON	MODIFIER		N/A
chr9	135796747	rs118203439		T	C	TSC1	SNP	NM_001162427.1			NO_COVERAGE	INTRON	MODIFIER		untested
chr9	135796748	rs118203435 rs397514851		AC	A	TSC1	DEL	NM_001162427.1			NO_COVERAGE	SPLICE_SITE_DONOR	HIGH		untested
chr9	135796749	rs118203438		C	T	TSC1	SNP	NM_001162427.1			NO_COVERAGE	SPLICE_SITE_DONOR	HIGH		untested
chr9	135796750	rs118203436		C	T,G	TSC1	SNP	NM_001162426.1	c.737G>C	p.R246T	NO_COVERAGE	NON_SYNONYMOUS_CODING	MODERATE		untested
chr9	135796754	rs118203433		GA	G	TSC1	DEL	NM_001162426.1		p.-244	NO_COVERAGE	FRAME_SHIFT	HIGH		untested
chr9	135796754	rs118203434		G	A	TSC1	SNP	NM_001162426.1	c.733C>T	p.R245*	NO_COVERAGE	STOP_GAINED	HIGH		N/A
chr9	135796763	rs118203432		G	A	TSC1	SNP	NM_001162426.1	c.724C>T	p.L242	NO_COVERAGE	SYNONYMOUS_CODING	LOW		untested
chr9	135796766	rs118203431		C	CT	TSC1	INS	NM_001162426.1		p.-240?	NO_COVERAGE	FRAME_SHIFT	HIGH		untested
chr9	135796777	rs118203430		G	GA	TSC1	INS	NM_001162426.1		p.-237?	NO_COVERAGE	FRAME_SHIFT	HIGH		untested
chr9	135796792	rs118203428		TC	T	TSC1	DEL	NM_001162426.1		p.-232	NO_COVERAGE	FRAME_SHIFT	HIGH		untested
chr9	135796793	rs118203429		C	A	TSC1	SNP	NM_001162426.1	c.694G>T	p.E232*	NO_COVERAGE	STOP_GAINED	HIGH		untested
chr9	135796805	rs118203427		G	A	TSC1	SNP	NM_001162426.1	c.682C>T	p.R228*	NO_COVERAGE	STOP_GAINED	HIGH		untested
chr9	135796816	rs118203426		A	C	TSC1	SNP	NM_001162426.1	c.671T>G	p.M224R	NO_COVERAGE	NON_SYNONYMOUS_CODING	MODERATE		pathogenic,untested
chr9	135796821	rs118203425		TG	T	TSC1	DEL	NM_001162426.1		p.-222	NO_COVERAGE	FRAME_SHIFT	HIGH		untested
chr9	135796824	rs118203423		C	T,G	TSC1	SNP	NM_001162427.1			NO_COVERAGE	SPLICE_SITE_ACCEPTOR	HIGH		untested
chr9	139390616	rs375576856		C	T	NOTCH1	SNP	NM_017617.3	c.7575G>A	p.P2525	NO_COVERAGE	SYNONYMOUS_CODING	LOW		N/A
chr9	139390655	rs192299793		C	T	NOTCH1	SNP	NM_017617.3	c.7536G>A	p.P2512	NO_COVERAGE	SYNONYMOUS_CODING	LOW		N/A
chr9	139390676	rs34152221		A	C	NOTCH1	SNP	NM_017617.3	c.7515T>G	p.P2505	NO_COVERAGE	SYNONYMOUS_CODING	LOW		N/A
chr9	139400317	rs201215245		G	A	NOTCH1	SNP	NM_017617.3	c.4031C>T	p.T1344M	NO_COVERAGE	NON_SYNONYMOUS_CODING	MODERATE		N/A
chr9	139400320	rs183156491		G	A	NOTCH1	SNP	NM_017617.3	c.4028C>T	p.A1343V	NO_COVERAGE	NON_SYNONYMOUS_CODING	MODERATE		N/A
chr9	139400321	rs369654090		C	T	NOTCH1	SNP	NM_017617.3	c.4027G>A	p.A1343T	NO_COVERAGE	NON_SYNONYMOUS_CODING	MODERATE		N/A
chr9	139400327	rs372767143		C	T	NOTCH1	SNP	NM_017617.3	c.4021G>A	p.E1341K	NO_COVERAGE	NON_SYNONYMOUS_CODING	MODERATE		N/A
chr9	139400357	rs185477559		G	A	NOTCH1	SNP	NM_017617.3			NO_COVERAGE	INTRON	MODIFIER		N/A
chr9	139400406	rs11145764		C	T	NOTCH1	SNP	NM_017617.3			NO_COVERAGE	INTRON	MODIFIER		N/A
chr9	139412565	rs370943888		C	T	NOTCH1	SNP	NM_017617.3			LOW_COVERAGE	INTRON	MODIFIER		N/A
chr10	3822249	rs371440301		A	T	KLF6	SNP	NR_027653.1			NO_COVERAGE	INTRON	MODIFIER		N/A
chr10	3822264	rs367807577		C	T	KLF6	SNP	NR_027653.1			NO_COVERAGE	INTRON	MODIFIER		N/A
chr10	3822277	rs111743412		G	A	KLF6	SNP	NR_027653.1			NO_COVERAGE	INTRON	MODIFIER		N/A
chr10	3822317	rs17855372		T	A	KLF6	SNP	NM_001300.5	c.781A>T	p.K261*	NO_COVERAGE	STOP_GAINED	HIGH		N/A
chr10	3822351	rs186409969		C	T	KLF6	SNP	NM_001300.5	c.747G>A	p.R249	NO_COVERAGE	SYNONYMOUS_CODING	LOW		N/A
chr10	3823765	rs369177993		C	T	KLF6	SNP	NR_027653.1			LOW_COVERAGE	INTRON	MODIFIER		N/A
chr10	3823772	rs186624120		G	A	KLF6	SNP	NR_027653.1			LOW_COVERAGE	INTRON	MODIFIER		N/A
chr10	3823788	rs201068884		G	A	KLF6	SNP	NR_027653.1			LOW_COVERAGE	INTRON	MODIFIER		N/A
chr10	3823805	rs192712828		G	A	KLF6	SNP	NR_027653.1			LOW_COVERAGE	INTRON	MODIFIER		N/A
chr10	3823821	rs113244515		G	A	KLF6	SNP	NR_027653.1			LOW_COVERAGE	INTRON	MODIFIER		N/A
chr10	3824253	rs141749814		G	A	KLF6	SNP	NM_001300.5	c.256C>T	p.P86S	NO_COVERAGE	NON_SYNONYMOUS_CODING	MODERATE		N/A
chr10	3824278	rs35835052		G	A	KLF6	SNP	NM_001300.5	c.231C>T	p.S77	NO_COVERAGE	SYNONYMOUS_CODING	LOW		N/A
chr10	3827059	rs368444071		G	A	KLF6	SNP	NR_027653.1			LOW_COVERAGE	INTRON	MODIFIER		N/A
chr10	3827069	rs200912661		C	T	KLF6	SNP	NR_027653.1			LOW_COVERAGE	INTRON	MODIFIER		N/A
chr10	3827078	rs375160262		C	T	KLF6	SNP	NR_027653.1			LOW_COVERAGE	INTRON	MODIFIER		N/A
chr10	3827129	rs376682579		C	T	KLF6	SNP	NM_001300.5	c.78G>A	p.P26	LOW_COVERAGE	SYNONYMOUS_CODING	LOW		N/A
chr10	8097867	rs376505863		C	T	GATA3-AS1	SNP	NR_024256.1			NO_COVERAGE	UPSTREAM	MODIFIER		N/A
chr10	8097888	rs369275197		C	T	GATA3-AS1	SNP	NR_024256.1			NO_COVERAGE	UPSTREAM	MODIFIER		N/A
chr10	8100809	rs373733889		G	A	GATA3	SNP	NM_002051.2			LOW_COVERAGE	INTRON	MODIFIER		N/A
chr10	43608967	rs149319863		C	T	RET	SNP	NM_020975.4			LOW_COVERAGE	INTRON	MODIFIER		N/A
chr10	43608985	rs373710654		G	A	RET	SNP	NM_020975.4			LOW_COVERAGE	INTRON	MODIFIER		N/A
chr10	43608991	rs376709486		C	T	RET	SNP	NM_020975.4			LOW_COVERAGE	INTRON	MODIFIER		N/A
chr10	43609060	rs199921511		T	C	RET	SNP	NM_020975.4	c.1816T>C	p.Y606H	LOW_COVERAGE	NON_SYNONYMOUS_CODING	MODERATE		N/A
chr10	43609069	rs77558292		T	A,C,G	RET	SNP	NM_020975.4	c.1825T>G	p.C609G	LOW_COVERAGE	NON_SYNONYMOUS_CODING	MODERATE		pathogenic,unknown
chr10	43609070	rs77939446		G	A,C,T	RET	SNP	NM_020975.4	c.1826G>T	p.C609F	LOW_COVERAGE	NON_SYNONYMOUS_CODING	MODERATE		pathogenic
chr10	43609073	rs121913313		ACTGCTTCCCTGAGGAGGAGAAGTGCTT	A	RET	DEL	NM_020975.4		p.NCFPEEEKCF610N	LOW_COVERAGE	CODON_DELETION	MODERATE		N/A
chr10	43610164	rs137855422		G	A	RET	SNP	NM_020975.4	c.2116G>A	p.V706M	LOW_COVERAGE	NON_SYNONYMOUS_CODING	MODERATE		N/A
chr10	43610176	rs3026760		A	G	RET	SNP	NM_020975.4	c.2128A>G	p.K710E	LOW_COVERAGE	NON_SYNONYMOUS_CODING	MODERATE		N/A
chr10	43610198	rs368361145		C	T	RET	SNP	NM_020975.4			LOW_COVERAGE	INTRON	MODIFIER		N/A
chr10	43610218	rs372106974		G	A	RET	SNP	NM_020975.4			LOW_COVERAGE	INTRON	MODIFIER		N/A
chr10	89653759	rs373159376		C	A	PTEN	SNP	NM_000314.4			LOW_COVERAGE	INTRON	MODIFIER		N/A
chr10	89653806	rs121909225		T	G	PTEN	SNP	NM_000314.4	c.104T>G	p.M35R	LOW_COVERAGE	NON_SYNONYMOUS_CODING	MODERATE		pathogenic
chr10	89653834	rs150651961		C	T	PTEN	SNP	NM_000314.4	c.132C>T	p.G44	LOW_COVERAGE	SYNONYMOUS_CODING	LOW		non-pathogenic
chr10	90773149	rs373508982		A	G	FAS	SNP	NR_028036.2			LOW_COVERAGE	INTRON	MODIFIER		N/A
chr10	90773199	rs3218615		G	A	FAS	SNP	NR_028036.2			LOW_COVERAGE	INTRON	MODIFIER		N/A
chr10	90773209	rs34644108		T	TG	FAS	INS	NR_028036.2			LOW_COVERAGE	INTRON	MODIFIER		N/A
chr10	123246810	rs41294217		G	A	FGFR2	SNP	NR_073009.1			LOW_COVERAGE	INTRON	MODIFIER		N/A
chr10	123246812	rs12768223		A	C	FGFR2	SNP	NR_073009.1			LOW_COVERAGE	INTRON	MODIFIER		N/A
chr10	123246832	rs150105073		G	T	FGFR2	SNP	NR_073009.1			LOW_COVERAGE	INTRON	MODIFIER		N/A
chr10	123246842	rs369395878		A	G	FGFR2	SNP	NR_073009.1			LOW_COVERAGE	INTRON	MODIFIER		N/A
chr10	123246888	rs141253851		T	C	FGFR2	SNP	NM_022970.3	c.2040A>G	p.V680	LOW_COVERAGE	SYNONYMOUS_CODING	LOW		N/A
chr10	123246890	rs371596204		C	T	FGFR2	SNP	NM_022970.3	c.2038G>A	p.V680I	LOW_COVERAGE	NON_SYNONYMOUS_CODING	MODERATE		N/A
chr11	533279	rs371117417		C	T	HRAS	SNP	NM_176795.3			LOW_COVERAGE	UTR_3_PRIME	MODIFIER		N/A
chr11	533282	rs376091236		G	A	HRAS	SNP	NM_176795.3			LOW_COVERAGE	UTR_3_PRIME	MODIFIER		N/A
chr11	533285	rs45479892		G	T	HRAS	SNP	NM_176795.3			LOW_COVERAGE	UTR_3_PRIME	MODIFIER		N/A
chr11	533308	rs35613389		C	CG	HRAS	INS	NM_176795.3		p.-167?	LOW_COVERAGE	FRAME_SHIFT	HIGH		N/A
chr11	533311	rs377676071		G	C	HRAS	SNP	NM_176795.3	c.498C>G	p.P166	LOW_COVERAGE	SYNONYMOUS_CODING	LOW		N/A
chr11	533314	rs200931795		G	A	HRAS	SNP	NM_176795.3	c.495C>T	p.D165	LOW_COVERAGE	SYNONYMOUS_CODING	LOW		N/A
chr11	533318	rs371173251		C	T	HRAS	SNP	NM_176795.3	c.491G>A	p.W164*	LOW_COVERAGE	STOP_GAINED	HIGH		N/A
chr11	533799	rs138272051		T	G	HRAS	SNP	NM_176795.3	c.257A>C	p.N86T	LOW_COVERAGE	NON_SYNONYMOUS_CODING	MODERATE		N/A
chr11	533807	rs111372582		G	A	HRAS	SNP	NM_176795.3	c.249C>T	p.A83	LOW_COVERAGE	SYNONYMOUS_CODING	LOW		probable-non-pathogenic
chr11	533821	rs193163027		G	C	HRAS	SNP	NM_176795.3	c.235C>G	p.L79V	LOW_COVERAGE	NON_SYNONYMOUS_CODING	MODERATE		N/A
chr11	533834	rs372223975		G	A	HRAS	SNP	NM_176795.3	c.222C>T	p.T74	LOW_COVERAGE	SYNONYMOUS_CODING	LOW		N/A
chr11	533869	rs121917756		C	T	HRAS	SNP	NM_176795.3	c.187G>A	p.E63K	LOW_COVERAGE	NON_SYNONYMOUS_CODING	MODERATE		pathogenic
chr11	533873	rs121913496		C	G	HRAS	SNP	NM_176795.3	c.183G>C	p.Q61H	LOW_COVERAGE	NON_SYNONYMOUS_CODING	MODERATE		N/A
chr11	533874	rs121913233		T	G,C,A	HRAS	SNP	NM_176795.3	c.182A>T	p.Q61L	LOW_COVERAGE	NON_SYNONYMOUS_CODING	MODERATE		N/A
chr11	32456315	rs377072761		C	A	WT1	SNP	NM_024426.4	c.577G>T	p.A193S	LOW_COVERAGE	NON_SYNONYMOUS_CODING	MODERATE		N/A
chr11	32456340	rs141135091		C	A	WT1	SNP	NM_024426.4	c.552G>T	p.P184	LOW_COVERAGE	SYNONYMOUS_CODING	LOW		N/A
chr11	32456361	rs121907911		G	T	WT1	SNP	NM_024426.4	c.531C>A	p.Y177*	LOW_COVERAGE	STOP_GAINED	HIGH		pathogenic
chr11	32456364	rs369870529		G	A	WT1	SNP	NM_024426.4	c.528C>T	p.R176	LOW_COVERAGE	SYNONYMOUS_CODING	LOW		N/A
chr11	64571875	rs373669288		C	T	MEN1	SNP	NM_130804.2	c.1779G>A	p.K593	LOW_COVERAGE	SYNONYMOUS_CODING	LOW		N/A
chr11	64571947	rs367581776		C	A	MEN1	SNP	NM_130804.2	c.1707G>T	p.L569	LOW_COVERAGE	SYNONYMOUS_CODING	LOW		N/A
chr11	64572001	rs368783097		C	T	MEN1	SNP	NM_130804.2	c.1653G>A	p.P551	LOW_COVERAGE	SYNONYMOUS_CODING	LOW		N/A
chr11	64572018	rs2959656		T	C	MEN1	SNP	NM_130804.2	c.1636A>G	p.T546A	LOW_COVERAGE	NON_SYNONYMOUS_CODING	MODERATE		N/A
chr11	64572060	rs104894261		G	A	MEN1	SNP	NM_130804.2	c.1594C>T	p.R532*	LOW_COVERAGE	STOP_GAINED	HIGH		pathogenic
chr11	64572066	rs71581760		T	C	MEN1	SNP	NM_130804.2	c.1588A>G	p.T530A	LOW_COVERAGE	NON_SYNONYMOUS_CODING	MODERATE		N/A
chr11	64572099	rs150202288		G	A	MEN1	SNP	NM_130804.2	c.1555C>T	p.P519S	LOW_COVERAGE	NON_SYNONYMOUS_CODING	MODERATE		N/A
chr11	64572104	rs141679530		G	A	MEN1	SNP	NM_130804.2	c.1550C>T	p.S517L	LOW_COVERAGE	NON_SYNONYMOUS_CODING	MODERATE		N/A
chr11	64572131	rs375804228		C	T	MEN1	SNP	NM_130804.2	c.1523G>A	p.G508D	LOW_COVERAGE	NON_SYNONYMOUS_CODING	MODERATE		N/A
chr11	108098533	rs55861249		C	A,T	ATM	SNP	NM_000051.3	c.103C>T	p.R35*	LOW_COVERAGE	STOP_GAINED	HIGH		pathogenic
chr11	108098555	rs201773026		A	G	ATM	SNP	NM_000051.3	c.125A>G	p.H42R	LOW_COVERAGE	NON_SYNONYMOUS_CODING	MODERATE		N/A
chr11	108098561	rs150143957		A	G	ATM	SNP	NM_000051.3	c.131A>G	p.D44G	LOW_COVERAGE	NON_SYNONYMOUS_CODING	MODERATE		N/A
chr11	108098563	rs3218684		C	T	ATM	SNP	NM_000051.3	c.133C>T	p.R45W	LOW_COVERAGE	NON_SYNONYMOUS_CODING	MODERATE		N/A
chr11	108098576	rs1800054		C	G	ATM	SNP	NM_000051.3	c.146C>G	p.S49C	LOW_COVERAGE	NON_SYNONYMOUS_CODING	MODERATE		other
chr11	108183108	rs370279848		C	T	ATM	SNP	NM_000051.3			LOW_COVERAGE	INTRON	MODIFIER		N/A
chr11	108183117	rs373693586		A	C	ATM	SNP	NM_000051.3			LOW_COVERAGE	INTRON	MODIFIER		N/A
chr11	108183120	rs113087586		T	C	ATM	SNP	NM_000051.3			LOW_COVERAGE	INTRON	MODIFIER		N/A
chr11	108199774	rs3218675		T	C	ATM	SNP	NM_000051.3	c.7116T>C	p.D2372	NO_COVERAGE	SYNONYMOUS_CODING	LOW		N/A
chr11	108199780	rs376159946		A	C	ATM	SNP	NM_000051.3	c.7122A>C	p.E2374D	NO_COVERAGE	NON_SYNONYMOUS_CODING	MODERATE		N/A
chr11	108199789	rs373309822		T	C	ATM	SNP	NM_000051.3	c.7131T>C	p.D2377	NO_COVERAGE	SYNONYMOUS_CODING	LOW		N/A
chr11	108199792	rs376185463		G	C	ATM	SNP	NM_000051.3	c.7134G>C	p.E2378D	NO_COVERAGE	NON_SYNONYMOUS_CODING	MODERATE		N/A
chr11	108202296	rs373731708		T	C	ATM	SNP	NM_000051.3			LOW_COVERAGE	INTRON	MODIFIER		N/A
chr11	108202347	rs55772091		A	G	ATM	SNP	NM_000051.3			LOW_COVERAGE	INTRON	MODIFIER		N/A
chr11	108216399	rs375168656		T	C	ATM	SNP	NM_000051.3			NO_COVERAGE	INTRON	MODIFIER		N/A
chr11	108216451	rs12279930		A	G	ATM	SNP	NM_000051.3			NO_COVERAGE	INTRON	MODIFIER		N/A
chr11	108216530	rs370152402		T	A	ATM	SNP	NM_000051.3	c.8479T>A	p.F2827I	LOW_COVERAGE	NON_SYNONYMOUS_CODING	MODERATE		N/A
chr11	108216531	rs121434216		T	G	ATM	SNP	NM_000051.3	c.8480T>G	p.F2827C	LOW_COVERAGE	NON_SYNONYMOUS_CODING	MODERATE		pathogenic
chr11	119077220	rs376679438		C	A	CBL	SNP	NM_005188.3	c.93C>A	p.D31E	LOW_COVERAGE	NON_SYNONYMOUS_CODING	MODERATE		N/A
chr11	119077231	rs373212940		CGC	C,CCAC	CBL	DEL	NM_005188.3		p.-35	LOW_COVERAGE	FRAME_SHIFT	HIGH		N/A
chr11	119149381	rs201969307		T	C	CBL	SNP	NM_005188.3	c.1389T>C	p.A463	LOW_COVERAGE	SYNONYMOUS_CODING	LOW		N/A
chr11	119149383	rs201762219		A	G	CBL	SNP	NM_005188.3	c.1391A>G	p.D464G	LOW_COVERAGE	NON_SYNONYMOUS_CODING	MODERATE		N/A
chr11	119158514	rs189506126		C	A	CBL	SNP	NM_005188.3			LOW_COVERAGE	INTRON	MODIFIER		N/A
chr11	119158519	rs112223324		G	A	CBL	SNP	NM_005188.3			LOW_COVERAGE	INTRON	MODIFIER		N/A
chr11	119158529	rs374048242		A	G	CBL	SNP	NM_005188.3			LOW_COVERAGE	INTRON	MODIFIER		N/A
chr11	119158539	rs200647693		C	T	CBL	SNP	NM_005188.3			LOW_COVERAGE	INTRON	MODIFIER		N/A
chr11	119158562	rs143264567		A	C	CBL	SNP	NM_005188.3	c.1942A>C	p.S648R	LOW_COVERAGE	NON_SYNONYMOUS_CODING	MODERATE		N/A
chr11	119158566	rs117204536		T	C	CBL	SNP	NM_005188.3	c.1946T>C	p.M649T	LOW_COVERAGE	NON_SYNONYMOUS_CODING	MODERATE		N/A
chr12	46123776	rs377186982		G	A	LOC400027	SNP	NR_028408.1			NO_COVERAGE	UPSTREAM	MODIFIER		N/A
chr12	46123792	rs370473528		C	T	LOC400027	SNP	NR_028408.1			NO_COVERAGE	UPSTREAM	MODIFIER		N/A
chr12	46123799	rs200913974		C	T	LOC400027	SNP	NR_028408.1			NO_COVERAGE	UPSTREAM	MODIFIER		N/A
chr12	46123802	rs113071787		G	C	LOC400027	SNP	NR_028408.1			NO_COVERAGE	UPSTREAM	MODIFIER		N/A
chr12	46123808	rs199908674		G	C	LOC400027	SNP	NR_028408.1			NO_COVERAGE	UPSTREAM	MODIFIER		N/A
chr12	46123850	rs139981084		C	A	ARID2	SNP	NM_152641.2	c.116C>A	p.A39E	NO_COVERAGE	NON_SYNONYMOUS_CODING	MODERATE		N/A
chr12	46123854	rs201596354		G	T	ARID2	SNP	NM_152641.2	c.120G>T	p.V40	NO_COVERAGE	SYNONYMOUS_CODING	LOW		N/A
chr12	46233204	rs139689510		C	G	ARID2	SNP	NM_152641.2	c.1423C>G	p.H475D	LOW_COVERAGE	NON_SYNONYMOUS_CODING	MODERATE		N/A
chr12	46233211	rs369291359		T	G	ARID2	SNP	NM_152641.2	c.1430T>G	p.M477R	LOW_COVERAGE	NON_SYNONYMOUS_CODING	MODERATE		N/A
chr12	46233228	rs374540100		C	T	ARID2	SNP	NM_152641.2	c.1447C>T	p.P483S	LOW_COVERAGE	NON_SYNONYMOUS_CODING	MODERATE		N/A
chr12	46233237	rs370535448		A	G	ARID2	SNP	NM_152641.2	c.1456A>G	p.I486V	LOW_COVERAGE	NON_SYNONYMOUS_CODING	MODERATE		N/A
chr12	46233253	rs149755754		C	G	ARID2	SNP	NM_152641.2	c.1472C>G	p.T491S	LOW_COVERAGE	NON_SYNONYMOUS_CODING	MODERATE		N/A
chr12	46246248	rs61741940		C	T	ARID2	SNP	NM_152641.2	c.4342C>T	p.L1448F	LOW_COVERAGE	NON_SYNONYMOUS_CODING	MODERATE		N/A
chr12	46246253	rs144895895		T	C	ARID2	SNP	NM_152641.2	c.4347T>C	p.N1449	LOW_COVERAGE	SYNONYMOUS_CODING	LOW		N/A
chr12	46246255	rs139806958		G	A	ARID2	SNP	NM_152641.2	c.4349G>A	p.G1450E	LOW_COVERAGE	NON_SYNONYMOUS_CODING	MODERATE		N/A
chr12	46246276	rs144541241		A	G	ARID2	SNP	NM_152641.2	c.4370A>G	p.N1457S	LOW_COVERAGE	NON_SYNONYMOUS_CODING	MODERATE		N/A
chr12	46246294	rs372134695		A	G	ARID2	SNP	NM_152641.2	c.4388A>G	p.Q1463R	LOW_COVERAGE	NON_SYNONYMOUS_CODING	MODERATE		N/A
chr12	46246299	rs146628989		C	A	ARID2	SNP	NM_152641.2	c.4393C>A	p.P1465T	LOW_COVERAGE	NON_SYNONYMOUS_CODING	MODERATE		N/A
chr12	46246302	rs141396339		A	G	ARID2	SNP	NM_152641.2	c.4396A>G	p.S1466G	LOW_COVERAGE	NON_SYNONYMOUS_CODING	MODERATE		N/A
chr12	46246305	rs373317295		G	A	ARID2	SNP	NM_152641.2	c.4399G>A	p.V1467I	LOW_COVERAGE	NON_SYNONYMOUS_CODING	MODERATE		N/A
chr12	49415578	rs199798179		C	T	MLL2	SNP	NM_003482.3	c.16599G>A	p.R5533	LOW_COVERAGE	SYNONYMOUS_CODING	LOW		N/A
chr12	49415596	rs373997525		A	G	MLL2	SNP	NM_003482.3	c.16581T>C	p.C5527	LOW_COVERAGE	SYNONYMOUS_CODING	LOW		N/A
chr12	49415623	rs113204575		G	A	MLL2	SNP	NM_003482.3	c.16554C>T	p.D5518	LOW_COVERAGE	SYNONYMOUS_CODING	LOW		N/A
chr12	49420008	rs370487812		C	T	MLL2	SNP	NM_003482.3	c.15741G>A	p.E5247	LOW_COVERAGE	SYNONYMOUS_CODING	LOW		N/A
chr12	49424164	rs373146997		G	A	MLL2	SNP	NM_003482.3	c.13898C>T	p.S4633L	LOW_COVERAGE	NON_SYNONYMOUS_CODING	MODERATE		N/A
chr12	49425910	rs369356025		G	A	MLL2	SNP	NM_003482.3	c.12578C>T	p.T4193M	LOW_COVERAGE	NON_SYNONYMOUS_CODING	MODERATE		N/A
chr12	49425931	rs371517968		G	A	MLL2	SNP	NM_003482.3	c.12557C>T	p.P4186L	LOW_COVERAGE	NON_SYNONYMOUS_CODING	MODERATE		N/A
chr12	49425951	rs374701107		G	A	MLL2	SNP	NM_003482.3	c.12537C>T	p.L4179	LOW_COVERAGE	SYNONYMOUS_CODING	LOW		N/A
chr12	49425953	rs369992689		G	A	MLL2	SNP	NM_003482.3	c.12535C>T	p.L4179F	LOW_COVERAGE	NON_SYNONYMOUS_CODING	MODERATE		N/A
chr12	49425964	rs200315963		G	T	MLL2	SNP	NM_003482.3	c.12524C>A	p.P4175Q	LOW_COVERAGE	NON_SYNONYMOUS_CODING	MODERATE		N/A
chr12	49431618	rs374526821		G	A	MLL2	SNP	NM_003482.3	c.9521C>T	p.S3174F	LOW_COVERAGE	NON_SYNONYMOUS_CODING	MODERATE		N/A
chr12	49431803	rs371304851		T	C	MLL2	SNP	NM_003482.3	c.9336A>G	p.A3112	LOW_COVERAGE	SYNONYMOUS_CODING	LOW		N/A
chr12	49445087	rs368323505		C	T	MLL2	SNP	NM_003482.3	c.2379G>A	p.E793	LOW_COVERAGE	SYNONYMOUS_CODING	LOW		N/A
chr12	49445092	rs201778313		C	T	MLL2	SNP	NM_003482.3	c.2374G>A	p.A792T	LOW_COVERAGE	NON_SYNONYMOUS_CODING	MODERATE		N/A
chr12	49445096	rs372297725		G	A	MLL2	SNP	NM_003482.3	c.2370C>T	p.P790	LOW_COVERAGE	SYNONYMOUS_CODING	LOW		N/A
chr12	49445098	rs376911077		G	A	MLL2	SNP	NM_003482.3	c.2368C>T	p.P790S	LOW_COVERAGE	NON_SYNONYMOUS_CODING	MODERATE		N/A
chr12	49445310	rs185660524		G	A	MLL2	SNP	NM_003482.3	c.2156C>T	p.P719L	LOW_COVERAGE	NON_SYNONYMOUS_CODING	MODERATE		unknown
chr12	49445319	rs200026379		A	G	MLL2	SNP	NM_003482.3	c.2147T>C	p.M716T	LOW_COVERAGE	NON_SYNONYMOUS_CODING	MODERATE		N/A
chr12	49445328	rs376061914		T	C	MLL2	SNP	NM_003482.3	c.2138A>G	p.D713G	LOW_COVERAGE	NON_SYNONYMOUS_CODING	MODERATE		N/A
chr12	49445338	rs370502666		G	A	MLL2	SNP	NM_003482.3	c.2128C>T	p.P710S	LOW_COVERAGE	NON_SYNONYMOUS_CODING	MODERATE		N/A
chr12	69214057	rs373812706		A	G	MDM2	SNP	NM_002392.4			LOW_COVERAGE	INTRON	MODIFIER		N/A
chr12	112888210	rs121918464		G	A	PTPN11	SNP	NM_080601.1	c.226G>A	p.E76K	LOW_COVERAGE	NON_SYNONYMOUS_CODING	MODERATE		other
chr12	112888211	rs121918465		A	C,G,T	PTPN11	SNP	NM_080601.1	c.227A>T	p.E76V	LOW_COVERAGE	NON_SYNONYMOUS_CODING	MODERATE		other
chr12	112888220	rs121918466		A	G	PTPN11	SNP	NM_080601.1	c.236A>G	p.Q79R	LOW_COVERAGE	NON_SYNONYMOUS_CODING	MODERATE		pathogenic
chr12	112888239	rs61736914		C	T	PTPN11	SNP	NM_080601.1	c.255C>T	p.H85	LOW_COVERAGE	SYNONYMOUS_CODING	LOW		probable-non-pathogenic,non-pathogenic
chr12	121416696	rs193922578		GC	G	HNF1A	DEL	NM_000545.5		p.-42	LOW_COVERAGE	FRAME_SHIFT	HIGH		pathogenic
chr12	121416710	rs373180062		G	C	HNF1A	SNP	NM_000545.5	c.139G>C	p.G47R	LOW_COVERAGE	NON_SYNONYMOUS_CODING	MODERATE		N/A
chr12	121416721	rs193922583		C	T	HNF1A	SNP	NM_000545.5	c.150C>T	p.C50	LOW_COVERAGE	SYNONYMOUS_CODING	LOW		probable-non-pathogenic
chr12	121416726	rs142318174		G	C	HNF1A	SNP	NM_000545.5	c.155G>C	p.G52A	LOW_COVERAGE	NON_SYNONYMOUS_CODING	MODERATE		N/A
chr12	121416727	rs150195625		C	T	HNF1A	SNP	NM_000545.5	c.156C>T	p.G52	LOW_COVERAGE	SYNONYMOUS_CODING	LOW		N/A
chr12	121416739	rs193922588		GC	G	HNF1A	DEL	NM_000545.5		p.-57	LOW_COVERAGE	FRAME_SHIFT	HIGH		probable-pathogenic
chr12	121416756	rs377129682		A	G	HNF1A	SNP	NM_000545.5	c.185A>G	p.N62S	LOW_COVERAGE	NON_SYNONYMOUS_CODING	MODERATE		N/A
chr12	121416774	rs188085301		G	A	HNF1A	SNP	NM_000545.5	c.203G>A	p.R68Q	LOW_COVERAGE	NON_SYNONYMOUS_CODING	MODERATE		N/A
chr12	121416781	rs146686581		C	T	HNF1A	SNP	NM_000545.5	c.210C>T	p.S70	LOW_COVERAGE	SYNONYMOUS_CODING	LOW		N/A
chr12	121416787	rs148961412		C	T	HNF1A	SNP	NM_000545.5	c.216C>T	p.D72	LOW_COVERAGE	SYNONYMOUS_CODING	LOW		N/A
chr12	121416796	rs202180554		C	T	HNF1A	SNP	NM_000545.5	c.225C>T	p.D75	LOW_COVERAGE	SYNONYMOUS_CODING	LOW		N/A
chr12	121431950	rs200711098		G	C	HNF1A	SNP	NM_000545.5			LOW_COVERAGE	INTRON	MODIFIER		N/A
chr13	28624192	rs113780656		C	T	FLT3	SNP	NM_004119.2			LOW_COVERAGE	INTRON	MODIFIER		N/A
chr13	28624194	rs368089441		G	C	FLT3	SNP	NM_004119.2			LOW_COVERAGE	INTRON	MODIFIER		N/A
chr13	28624222	rs372277580		A	G	FLT3	SNP	NM_004119.2			LOW_COVERAGE	INTRON	MODIFIER		N/A
chr13	28624245	rs200522693		C	G	FLT3	SNP	NM_004119.2	c.729G>C	p.R243S	LOW_COVERAGE	NON_SYNONYMOUS_CODING	MODERATE		N/A
chr13	28624246	rs61729144		C	T	FLT3	SNP	NM_004119.2	c.728G>A	p.R243K	LOW_COVERAGE	NON_SYNONYMOUS_CODING	MODERATE		N/A
chr13	28624261	rs141994172		C	A	FLT3	SNP	NM_004119.2	c.713G>T	p.G238V	LOW_COVERAGE	NON_SYNONYMOUS_CODING	MODERATE		N/A
chr13	28631466	rs373692914		G	A	FLT3	SNP	NM_004119.2			LOW_COVERAGE	INTRON	MODIFIER		N/A
chr13	28631476	rs41291684		G	A	FLT3	SNP	NM_004119.2			LOW_COVERAGE	INTRON	MODIFIER		N/A
chr13	28631495	rs56321896		A	G	FLT3	SNP	NM_004119.2	c.473T>C	p.V158A	LOW_COVERAGE	NON_SYNONYMOUS_CODING	MODERATE		N/A
chr13	28631511	rs370615812		T	G	FLT3	SNP	NM_004119.2	c.457A>C	p.T153P	LOW_COVERAGE	NON_SYNONYMOUS_CODING	MODERATE		N/A
chr13	28631519	rs150917050		G	A	FLT3	SNP	NM_004119.2	c.449C>T	p.T150I	LOW_COVERAGE	NON_SYNONYMOUS_CODING	MODERATE		N/A
chr13	28644696	rs370661880		T	A	FLT3	SNP	NM_004119.2	c.97A>T	p.I33F	LOW_COVERAGE	NON_SYNONYMOUS_CODING	MODERATE		N/A
chr13	28644697	rs149370695		C	G	FLT3	SNP	NM_004119.2	c.96G>C	p.V32	LOW_COVERAGE	SYNONYMOUS_CODING	LOW		N/A
chr13	28644712	rs188418054		A	G	FLT3	SNP	NM_004119.2	c.81T>C	p.N27	LOW_COVERAGE	SYNONYMOUS_CODING	LOW		N/A
chr13	28644733	rs373941964		C	A	FLT3	SNP	NM_004119.2	c.60G>T	p.M20I	LOW_COVERAGE	NON_SYNONYMOUS_CODING	MODERATE		N/A
chr13	28644747	rs62636526		C	G	FLT3	SNP	NM_004119.2	c.46G>C	p.V16L	LOW_COVERAGE	NON_SYNONYMOUS_CODING	MODERATE		N/A
chr13	28644749	rs376016497		A	G	FLT3	SNP	NM_004119.2	c.44T>C	p.V15A	LOW_COVERAGE	NON_SYNONYMOUS_CODING	MODERATE		N/A
chr13	28644779	rs374302650		G	C	FLT3	SNP	NM_004119.2			LOW_COVERAGE	INTRON	MODIFIER		N/A
chr13	28644806	rs138426807		A	G	FLT3	SNP	NM_004119.2			LOW_COVERAGE	INTRON	MODIFIER		N/A
chr13	31722552	rs369362209		T	C	HSPH1	SNP	NM_006644.2	c.1203A>G	p.P401	LOW_COVERAGE	SYNONYMOUS_CODING	LOW		N/A
chr13	31722566	rs191818949		C	T	HSPH1	SNP	NM_006644.2	c.1189G>A	p.A397T	LOW_COVERAGE	NON_SYNONYMOUS_CODING	MODERATE		N/A
chr13	31728791	rs35908907		T	TA	HSPH1	INS	NM_006644.2		p.-136?	LOW_COVERAGE	FRAME_SHIFT	HIGH		N/A
chr13	32900191	rs81002842		G	T	BRCA2	SNP	NM_000059.3			LOW_COVERAGE	INTRON	MODIFIER		unknown,untested
chr13	32900201	rs81002859		T	A	BRCA2	SNP	NM_000059.3			LOW_COVERAGE	INTRON	MODIFIER		unknown,untested
chr13	32900216	rs368499005		G	T	BRCA2	SNP	NM_000059.3			LOW_COVERAGE	INTRON	MODIFIER		N/A
chr13	32900221	rs81002799		G	A	BRCA2	SNP	NM_000059.3			LOW_COVERAGE	INTRON	MODIFIER		unknown,untested
chr13	32900222	rs276174844		CTTTGT	C	BRCA2	DEL	NM_000059.3			LOW_COVERAGE	INTRON	MODIFIER		N/A
chr13	32900226	rs81002880		G	A	BRCA2	SNP	NM_000059.3			LOW_COVERAGE	INTRON	MODIFIER		unknown
chr13	32900240	rs80359442		CTGT	C	BRCA2	DEL	NM_000059.3		p.PV143P	LOW_COVERAGE	CODON_DELETION	MODERATE		N/A
chr13	32907399	rs80358460		A	G	BRCA2	SNP	NM_000059.3	c.1784A>G	p.H595R	LOW_COVERAGE	NON_SYNONYMOUS_CODING	MODERATE		unknown,untested
chr13	32907401	rs56328701		G	C	BRCA2	SNP	NM_000059.3	c.1786G>C	p.D596H	LOW_COVERAGE	NON_SYNONYMOUS_CODING	MODERATE		untested,non-pathogenic
chr13	32907403	rs11571642		T	C	BRCA2	SNP	NM_000059.3	c.1788T>C	p.D596	LOW_COVERAGE	SYNONYMOUS_CODING	LOW		unknown,untested
chr13	32907404	rs80358461		G	T	BRCA2	SNP	NM_000059.3	c.1789G>T	p.E597*	LOW_COVERAGE	STOP_GAINED	HIGH		pathogenic,untested
chr13	32907407	rs28897710		A	G	BRCA2	SNP	NM_000059.3	c.1792A>G	p.T598A	LOW_COVERAGE	NON_SYNONYMOUS_CODING	MODERATE		unknown,untested,probable-non-pathogenic
chr13	32907408	rs276174813		CATCTT	C	BRCA2	DEL	NM_000059.3		p.-598	LOW_COVERAGE	FRAME_SHIFT	HIGH		pathogenic
chr13	32907408	rs276174814		CATCTT	C	BRCA2	DEL	NM_000059.3		p.-598	LOW_COVERAGE	FRAME_SHIFT	HIGH		N/A
chr13	32907408	rs80358462		C	T	BRCA2	SNP	NM_000059.3	c.1793C>T	p.T598I	LOW_COVERAGE	NON_SYNONYMOUS_CODING	MODERATE		N/A
chr13	32907411	rs1046984		C	T	BRCA2	SNP	NM_000059.3	c.1796C>T	p.S599F	LOW_COVERAGE	NON_SYNONYMOUS_CODING	MODERATE		N/A
chr13	32907413	rs75419644		T	C	BRCA2	SNP	NM_000059.3	c.1798T>C	p.Y600H	LOW_COVERAGE	NON_SYNONYMOUS_CODING	MODERATE		probable-non-pathogenic,unknown
chr13	32907415	rs80358464		T	A,G	BRCA2	SNP	NM_000059.3	c.1800T>G	p.Y600*	LOW_COVERAGE	STOP_GAINED	HIGH		pathogenic,untested
chr13	32907419	rs80358466		G	A	BRCA2	SNP	NM_000059.3	c.1804G>A	p.G602R	LOW_COVERAGE	NON_SYNONYMOUS_CODING	MODERATE		untested,other
chr13	32907420	rs80359306		G	GA	BRCA2	INS	NM_000059.3		p.-602?	LOW_COVERAGE	FRAME_SHIFT	HIGH		pathogenic
chr13	32907420	rs80359307		GA	G	BRCA2	DEL	NM_000059.3		p.-602	LOW_COVERAGE	FRAME_SHIFT	HIGH		N/A
chr13	32907420	rs80359308		G	GA	BRCA2	INS	NM_000059.3		p.-602?	LOW_COVERAGE	FRAME_SHIFT	HIGH		N/A
chr13	32907420	rs80359309		GA	G	BRCA2	DEL	NM_000059.3		p.-602	LOW_COVERAGE	FRAME_SHIFT	HIGH		N/A
chr13	32907425	rs80358467		A	G	BRCA2	SNP	NM_000059.3	c.1810A>G	p.K604E	LOW_COVERAGE	NON_SYNONYMOUS_CODING	MODERATE		other
chr13	32907429	rs80358468		T	C	BRCA2	SNP	NM_000059.3	c.1814T>C	p.I605T	LOW_COVERAGE	NON_SYNONYMOUS_CODING	MODERATE		other
chr13	32907429	rs80359310		T	TA	BRCA2	INS	NM_000059.3		p.-605?	LOW_COVERAGE	FRAME_SHIFT	HIGH		N/A
chr13	32907432	rs80358469		C	A,T	BRCA2	SNP	NM_000059.3	c.1817C>T	p.P606L	LOW_COVERAGE	NON_SYNONYMOUS_CODING	MODERATE		unknown,untested
chr13	32907433	rs76844014		G	A	BRCA2	SNP	NM_000059.3	c.1818G>A	p.P606	LOW_COVERAGE	SYNONYMOUS_CODING	LOW		N/A
chr13	32907434	rs80358471		A	T	BRCA2	SNP	NM_000059.3	c.1819A>T	p.K607*	LOW_COVERAGE	STOP_GAINED	HIGH		pathogenic
chr13	32907435	rs55962656		A	C	BRCA2	SNP	NM_000059.3	c.1820A>C	p.K607T	LOW_COVERAGE	NON_SYNONYMOUS_CODING	MODERATE		untested,other
chr13	32907440	rs80358472		C	G,T	BRCA2	SNP	NM_000059.3	c.1825C>T	p.Q609*	LOW_COVERAGE	STOP_GAINED	HIGH		pathogenic,unknown,untested
chr13	32907441	rs80358473		A	G	BRCA2	SNP	NM_000059.3	c.1826A>G	p.Q609R	LOW_COVERAGE	NON_SYNONYMOUS_CODING	MODERATE		unknown,untested
chr13	32907445	rs80359311		AT	A	BRCA2	DEL	NM_000059.3		p.-611	LOW_COVERAGE	FRAME_SHIFT	HIGH		pathogenic,untested
chr13	32907447	rs80358474		C	A	BRCA2	SNP	NM_000059.3	c.1832C>A	p.S611*	LOW_COVERAGE	STOP_GAINED	HIGH		pathogenic,untested
chr13	32907455	rs80359312		A	AT	BRCA2	INS	NM_000059.3		p.-614?	LOW_COVERAGE	FRAME_SHIFT	HIGH		pathogenic,untested
chr13	32907467	rs80358475		G	C	BRCA2	SNP	NM_000059.3	c.1852G>C	p.A618P	LOW_COVERAGE	NON_SYNONYMOUS_CODING	MODERATE		unknown,untested
chr13	32907468	rs276174815		CC	CAA	BRCA2	INS	NM_000059.3		p.-619?	LOW_COVERAGE	FRAME_SHIFT	HIGH		pathogenic,untested
chr13	32907469	rs80359313		C	CA	BRCA2	INS	NM_000059.3		p.-619?	LOW_COVERAGE	FRAME_SHIFT	HIGH		pathogenic
chr13	32907470	rs80358476		C	T	BRCA2	SNP	NM_000059.3	c.1855C>T	p.Q619*	LOW_COVERAGE	STOP_GAINED	HIGH		pathogenic,untested
chr13	32910485	rs144192844		A	G	BRCA2	SNP	NM_000059.3	c.1993A>G	p.T665A	LOW_COVERAGE	NON_SYNONYMOUS_CODING	MODERATE		N/A
chr13	32910495	rs80358483		G	A	BRCA2	SNP	NM_000059.3	c.2003G>A	p.R668K	LOW_COVERAGE	NON_SYNONYMOUS_CODING	MODERATE		unknown,untested
chr13	32911793	rs80358576		C	T	BRCA2	SNP	NM_000059.3	c.3301C>T	p.H1101Y	LOW_COVERAGE	NON_SYNONYMOUS_CODING	MODERATE		unknown,untested
chr13	32911796	rs28897719		A	T	BRCA2	SNP	NM_000059.3	c.3304A>T	p.N1102Y	LOW_COVERAGE	NON_SYNONYMOUS_CODING	MODERATE		untested,other
chr13	32911859	rs80358581		A	G	BRCA2	SNP	NM_000059.3	c.3367A>G	p.S1123G	LOW_COVERAGE	NON_SYNONYMOUS_CODING	MODERATE		unknown,untested
chr13	32912233	rs80359403		TAGTG	T	BRCA2	DEL	NM_000059.3		p.-1248	LOW_COVERAGE	FRAME_SHIFT	HIGH		N/A
chr13	32912240	rs80358615		G	T	BRCA2	SNP	NM_000059.3	c.3748G>T	p.E1250*	LOW_COVERAGE	STOP_GAINED	HIGH		pathogenic,untested
chr13	32912241	rs56400215		A	G	BRCA2	SNP	NM_000059.3	c.3749A>G	p.E1250G	LOW_COVERAGE	NON_SYNONYMOUS_CODING	MODERATE		unknown,untested
chr13	32912255	rs80358617		G	T	BRCA2	SNP	NM_000059.3	c.3763G>T	p.V1255L	LOW_COVERAGE	NON_SYNONYMOUS_CODING	MODERATE		unknown,untested
chr13	32912257	rs41293483		A	G	BRCA2	SNP	NM_000059.3	c.3765A>G	p.V1255	LOW_COVERAGE	SYNONYMOUS_CODING	LOW		N/A
chr13	32913646	rs80359488		TAATTC	T	BRCA2	DEL	NM_000059.3		p.-1719	LOW_COVERAGE	FRAME_SHIFT	HIGH		N/A
chr13	32913651	rs80358740		C	G	BRCA2	SNP	NM_000059.3	c.5159C>G	p.S1720*	LOW_COVERAGE	STOP_GAINED	HIGH		pathogenic,untested
chr13	32913655	rs80359490		CAG	C	BRCA2	DEL	NM_000059.3		p.-1722	LOW_COVERAGE	FRAME_SHIFT	HIGH		pathogenic,untested
chr13	32913656	rs80358741		A	T	BRCA2	SNP	NM_000059.3	c.5164A>T	p.S1722C	LOW_COVERAGE	NON_SYNONYMOUS_CODING	MODERATE		unknown
chr13	32913659	rs80358742		A	C,G	BRCA2	SNP	NM_000059.3	c.5167A>G	p.T1723A	LOW_COVERAGE	NON_SYNONYMOUS_CODING	MODERATE		unknown,untested
chr13	32913662	rs35335654		A	G	BRCA2	SNP	NM_000059.3	c.5170A>G	p.I1724V	LOW_COVERAGE	NON_SYNONYMOUS_CODING	MODERATE		other
chr13	32913663	rs80358743		T	C	BRCA2	SNP	NM_000059.3	c.5171T>C	p.I1724T	LOW_COVERAGE	NON_SYNONYMOUS_CODING	MODERATE		unknown
chr13	32913668	rs80359491		GA	G	BRCA2	DEL	NM_000059.3		p.-1726	LOW_COVERAGE	FRAME_SHIFT	HIGH		pathogenic,untested
chr13	32913674	rs80358744		G	A	BRCA2	SNP	NM_000059.3	c.5182G>A	p.D1728N	LOW_COVERAGE	NON_SYNONYMOUS_CODING	MODERATE		unknown,untested
chr13	32914950	rs276174873		C	T	BRCA2	SNP	NM_000059.3	c.6458C>T	p.P2153L	LOW_COVERAGE	NON_SYNONYMOUS_CODING	MODERATE		untested
chr13	32914953	rs80358882		A	C	BRCA2	SNP	NM_000059.3	c.6461A>C	p.Y2154S	LOW_COVERAGE	NON_SYNONYMOUS_CODING	MODERATE		unknown,untested
chr13	32914953	rs80359596		ATC	A	BRCA2	DEL	NM_000059.3		p.-2154	LOW_COVERAGE	FRAME_SHIFT	HIGH		N/A
chr13	32914953	rs80359597		ATC	A	BRCA2	DEL	NM_000059.3		p.-2154	LOW_COVERAGE	FRAME_SHIFT	HIGH		N/A
chr13	32914954	rs80358883		T	G	BRCA2	SNP	NM_000059.3	c.6462T>G	p.Y2154*	LOW_COVERAGE	STOP_GAINED	HIGH		pathogenic,untested
chr13	32914973	rs80359598		GACAA	G	BRCA2	DEL	NM_000059.3		p.-2161	LOW_COVERAGE	FRAME_SHIFT	HIGH		pathogenic,untested
chr13	32914977	rs11571660		A	G	BRCA2	SNP	NM_000059.3	c.6485A>G	p.K2162R	LOW_COVERAGE	NON_SYNONYMOUS_CODING	MODERATE		N/A
chr13	32914981	rs80359599		AC	A	BRCA2	DEL	NM_000059.3		p.-2164	LOW_COVERAGE	FRAME_SHIFT	HIGH		pathogenic,untested
chr13	32914984	rs276174874		GT	G	BRCA2	DEL	NM_000059.3		p.-2165	LOW_COVERAGE	FRAME_SHIFT	HIGH		pathogenic,untested
chr13	32914999	rs80359600		CAA	C	BRCA2	DEL	NM_000059.3		p.-2170	LOW_COVERAGE	FRAME_SHIFT	HIGH		pathogenic,untested
chr13	32915005	rs206076		G	C	BRCA2	SNP	NM_000059.3	c.6513G>C	p.V2171	LOW_COVERAGE	SYNONYMOUS_CODING	LOW		N/A
chr13	32918663	rs276174885		CTTAAAAACATATATGAAATATTTCTTTT	C	BRCA2	DEL	NM_000059.3			NO_COVERAGE	INTRON	MODIFIER		N/A
chr13	32918671	rs276174884		CAT	C	BRCA2	DEL	NM_000059.3			NO_COVERAGE	INTRON	MODIFIER		unknown,untested
chr13	32918675	rs81002811		T	A	BRCA2	SNP	NM_000059.3			NO_COVERAGE	INTRON	MODIFIER		untested,other
chr13	32918676	rs81002865		A	G	BRCA2	SNP	NM_000059.3			NO_COVERAGE	INTRON	MODIFIER		unknown,untested
chr13	32918681	rs81002821		A	G,T	BRCA2	SNP	NM_000059.3			NO_COVERAGE	INTRON	MODIFIER		unknown,untested
chr13	32918684	rs81002877		T	A	BRCA2	SNP	NM_000059.3			NO_COVERAGE	INTRON	MODIFIER		unknown,untested
chr13	32918695	rs80358908		G	T	BRCA2	SNP	NM_000059.3	c.6842G>T	p.G2281V	NO_COVERAGE	NON_SYNONYMOUS_CODING	MODERATE		unknown,untested
chr13	32918700	rs80358909		C	G	BRCA2	SNP	NM_000059.3	c.6847C>G	p.P2283A	NO_COVERAGE	NON_SYNONYMOUS_CODING	MODERATE		unknown,untested
chr13	32918701	rs80358910		C	A	BRCA2	SNP	NM_000059.3	c.6848C>A	p.P2283H	NO_COVERAGE	NON_SYNONYMOUS_CODING	MODERATE		unknown,untested
chr13	32918706	rs56272235		A	G	BRCA2	SNP	NM_000059.3	c.6853A>G	p.I2285V	NO_COVERAGE	NON_SYNONYMOUS_CODING	MODERATE		unknown,untested,other
chr13	32937633	rs112343538		G	A	BRCA2	SNP	NM_000059.3	c.8294G>A	p.C2765Y	LOW_COVERAGE	NON_SYNONYMOUS_CODING	MODERATE		N/A
chr13	32937635	rs80359705		AC	A	BRCA2	DEL	NM_000059.3		p.-2766	LOW_COVERAGE	FRAME_SHIFT	HIGH		pathogenic,untested
chr13	32937648	rs28897750		C	A	BRCA2	SNP	NM_000059.3	c.8309C>A	p.A2770D	LOW_COVERAGE	NON_SYNONYMOUS_CODING	MODERATE		unknown
chr13	32937656	rs143761565		T	C	BRCA2	SNP	NM_000059.3	c.8317T>C	p.S2773P	LOW_COVERAGE	NON_SYNONYMOUS_CODING	MODERATE		N/A
chr13	32937659	rs80359706		C	CT	BRCA2	INS	NM_000059.3		p.-2774?	LOW_COVERAGE	FRAME_SHIFT	HIGH		pathogenic,untested
chr13	32937661	rs276174904		T	TA	BRCA2	INS	NM_000059.3		p.-2775?	LOW_COVERAGE	FRAME_SHIFT	HIGH		pathogenic
chr13	32937663	rs80359073		T	C,G	BRCA2	SNP	NM_000059.3	c.8324T>G	p.M2775R	LOW_COVERAGE	NON_SYNONYMOUS_CODING	MODERATE		unknown,untested
chr13	32937670	rs80359802		G	A	BRCA2	SNP	NM_000059.3	c.8331G>A	p.K2777	LOW_COVERAGE	SYNONYMOUS_CODING	LOW		unknown,untested
chr13	32937671	rs81002837		G	T	BRCA2	SNP	NM_000059.3			LOW_COVERAGE	SPLICE_SITE_DONOR	HIGH		pathogenic,untested
chr13	32937697	rs199788656		A	G	BRCA2	SNP	NM_000059.3			LOW_COVERAGE	INTRON	MODIFIER		N/A
chr13	32953884	rs81002844		C	G,T	BRCA2	SNP	NM_000059.3			LOW_COVERAGE	INTRON	MODIFIER		pathogenic,untested
chr13	32953885	rs276174916		AGTT	AAA	BRCA2	DEL	NM_000059.3		p.-2985	LOW_COVERAGE	FRAME_SHIFT	HIGH		N/A
chr13	32953892	rs80359734		CTGAG	C	BRCA2	DEL	NM_000059.3		p.-2987	LOW_COVERAGE	FRAME_SHIFT	HIGH		N/A
chr13	32953895	rs80359147		A	G	BRCA2	SNP	NM_000059.3	c.8962A>G	p.S2988G	LOW_COVERAGE	NON_SYNONYMOUS_CODING	MODERATE		unknown,untested
chr13	32953902	rs80359148		G	A	BRCA2	SNP	NM_000059.3	c.8969G>A	p.W2990*	LOW_COVERAGE	STOP_GAINED	HIGH		pathogenic
chr13	32953903	rs80359149		G	A	BRCA2	SNP	NM_000059.3	c.8970G>A	p.W2990*	LOW_COVERAGE	STOP_GAINED	HIGH		pathogenic,untested
chr13	32953905	rs80359150		G	A	BRCA2	SNP	NM_000059.3	c.8972G>A	p.R2991H	LOW_COVERAGE	NON_SYNONYMOUS_CODING	MODERATE		untested,other
chr13	32953905	rs80359736		GTCCATCATCAGATTTATATTCTCTGTTAACAGAAGGAAAGAGATACAGAATTTATCATCTTGCAACTTCAAAATCTAAAAGTAAATCTGAAAGAGCTAACATACAGTTAGCAGCGACAAAAAAAAC	G	BRCA2	DEL	NM_000059.3		p.RPSSDLYSLLTEGKRYRIYHLATSKSKSKSERANIQLAATKKT2991R	LOW_COVERAGE	CODON_DELETION	MODERATE		N/A
chr13	32953912	rs80359737		ATCAG	A	BRCA2	DEL	NM_000059.3		p.-2994	LOW_COVERAGE	FRAME_SHIFT	HIGH		pathogenic,untested
chr13	32953930	rs80359804		G	A	BRCA2	SNP	NM_000059.3	c.8997G>A	p.L2999	LOW_COVERAGE	SYNONYMOUS_CODING	LOW		unknown,untested
chr13	32953932	rs80359151		T	A	BRCA2	SNP	NM_000059.3	c.8999T>A	p.L3000*	LOW_COVERAGE	STOP_GAINED	HIGH		pathogenic,untested
chr13	32953937	rs80359152		G	A	BRCA2	SNP	NM_000059.3	c.9004G>A	p.E3002K	LOW_COVERAGE	NON_SYNONYMOUS_CODING	MODERATE		untested,other
chr13	32953939	rs80359153		A	T	BRCA2	SNP	NM_000059.3	c.9006A>T	p.E3002D	LOW_COVERAGE	NON_SYNONYMOUS_CODING	MODERATE		other,probable-pathogenic
chr13	32953947	rs80359739		GAT	G	BRCA2	DEL	NM_000059.3		p.-3005	LOW_COVERAGE	FRAME_SHIFT	HIGH		pathogenic
chr13	32953947	rs80359740		GAT	G	BRCA2	DEL	NM_000059.3		p.-3005	LOW_COVERAGE	FRAME_SHIFT	HIGH		N/A
chr13	32953951	rs80359154		C	A	BRCA2	SNP	NM_000059.3	c.9018C>A	p.Y3006*	LOW_COVERAGE	STOP_GAINED	HIGH		pathogenic,untested
chr13	32972254	rs376783622		G	C	BRCA2	SNP	NM_000059.3			LOW_COVERAGE	INTRON	MODIFIER		N/A
chr13	32972259	rs369703703		T	A	BRCA2	SNP	NM_000059.3			LOW_COVERAGE	INTRON	MODIFIER		N/A
chr13	32972260	rs373472929		A	G	BRCA2	SNP	NM_000059.3			LOW_COVERAGE	INTRON	MODIFIER		N/A
chr13	32972279	rs56177715		C	T	BRCA2	SNP	NM_000059.3			LOW_COVERAGE	INTRON	MODIFIER		untested,other
chr13	32972280	rs11571830		G	A	BRCA2	SNP	NM_000059.3			LOW_COVERAGE	INTRON	MODIFIER		untested,non-pathogenic
chr13	32972286	rs276174929		A	AT	BRCA2	INS	NM_000059.3			LOW_COVERAGE	INTRON	MODIFIER		unknown
chr13	32972291	rs81002857		T	C	BRCA2	SNP	NM_000059.3			LOW_COVERAGE	INTRON	MODIFIER		unknown,untested
chr13	32972294	rs67376267		A	AT	BRCA2	INS	NM_000059.3			LOW_COVERAGE	INTRON	MODIFIER		N/A
chr13	32972297	rs81002895		A	G	BRCA2	SNP	NM_000059.3			LOW_COVERAGE	SPLICE_SITE_ACCEPTOR	HIGH		pathogenic,untested
chr13	32972308	rs80359236		C	T	BRCA2	SNP	NM_000059.3	c.9658C>T	p.P3220S	LOW_COVERAGE	NON_SYNONYMOUS_CODING	MODERATE		unknown,untested
chr13	32972315	rs80359772		GT	G	BRCA2	DEL	NM_000059.3		p.-3222	LOW_COVERAGE	FRAME_SHIFT	HIGH		pathogenic,untested
chr13	32972320	rs374321381		A	T	BRCA2	SNP	NM_000059.3	c.9670A>T	p.I3224L	LOW_COVERAGE	NON_SYNONYMOUS_CODING	MODERATE		N/A
chr13	32972321	rs80359773		T	TA	BRCA2	INS	NM_000059.3		p.-3224?	LOW_COVERAGE	FRAME_SHIFT	HIGH		pathogenic
chr13	32972324	rs80359774		AT	A	BRCA2	DEL	NM_000059.3		p.-3225	LOW_COVERAGE	FRAME_SHIFT	HIGH		pathogenic,untested
chr13	32972327	rs80359237		A	G	BRCA2	SNP	NM_000059.3	c.9677A>G	p.Y3226C	LOW_COVERAGE	NON_SYNONYMOUS_CODING	MODERATE		unknown,untested
chr13	32972340	rs80359238		A	T	BRCA2	SNP	NM_000059.3	c.9690A>T	p.L3230F	LOW_COVERAGE	NON_SYNONYMOUS_CODING	MODERATE		unknown,untested
chr13	32972346	rs80359775		TTGTA	T	BRCA2	DEL	NM_000059.3		p.-3233	LOW_COVERAGE	FRAME_SHIFT	HIGH		N/A
chr13	48916683	rs200537722		C	T	RB1	SNP	NM_000321.2			LOW_COVERAGE	INTRON	MODIFIER		N/A
chr13	48916736	rs371655281		G	A	RB1	SNP	NM_000321.2	c.266G>A	p.G89E	LOW_COVERAGE	NON_SYNONYMOUS_CODING	MODERATE		N/A
chr13	48916793	rs376408183		T	C	RB1	SNP	NM_000321.2	c.323T>C	p.V108A	LOW_COVERAGE	NON_SYNONYMOUS_CODING	MODERATE		N/A
chr13	48916811	rs139673557		C	T	RB1	SNP	NM_000321.2	c.341C>T	p.S114L	LOW_COVERAGE	NON_SYNONYMOUS_CODING	MODERATE		N/A
chr13	48955314	rs373846570		A	G	RB1	SNP	NM_000321.2			NO_COVERAGE	INTRON	MODIFIER		N/A
chr13	48955319	rs11351399		CA	C	RB1	DEL	NM_000321.2			NO_COVERAGE	INTRON	MODIFIER		N/A
chr13	48955327	rs140363907		T	A	RB1	SNP	NM_000321.2			NO_COVERAGE	INTRON	MODIFIER		N/A
chr13	48955342	rs144996130		T	G	RB1	SNP	NM_000321.2			NO_COVERAGE	INTRON	MODIFIER		N/A
chr13	48955363	rs148580581		CT	C	RB1	DEL	NM_000321.2			NO_COVERAGE	INTRON	MODIFIER		N/A
chr13	48955374	rs201020747		C	A	RB1	SNP	NM_000321.2			NO_COVERAGE	INTRON	MODIFIER		N/A
chr13	48955395	rs146801558		A	T	RB1	SNP	NM_000321.2	c.1511A>T	p.Q504L	NO_COVERAGE	NON_SYNONYMOUS_CODING	MODERATE		N/A
chr13	48955396	rs140500741		G	A	RB1	SNP	NM_000321.2	c.1512G>A	p.Q504	NO_COVERAGE	SYNONYMOUS_CODING	LOW		N/A
chr13	48955415	rs145729675		G	A	RB1	SNP	NM_000321.2	c.1531G>A	p.D511N	NO_COVERAGE	NON_SYNONYMOUS_CODING	MODERATE		N/A
chr13	49033812	rs201697122		T	C	RB1	SNP	NM_000321.2			LOW_COVERAGE	INTRON	MODIFIER		N/A
chr13	49033817	rs371894780		C	T	RB1	SNP	NM_000321.2			LOW_COVERAGE	INTRON	MODIFIER		N/A
chr13	49033818	rs200501806		C	T	RB1	SNP	NM_000321.2			LOW_COVERAGE	INTRON	MODIFIER		N/A
chr13	49033829	rs142509759		C	T	RB1	SNP	NM_000321.2	c.1966C>T	p.R656W	LOW_COVERAGE	NON_SYNONYMOUS_CODING	MODERATE		unknown
chr13	49033830	rs202031219		G	A	RB1	SNP	NM_000321.2	c.1967G>A	p.R656Q	LOW_COVERAGE	NON_SYNONYMOUS_CODING	MODERATE		N/A
chr13	49033835	rs202119986		G	A	RB1	SNP	NM_000321.2	c.1972G>A	p.A658T	LOW_COVERAGE	NON_SYNONYMOUS_CODING	MODERATE		N/A
chr13	49033842	rs121913299		TCCGG	T	RB1	DEL	NM_000321.2		p.-660	LOW_COVERAGE	FRAME_SHIFT	HIGH		N/A
chr13	49033844	rs137853294		C	T	RB1	SNP	NM_000321.2	c.1981C>T	p.R661W	LOW_COVERAGE	NON_SYNONYMOUS_CODING	MODERATE		pathogenic
chr13	49047524	rs374157786		G	A	RB1	SNP	NM_000321.2	c.2518G>A	p.G840R	LOW_COVERAGE	NON_SYNONYMOUS_CODING	MODERATE		N/A
chr13	49047564	rs200176589		T	C	RB1	SNP	NM_000321.2			LOW_COVERAGE	INTRON	MODIFIER		N/A
chr13	49047572	rs374198075		A	G	RB1	SNP	NM_000321.2			LOW_COVERAGE	INTRON	MODIFIER		N/A
chr13	49047594	rs181519914		A	G	RB1	SNP	NM_000321.2			LOW_COVERAGE	INTRON	MODIFIER		N/A
chr13	103508426	rs369013428		A	G	BIVM-ERCC5	SNP	NM_001204425.1	c.1854A>G	p.E618	LOW_COVERAGE	SYNONYMOUS_CODING	LOW		N/A
chr13	103508434	rs36034203		A	AC	BIVM-ERCC5	INS	NM_001204425.1		p.-621?	LOW_COVERAGE	FRAME_SHIFT	HIGH		N/A
chr13	103508434	rs59731086		A	G	BIVM-ERCC5	SNP	NM_001204425.1	c.1862A>G	p.E621G	LOW_COVERAGE	NON_SYNONYMOUS_CODING	MODERATE		N/A
chr13	103508444	rs142884592		T	C	BIVM-ERCC5	SNP	NM_001204425.1	c.1872T>C	p.N624	LOW_COVERAGE	SYNONYMOUS_CODING	LOW		N/A
chr13	103508460	rs121434573		C	T	BIVM-ERCC5	SNP	NM_001204425.1	c.1888C>T	p.Q630*	LOW_COVERAGE	STOP_GAINED	HIGH		pathogenic
chr13	103508504	rs55996137		T	TCATGTC	ERCC5	INS	NM_000123.3			LOW_COVERAGE	INTRON	MODIFIER		N/A
chr13	103515301	rs60682853		A	G	ERCC5	SNP	NM_000123.3	c.1802A>G	p.E601G	LOW_COVERAGE	NON_SYNONYMOUS_CODING	MODERATE		N/A
chr13	103515309	rs373893754		G	T	ERCC5	SNP	NM_000123.3	c.1810G>T	p.V604L	LOW_COVERAGE	NON_SYNONYMOUS_CODING	MODERATE		N/A
chr13	103515325	rs371842233		A	T	ERCC5	SNP	NM_000123.3	c.1826A>T	p.K609I	LOW_COVERAGE	NON_SYNONYMOUS_CODING	MODERATE		N/A
chr13	103515351	rs375506595		A	G	ERCC5	SNP	NM_000123.3	c.1852A>G	p.I618V	LOW_COVERAGE	NON_SYNONYMOUS_CODING	MODERATE		N/A
chr13	103518620	rs201744259		G	C	ERCC5	SNP	NM_000123.3	c.2208G>C	p.L736F	LOW_COVERAGE	NON_SYNONYMOUS_CODING	MODERATE		N/A
chr13	103524732	rs142856022		C	A	ERCC5	SNP	NM_000123.3	c.2863C>A	p.L955I	LOW_COVERAGE	NON_SYNONYMOUS_CODING	MODERATE		N/A
chr13	103524734	rs150671111		C	T	ERCC5	SNP	NM_000123.3	c.2865C>T	p.L955	LOW_COVERAGE	SYNONYMOUS_CODING	LOW		N/A
chr13	103524746	rs41281674		A	C	ERCC5	SNP	NM_000123.3	c.2877A>C	p.R959S	LOW_COVERAGE	NON_SYNONYMOUS_CODING	MODERATE		N/A
chr13	103524747	rs121434570		G	T	ERCC5	SNP	NM_000123.3	c.2878G>T	p.E960*	LOW_COVERAGE	STOP_GAINED	HIGH		pathogenic
chr13	103524762	rs4150360		C	T	ERCC5	SNP	NM_000123.3			LOW_COVERAGE	INTRON	MODIFIER		N/A
chr13	103524796	rs182803711		G	A,C	ERCC5	SNP	NM_000123.3			LOW_COVERAGE	INTRON	MODIFIER		N/A
chr14	35873005	rs112273456		C	G	NFKBIA	SNP	NM_020529.2			LOW_COVERAGE	SPLICE_SITE_ACCEPTOR	HIGH		N/A
chr14	35873006	rs112716734		T	A	NFKBIA	SNP	NM_020529.2			LOW_COVERAGE	SPLICE_SITE_ACCEPTOR	HIGH		N/A
chr14	35873007	rs374251732		G	A	NFKBIA	SNP	NM_020529.2			LOW_COVERAGE	INTRON	MODIFIER		N/A
chr14	35873035	rs189701309		G	C	NFKBIA	SNP	NM_020529.2			LOW_COVERAGE	INTRON	MODIFIER		N/A
chr14	95599077	rs191668077		G	T	DICER1	SNP	NM_177438.2			LOW_COVERAGE	INTRON	MODIFIER		N/A
chr14	95599082	rs145668634		T	C	DICER1	SNP	NM_177438.2			LOW_COVERAGE	INTRON	MODIFIER		N/A
chr15	40462326	rs113437650		G	A	BUB1B	SNP	NM_001211.5			LOW_COVERAGE	INTRON	MODIFIER		N/A
chr15	40462349	rs370352952		A	T	BUB1B	SNP	NM_001211.5			NO_COVERAGE	INTRON	MODIFIER		N/A
chr15	40462368	rs377039578		A	T	BUB1B	SNP	NM_001211.5			NO_COVERAGE	INTRON	MODIFIER		N/A
chr15	40462383	rs66540903		GT	G	BUB1B	DEL	NM_001211.5			NO_COVERAGE	INTRON	MODIFIER		N/A
chr15	40462401	rs372984239		T	C	BUB1B	SNP	NM_001211.5			NO_COVERAGE	INTRON	MODIFIER		N/A
chr15	40500853	rs143559902		C	G	BUB1B	SNP	NM_001211.5	c.2025C>G	p.D675E	NO_COVERAGE	NON_SYNONYMOUS_CODING	MODERATE		N/A
chr15	40500900	rs200060772		C	T	BUB1B	SNP	NM_001211.5	c.2072C>T	p.S691L	LOW_COVERAGE	NON_SYNONYMOUS_CODING	MODERATE		N/A
chr15	40501827	rs184547362		C	A	BUB1B	SNP	NM_001211.5			LOW_COVERAGE	INTRON	MODIFIER		N/A
chr16	2097751	rs2302172		C	T	NTHL1	SNP	NM_002528.5	c.98G>A	p.R33K	LOW_COVERAGE	NON_SYNONYMOUS_CODING	MODERATE		N/A
chr16	2097752	rs369039003		T	C	NTHL1	SNP	NM_002528.5	c.97A>G	p.R33G	LOW_COVERAGE	NON_SYNONYMOUS_CODING	MODERATE		N/A
chr16	2097774	rs370814682		G	A	NTHL1	SNP	NM_002528.5	c.75C>T	p.P25	LOW_COVERAGE	SYNONYMOUS_CODING	LOW		N/A
chr16	2097788	rs3087469		G	A	NTHL1	SNP	NM_002528.5	c.61C>T	p.R21W	LOW_COVERAGE	NON_SYNONYMOUS_CODING	MODERATE		N/A
chr16	2097793	rs372992221		C	T	NTHL1	SNP	NM_002528.5	c.56G>A	p.R19Q	LOW_COVERAGE	NON_SYNONYMOUS_CODING	MODERATE		N/A
chr16	2097796	rs370539291		G	C	NTHL1	SNP	NM_002528.5	c.53C>G	p.T18S	LOW_COVERAGE	NON_SYNONYMOUS_CODING	MODERATE		N/A
chr16	2097802	rs376966505		A	T	NTHL1	SNP	NM_002528.5	c.47T>A	p.M16K	LOW_COVERAGE	NON_SYNONYMOUS_CODING	MODERATE		N/A
chr16	2097833	rs370913375		C	T	NTHL1	SNP	NM_002528.5	c.16G>A	p.E6K	LOW_COVERAGE	NON_SYNONYMOUS_CODING	MODERATE		N/A
chr16	2113043	rs121964862		C	T	TSC2	SNP	NM_001114382.1	c.1432C>T	p.Q478*	LOW_COVERAGE	STOP_GAINED	HIGH		pathogenic,untested
chr16	2113051	rs45514794		T	G	TSC2	SNP	NM_001114382.1	c.1440T>G	p.Y480*	LOW_COVERAGE	STOP_GAINED	HIGH		untested
chr16	2113054	rs137854876		G	A	TSC2	SNP	NM_001114382.1	c.1443G>A	p.E481	LOW_COVERAGE	SYNONYMOUS_CODING	LOW		untested
chr16	2113058	rs45517172		C	T	TSC2	SNP	NM_001114382.1			LOW_COVERAGE	INTRON	MODIFIER		untested
chr16	2113069	rs182743311		G	A	TSC2	SNP	NM_001114382.1			LOW_COVERAGE	INTRON	MODIFIER		N/A
chr16	2113070	rs371644025		G	T	TSC2	SNP	NM_001114382.1			LOW_COVERAGE	INTRON	MODIFIER		N/A
chr16	2113072	rs375947241		C	T	TSC2	SNP	NM_001114382.1			LOW_COVERAGE	INTRON	MODIFIER		untested
chr16	2113083	rs368999204		G	A	TSC2	SNP	NM_001114382.1			LOW_COVERAGE	INTRON	MODIFIER		N/A
chr16	2113100	rs371224572		C	T	TSC2	SNP	NM_001114382.1			LOW_COVERAGE	INTRON	MODIFIER		N/A
chr16	2113112	rs375421101		G	A	TSC2	SNP	NM_001114382.1			LOW_COVERAGE	INTRON	MODIFIER		N/A
chr16	2121933	rs45517210		C	T	TSC2	SNP	NM_001114382.1	c.2095C>T	p.Q699*	LOW_COVERAGE	STOP_GAINED	HIGH		untested
chr16	2121947	rs137854029		C	T	TSC2	SNP	NM_001114382.1			LOW_COVERAGE	INTRON	MODIFIER		untested
chr16	2121948	rs367915255		G	A	TSC2	SNP	NM_001114382.1			LOW_COVERAGE	INTRON	MODIFIER		N/A
chr16	2121970	rs45517211		G	A	TSC2	SNP	NM_001114382.1			LOW_COVERAGE	INTRON	MODIFIER		untested
chr16	2121978	rs186681035		A	G	TSC2	SNP	NM_001114382.1			LOW_COVERAGE	INTRON	MODIFIER		untested
chr16	2121983	rs190309164		G	T	TSC2	SNP	NM_001114382.1			LOW_COVERAGE	INTRON	MODIFIER		N/A
chr16	2122046	rs112515097		C	T	TSC2	SNP	NM_001114382.1			LOW_COVERAGE	INTRON	MODIFIER		N/A
chr16	2129435	rs375837026		T	G	TSC2	SNP	NM_001114382.1			LOW_COVERAGE	INTRON	MODIFIER		N/A
chr16	2135023	rs144062721		A	G	TSC2	SNP	NM_000548.3	c.4565A>G	p.N1522S	LOW_COVERAGE	NON_SYNONYMOUS_CODING	MODERATE		untested
chr16	2135025	rs137854411		GA	G	TSC2	DEL	NM_000548.3		p.-1523	LOW_COVERAGE	FRAME_SHIFT	HIGH		untested
chr16	2135034	rs45497598		G	C	TSC2	SNP	NM_001114382.1			LOW_COVERAGE	INTRON	MODIFIER		untested
chr16	2135039	rs45517350		C	T	TSC2	SNP	NM_001114382.1			LOW_COVERAGE	INTRON	MODIFIER		untested
chr16	2135053	rs374377457		T	C	TSC2	SNP	NM_001114382.1			LOW_COVERAGE	INTRON	MODIFIER		N/A
chr16	2135058	rs368331797		T	G	TSC2	SNP	NM_001114382.1			LOW_COVERAGE	INTRON	MODIFIER		N/A
chr16	2135071	rs142227748		C	T	TSC2	SNP	NM_001114382.1			LOW_COVERAGE	INTRON	MODIFIER		untested
chr16	2135073	rs45482793		C	T	TSC2	SNP	NM_001114382.1			LOW_COVERAGE	INTRON	MODIFIER		untested
chr16	2135074	rs45517351		G	A	TSC2	SNP	NM_001114382.1			LOW_COVERAGE	INTRON	MODIFIER		untested
chr16	2135077	rs45482792		T	A	TSC2	SNP	NM_001114382.1			LOW_COVERAGE	INTRON	MODIFIER		untested
chr16	3778484	rs73491896		C	T	CREBBP	SNP	NM_004380.2	c.6564G>A	p.Q2188	LOW_COVERAGE	SYNONYMOUS_CODING	LOW		non-pathogenic
chr16	3778547	rs143030370		C	T	CREBBP	SNP	NM_004380.2	c.6501G>A	p.Q2167	LOW_COVERAGE	SYNONYMOUS_CODING	LOW		N/A
chr16	3778580	rs375873200		T	C	CREBBP	SNP	NM_004380.2	c.6468A>G	p.P2156	LOW_COVERAGE	SYNONYMOUS_CODING	LOW		N/A
chr16	3778591	rs370693698		C	T	CREBBP	SNP	NM_004380.2	c.6457G>A	p.G2153S	LOW_COVERAGE	NON_SYNONYMOUS_CODING	MODERATE		N/A
chr16	3778598	rs371497730		C	T	CREBBP	SNP	NM_004380.2	c.6450G>A	p.P2150	LOW_COVERAGE	SYNONYMOUS_CODING	LOW		N/A
chr16	3778603	rs147448293		C	T	CREBBP	SNP	NM_004380.2	c.6445G>A	p.V2149M	LOW_COVERAGE	NON_SYNONYMOUS_CODING	MODERATE		N/A
chr16	3778604	rs148539895		G	A	CREBBP	SNP	NM_004380.2	c.6444C>T	p.G2148	LOW_COVERAGE	SYNONYMOUS_CODING	LOW		N/A
chr16	3778716	rs149930719		T	C	CREBBP	SNP	NM_004380.2	c.6332A>G	p.N2111S	LOW_COVERAGE	NON_SYNONYMOUS_CODING	MODERATE		N/A
chr16	3779126	rs202099897		C	T	CREBBP	SNP	NM_004380.2	c.5922G>A	p.R1974	LOW_COVERAGE	SYNONYMOUS_CODING	LOW		N/A
chr16	3779162	rs370565083		G	A	CREBBP	SNP	NM_004380.2	c.5886C>T	p.I1962	LOW_COVERAGE	SYNONYMOUS_CODING	LOW		N/A
chr16	3779174	rs373950003		C	G	CREBBP	SNP	NM_004380.2	c.5874G>C	p.A1958	LOW_COVERAGE	SYNONYMOUS_CODING	LOW		N/A
chr16	3779189	rs202187567		A	G	CREBBP	SNP	NM_004380.2	c.5859T>C	p.P1953	LOW_COVERAGE	SYNONYMOUS_CODING	LOW		N/A
chr16	3781491	rs370472097		G	A	CREBBP	SNP	NM_004380.2			LOW_COVERAGE	INTRON	MODIFIER		N/A
chr16	3781529	rs3025677		T	A	CREBBP	SNP	NM_004380.2			LOW_COVERAGE	INTRON	MODIFIER		N/A
chr16	3781535	rs184307159		C	T	CREBBP	SNP	NM_004380.2			LOW_COVERAGE	INTRON	MODIFIER		N/A
chr16	3799576	rs374290703		T	C	CREBBP	SNP	NM_004380.2			LOW_COVERAGE	INTRON	MODIFIER		N/A
chr16	3799613	rs373374163		T	C	CREBBP	SNP	NM_004380.2			LOW_COVERAGE	INTRON	MODIFIER		N/A
chr16	3799627	rs200782888		C	T	CREBBP	SNP	NM_004380.2			LOW_COVERAGE	SPLICE_SITE_DONOR	HIGH		N/A
chr16	3799632	rs267606752		C	T	CREBBP	SNP	NM_004380.2	c.3832G>A	p.E1278K	LOW_COVERAGE	NON_SYNONYMOUS_CODING	MODERATE		pathogenic
chr16	3799633	rs141869477		G	A	CREBBP	SNP	NM_004380.2	c.3831C>T	p.P1277	LOW_COVERAGE	SYNONYMOUS_CODING	LOW		N/A
chr16	3799658	rs201862654		T	C	CREBBP	SNP	NM_004380.2	c.3806A>G	p.K1269R	LOW_COVERAGE	NON_SYNONYMOUS_CODING	MODERATE		N/A
chr16	3799702	rs200914501		A	G	CREBBP	SNP	NM_004380.2			LOW_COVERAGE	INTRON	MODIFIER		N/A
chr16	3799717	rs374761520		A	G	CREBBP	SNP	NM_004380.2			LOW_COVERAGE	INTRON	MODIFIER		N/A
chr16	3808052	rs75459669		TA	T,TAA	CREBBP	DEL	NM_004380.2			LOW_COVERAGE	INTRON	MODIFIER		N/A
chr16	3808078	rs73493530		A	T	CREBBP	SNP	NM_004380.2			LOW_COVERAGE	INTRON	MODIFIER		N/A
chr16	3831187	rs130018		T	A	CREBBP	SNP	NM_004380.2			LOW_COVERAGE	INTRON	MODIFIER		non-pathogenic
chr16	3831209	rs371134537		T	C	CREBBP	SNP	NM_004380.2	c.1672A>G	p.T558A	LOW_COVERAGE	NON_SYNONYMOUS_CODING	MODERATE		N/A
chr16	3831230	rs61753381		G	T	CREBBP	SNP	NM_004380.2	c.1651C>A	p.L551I	LOW_COVERAGE	NON_SYNONYMOUS_CODING	MODERATE		non-pathogenic
chr16	3831248	rs371285951		A	G	CREBBP	SNP	NM_004380.2	c.1633T>C	p.L545	LOW_COVERAGE	SYNONYMOUS_CODING	LOW		N/A
chr16	3929784	rs368472504		G	A	CREBBP	SNP	NM_004380.2			LOW_COVERAGE	INTRON	MODIFIER		N/A
chr16	3929801	rs201905969		C	T	CREBBP	SNP	NM_004380.2			LOW_COVERAGE	INTRON	MODIFIER		N/A
chr16	3929831	rs77109850		A	G	CREBBP	SNP	NM_004380.2			LOW_COVERAGE	SPLICE_SITE_DONOR	HIGH		N/A
chr16	3929858	rs201121768		G	C	CREBBP	SNP	NM_004380.2	c.60C>G	p.P20	LOW_COVERAGE	SYNONYMOUS_CODING	LOW		N/A
chr16	3929861	rs142859543		C	A	CREBBP	SNP	NM_004380.2	c.57G>T	p.S19	LOW_COVERAGE	SYNONYMOUS_CODING	LOW		N/A
chr16	3929879	rs147352379		T	C	CREBBP	SNP	NM_004380.2	c.39A>G	p.K13	LOW_COVERAGE	SYNONYMOUS_CODING	LOW		N/A
chr16	3929892	rs137867843		G	A	CREBBP	SNP	NM_004380.2	c.26C>T	p.P9L	LOW_COVERAGE	NON_SYNONYMOUS_CODING	MODERATE		N/A
chr16	3929897	rs375531370		G	A	CREBBP	SNP	NM_004380.2	c.21C>T	p.D7	LOW_COVERAGE	SYNONYMOUS_CODING	LOW		N/A
chr16	9923439	rs372324916		G	A	GRIN2A	SNP	NM_001134408.1	c.1848C>T	p.S616	LOW_COVERAGE	SYNONYMOUS_CODING	LOW		N/A
chr16	9923445	rs138236719		A	G	GRIN2A	SNP	NM_001134408.1	c.1842T>C	p.N614	LOW_COVERAGE	SYNONYMOUS_CODING	LOW		N/A
chr16	9923501	rs372504185		C	T	GRIN2A	SNP	NM_001134408.1	c.1786G>A	p.G596R	LOW_COVERAGE	NON_SYNONYMOUS_CODING	MODERATE		N/A
chr16	9923507	rs367543140		G	A	GRIN2A	SNP	NM_001134408.1	c.1780C>T	p.P594S	LOW_COVERAGE	NON_SYNONYMOUS_CODING	MODERATE		untested
chr16	50816398	rs377444846		A	G	CYLD	SNP	NM_015247.2			LOW_COVERAGE	INTRON	MODIFIER		N/A
chr16	50816414	rs371247641		C	T	CYLD	SNP	NM_015247.2			LOW_COVERAGE	INTRON	MODIFIER		N/A
chr16	50816437	rs72210875		G	GGT,GTG	CYLD	INS	NM_015247.2			LOW_COVERAGE	INTRON	MODIFIER		N/A
chr16	50816452	rs200771608		T	TGC	CYLD	INS	NM_015247.2			LOW_COVERAGE	INTRON	MODIFIER		N/A
chr16	50816452	rs58882123		T	TGC	CYLD	INS	NM_015247.2			LOW_COVERAGE	INTRON	MODIFIER		N/A
chr16	50825532	rs373971257		A	C	CYLD	SNP	NM_015247.2	c.2172A>C	p.K724N	LOW_COVERAGE	NON_SYNONYMOUS_CODING	MODERATE		N/A
chr16	68835822	rs367860430		T	A	CDH1	SNP	NM_004360.3			LOW_COVERAGE	INTRON	MODIFIER		N/A
chr16	68835823	rs33932809		C	T	CDH1	SNP	NM_004360.3			LOW_COVERAGE	INTRON	MODIFIER		N/A
chr16	68835872	rs33932753		C	A	CDH1	SNP	NM_004360.3			LOW_COVERAGE	INTRON	MODIFIER		N/A
chr16	68835874	rs369327990		T	C	CDH1	SNP	NM_004360.3			LOW_COVERAGE	INTRON	MODIFIER		N/A
chr16	68835885	rs33983707		G	A	CDH1	SNP	NM_004360.3			LOW_COVERAGE	INTRON	MODIFIER		N/A
chr16	68835912	rs35695180		T	C	CDH1	SNP	NM_004360.3			LOW_COVERAGE	INTRON	MODIFIER		N/A
chr16	89833623	rs374030577		A	C	FANCA	SNP	NM_000135.2	c.2527T>G	p.Y843D	LOW_COVERAGE	NON_SYNONYMOUS_CODING	MODERATE		N/A
chr16	89833643	rs142869950		A	T	FANCA	SNP	NM_000135.2	c.2507T>A	p.F836Y	LOW_COVERAGE	NON_SYNONYMOUS_CODING	MODERATE		N/A
chr16	89833652	rs374909752		A	G	FANCA	SNP	NM_000135.2			LOW_COVERAGE	INTRON	MODIFIER		N/A
chr16	89833669	rs375887565		T	C	FANCA	SNP	NM_000135.2			LOW_COVERAGE	INTRON	MODIFIER		N/A
chr16	89837062	rs200403206		A	T	FANCA	SNP	NM_000135.2			LOW_COVERAGE	INTRON	MODIFIER		N/A
chr16	89837067	rs183153766		C	A	FANCA	SNP	NM_000135.2			LOW_COVERAGE	INTRON	MODIFIER		N/A
chr16	89837083	rs368679696		C	T	FANCA	SNP	NM_000135.2			LOW_COVERAGE	INTRON	MODIFIER		N/A
chr16	89837112	rs35069151		G	T	FANCA	SNP	NM_000135.2			LOW_COVERAGE	INTRON	MODIFIER		N/A
chr17	7578376	rs150607408		C	T	TP53	SNP	NM_001126117.1	c.158G>A	p.S53N	LOW_COVERAGE	NON_SYNONYMOUS_CODING	MODERATE		N/A
chr17	7579630	rs67112752		TCAGCCCCCCAGCCCCC	T	TP53	DEL	NM_001126117.1			LOW_COVERAGE	UPSTREAM	MODIFIER		N/A
chr17	7579633	rs66479507		G	GC	TP53	INS	NM_001126117.1			LOW_COVERAGE	UPSTREAM	MODIFIER		N/A
chr17	7579705	rs201753350		C	T	TP53	SNP	NM_001126114.2	c.91G>A	p.V31I	LOW_COVERAGE	NON_SYNONYMOUS_CODING	MODERATE		N/A
chr17	7579706	rs370992294		G	A	TP53	SNP	NM_001126114.2	c.90C>T	p.N30	LOW_COVERAGE	SYNONYMOUS_CODING	LOW		N/A
chr17	29550473	rs199474774		T	G	NF1	SNP	NM_001042492.2	c.1733T>G	p.L578R	LOW_COVERAGE	NON_SYNONYMOUS_CODING	MODERATE		untested
chr17	29550482	rs199474759		T	C	NF1	SNP	NM_001042492.2	c.1742T>C	p.I581T	LOW_COVERAGE	NON_SYNONYMOUS_CODING	MODERATE		untested
chr17	29550488	rs199474760		A	G	NF1	SNP	NM_001042492.2	c.1748A>G	p.K583R	LOW_COVERAGE	NON_SYNONYMOUS_CODING	MODERATE		untested
chr17	29557830	rs377623497		G	C	NF1	SNP	NM_001042492.2			LOW_COVERAGE	INTRON	MODIFIER		N/A
chr17	29557831	rs373925646		C	T	NF1	SNP	NM_001042492.2			LOW_COVERAGE	INTRON	MODIFIER		N/A
chr17	29557856	rs201550230		A	G	NF1	SNP	NM_001042492.2			LOW_COVERAGE	INTRON	MODIFIER		N/A
chr17	37618357	rs144433454		G	A	CDK12	SNP	NM_016507.2	c.33G>A	p.K11	LOW_COVERAGE	SYNONYMOUS_CODING	LOW		N/A
chr17	37618444	rs376924002		G	A	CDK12	SNP	NM_016507.2	c.120G>A	p.S40	LOW_COVERAGE	SYNONYMOUS_CODING	LOW		N/A
chr17	37649141	rs151279931		C	T	CDK12	SNP	NM_016507.2	c.2246C>T	p.T749I	LOW_COVERAGE	NON_SYNONYMOUS_CODING	MODERATE		N/A
chr17	37649158	rs370176119		A	G	CDK12	SNP	NM_016507.2			LOW_COVERAGE	INTRON	MODIFIER		N/A
chr17	37649204	rs183044185		T	G	CDK12	SNP	NM_016507.2			LOW_COVERAGE	INTRON	MODIFIER		N/A
chr17	37863205	rs368864942		C	T	ERBB2	SNP	NM_004448.2			LOW_COVERAGE	INTRON	MODIFIER		N/A
chr17	37863339	rs140441229		A	G	ERBB2	SNP	NM_004448.2	c.170A>G	p.Q57R	LOW_COVERAGE	NON_SYNONYMOUS_CODING	MODERATE		N/A
chr17	37872511	rs66460975		C	CG	ERBB2	INS	NM_004448.2			LOW_COVERAGE	INTRON	MODIFIER		N/A
chr17	37872517	rs143780104		C	A	ERBB2	SNP	NM_004448.2			LOW_COVERAGE	INTRON	MODIFIER		N/A
chr17	37872528	rs146858912		C	G	ERBB2	SNP	NM_004448.2			LOW_COVERAGE	INTRON	MODIFIER		N/A
chr17	37872585	rs368632077		C	T	ERBB2	SNP	NM_004448.2	c.1545C>T	p.C515	LOW_COVERAGE	SYNONYMOUS_CODING	LOW		N/A
chr17	37872586	rs371623072		G	A	ERBB2	SNP	NM_004448.2	c.1546G>A	p.A516T	LOW_COVERAGE	NON_SYNONYMOUS_CODING	MODERATE		N/A
chr17	37872591	rs67116789		AG	A	ERBB2	DEL	NM_004448.2		p.-518	LOW_COVERAGE	FRAME_SHIFT	HIGH		N/A
chr17	37872594	rs199657476		G	A	ERBB2	SNP	NM_004448.2	c.1554G>A	p.G518	LOW_COVERAGE	SYNONYMOUS_CODING	LOW		N/A
chr17	37872605	rs67881774		G	GT	ERBB2	INS	NM_004448.2		p.-522?	LOW_COVERAGE	FRAME_SHIFT	HIGH		N/A
chr17	37872607	rs202202058		C	T	ERBB2	SNP	NM_004448.2	c.1567C>T	p.P523S	LOW_COVERAGE	NON_SYNONYMOUS_CODING	MODERATE		N/A
chr17	37872609	rs55928971		A	G	ERBB2	SNP	NM_004448.2	c.1569A>G	p.P523	LOW_COVERAGE	SYNONYMOUS_CODING	LOW		N/A
chr17	37880218	rs121913469		GTT	GCC	ERBB2	MNP	NM_004448.2		p.L0P	NO_COVERAGE	NON_SYNONYMOUS_CODING	MODERATE		other
chr17	37880220	rs121913470		T	C	ERBB2	SNP	NM_004448.2	c.2264T>C	p.L755S	NO_COVERAGE	NON_SYNONYMOUS_CODING	MODERATE		N/A
chr17	37880248	rs139745101		C	T	ERBB2	SNP	NM_004448.2	c.2292C>T	p.N764	NO_COVERAGE	SYNONYMOUS_CODING	LOW		N/A
chr17	37880259	rs56366519		T	C	ERBB2	SNP	NM_004448.2	c.2303T>C	p.L768S	NO_COVERAGE	NON_SYNONYMOUS_CODING	MODERATE		N/A
chr17	37880261	rs121913468		G	C	ERBB2	SNP	NM_004448.2	c.2305G>C	p.D769H	NO_COVERAGE	NON_SYNONYMOUS_CODING	MODERATE		N/A
chr17	37880265	rs111377117		T	A	ERBB2	SNP	NM_004448.2			NO_COVERAGE	SPLICE_SITE_DONOR	HIGH		N/A
chr17	37880272	rs375706107		C	T	MIR4728	SNP	NR_039881.2			NO_COVERAGE	UPSTREAM	MODIFIER		N/A
chr17	37880309	rs4252645		A	G	MIR4728	SNP	NR_039881.2			NO_COVERAGE	UPSTREAM	MODIFIER		N/A
chr17	37880320	rs4252646		T	G	MIR4728	SNP	NR_039881.2			NO_COVERAGE	UPSTREAM	MODIFIER		N/A
chr17	37881095	rs146603731		C	A	ERBB2	SNP	NM_004448.2	c.2424C>A	p.D808E	LOW_COVERAGE	NON_SYNONYMOUS_CODING	MODERATE		N/A
chr17	37881114	rs368094521		G	A	ERBB2	SNP	NM_004448.2	c.2443G>A	p.G815R	LOW_COVERAGE	NON_SYNONYMOUS_CODING	MODERATE		other
chr17	37883924	rs375973409		C	T	ERBB2	SNP	NM_004448.2			LOW_COVERAGE	INTRON	MODIFIER		N/A
chr17	41245721	rs80357585 rs80357952		ATTCT	A	BRCA1	DEL	NM_007300.3		p.-608	LOW_COVERAGE	FRAME_SHIFT	HIGH		pathogenic,untested
chr17	41245721	rs80357952		ATTCT	A	BRCA1	DEL	NM_007300.3		p.-608	LOW_COVERAGE	FRAME_SHIFT	HIGH		N/A
chr17	41245918	rs80356952		G	A	BRCA1	SNP	NM_007300.3	c.1630C>T	p.Q544*	LOW_COVERAGE	STOP_GAINED	HIGH		pathogenic,untested
chr17	41245927	rs80356904		G	A	BRCA1	SNP	NM_007300.3	c.1621C>T	p.Q541*	LOW_COVERAGE	STOP_GAINED	HIGH		pathogenic,untested
chr17	41245931	rs372002119		C	T	BRCA1	SNP	NM_007300.3	c.1617G>A	p.T539	LOW_COVERAGE	SYNONYMOUS_CODING	LOW		N/A
chr17	41245932	rs80357374		G	A	BRCA1	SNP	NM_007300.3	c.1616C>T	p.T539M	LOW_COVERAGE	NON_SYNONYMOUS_CODING	MODERATE		unknown,untested
chr17	41245936	rs80356893		G	A	BRCA1	SNP	NM_007300.3	c.1612C>T	p.Q538*	LOW_COVERAGE	STOP_GAINED	HIGH		pathogenic,untested
chr17	41245936	rs80357698		GGTTA	G	BRCA1	DEL	NM_007300.3		p.-536	LOW_COVERAGE	FRAME_SHIFT	HIGH		N/A
chr17	41245947	rs80357173		T	C	BRCA1	SNP	NM_007300.3	c.1601A>G	p.Q534R	LOW_COVERAGE	NON_SYNONYMOUS_CODING	MODERATE		unknown,untested
chr17	41245948	rs142074233		G	C	BRCA1	SNP	NM_007300.3	c.1600C>G	p.Q534E	LOW_COVERAGE	NON_SYNONYMOUS_CODING	MODERATE		N/A
chr17	41258407	rs376994550		T	C	BRCA1	SNP	NR_027676.1			LOW_COVERAGE	INTRON	MODIFIER		N/A
chr17	41258437	rs368950467		T	A	BRCA1	SNP	NR_027676.1			LOW_COVERAGE	INTRON	MODIFIER		N/A
chr17	41258450	rs8176128		A	T	BRCA1	SNP	NR_027676.1			LOW_COVERAGE	INTRON	MODIFIER		N/A
chr17	41258452	rs80358147		C	T	BRCA1	SNP	NR_027676.1			LOW_COVERAGE	INTRON	MODIFIER		N/A
chr17	41258456	rs369461674		A	G	BRCA1	SNP	NR_027676.1			LOW_COVERAGE	INTRON	MODIFIER		N/A
chr17	41258463	rs80358174		A	C	BRCA1	SNP	NR_027676.1			LOW_COVERAGE	INTRON	MODIFIER		unknown
chr17	41258470	rs80358083		T	C	BRCA1	SNP	NR_027676.1			LOW_COVERAGE	INTRON	MODIFIER		pathogenic,untested
chr17	41258471	rs80358026		A	G	BRCA1	SNP	NM_007300.3			LOW_COVERAGE	SPLICE_SITE_DONOR	HIGH		pathogenic,untested
chr17	41258472	rs80358042		C	T,G,A	BRCA1	SNP	NM_007300.3			LOW_COVERAGE	SPLICE_SITE_DONOR	HIGH		pathogenic,untested
chr17	41258473	rs80356913		C	T	BRCA1	SNP	NM_007300.3	c.212G>A	p.R71K	LOW_COVERAGE	NON_SYNONYMOUS_CODING	MODERATE		pathogenic,untested
chr17	41258474	rs80357382		T	C	BRCA1	SNP	NM_007300.3	c.211A>G	p.R71G	LOW_COVERAGE	NON_SYNONYMOUS_CODING	MODERATE		untested,other
chr17	41258479	rs273898673		G	GT	BRCA1	INS	NM_007300.3		p.-69?	LOW_COVERAGE	FRAME_SHIFT	HIGH		pathogenic
chr17	41258479	rs273898675		G	T	BRCA1	SNP	NM_007300.3	c.206C>A	p.T69N	LOW_COVERAGE	NON_SYNONYMOUS_CODING	MODERATE		N/A
chr17	41258482	rs80357116		A	T,C	BRCA1	SNP	NM_007300.3	c.203T>G	p.I68R	LOW_COVERAGE	NON_SYNONYMOUS_CODING	MODERATE		unknown,untested
chr17	41258484	rs80357033		A	C	BRCA1	SNP	NM_007300.3	c.201T>G	p.D67E	LOW_COVERAGE	NON_SYNONYMOUS_CODING	MODERATE		unknown,untested
chr17	41258486	rs80357102		C	A	BRCA1	SNP	NM_007300.3	c.199G>T	p.D67Y	LOW_COVERAGE	NON_SYNONYMOUS_CODING	MODERATE		unknown,untested
chr17	41258489	rs80357869		TC	T	BRCA1	DEL	NM_007300.3		p.-65	LOW_COVERAGE	FRAME_SHIFT	HIGH		pathogenic,untested
chr17	41258494	rs55851803		C	T	BRCA1	SNP	NR_027676.1			LOW_COVERAGE	SPLICE_SITE_DONOR	HIGH		pathogenic,untested
chr17	41258495	rs273897665		A	AT	BRCA1	INS	NM_007300.3		p.-63?	LOW_COVERAGE	FRAME_SHIFT	HIGH		pathogenic,untested
chr17	41258495	rs80357064		A	G,C	BRCA1	SNP	NM_007300.3	c.190T>G	p.C64G	LOW_COVERAGE	NON_SYNONYMOUS_CODING	MODERATE		N/A
chr17	41258496	rs80356956		T	A	BRCA1	SNP	NM_007300.3	c.189A>T	p.L63F	LOW_COVERAGE	NON_SYNONYMOUS_CODING	MODERATE		unknown,untested
chr17	41258497	rs80357086		A	T	BRCA1	SNP	NM_007300.3	c.188T>A	p.L63*	LOW_COVERAGE	STOP_GAINED	HIGH		pathogenic,untested
chr17	41258503	rs80357093		C	T	BRCA1	SNP	NM_007300.3	c.182G>A	p.C61Y	LOW_COVERAGE	NON_SYNONYMOUS_CODING	MODERATE		untested,other
chr17	41258504	rs28897672		A	G,C	BRCA1	SNP	NM_007300.3	c.181T>G	p.C61G	LOW_COVERAGE	NON_SYNONYMOUS_CODING	MODERATE		unknown,untested,other
chr17	41258505	rs80357591		CT	C	BRCA1	DEL	NM_007300.3		p.-60	LOW_COVERAGE	FRAME_SHIFT	HIGH		pathogenic,untested
chr17	41258506	rs373655067		T	C	BRCA1	SNP	NM_007300.3	c.179A>G	p.Q60R	LOW_COVERAGE	NON_SYNONYMOUS_CODING	MODERATE		N/A
chr17	41258507	rs80357471		G	A	BRCA1	SNP	NM_007300.3	c.178C>T	p.Q60*	LOW_COVERAGE	STOP_GAINED	HIGH		pathogenic,untested
chr17	41258509	rs199522616		G	A	BRCA1	SNP	NM_007300.3	c.176C>T	p.S59L	LOW_COVERAGE	NON_SYNONYMOUS_CODING	MODERATE		N/A
chr17	41258513	rs80357660		GC	G	BRCA1	DEL	NM_007300.3		p.-57	LOW_COVERAGE	FRAME_SHIFT	HIGH		pathogenic
chr17	41258518	rs80357550		T	TTC	BRCA1	INS	NM_007297.3		p.-9?	LOW_COVERAGE	FRAME_SHIFT	HIGH		pathogenic
chr17	41276124	rs273897654		T	G	BRCA1	SNP	NM_007300.3			LOW_COVERAGE	UTR_5_PRIME	MODIFIER		unknown
chr17	41276127	rs273897661		A	G	BRCA1	SNP	NM_007300.3			LOW_COVERAGE	START_GAINED	LOW		unknown
chr17	41276132	rs273898668		A	ACT	BRCA1	INS	NR_027676.1			LOW_COVERAGE	SPLICE_SITE_ACCEPTOR	HIGH		unknown
chr17	41276133	rs273898666		C	CAT	BRCA1	INS	NR_027676.1			LOW_COVERAGE	SPLICE_SITE_ACCEPTOR	HIGH		unknown
chr17	41276135	rs273898669		T	C	NBR2	SNP	NR_003108.1			LOW_COVERAGE	UPSTREAM	MODIFIER		unknown
chr17	41276137	rs273898671		A	G	NBR2	SNP	NR_003108.1			LOW_COVERAGE	UPSTREAM	MODIFIER		unknown
chr17	41276142	rs201866997		A	G	NBR2	SNP	NR_003108.1			LOW_COVERAGE	UPSTREAM	MODIFIER		untested
chr17	41276152	rs273898667		C	CAT	NBR2	INS	NR_003108.1			LOW_COVERAGE	UPSTREAM	MODIFIER		non-pathogenic
chr17	41276156	rs370965853		T	C	NBR2	SNP	NR_003108.1			LOW_COVERAGE	UPSTREAM	MODIFIER		N/A
chr17	41276186	rs273898670		T	TA	NBR2	INS	NR_003108.1			LOW_COVERAGE	UPSTREAM	MODIFIER		unknown
chr17	41276187	rs370474677		GACA	G	NBR2	DEL	NR_003108.1			LOW_COVERAGE	UPSTREAM	MODIFIER		N/A
chr17	41276187	rs8176078		GACA	G	NBR2	DEL	NR_003108.1			LOW_COVERAGE	UPSTREAM	MODIFIER		N/A
chr17	41276212	rs56209245		ATAAAG	A	NBR2	DEL	NR_003108.1			LOW_COVERAGE	UPSTREAM	MODIFIER		N/A
chr17	59857757	rs375625993		A	C	BRIP1	SNP	NM_032043.2	c.1800T>G	p.F600L	LOW_COVERAGE	NON_SYNONYMOUS_CODING	MODERATE		N/A
chr17	59876469	rs200581792		G	A	BRIP1	SNP	NM_032043.2	c.1332C>T	p.S444	LOW_COVERAGE	SYNONYMOUS_CODING	LOW		N/A
chr17	62007626	rs267606711		G	A	CD79B	SNP	NM_001039933.1	c.241C>T	p.Q81*	LOW_COVERAGE	STOP_GAINED	HIGH		pathogenic
chr17	62007646	rs200126941		T	G	CD79B	SNP	NM_001039933.1	c.221A>C	p.N74T	LOW_COVERAGE	NON_SYNONYMOUS_CODING	MODERATE		N/A
chr17	62007650	rs373078798		C	T	CD79B	SNP	NM_001039933.1	c.217G>A	p.G73S	LOW_COVERAGE	NON_SYNONYMOUS_CODING	MODERATE		N/A
chr17	66520110	rs374924897		C	T	PRKAR1A	SNP	NM_212472.2			NO_COVERAGE	INTRON	MODIFIER		N/A
chr17	66520112	rs28730841		G	A	PRKAR1A	SNP	NM_212472.2			NO_COVERAGE	INTRON	MODIFIER		N/A
chr17	66520117	rs3730372		G	C	PRKAR1A	SNP	NM_212472.2			NO_COVERAGE	INTRON	MODIFIER		N/A
chr17	66520120	rs200383957		A	G	PRKAR1A	SNP	NM_212472.2			NO_COVERAGE	INTRON	MODIFIER		N/A
chr18	48584731	rs143082783		G	A	SMAD4	SNP	NM_005359.5	c.809G>A	p.G270E	LOW_COVERAGE	NON_SYNONYMOUS_CODING	MODERATE		N/A
chr18	48584748	rs377767336 rs377767337		TAC	T	SMAD4	DEL	NM_005359.5		p.-276	LOW_COVERAGE	FRAME_SHIFT	HIGH		pathogenic
chr18	48584748	rs377767337		TAC	T	SMAD4	DEL	NM_005359.5		p.-276	LOW_COVERAGE	FRAME_SHIFT	HIGH		N/A
chr18	48584774	rs144378484		A	G	SMAD4	SNP	NM_005359.5	c.852A>G	p.Q284	LOW_COVERAGE	SYNONYMOUS_CODING	LOW		N/A
chr18	48584802	rs7238500		A	G	SMAD4	SNP	NM_005359.5	c.880A>G	p.M294V	LOW_COVERAGE	NON_SYNONYMOUS_CODING	MODERATE		N/A
chr18	48584806	rs370176106		C	T	SMAD4	SNP	NM_005359.5	c.884C>T	p.P295L	LOW_COVERAGE	NON_SYNONYMOUS_CODING	MODERATE		N/A
chr18	48603032	rs377767360		C	T	SMAD4	SNP	NM_005359.5	c.1333C>T	p.R445*	LOW_COVERAGE	STOP_GAINED	HIGH		pathogenic
chr18	48603037	rs372065822		G	A	SMAD4	SNP	NM_005359.5	c.1338G>A	p.Q446	LOW_COVERAGE	SYNONYMOUS_CODING	LOW		N/A
chr18	48603041	rs377767361		C	T	SMAD4	SNP	NM_005359.5	c.1342C>T	p.Q448*	LOW_COVERAGE	STOP_GAINED	HIGH		pathogenic
chr18	48603041	rs377767362		CAGCAGCAGGCGGCTACTGCACAA	C	SMAD4	DEL	NM_005359.5		p.-448	LOW_COVERAGE	FRAME_SHIFT	HIGH		N/A
chr18	48603059	rs377767363		GCACA	G	SMAD4	DEL	NM_005359.5		p.-454	LOW_COVERAGE	FRAME_SHIFT	HIGH		pathogenic
chr18	48603091	rs140487104		C	T	SMAD4	SNP	NM_005359.5	c.1392C>T	p.A464	LOW_COVERAGE	SYNONYMOUS_CODING	LOW		N/A
chr19	1207005	rs66832117		CA	C	STK11	DEL	NM_000455.4		p.-32	LOW_COVERAGE	FRAME_SHIFT	HIGH		N/A
chr19	1207008	rs79175212		C	G	STK11	SNP	NM_000455.4	c.96C>G	p.T32	LOW_COVERAGE	SYNONYMOUS_CODING	LOW		N/A
chr19	1207020	rs137853079		C	A	STK11	SNP	NM_000455.4	c.108C>A	p.Y36*	LOW_COVERAGE	STOP_GAINED	HIGH		other
chr19	1207021	rs121913324		C	T	STK11	SNP	NM_000455.4	c.109C>T	p.Q37*	LOW_COVERAGE	STOP_GAINED	HIGH		N/A
chr19	1207037	rs148830698		G	A	STK11	SNP	NM_000455.4	c.125G>A	p.R42Q	LOW_COVERAGE	NON_SYNONYMOUS_CODING	MODERATE		N/A
chr19	1207038	rs376401094		G	A	STK11	SNP	NM_000455.4	c.126G>A	p.R42	LOW_COVERAGE	SYNONYMOUS_CODING	LOW		N/A
chr19	1207053	rs68117541		CA	C	STK11	DEL	NM_000455.4		p.-48	LOW_COVERAGE	FRAME_SHIFT	HIGH		N/A
chr19	1207057	rs137853080		T	G	STK11	SNP	NM_000455.4	c.145T>G	p.Y49D	LOW_COVERAGE	NON_SYNONYMOUS_CODING	MODERATE		other
chr19	1219382	rs369764220		A	G	STK11	SNP	NM_000455.4	c.434A>G	p.E145G	LOW_COVERAGE	NON_SYNONYMOUS_CODING	MODERATE		N/A
chr19	1219416	rs373167735		C	T	STK11	SNP	NM_000455.4			LOW_COVERAGE	INTRON	MODIFIER		N/A
chr19	1219421	rs376313955		G	A	STK11	SNP	NM_000455.4			LOW_COVERAGE	INTRON	MODIFIER		N/A
chr19	1219424	rs113069959		G	C	STK11	SNP	NM_000455.4			LOW_COVERAGE	INTRON	MODIFIER		N/A
chr19	1219443	rs12608721		G	C	STK11	SNP	NM_000455.4			LOW_COVERAGE	INTRON	MODIFIER		N/A
chr19	1219443	rs147990629		G	GCGGGGGC	STK11	INS	NM_000455.4			LOW_COVERAGE	INTRON	MODIFIER		N/A
chr19	1219443	rs58579265		G	GCGGGGGC	STK11	INS	NM_000455.4			LOW_COVERAGE	INTRON	MODIFIER		N/A
chr19	1219445	rs66912522		G	GGGGGGCC	STK11	INS	NM_000455.4			LOW_COVERAGE	INTRON	MODIFIER		N/A
chr19	1219445	rs67241364		G	GGGGGGCC	STK11	INS	NM_000455.4			LOW_COVERAGE	INTRON	MODIFIER		N/A
chr19	1219450	rs66499667		C	CCCGGGGG	STK11	INS	NM_000455.4			LOW_COVERAGE	INTRON	MODIFIER		N/A
chr19	1219450	rs67334570		C	CCCGGGGG	STK11	INS	NM_000455.4			LOW_COVERAGE	INTRON	MODIFIER		N/A
chr19	1219451	rs369515604		C	T	STK11	SNP	NM_000455.4			LOW_COVERAGE	INTRON	MODIFIER		N/A
chr19	1219459	rs66999113		A	AGGGGGCC	STK11	INS	NM_000455.4			LOW_COVERAGE	INTRON	MODIFIER		N/A
chr19	1219474	rs67737922		CT	C	STK11	DEL	NM_000455.4			LOW_COVERAGE	INTRON	MODIFIER		N/A
chr19	1221932	rs373096204		G	A	STK11	SNP	NM_000455.4			LOW_COVERAGE	INTRON	MODIFIER		N/A
chr19	1221961	rs148928808		C	T	STK11	SNP	NM_000455.4	c.876C>T	p.Y292	LOW_COVERAGE	SYNONYMOUS_CODING	LOW		N/A
chr19	1226495	rs371102112		G	A	STK11	SNP	NM_000455.4	c.1151G>A	p.R384Q	LOW_COVERAGE	NON_SYNONYMOUS_CODING	MODERATE		N/A
chr19	1226512	rs374078532		G	A	STK11	SNP	NM_000455.4	c.1168G>A	p.V390M	LOW_COVERAGE	NON_SYNONYMOUS_CODING	MODERATE		N/A
chr19	1226514	rs367911165		G	A	STK11	SNP	NM_000455.4	c.1170G>A	p.V390	LOW_COVERAGE	SYNONYMOUS_CODING	LOW		N/A
chr19	1226526	rs376679847		C	T	STK11	SNP	NM_000455.4	c.1182C>T	p.G394	LOW_COVERAGE	SYNONYMOUS_CODING	LOW		N/A
chr19	1226529	rs370207155		A	G	STK11	SNP	NM_000455.4	c.1185A>G	p.T395	LOW_COVERAGE	SYNONYMOUS_CODING	LOW		N/A
chr19	1226538	rs184271025		G	A	STK11	SNP	NM_000455.4	c.1194G>A	p.A398	LOW_COVERAGE	SYNONYMOUS_CODING	LOW		N/A
chr19	3119164	rs187043784		G	A	GNA11	SNP	NM_002067.2			LOW_COVERAGE	INTRON	MODIFIER		N/A
chr19	4097203	rs10681431		T	TA,TAAAAAA	MAP2K2	INS	NM_030662.3			LOW_COVERAGE	INTRON	MODIFIER		N/A
chr19	4097203	rs11449985		T	TA	MAP2K2	INS	NM_030662.3			LOW_COVERAGE	INTRON	MODIFIER		N/A
chr19	4097224	rs375041069		AAAG	A	MAP2K2	DEL	NM_030662.3			LOW_COVERAGE	INTRON	MODIFIER		N/A
chr19	4097226	rs369192927		AG	A	MAP2K2	DEL	NM_030662.3			LOW_COVERAGE	INTRON	MODIFIER		N/A
chr19	4097227	rs372872677		G	A	MAP2K2	SNP	NM_030662.3			LOW_COVERAGE	INTRON	MODIFIER		N/A
chr19	4097231	rs146490371		G	A	MAP2K2	SNP	NM_030662.3			LOW_COVERAGE	INTRON	MODIFIER		N/A
chr19	4097254	rs377541691		G	A	MAP2K2	SNP	NM_030662.3			LOW_COVERAGE	INTRON	MODIFIER		N/A
chr19	4097276	rs111753010		C	G	MAP2K2	SNP	NM_030662.3			LOW_COVERAGE	SPLICE_SITE_DONOR	HIGH		N/A
chr19	4097280	rs143275018		G	A	MAP2K2	SNP	NM_030662.3	c.981C>T	p.N327	LOW_COVERAGE	SYNONYMOUS_CODING	LOW		non-pathogenic
chr19	17942063	rs201137988		G	C	JAK3	SNP	NM_000215.3	c.2952C>G	p.R984	LOW_COVERAGE	SYNONYMOUS_CODING	LOW		N/A
chr19	17942107	rs56050267		G	A	JAK3	SNP	NM_000215.3	c.2908C>T	p.L970	LOW_COVERAGE	SYNONYMOUS_CODING	LOW		N/A
chr19	17947895	rs71998493		TTGGGTGAGGCAGGGGTGGGGTGGG	T	JAK3	DEL	NM_000215.3			LOW_COVERAGE	INTRON	MODIFIER		N/A
chr19	17947917	rs72080223		GG	G,GGTGGGGTGG	JAK3	DEL	NM_000215.3			LOW_COVERAGE	INTRON	MODIFIER		N/A
chr19	17947918	rs72379791		GG	G,GTGGGGTGGG	JAK3	DEL	NM_000215.3			LOW_COVERAGE	INTRON	MODIFIER		N/A
chr19	17947932	rs372156975		T	A	JAK3	SNP	NM_000215.3			LOW_COVERAGE	INTRON	MODIFIER		N/A
chr19	17947957	rs193922362		G	A	JAK3	SNP	NM_000215.3	c.1767C>T	p.G589	LOW_COVERAGE	SYNONYMOUS_CODING	LOW		probable-pathogenic
chr19	17947960	rs201482851		G	A	JAK3	SNP	NM_000215.3	c.1764C>T	p.H588	LOW_COVERAGE	SYNONYMOUS_CODING	LOW		N/A
chr19	17947971	rs199600889		C	T	JAK3	SNP	NM_000215.3	c.1753G>A	p.V585M	LOW_COVERAGE	NON_SYNONYMOUS_CODING	MODERATE		N/A
chr19	17947972	rs200582253		G	A,C	JAK3	SNP	NM_000215.3	c.1752C>T	p.L584	LOW_COVERAGE	SYNONYMOUS_CODING	LOW		N/A
chr19	17947979	rs368885175		C	T	JAK3	SNP	NM_000215.3	c.1745G>A	p.R582Q	LOW_COVERAGE	NON_SYNONYMOUS_CODING	MODERATE		N/A
chr19	17947980	rs193922361		G	A	JAK3	SNP	NM_000215.3	c.1744C>T	p.R582W	LOW_COVERAGE	NON_SYNONYMOUS_CODING	MODERATE		probable-pathogenic
chr19	17947984	rs143605793		C	T	JAK3	SNP	NM_000215.3	c.1740G>A	p.S580	LOW_COVERAGE	SYNONYMOUS_CODING	LOW		N/A
chr19	17947989	rs200093529		C	G	JAK3	SNP	NM_000215.3	c.1735G>C	p.V579L	LOW_COVERAGE	NON_SYNONYMOUS_CODING	MODERATE		N/A
chr19	40761212	rs3730256		G	A	AKT2	SNP	NM_001626.4			NO_COVERAGE	INTRON	MODIFIER		N/A
chr19	42383044	rs368270680		C	T	ARHGEF1	SNP	NM_198977.1			LOW_COVERAGE	UPSTREAM	MODIFIER		N/A
chr19	42383049	rs111955184		T	C	ARHGEF1	SNP	NM_198977.1			LOW_COVERAGE	UPSTREAM	MODIFIER		N/A
chr19	42383058	rs112978665		A	G	CD79A	SNP	NM_021601.3			LOW_COVERAGE	SPLICE_SITE_ACCEPTOR	HIGH		N/A
chr19	42383079	rs370167849		G	C	CD79A	SNP	NM_021601.3	c.99G>C	p.L33	LOW_COVERAGE	SYNONYMOUS_CODING	LOW		N/A
chr19	42383087	rs112543324		A	G	CD79A	SNP	NM_021601.3	c.107A>G	p.H36R	LOW_COVERAGE	NON_SYNONYMOUS_CODING	MODERATE		N/A
chr19	42383114	rs199603062		G	C	CD79A	SNP	NM_021601.3	c.134G>C	p.S45T	LOW_COVERAGE	NON_SYNONYMOUS_CODING	MODERATE		N/A
chr19	42793013	rs376498332		G	A	CIC	SNP	NM_015125.3			LOW_COVERAGE	INTRON	MODIFIER		N/A
chr19	42793015	rs369899233		C	T	CIC	SNP	NM_015125.3			LOW_COVERAGE	INTRON	MODIFIER		N/A
chr19	42793021	rs368574237		G	A	CIC	SNP	NM_015125.3			LOW_COVERAGE	INTRON	MODIFIER		N/A
chr19	42793060	rs376580917		G	A	CIC	SNP	NM_015125.3	c.952G>A	p.V318I	LOW_COVERAGE	NON_SYNONYMOUS_CODING	MODERATE		N/A
chr19	42793077	rs368991948		C	T	CIC	SNP	NM_015125.3	c.969C>T	p.L323	LOW_COVERAGE	SYNONYMOUS_CODING	LOW		N/A
chr19	42797455	rs368507802		GGC	G,GC	CIC	DEL	NM_015125.3			LOW_COVERAGE	INTRON	MODIFIER		N/A
chr19	42797458	rs150909310		T	TC	CIC	INS	NM_015125.3			LOW_COVERAGE	INTRON	MODIFIER		N/A
chr19	42797460	rs181838712		C	T	CIC	SNP	NM_015125.3			LOW_COVERAGE	INTRON	MODIFIER		N/A
chr19	42797473	rs2075086		G	A	CIC	SNP	NM_015125.3			LOW_COVERAGE	INTRON	MODIFIER		N/A
chr19	42798341	rs138828997		C	G	CIC	SNP	NM_015125.3	c.4212C>G	p.P1404	NO_COVERAGE	SYNONYMOUS_CODING	LOW		N/A
chr19	42798351	rs199987195		A	G	CIC	SNP	NM_015125.3	c.4222A>G	p.T1408A	NO_COVERAGE	NON_SYNONYMOUS_CODING	MODERATE		N/A
chr19	42798359	rs202227845		C	G	CIC	SNP	NM_015125.3	c.4230C>G	p.P1410	NO_COVERAGE	SYNONYMOUS_CODING	LOW		N/A
chr19	42798409	rs373291307		C	A	CIC	SNP	NM_015125.3	c.4280C>A	p.P1427H	LOW_COVERAGE	NON_SYNONYMOUS_CODING	MODERATE		N/A
chr20	31015944	rs201743181		A	G	ASXL1	SNP	NM_015338.5	c.266A>G	p.Q89R	NO_COVERAGE	NON_SYNONYMOUS_CODING	MODERATE		N/A
chr20	57415285	rs112532266		C	T	GNAS	SNP	NM_016592.2	c.124C>T	p.L42F	LOW_COVERAGE	NON_SYNONYMOUS_CODING	MODERATE		N/A
chr20	57415287	rs370175837		C	T	GNAS	SNP	NM_016592.2	c.126C>T	p.L42	LOW_COVERAGE	SYNONYMOUS_CODING	LOW		N/A
chr20	57415299	rs146532795		C	A	GNAS	SNP	NM_016592.2	c.138C>A	p.A46	LOW_COVERAGE	SYNONYMOUS_CODING	LOW		N/A
chr20	57415307	rs199948732		A	G	GNAS	SNP	NM_016592.2	c.146A>G	p.N49S	LOW_COVERAGE	NON_SYNONYMOUS_CODING	MODERATE		N/A
chr20	57415324	rs375337259		C	T	GNAS	SNP	NM_016592.2	c.163C>T	p.R55C	LOW_COVERAGE	NON_SYNONYMOUS_CODING	MODERATE		N/A
chr20	57415328	rs141238454		C	T	GNAS	SNP	NM_016592.2	c.167C>T	p.A56V	LOW_COVERAGE	NON_SYNONYMOUS_CODING	MODERATE		N/A
chr20	57415344	rs1800901		C	T	GNAS	SNP	NM_016592.2	c.183C>T	p.R61	LOW_COVERAGE	SYNONYMOUS_CODING	LOW		N/A
chr20	57415536	rs200256285		C	T	GNAS	SNP	NM_016592.2	c.375C>T	p.F125	LOW_COVERAGE	SYNONYMOUS_CODING	LOW		N/A
chr20	57415543	rs201893644		G	A	GNAS	SNP	NM_016592.2	c.382G>A	p.E128K	LOW_COVERAGE	NON_SYNONYMOUS_CODING	MODERATE		N/A
chr20	57415548	rs1800903		T	C	GNAS	SNP	NM_016592.2	c.387T>C	p.P129	LOW_COVERAGE	SYNONYMOUS_CODING	LOW		N/A
chr20	57415559	rs143549225		C	T	GNAS	SNP	NM_016592.2	c.398C>T	p.P133L	LOW_COVERAGE	NON_SYNONYMOUS_CODING	MODERATE		N/A
chr20	57415573	rs201438798		G	A	GNAS	SNP	NM_016592.2	c.412G>A	p.E138K	LOW_COVERAGE	NON_SYNONYMOUS_CODING	MODERATE		N/A
chr20	57415578	rs148044699		C	A	GNAS	SNP	NM_016592.2	c.417C>A	p.T139	LOW_COVERAGE	SYNONYMOUS_CODING	LOW		N/A
chr20	57415602	rs77400319		G	A	GNAS	SNP	NM_016592.2	c.441G>A	p.P147	LOW_COVERAGE	SYNONYMOUS_CODING	LOW		N/A
chr20	57415614	rs202237688		G	A	GNAS	SNP	NM_016592.2	c.453G>A	p.K151	LOW_COVERAGE	SYNONYMOUS_CODING	LOW		N/A
chr20	57415622	rs367773142		C	T	GNAS	SNP	NM_016592.2	c.461C>T	p.T154I	LOW_COVERAGE	NON_SYNONYMOUS_CODING	MODERATE		N/A
chr20	57415645	rs35706121		C	CT	GNAS	INS	NM_016592.2		p.-162?	LOW_COVERAGE	FRAME_SHIFT	HIGH		N/A
chr20	57415647	rs371368364		T	A	GNAS	SNP	NM_016592.2	c.486T>A	p.R162	LOW_COVERAGE	SYNONYMOUS_CODING	LOW		N/A
chr20	57415779	rs145893409		G	A	GNAS	SNP	NM_016592.2	c.618G>A	p.E206	LOW_COVERAGE	SYNONYMOUS_CODING	LOW		N/A
chr20	57415962	rs1800904		C	T	GNAS	SNP	NM_016592.2			LOW_COVERAGE	INTRON	MODIFIER		N/A
chr20	57415967	rs41305799		G	A	GNAS	SNP	NM_016592.2			LOW_COVERAGE	INTRON	MODIFIER		N/A
chr20	57415971	rs6092699		C	T	GNAS	SNP	NM_016592.2			LOW_COVERAGE	INTRON	MODIFIER		N/A
chr20	57415995	rs1800905		A	G	GNAS	SNP	NM_016592.2			LOW_COVERAGE	INTRON	MODIFIER		N/A
chr20	57429362	rs374029864		C	A	GNAS	SNP	NM_001077490.1	c.855C>A	p.S285R	LOW_COVERAGE	NON_SYNONYMOUS_CODING	MODERATE		N/A
chr20	57429367	rs377127806		A	G	GNAS	SNP	NM_001077490.1	c.860A>G	p.Q287R	LOW_COVERAGE	NON_SYNONYMOUS_CODING	MODERATE		N/A
chr20	57429427	rs370802559		G	A	GNAS	SNP	NM_001077490.1	c.920G>A	p.R307K	LOW_COVERAGE	NON_SYNONYMOUS_CODING	MODERATE		N/A
chr20	57429447	rs61749697		C	T	GNAS	SNP	NM_080425.2	c.1127C>T	p.P376L	LOW_COVERAGE	NON_SYNONYMOUS_CODING	MODERATE		N/A
chr20	57429467	rs368773762		G	A	GNAS	SNP	NM_080425.2	c.1147G>A	p.A383T	LOW_COVERAGE	NON_SYNONYMOUS_CODING	MODERATE		N/A
chr20	57429491	rs369456348		G	T	GNAS	SNP	NM_080425.2	c.1171G>T	p.A391S	LOW_COVERAGE	NON_SYNONYMOUS_CODING	MODERATE		N/A
chr20	57429541	rs200430001		C	G	GNAS	SNP	NM_001077490.1	c.1034C>G	p.P345R	LOW_COVERAGE	NON_SYNONYMOUS_CODING	MODERATE		N/A
chr22	29085112	rs17881716		A	T	CHEK2	SNP	NM_145862.2			LOW_COVERAGE	INTRON	MODIFIER		N/A
chr22	29085116	rs4035547		C	T	CHEK2	SNP	NM_145862.2			LOW_COVERAGE	INTRON	MODIFIER		N/A
chr22	29085131	rs17882942		G	C	CHEK2	SNP	NM_001005735.1	c.1663C>G	p.L555V	LOW_COVERAGE	NON_SYNONYMOUS_CODING	MODERATE		N/A
chr22	29085164	rs17883172		C	T	CHEK2	SNP	NM_001005735.1	c.1630G>A	p.E544K	LOW_COVERAGE	NON_SYNONYMOUS_CODING	MODERATE		N/A
chr22	29085176	rs143965148		C	T	CHEK2	SNP	NM_001005735.1	c.1618G>A	p.D540N	LOW_COVERAGE	NON_SYNONYMOUS_CODING	MODERATE		N/A
chr22	41488982	rs369105315		T	C	EP300	SNP	NM_001429.3			LOW_COVERAGE	UTR_5_PRIME	MODIFIER		N/A
chr22	41489015	rs181951278		G	A	EP300	SNP	NM_001429.3	c.7G>A	p.E3K	LOW_COVERAGE	NON_SYNONYMOUS_CODING	MODERATE		N/A
chr22	41537232	rs113515593		TG	T	EP300	DEL	NM_001429.3			LOW_COVERAGE	INTRON	MODIFIER		N/A
chr22	41537233	rs373567484		GGTTT	G	EP300	DEL	NM_001429.3			LOW_COVERAGE	INTRON	MODIFIER		N/A
chr22	41537234	rs6002267		G	T	EP300	SNP	NM_001429.3			LOW_COVERAGE	INTRON	MODIFIER		non-pathogenic
chr22	41537244	rs200658631		T	C	EP300	SNP	NM_001429.3			LOW_COVERAGE	INTRON	MODIFIER		N/A
chr22	41537268	rs116108629		A	G	EP300	SNP	NM_001429.3			LOW_COVERAGE	INTRON	MODIFIER		N/A
chr22	41537307	rs190960016		G	A	EP300	SNP	NM_001429.3			LOW_COVERAGE	INTRON	MODIFIER		N/A
chrX	15841194	rs373774576		T	C	ZRSR2	SNP	NM_005089.3	c.1278T>C	p.N426	NO_COVERAGE	SYNONYMOUS_CODING	LOW		N/A
chrX	15841235	rs199648317		G	A	ZRSR2	SNP	NM_005089.3	c.1319G>A	p.R440Q	NO_COVERAGE	NON_SYNONYMOUS_CODING	MODERATE		N/A
chrX	15841253	rs375322183		G	A	ZRSR2	SNP	NM_005089.3	c.1337G>A	p.R446Q	NO_COVERAGE	NON_SYNONYMOUS_CODING	MODERATE		N/A
chrX	15841270	rs201745479		C	T	ZRSR2	SNP	NM_005089.3	c.1354C>T	p.R452C	NO_COVERAGE	NON_SYNONYMOUS_CODING	MODERATE		N/A
chrX	15841295	rs150444488		G	C	ZRSR2	SNP	NM_005089.3	c.1379G>C	p.R460T	NO_COVERAGE	NON_SYNONYMOUS_CODING	MODERATE		N/A
chrX	39916515	rs138741225		T	G	BCOR	SNP	NM_001123385.1	c.4488A>C	p.A1496	LOW_COVERAGE	SYNONYMOUS_CODING	LOW		N/A
chrX	39916530	rs375344311		A	G	BCOR	SNP	NM_001123385.1	c.4473T>C	p.N1491	LOW_COVERAGE	SYNONYMOUS_CODING	LOW		N/A
chrX	39922300	rs371205644		G	A	BCOR	SNP	NM_001123385.1	c.3872C>T	p.P1291L	LOW_COVERAGE	NON_SYNONYMOUS_CODING	MODERATE		N/A
chrX	39922308	rs199795707		G	A	BCOR	SNP	NM_001123385.1	c.3864C>T	p.S1288	LOW_COVERAGE	SYNONYMOUS_CODING	LOW		N/A
chrX	39922345	rs374549542		G	A	BCOR	SNP	NM_017745.5			LOW_COVERAGE	INTRON	MODIFIER		N/A
chrX	39922359	rs3810694		A	G	BCOR	SNP	NM_017745.5			LOW_COVERAGE	INTRON	MODIFIER		N/A
chrX	39922376	rs193148630		A	C	BCOR	SNP	NM_017745.5			LOW_COVERAGE	INTRON	MODIFIER		N/A
chrX	39932400	rs71660829		CGT	C	BCOR	DEL	NM_017745.5		p.-733	LOW_COVERAGE	FRAME_SHIFT	HIGH		N/A
chrX	44733259	rs200269409		G	C	KDM6A	SNP	NM_021140.2			NO_COVERAGE	INTRON	MODIFIER		N/A
chrX	44733263	rs202137810		A	C	KDM6A	SNP	NM_021140.2			NO_COVERAGE	INTRON	MODIFIER		N/A
chrX	44918220	rs372323256		GAT	G,GT	KDM6A	DEL	NM_021140.2			NO_COVERAGE	INTRON	MODIFIER		N/A
chrX	44921957	rs6530		G	C	KDM6A	SNP	NM_021140.2	c.1491G>C	p.Q497H	LOW_COVERAGE	NON_SYNONYMOUS_CODING	MODERATE		N/A
chrX	44921981	rs368984079		G	C	KDM6A	SNP	NM_021140.2	c.1515G>C	p.M505I	LOW_COVERAGE	NON_SYNONYMOUS_CODING	MODERATE		N/A
chrX	44921996	rs61751429		G	A	KDM6A	SNP	NM_021140.2			LOW_COVERAGE	INTRON	MODIFIER		N/A
chrX	44922002	rs376699341		A	G	KDM6A	SNP	NM_021140.2			LOW_COVERAGE	INTRON	MODIFIER		N/A
chrX	44922037	rs372429864		G	C	KDM6A	SNP	NM_021140.2			LOW_COVERAGE	INTRON	MODIFIER		N/A
chrX	44929620	rs370839985		C	G	KDM6A	SNP	NM_021140.2			LOW_COVERAGE	INTRON	MODIFIER		N/A
chrX	44929674	rs377137308		C	T	KDM6A	SNP	NM_021140.2			LOW_COVERAGE	INTRON	MODIFIER		N/A
chrX	44942871	rs370300311		A	C	KDM6A	SNP	NM_021140.2			LOW_COVERAGE	INTRON	MODIFIER		N/A
chrX	63410075	rs201899164		C	T	AMER1	SNP	NM_152424.3	c.3092G>A	p.G1031D	LOW_COVERAGE	NON_SYNONYMOUS_CODING	MODERATE		N/A
chrX	63410110	rs61730681		T	C	AMER1	SNP	NM_152424.3	c.3057A>G	p.Q1019	LOW_COVERAGE	SYNONYMOUS_CODING	LOW		N/A
chrX	63411371	rs144896730		T	C	AMER1	SNP	NM_152424.3	c.1796A>G	p.Y599C	LOW_COVERAGE	NON_SYNONYMOUS_CODING	MODERATE		N/A
chrX	63411384	rs149055969		C	T	AMER1	SNP	NM_152424.3	c.1783G>A	p.A595T	LOW_COVERAGE	NON_SYNONYMOUS_CODING	MODERATE		N/A
chrX	63411417	rs370276785		G	A	AMER1	SNP	NM_152424.3	c.1750C>T	p.R584C	LOW_COVERAGE	NON_SYNONYMOUS_CODING	MODERATE		N/A
chrX	63411427	rs376111224		G	C	AMER1	SNP	NM_152424.3	c.1740C>G	p.A580	LOW_COVERAGE	SYNONYMOUS_CODING	LOW		N/A
chrX	63411443	rs373710390		C	T	AMER1	SNP	NM_152424.3	c.1724G>A	p.R575Q	LOW_COVERAGE	NON_SYNONYMOUS_CODING	MODERATE		N/A
chrX	63412162	rs369055207		C	T	AMER1	SNP	NM_152424.3	c.1005G>A	p.Q335	NO_COVERAGE	SYNONYMOUS_CODING	LOW		N/A
chrX	66765330	rs200817861		G	A	AR	SNP	NM_000044.3	c.342G>A	p.Q114	LOW_COVERAGE	SYNONYMOUS_CODING	LOW		N/A
chrX	66765609	rs374549047		C	G	AR	SNP	NM_000044.3	c.621C>G	p.S207R	LOW_COVERAGE	NON_SYNONYMOUS_CODING	MODERATE		N/A
chrX	66765610	rs368092108		A	G	AR	SNP	NM_000044.3	c.622A>G	p.S208G	LOW_COVERAGE	NON_SYNONYMOUS_CODING	MODERATE		N/A
chrX	66765620	rs370893700		C	G	AR	SNP	NM_000044.3	c.632C>G	p.A211G	LOW_COVERAGE	NON_SYNONYMOUS_CODING	MODERATE		N/A
chrX	66765624	rs150226204		G	A	AR	SNP	NM_000044.3	c.636G>A	p.R212	LOW_COVERAGE	SYNONYMOUS_CODING	LOW		N/A
chrX	66765627	rs6152		G	A	AR	SNP	NM_000044.3	c.639G>A	p.E213	LOW_COVERAGE	SYNONYMOUS_CODING	LOW		N/A
chrX	66765634	rs199554641		G	A	AR	SNP	NM_000044.3	c.646G>A	p.G216R	LOW_COVERAGE	NON_SYNONYMOUS_CODING	MODERATE		N/A
chrX	66766162	rs201934623		C	T	AR	SNP	NM_000044.3	c.1174C>T	p.P392S	NO_COVERAGE	NON_SYNONYMOUS_CODING	MODERATE		N/A
chrX	66766174	rs202150225		G	C	AR	SNP	NM_000044.3	c.1186G>C	p.G396R	NO_COVERAGE	NON_SYNONYMOUS_CODING	MODERATE		N/A
chrX	66766182	rs201038724		C	T	AR	SNP	NM_000044.3	c.1194C>T	p.A398	NO_COVERAGE	SYNONYMOUS_CODING	LOW		N/A
chrX	70338631	rs376743527		C	T	MED12	SNP	NM_005120.2	c.27C>T	p.Y9	LOW_COVERAGE	SYNONYMOUS_CODING	LOW		N/A
chrX	70338686	rs371385969		G	A	MED12	SNP	NM_005120.2	c.82G>A	p.D28N	LOW_COVERAGE	NON_SYNONYMOUS_CODING	MODERATE		N/A
chrX	70339852	rs192515277		A	T	MED12	SNP	NM_005120.2			LOW_COVERAGE	INTRON	MODIFIER		N/A
chrX	70352408	rs369776103		G	A	MED12	SNP	NM_005120.2			LOW_COVERAGE	INTRON	MODIFIER		N/A
chrX	70352417	rs10521349		T	C	MED12	SNP	NM_005120.2			LOW_COVERAGE	INTRON	MODIFIER		N/A
chrX	70352421	rs372112475		G	A	MED12	SNP	NM_005120.2			LOW_COVERAGE	INTRON	MODIFIER		N/A
chrX	76874373	rs149960511		T	C	ATRX	SNP	NM_000489.3	c.5349A>G	p.P1783	NO_COVERAGE	SYNONYMOUS_CODING	LOW		N/A
chrX	76874379	rs146534157		T	C	ATRX	SNP	NM_000489.3	c.5343A>G	p.I1781M	NO_COVERAGE	NON_SYNONYMOUS_CODING	MODERATE		N/A
chrX	76891446	rs25641		A	G	ATRX	SNP	NM_000489.3	c.4659T>C	p.H1553	LOW_COVERAGE	SYNONYMOUS_CODING	LOW		non-pathogenic
chrX	76891470	rs148975763		G	T	ATRX	SNP	NM_000489.3	c.4635C>A	p.T1545	LOW_COVERAGE	SYNONYMOUS_CODING	LOW		non-pathogenic
chrX	76936949	rs374787023		AAC	A	ATRX	DEL	NM_138270.2			LOW_COVERAGE	INTRON	MODIFIER		N/A
chrX	76936949	rs45577534		AAC	A	ATRX	DEL	NM_138270.2			LOW_COVERAGE	INTRON	MODIFIER		N/A
chrX	76936977	rs374059493		T	C	ATRX	SNP	NM_138270.2			LOW_COVERAGE	INTRON	MODIFIER		N/A
chrX	76937427	rs1051681		A	G	ATRX	SNP	NM_000489.3	c.3321T>C	p.C1107	LOW_COVERAGE	SYNONYMOUS_CODING	LOW		N/A
chrX	76940400	rs200609866		C	G	ATRX	SNP	NM_138270.2			LOW_COVERAGE	INTRON	MODIFIER		N/A
chrX	76940420	rs375372323		A	G	ATRX	SNP	NM_138270.2			LOW_COVERAGE	INTRON	MODIFIER		N/A
chrX	76940434	rs122445111		C	T	ATRX	SNP	NM_000489.3	c.659G>A	p.C220Y	LOW_COVERAGE	NON_SYNONYMOUS_CODING	MODERATE		N/A
chrX	76940445	rs45572441		C	A	ATRX	SNP	NM_000489.3	c.648G>T	p.M216I	LOW_COVERAGE	NON_SYNONYMOUS_CODING	MODERATE		N/A
chrX	76940534	rs35268552		A	G	ATRX	SNP	NM_138270.2			LOW_COVERAGE	INTRON	MODIFIER		N/A
chrX	133511988	rs5978001		G	A	PHF6	SNP	NM_032458.2			LOW_COVERAGE	INTRON	MODIFIER		N/A
chrX	133512043	rs143039976		A	G	PHF6	SNP	NM_032458.2	c.147A>G	p.S49	LOW_COVERAGE	SYNONYMOUS_CODING	LOW		N/A
chrX	133549035	rs192977933		T	G	PHF6	SNP	NM_032458.2			LOW_COVERAGE	INTRON	MODIFIER		N/A
chr1	11188164		COSM462601	G	T	MTOR	SNP	NM_004958.3	c.5930C>A	p.T1977K	LOW_COVERAGE	NON_SYNONYMOUS_CODING	MODERATE	COSM462601	N/A
chr1	11188164		COSM462602	G	C	MTOR	SNP	NM_004958.3	c.5930C>G	p.T1977R	LOW_COVERAGE	NON_SYNONYMOUS_CODING	MODERATE	COSM462602	N/A
chr1	11188165		COSM1289945	T	A	MTOR	SNP	NM_004958.3	c.5929A>T	p.T1977S	LOW_COVERAGE	NON_SYNONYMOUS_CODING	MODERATE	COSM1289945	N/A
chr1	11188173		COSM893805	T	C	MTOR	SNP	NM_004958.3	c.5921A>G	p.Y1974C	LOW_COVERAGE	NON_SYNONYMOUS_CODING	MODERATE	COSM893805	N/A
chr1	11188177		COSM423441	T	A	MTOR	SNP	NM_004958.3	c.5917A>T	p.I1973F	LOW_COVERAGE	NON_SYNONYMOUS_CODING	MODERATE	COSM423441	N/A
chr1	11188183		COSM1289946	C	T	MTOR	SNP	NM_004958.3	c.5911G>A	p.A1971T	LOW_COVERAGE	NON_SYNONYMOUS_CODING	MODERATE	COSM1289946	N/A
chr1	11188191		COSM423442	A	T	MTOR	SNP	NM_004958.3			LOW_COVERAGE	INTRON	MODIFIER	COSM423442	N/A
chr1	11199365		COSM893839	C	T	MTOR	SNP	NM_004958.3	c.5126G>A	p.R1709H	LOW_COVERAGE	NON_SYNONYMOUS_CODING	MODERATE	COSM893839	N/A
chr1	11199378		COSM1662882	A	G	MTOR	SNP	NM_004958.3	c.5113T>C	p.W1705R	LOW_COVERAGE	NON_SYNONYMOUS_CODING	MODERATE	COSM1662882	N/A
chr1	11301713		COSM893928	C	T	MTOR	SNP	NM_004958.3	c.1438G>A	p.A480T	LOW_COVERAGE	NON_SYNONYMOUS_CODING	MODERATE	COSM893928	N/A
chr1	11319442		COSM1472424	C	T	MTOR	SNP	NM_004958.3	c.25G>A	p.A9T	LOW_COVERAGE	NON_SYNONYMOUS_CODING	MODERATE	COSM1472424	N/A
chr1	11319443		COSM1160852	G	A	MTOR	SNP	NM_004958.3	c.24C>T	p.A8	LOW_COVERAGE	SYNONYMOUS_CODING	LOW	COSM1160852	N/A
chr1	11319445		COSM12847	C	A	MTOR	SNP	NM_004958.3	c.22G>T	p.A8S	LOW_COVERAGE	NON_SYNONYMOUS_CODING	MODERATE	COSM12847	N/A
chr1	11319454		COSM462638	C	G	MTOR	SNP	NM_004958.3	c.13G>C	p.G5R	LOW_COVERAGE	NON_SYNONYMOUS_CODING	MODERATE	COSM462638	N/A
chr1	17345379		COSM677098	A	C	SDHB	SNP	NM_003000.2	c.840T>G	p.V280	LOW_COVERAGE	SYNONYMOUS_CODING	LOW	COSM677098	N/A
chr1	17345407		COSM3700543	G	A	SDHB	SNP	NM_003000.2	c.812C>T	p.A271V	LOW_COVERAGE	NON_SYNONYMOUS_CODING	MODERATE	COSM3700543	N/A
chr1	27023559		COSM1602134	AC	A	ARID1A	DEL	NM_139135.2		p.-222	NO_COVERAGE	FRAME_SHIFT	HIGH	COSM1602134	N/A
chr1	27023627		COSM51487	GCGGCTGCCGGCTCC	G	ARID1A	DEL	NM_139135.2		p.-245	NO_COVERAGE	FRAME_SHIFT	HIGH	COSM51487	N/A
chr1	27023646		COSM1236665	CGCCTCCCTCCT	C	ARID1A	DEL	NM_139135.2		p.-251	NO_COVERAGE	FRAME_SHIFT	HIGH	COSM1236665	N/A
chr1	27023675		COSM51233	TCGTCGTCTTC	T	ARID1A	DEL	NM_139135.2		p.-261	NO_COVERAGE	FRAME_SHIFT	HIGH	COSM51233	N/A
chr1	27099474		COSM907714	GAAAGGTGACTGATCTGATTGCTATTTGAACTTGTGCTCGT	G	ARID1A	DEL	NM_139135.2			NO_COVERAGE	SPLICE_SITE_DONOR	HIGH	COSM907714	N/A
chr1	27099478		COSM426008	G	A	ARID1A	SNP	NM_139135.2	c.3715G>A	p.A1239T	NO_COVERAGE	NON_SYNONYMOUS_CODING	MODERATE	COSM426008	N/A
chr1	27106244		COSM907747	TC	T	ARID1A	DEL	NM_006015.4		p.-1952	LOW_COVERAGE	FRAME_SHIFT	HIGH	COSM907747	N/A
chr1	65300335		COSM1126960	A	C	JAK1	SNP	NM_002227.2	c.3375T>G	p.Y1125*	LOW_COVERAGE	STOP_GAINED	HIGH	COSM1126960	N/A
chr1	65301171		COSM1343902	C	A	JAK1	SNP	NM_002227.2	c.3277G>T	p.G1093C	NO_COVERAGE	NON_SYNONYMOUS_CODING	MODERATE	COSM1343902	N/A
chr1	65301180		COSM426587	T	G	JAK1	SNP	NM_002227.2	c.3268A>C	p.K1090Q	NO_COVERAGE	NON_SYNONYMOUS_CODING	MODERATE	COSM426587	N/A
chr1	78430037		COSM1716758	G	A	FUBP1	SNP	NM_003902.3	c.842C>T	p.P281L	NO_COVERAGE	NON_SYNONYMOUS_CODING	MODERATE	COSM1716758	N/A
chr1	78430037		COSM40117	G	A	FUBP1	SNP	NM_003902.3	c.842C>T	p.P281L	NO_COVERAGE	NON_SYNONYMOUS_CODING	MODERATE	COSM40117	N/A
chr1	78430042		COSM536307	C	A	FUBP1	SNP	NM_003902.3			NO_COVERAGE	SPLICE_SITE_ACCEPTOR	HIGH	COSM536307	N/A
chr1	78432617		COSM196748	C	A	FUBP1	SNP	NM_003902.3	c.366G>T	p.Q122H	LOW_COVERAGE	NON_SYNONYMOUS_CODING	MODERATE	COSM196748	N/A
chr1	78432628		COSM1316954	C	A	FUBP1	SNP	NM_003902.3	c.355G>T	p.G119*	LOW_COVERAGE	STOP_GAINED	HIGH	COSM1316954	N/A
chr1	78432628		COSM145436	C	A	FUBP1	SNP	NM_003902.3	c.355G>T	p.G119*	LOW_COVERAGE	STOP_GAINED	HIGH	COSM145436	N/A
chr1	115256591		COSM675199	G	T	NRAS	SNP	NM_002524.4	c.120C>A	p.Y40*	LOW_COVERAGE	STOP_GAINED	HIGH	COSM675199	N/A
chr1	120512133		COSM3399613	C	T	NOTCH2	SNP	NM_024408.3			LOW_COVERAGE	SPLICE_SITE_DONOR	HIGH	COSM3399613	N/A
chr1	120512149		COSM1197454	G	T	NOTCH2	SNP	NM_024408.3	c.1093C>A	p.P365T	LOW_COVERAGE	NON_SYNONYMOUS_CODING	MODERATE	COSM1197454	N/A
chr1	120512153		COSM527764	C	G	NOTCH2	SNP	NM_024408.3	c.1089G>C	p.M363I	LOW_COVERAGE	NON_SYNONYMOUS_CODING	MODERATE	COSM527764	N/A
chr1	120539668		COSM423616	T	A	NOTCH2	SNP	NM_024408.3	c.703A>T	p.T235S	LOW_COVERAGE	NON_SYNONYMOUS_CODING	MODERATE	COSM423616	N/A
chr1	120539668		COSM423617	T	A	NOTCH2	SNP	NM_024408.3	c.703A>T	p.T235S	LOW_COVERAGE	NON_SYNONYMOUS_CODING	MODERATE	COSM423617	N/A
chr1	120611960		COSM1600651	C	T	NOTCH2	SNP	NM_024408.3	c.61G>A	p.A21T	NO_COVERAGE	NON_SYNONYMOUS_CODING	MODERATE	COSM1600651	N/A
chr1	120611964		COSM132738	G	C	NOTCH2	SNP	NM_024408.3	c.57C>G	p.C19W	NO_COVERAGE	NON_SYNONYMOUS_CODING	MODERATE	COSM132738	N/A
chr1	120612002		COSM132830	CGG	C	NOTCH2	DEL	NM_024408.3		p.-6	NO_COVERAGE	FRAME_SHIFT	HIGH	COSM132830	N/A
chr1	120612002		COSM674994	C	G	NOTCH2	SNP	NM_024408.3	c.19G>C	p.A7P	NO_COVERAGE	NON_SYNONYMOUS_CODING	MODERATE	COSM674994	N/A
chr1	120612006		COSM1320072	G	A	NOTCH2	SNP	NM_024408.3	c.15C>T	p.R5	NO_COVERAGE	SYNONYMOUS_CODING	LOW	COSM1320072	N/A
chr1	120612013		COSM246074	G	A	NOTCH2	SNP	NM_024408.3	c.8C>T	p.A3V	NO_COVERAGE	NON_SYNONYMOUS_CODING	MODERATE	COSM246074	N/A
chr1	120612014		COSM1127444	C	A	NOTCH2	SNP	NM_024408.3	c.7G>T	p.A3S	NO_COVERAGE	NON_SYNONYMOUS_CODING	MODERATE	COSM1127444	N/A
chr1	193091455		COSM26067	TTTGGGGGTAAGTCCGGCATGGCTG	T	CDC73	DEL	NM_024529.4			LOW_COVERAGE	SPLICE_SITE_DONOR	HIGH	COSM26067	N/A
chr1	193091462		COSM26073	G	A	CDC73	SNP	NM_024529.4			LOW_COVERAGE	SPLICE_SITE_DONOR	HIGH	COSM26073	N/A
chr1	193099311		COSM377813	A	G	CDC73	SNP	NM_024529.4	c.245A>G	p.N82S	LOW_COVERAGE	NON_SYNONYMOUS_CODING	MODERATE	COSM377813	N/A
chr1	193099313		COSM1732633	AT	A	CDC73	DEL	NM_024529.4		p.-83	LOW_COVERAGE	FRAME_SHIFT	HIGH	COSM1732633	N/A
chr1	193099325		COSM677401	A	T	CDC73	SNP	NM_024529.4	c.259A>T	p.R87*	LOW_COVERAGE	STOP_GAINED	HIGH	COSM677401	N/A
chr1	193099331		COSM1320617	C	G	CDC73	SNP	NM_024529.4	c.265C>G	p.P89A	LOW_COVERAGE	NON_SYNONYMOUS_CODING	MODERATE	COSM1320617	N/A
chr1	193099332		COSM531426	C	G	CDC73	SNP	NM_024529.4	c.266C>G	p.P89R	LOW_COVERAGE	NON_SYNONYMOUS_CODING	MODERATE	COSM531426	N/A
chr1	193099332		COSM901379	C	T	CDC73	SNP	NM_024529.4	c.266C>T	p.P89L	LOW_COVERAGE	NON_SYNONYMOUS_CODING	MODERATE	COSM901379	N/A
chr1	193099338		COSM274461	G	A	CDC73	SNP	NM_024529.4	c.272G>A	p.R91Q	LOW_COVERAGE	NON_SYNONYMOUS_CODING	MODERATE	COSM274461	N/A
chr1	193099343		COSM1668308	G	T	CDC73	SNP	NM_024529.4	c.277G>T	p.D93Y	LOW_COVERAGE	NON_SYNONYMOUS_CODING	MODERATE	COSM1668308	N/A
chr1	193099350		COSM26127	T	C	CDC73	SNP	NM_024529.4	c.284T>C	p.L95P	LOW_COVERAGE	NON_SYNONYMOUS_CODING	MODERATE	COSM26127	N/A
chr1	193099351		COSM1337373	T	C	CDC73	SNP	NM_024529.4	c.285T>C	p.L95	LOW_COVERAGE	SYNONYMOUS_CODING	LOW	COSM1337373	N/A
chr1	193099371		COSM1200387	C	T	CDC73	SNP	NM_024529.4	c.305C>T	p.A102V	LOW_COVERAGE	NON_SYNONYMOUS_CODING	MODERATE	COSM1200387	N/A
chr2	25457156		COSM1012896	A	G	DNMT3A	SNP	NM_175629.2	c.2731T>C	p.C911R	LOW_COVERAGE	NON_SYNONYMOUS_CODING	MODERATE	COSM1012896	N/A
chr2	25470989		COSM574561	C	T	DNMT3A	SNP	NM_153759.3	c.205G>A	p.V69M	LOW_COVERAGE	NON_SYNONYMOUS_CODING	MODERATE	COSM574561	N/A
chr2	25470989		COSM574562	C	T	DNMT3A	SNP	NM_153759.3	c.205G>A	p.V69M	LOW_COVERAGE	NON_SYNONYMOUS_CODING	MODERATE	COSM574562	N/A
chr2	25470990		COSM133728	AGTGG	A	DNMT3A	DEL	NM_153759.3		p.-67	LOW_COVERAGE	FRAME_SHIFT	HIGH	COSM133728	N/A
chr2	25471052		COSM87014	G	A	DNMT3A	SNP	NM_153759.3	c.142C>T	p.Q48*	LOW_COVERAGE	STOP_GAINED	HIGH	COSM87014	N/A
chr2	25536799		COSM1169639	G	A	DNMT3A	SNP	NM_175630.1	c.55C>T	p.R19W	LOW_COVERAGE	NON_SYNONYMOUS_CODING	MODERATE	COSM1169639	N/A
chr2	25536822		COSM1716904	T	G	DNMT3A	SNP	NM_175630.1	c.32A>C	p.D11A	LOW_COVERAGE	NON_SYNONYMOUS_CODING	MODERATE	COSM1716904	N/A
chr2	25536822		COSM1716905	T	G	DNMT3A	SNP	NM_175630.1	c.32A>C	p.D11A	LOW_COVERAGE	NON_SYNONYMOUS_CODING	MODERATE	COSM1716905	N/A
chr2	25536839		COSM1407124	G	A	DNMT3A	SNP	NM_175630.1	c.15C>T	p.P5	LOW_COVERAGE	SYNONYMOUS_CODING	LOW	COSM1407124	N/A
chr2	29451822		COSM1407667	AC	A	ALK	DEL	NM_004304.4		p.-914	LOW_COVERAGE	FRAME_SHIFT	HIGH	COSM1407667	N/A
chr2	29451842		COSM1407668	TG	T	ALK	DEL	NM_004304.4		p.-908	LOW_COVERAGE	FRAME_SHIFT	HIGH	COSM1407668	N/A
chr2	29451871		COSM184791	C	A	ALK	SNP	NM_004304.4	c.2694G>T	p.E898D	LOW_COVERAGE	NON_SYNONYMOUS_CODING	MODERATE	COSM184791	N/A
chr2	29451873		COSM236685	C	T	ALK	SNP	NM_004304.4	c.2692G>A	p.E898K	LOW_COVERAGE	NON_SYNONYMOUS_CODING	MODERATE	COSM236685	N/A
chr2	30143080		COSM1407686	G	A	ALK	SNP	NM_004304.4	c.446C>T	p.A149V	LOW_COVERAGE	NON_SYNONYMOUS_CODING	MODERATE	COSM1407686	N/A
chr2	30143132		COSM1531761	C	A	ALK	SNP	NM_004304.4	c.394G>T	p.V132L	LOW_COVERAGE	NON_SYNONYMOUS_CODING	MODERATE	COSM1531761	N/A
chr2	30143133		COSM574979	G	A	ALK	SNP	NM_004304.4	c.393C>T	p.S131	LOW_COVERAGE	SYNONYMOUS_CODING	LOW	COSM574979	N/A
chr2	39505612		COSM1020894	A	C	MAP4K3	SNP	NM_003618.3	c.1730T>G	p.F577C	LOW_COVERAGE	NON_SYNONYMOUS_CODING	MODERATE	COSM1020894	N/A
chr2	39505625		COSM1306792	G	A	MAP4K3	SNP	NM_003618.3	c.1717C>T	p.Q573*	LOW_COVERAGE	STOP_GAINED	HIGH	COSM1306792	N/A
chr2	39536607		COSM84588	C	T	MAP4K3	SNP	NM_003618.3	c.1051G>A	p.E351K	LOW_COVERAGE	NON_SYNONYMOUS_CODING	MODERATE	COSM84588	N/A
chr2	39553322		COSM48539	C	A	MAP4K3	SNP	NM_003618.3	c.627G>T	p.E209D	NO_COVERAGE	NON_SYNONYMOUS_CODING	MODERATE	COSM48539	N/A
chr2	39553323		COSM1408058	T	C	MAP4K3	SNP	NM_003618.3	c.626A>G	p.E209G	NO_COVERAGE	NON_SYNONYMOUS_CODING	MODERATE	COSM1408058	N/A
chr2	39553333		COSM1408059	C	G	MAP4K3	SNP	NM_003618.3	c.616G>C	p.E206Q	NO_COVERAGE	NON_SYNONYMOUS_CODING	MODERATE	COSM1408059	N/A
chr2	39553346		COSM282656	T	G	MAP4K3	SNP	NM_003618.3	c.603A>C	p.G201	NO_COVERAGE	SYNONYMOUS_CODING	LOW	COSM282656	N/A
chr2	47641416		COSM1286279	T	A	MSH2	SNP	NM_000251.2	c.801T>A	p.V267	LOW_COVERAGE	SYNONYMOUS_CODING	LOW	COSM1286279	N/A
chr2	47693814		COSM1286280	CAG	C	MSH2	DEL	NM_000251.2		p.-510	LOW_COVERAGE	FRAME_SHIFT	HIGH	COSM1286280	N/A
chr2	47693816		COSM1483118	G	C	MSH2	SNP	NM_000251.2	c.1530G>C	p.Q510H	LOW_COVERAGE	NON_SYNONYMOUS_CODING	MODERATE	COSM1483118	N/A
chr2	47693828		COSM477458	T	C	MSH2	SNP	NM_000251.2	c.1542T>C	p.D514	LOW_COVERAGE	SYNONYMOUS_CODING	LOW	COSM477458	N/A
chr2	47693835	rs63749930	COSM1408261	GCA	G	MSH2	DEL	NM_000251.2		p.-517	LOW_COVERAGE	FRAME_SHIFT	HIGH	COSM1408261	pathogenic
chr2	47693854		COSM26166	TT	T	MSH2	DEL	NM_000251.2		p.-523	LOW_COVERAGE	FRAME_SHIFT	HIGH	COSM26166	N/A
chr2	47693874		COSM1215559	G	T	MSH2	SNP	NM_000251.2	c.1588G>T	p.E530*	LOW_COVERAGE	STOP_GAINED	HIGH	COSM1215559	N/A
chr2	47703500	rs2303428	COSM133154	T	C	MSH2	SNP	NM_001258281.1			LOW_COVERAGE	INTRON	MODIFIER	COSM133154	non-pathogenic
chr2	47703520	rs63750234	COSM26119	G	A	MSH2	SNP	NM_000251.2	c.2020G>A	p.G674S	LOW_COVERAGE	NON_SYNONYMOUS_CODING	MODERATE	COSM26119	N/A
chr2	47703527		COSM1614880	C	T	MSH2	SNP	NM_000251.2	c.2027C>T	p.S676L	LOW_COVERAGE	NON_SYNONYMOUS_CODING	MODERATE	COSM1614880	N/A
chr2	47703538	rs63749932	COSM27628	C	T	MSH2	SNP	NM_000251.2	c.2038C>T	p.R680*	LOW_COVERAGE	STOP_GAINED	HIGH	COSM27628	pathogenic
chr2	47703560		COSM1408265	T	C	MSH2	SNP	NM_000251.2	c.2060T>C	p.L687P	LOW_COVERAGE	NON_SYNONYMOUS_CODING	MODERATE	COSM1408265	N/A
chr2	47703561		COSM1408266	C	T	MSH2	SNP	NM_000251.2	c.2061C>T	p.L687	LOW_COVERAGE	SYNONYMOUS_CODING	LOW	COSM1408266	N/A
chr2	47703561		COSM26088	C	G	MSH2	SNP	NM_000251.2	c.2061C>G	p.L687	LOW_COVERAGE	SYNONYMOUS_CODING	LOW	COSM26088	N/A
chr2	47710033		COSM1327061	C	T	MSH2	SNP	NM_000251.2	c.2750C>T	p.A917V	LOW_COVERAGE	NON_SYNONYMOUS_CODING	MODERATE	COSM1327061	N/A
chr2	47710069		COSM1021253	G	A	MSH2	SNP	NM_000251.2	c.2786G>A	p.R929Q	LOW_COVERAGE	NON_SYNONYMOUS_CODING	MODERATE	COSM1021253	N/A
chr2	48018226		COSM1408284	G	A	MSH6	SNP	NM_000179.2	c.421G>A	p.G141S	LOW_COVERAGE	NON_SYNONYMOUS_CODING	MODERATE	COSM1408284	N/A
chr2	48018227		COSM1408285	G	A	MSH6	SNP	NM_000179.2	c.422G>A	p.G141D	LOW_COVERAGE	NON_SYNONYMOUS_CODING	MODERATE	COSM1408285	N/A
chr2	48018228		COSM13388	C	A	MSH6	SNP	NM_000179.2	c.423C>A	p.G141	LOW_COVERAGE	SYNONYMOUS_CODING	LOW	COSM13388	N/A
chr2	48018228		COSM298961	C	T	MSH6	SNP	NM_000179.2	c.423C>T	p.G141	LOW_COVERAGE	SYNONYMOUS_CODING	LOW	COSM298961	N/A
chr2	48018263		COSM721730	G	T	MSH6	SNP	NM_000179.2			NO_COVERAGE	SPLICE_SITE_DONOR	HIGH	COSM721730	N/A
chr2	48018312		COSN214766	T	A	MSH6	SNP	NM_000179.2			NO_COVERAGE	INTRON	MODIFIER	COSN214766	N/A
chr2	48023098		COSM190060	G	A	MSH6	SNP	NM_000179.2	c.523G>A	p.A175T	NO_COVERAGE	NON_SYNONYMOUS_CODING	MODERATE	COSM190060	N/A
chr2	48026843		COSM1185897	C	G	MSH6	SNP	NM_000179.2	c.1721C>G	p.S574*	LOW_COVERAGE	STOP_GAINED	HIGH	COSM1185897	N/A
chr2	48026845		COSM13396	G	T	MSH6	SNP	NM_000179.2	c.1723G>T	p.D575Y	LOW_COVERAGE	NON_SYNONYMOUS_CODING	MODERATE	COSM13396	N/A
chr2	48026846		COSM1408299	A	G	MSH6	SNP	NM_000179.2	c.1724A>G	p.D575G	LOW_COVERAGE	NON_SYNONYMOUS_CODING	MODERATE	COSM1408299	N/A
chr2	48026852		COSM1215570	G	A	MSH6	SNP	NM_000179.2	c.1730G>A	p.R577H	LOW_COVERAGE	NON_SYNONYMOUS_CODING	MODERATE	COSM1215570	N/A
chr2	48027540		COSM1318901	C	T	MSH6	SNP	NM_000179.2	c.2418C>T	p.S806	NO_COVERAGE	SYNONYMOUS_CODING	LOW	COSM1318901	N/A
chr2	48027546		COSM13343	TG	T	MSH6	DEL	NM_000179.2		p.-809	NO_COVERAGE	FRAME_SHIFT	HIGH	COSM13343	N/A
chr2	48027558		COSM1614884	A	G	MSH6	SNP	NM_000179.2	c.2436A>G	p.L812	NO_COVERAGE	SYNONYMOUS_CODING	LOW	COSM1614884	N/A
chr2	48032810		COSM575512	G	C	MSH6	SNP	NM_000179.2	c.3610G>C	p.A1204P	NO_COVERAGE	NON_SYNONYMOUS_CODING	MODERATE	COSM575512	N/A
chr2	48032811		COSM215880	C	A	MSH6	SNP	NM_000179.2	c.3611C>A	p.A1204E	NO_COVERAGE	NON_SYNONYMOUS_CODING	MODERATE	COSM215880	N/A
chr2	48036826		COSM190067	C	T	FBXO11	SNP	NM_001190274.1	c.2359G>A	p.A787T	LOW_COVERAGE	NON_SYNONYMOUS_CODING	MODERATE	COSM190067	N/A
chr2	48036837		COSM1161356	A	T	FBXO11	SNP	NM_001190274.1	c.2348T>A	p.I783N	LOW_COVERAGE	NON_SYNONYMOUS_CODING	MODERATE	COSM1161356	N/A
chr2	48037470		COSM1690546	C	G	FBXO11	SNP	NM_001190274.1	c.2323G>C	p.D775H	LOW_COVERAGE	NON_SYNONYMOUS_CODING	MODERATE	COSM1690546	N/A
chr2	48037470		COSM1690547	C	G	FBXO11	SNP	NM_001190274.1	c.2323G>C	p.D775H	LOW_COVERAGE	NON_SYNONYMOUS_CODING	MODERATE	COSM1690547	N/A
chr2	48037489		COSM1730130	T	G	FBXO11	SNP	NM_001190274.1	c.2304A>C	p.L768F	LOW_COVERAGE	NON_SYNONYMOUS_CODING	MODERATE	COSM1730130	N/A
chr2	48037489		COSM1730131	T	G	FBXO11	SNP	NM_001190274.1	c.2304A>C	p.L768F	LOW_COVERAGE	NON_SYNONYMOUS_CODING	MODERATE	COSM1730131	N/A
chr2	48037501		COSM1161357	ACTA	AC	FBXO11	DEL	NM_001190274.1		p.-763	LOW_COVERAGE	FRAME_SHIFT	HIGH	COSM1161357	N/A
chr2	48061799		COSM1306833	C	T	FBXO11	SNP	NM_001190274.1	c.853G>A	p.D285N	LOW_COVERAGE	NON_SYNONYMOUS_CODING	MODERATE	COSM1306833	N/A
chr2	48061799		COSM1306834	C	T	FBXO11	SNP	NM_001190274.1	c.853G>A	p.D285N	LOW_COVERAGE	NON_SYNONYMOUS_CODING	MODERATE	COSM1306834	N/A
chr2	48063064		COSM1021326	T	C	FBXO11	SNP	NM_001190274.1	c.664A>G	p.N222D	LOW_COVERAGE	NON_SYNONYMOUS_CODING	MODERATE	COSM1021326	N/A
chr2	48063064		COSM1592207	T	C	FBXO11	SNP	NM_001190274.1	c.664A>G	p.N222D	LOW_COVERAGE	NON_SYNONYMOUS_CODING	MODERATE	COSM1592207	N/A
chr2	48063069		COSM1408335	T	C	FBXO11	SNP	NM_001190274.1	c.659A>G	p.Q220R	LOW_COVERAGE	NON_SYNONYMOUS_CODING	MODERATE	COSM1408335	N/A
chr2	48063069		COSM1408336	T	C	FBXO11	SNP	NM_001190274.1	c.659A>G	p.Q220R	LOW_COVERAGE	NON_SYNONYMOUS_CODING	MODERATE	COSM1408336	N/A
chr2	48063081		COSM1185898	C	T	FBXO11	SNP	NM_001190274.1	c.647G>A	p.G216E	LOW_COVERAGE	NON_SYNONYMOUS_CODING	MODERATE	COSM1185898	N/A
chr2	48063081		COSM1185899	C	T	FBXO11	SNP	NM_001190274.1	c.647G>A	p.G216E	LOW_COVERAGE	NON_SYNONYMOUS_CODING	MODERATE	COSM1185899	N/A
chr2	198257042		COSM3364474	A	C	SF3B1	SNP	NM_012433.2	c.3900T>G	p.L1300	NO_COVERAGE	SYNONYMOUS_CODING	LOW	COSM3364474	N/A
chr2	198257052		COSM1014490	C	T	SF3B1	SNP	NM_012433.2	c.3890G>A	p.R1297H	NO_COVERAGE	NON_SYNONYMOUS_CODING	MODERATE	COSM1014490	N/A
chr2	198266476		COSM1716887	AT	A	SF3B1	DEL	NM_012433.2		p.-787	LOW_COVERAGE	FRAME_SHIFT	HIGH	COSM1716887	N/A
chr2	198266480		COSM1669638	T	G	SF3B1	SNP	NM_012433.2	c.2356A>C	p.K786Q	LOW_COVERAGE	NON_SYNONYMOUS_CODING	MODERATE	COSM1669638	N/A
chr2	198266489		COSM1651685	C	T	SF3B1	SNP	NM_012433.2	c.2347G>A	p.E783K	LOW_COVERAGE	NON_SYNONYMOUS_CODING	MODERATE	COSM1651685	N/A
chr2	198266493		COSM442066	A	T	SF3B1	SNP	NM_012433.2	c.2343T>A	p.D781E	LOW_COVERAGE	NON_SYNONYMOUS_CODING	MODERATE	COSM442066	N/A
chr2	198266494		COSM131554	T	C	SF3B1	SNP	NM_012433.2	c.2342A>G	p.D781G	LOW_COVERAGE	NON_SYNONYMOUS_CODING	MODERATE	COSM131554	N/A
chr2	198266497		COSM1159847	G	C	SF3B1	SNP	NM_012433.2	c.2339C>G	p.P780R	LOW_COVERAGE	NON_SYNONYMOUS_CODING	MODERATE	COSM1159847	N/A
chr2	198270019		COSM359614	G	C	SF3B1	SNP	NM_012433.2	c.1417C>G	p.Q473E	LOW_COVERAGE	NON_SYNONYMOUS_CODING	MODERATE	COSM359614	N/A
chr2	198270041		COSM1631700	T	C	SF3B1	SNP	NM_012433.2	c.1395A>G	p.P465	LOW_COVERAGE	SYNONYMOUS_CODING	LOW	COSM1631700	N/A
chr2	209116255		COSM1015583	G	A	IDH1	SNP	NM_005896.2	c.21C>T	p.G7	LOW_COVERAGE	SYNONYMOUS_CODING	LOW	COSM1015583	N/A
chr2	209116260		COSM1581045	T	C	IDH1	SNP	NM_005896.2	c.16A>G	p.S6G	LOW_COVERAGE	NON_SYNONYMOUS_CODING	MODERATE	COSM1581045	N/A
chr2	209116263		COSM1326484	T	C	IDH1	SNP	NM_005896.2	c.13A>G	p.I5V	LOW_COVERAGE	NON_SYNONYMOUS_CODING	MODERATE	COSM1326484	N/A
chr2	212248717		COSM400589	C	A	ERBB4	SNP	NM_005235.2	c.3550G>T	p.D1184Y	LOW_COVERAGE	NON_SYNONYMOUS_CODING	MODERATE	COSM400589	N/A
chr2	212248736		COSM1405159	AT	A	ERBB4	DEL	NM_005235.2		p.-1177	LOW_COVERAGE	FRAME_SHIFT	HIGH	COSM1405159	N/A
chr2	212248736		COSM1725066	A	AT	ERBB4	INS	NM_005235.2		p.-1177?	LOW_COVERAGE	FRAME_SHIFT	HIGH	COSM1725066	N/A
chr2	212248736		COSM1725067	A	AT	ERBB4	INS	NM_005235.2		p.-1177?	LOW_COVERAGE	FRAME_SHIFT	HIGH	COSM1725067	N/A
chr2	212248736		COSM399094	A	T	ERBB4	SNP	NM_005235.2	c.3531T>A	p.N1177K	LOW_COVERAGE	NON_SYNONYMOUS_CODING	MODERATE	COSM399094	N/A
chr2	212248746		COSM131775	C	T	ERBB4	SNP	NM_005235.2	c.3521G>A	p.R1174Q	LOW_COVERAGE	NON_SYNONYMOUS_CODING	MODERATE	COSM131775	N/A
chr2	212285166		COSM3391442	C	T	ERBB4	SNP	NM_005235.2	c.3135G>A	p.R1045	NO_COVERAGE	SYNONYMOUS_CODING	LOW	COSM3391442	N/A
chr2	212285166		COSM3391443	C	T	ERBB4	SNP	NM_005235.2	c.3135G>A	p.R1045	NO_COVERAGE	SYNONYMOUS_CODING	LOW	COSM3391443	N/A
chr2	212285173		COSM1015901	G	A	ERBB4	SNP	NM_005235.2	c.3128C>T	p.S1043L	NO_COVERAGE	NON_SYNONYMOUS_CODING	MODERATE	COSM1015901	N/A
chr2	212566758		COSM145377	T	G	ERBB4	SNP	NM_005235.2	c.1423A>C	p.T475P	LOW_COVERAGE	NON_SYNONYMOUS_CODING	MODERATE	COSM145377	N/A
chr2	212566778		COSM1631811	T	A	ERBB4	SNP	NM_005235.2	c.1403A>T	p.Y468F	LOW_COVERAGE	NON_SYNONYMOUS_CODING	MODERATE	COSM1631811	N/A
chr2	212566791		COSM1647284	T	C	ERBB4	SNP	NM_005235.2	c.1390A>G	p.S464G	LOW_COVERAGE	NON_SYNONYMOUS_CODING	MODERATE	COSM1647284	N/A
chr2	212566791		COSM719375	T	C	ERBB4	SNP	NM_005235.2	c.1390A>G	p.S464G	LOW_COVERAGE	NON_SYNONYMOUS_CODING	MODERATE	COSM719375	N/A
chr2	212566800		COSM1205581	T	C	ERBB4	SNP	NM_005235.2	c.1381A>G	p.T461A	LOW_COVERAGE	NON_SYNONYMOUS_CODING	MODERATE	COSM1205581	N/A
chr2	212566806		COSM94235	A	T	ERBB4	SNP	NM_005235.2	c.1375T>A	p.Y459N	LOW_COVERAGE	NON_SYNONYMOUS_CODING	MODERATE	COSM94235	N/A
chr2	212578348		COSM1405181	A	G	ERBB4	SNP	NM_005235.2	c.909T>C	p.S303	LOW_COVERAGE	SYNONYMOUS_CODING	LOW	COSM1405181	N/A
chr2	212578349		COSM1015992	G	A	ERBB4	SNP	NM_005235.2	c.908C>T	p.S303F	LOW_COVERAGE	NON_SYNONYMOUS_CODING	MODERATE	COSM1015992	N/A
chr2	212578349		COSM12833	G	T	ERBB4	SNP	NM_005235.2	c.908C>A	p.S303Y	LOW_COVERAGE	NON_SYNONYMOUS_CODING	MODERATE	COSM12833	N/A
chr2	212578353		COSM1614289	T	C	ERBB4	SNP	NM_005235.2	c.904A>G	p.S302G	LOW_COVERAGE	NON_SYNONYMOUS_CODING	MODERATE	COSM1614289	N/A
chr2	212578372		COSM160825	A	C	ERBB4	SNP	NM_005235.2	c.885T>G	p.H295Q	LOW_COVERAGE	NON_SYNONYMOUS_CODING	MODERATE	COSM160825	N/A
chr2	212587116		COSM3695243	A	G	ERBB4	SNP	NM_005235.2			NO_COVERAGE	SPLICE_SITE_DONOR	HIGH	COSM3695243	N/A
chr2	212587116		COSM3695244	A	G	ERBB4	SNP	NM_005235.2			NO_COVERAGE	SPLICE_SITE_DONOR	HIGH	COSM3695244	N/A
chr2	212587118		COSM99061	G	A	ERBB4	SNP	NM_005235.2	c.883C>T	p.H295Y	NO_COVERAGE	NON_SYNONYMOUS_CODING	MODERATE	COSM99061	N/A
chr2	212587123		COSM1645827	C	A	ERBB4	SNP	NM_005235.2	c.878G>T	p.C293F	NO_COVERAGE	NON_SYNONYMOUS_CODING	MODERATE	COSM1645827	N/A
chr2	212587123		COSM476868	C	A	ERBB4	SNP	NM_005235.2	c.878G>T	p.C293F	NO_COVERAGE	NON_SYNONYMOUS_CODING	MODERATE	COSM476868	N/A
chr2	212587142		COSM1669723	C	T	ERBB4	SNP	NM_005235.2	c.859G>A	p.A287T	NO_COVERAGE	NON_SYNONYMOUS_CODING	MODERATE	COSM1669723	N/A
chr2	212587142		COSM1669724	C	T	ERBB4	SNP	NM_005235.2	c.859G>A	p.A287T	NO_COVERAGE	NON_SYNONYMOUS_CODING	MODERATE	COSM1669724	N/A
chr2	212587147		COSM48367	T	C	ERBB4	SNP	NM_005235.2	c.854A>G	p.Y285C	NO_COVERAGE	NON_SYNONYMOUS_CODING	MODERATE	COSM48367	N/A
chr2	212587172		COSM1015994	G	T	ERBB4	SNP	NM_005235.2	c.829C>A	p.H277N	LOW_COVERAGE	NON_SYNONYMOUS_CODING	MODERATE	COSM1015994	N/A
chr2	213403185		COSM1405194	C	T	ERBB4	SNP	NM_005235.2	c.70G>A	p.D24N	LOW_COVERAGE	NON_SYNONYMOUS_CODING	MODERATE	COSM1405194	N/A
chr2	213403195		COSM209879	G	A	ERBB4	SNP	NM_005235.2	c.60C>T	p.V20	LOW_COVERAGE	SYNONYMOUS_CODING	LOW	COSM209879	N/A
chr2	213403197		COSM1205588	C	T	ERBB4	SNP	NM_005235.2	c.58G>A	p.V20I	LOW_COVERAGE	NON_SYNONYMOUS_CODING	MODERATE	COSM1205588	N/A
chr2	213403199		COSM1405195	G	A	ERBB4	SNP	NM_005235.2	c.56C>T	p.T19I	LOW_COVERAGE	NON_SYNONYMOUS_CODING	MODERATE	COSM1405195	N/A
chr2	213403205		COSM99062	G	C	ERBB4	SNP	NM_005235.2	c.50C>G	p.A17G	LOW_COVERAGE	NON_SYNONYMOUS_CODING	MODERATE	COSM99062	N/A
chr2	213403208		COSM1251443	G	A	ERBB4	SNP	NM_005235.2	c.47C>T	p.A16V	LOW_COVERAGE	NON_SYNONYMOUS_CODING	MODERATE	COSM1251443	N/A
chr2	213403231		COSM1614296	C	T	ERBB4	SNP	NM_005235.2	c.24G>A	p.W8*	LOW_COVERAGE	STOP_GAINED	HIGH	COSM1614296	N/A
chr2	213403231		COSM3709396	C	T	ERBB4	SNP	NM_005235.2	c.24G>A	p.W8*	LOW_COVERAGE	STOP_GAINED	HIGH	COSM3709396	N/A
chr2	213403233		COSM96314	A	G	ERBB4	SNP	NM_005235.2	c.22T>C	p.W8R	LOW_COVERAGE	NON_SYNONYMOUS_CODING	MODERATE	COSM96314	N/A
chr2	213403253		COSM1405196	AT	A	ERBB4	DEL	NM_005235.2		p.-1	LOW_COVERAGE	FRAME_SHIFT	HIGH	COSM1405196	N/A
chr3	10085193		COSM1035748	G	A	FANCD2	SNP	NM_033084.3	c.1015G>A	p.G339S	NO_COVERAGE	NON_SYNONYMOUS_CODING	MODERATE	COSM1035748	N/A
chr3	10085193		COSM1154051	G	A	FANCD2	SNP	NM_033084.3	c.1015G>A	p.G339S	NO_COVERAGE	NON_SYNONYMOUS_CODING	MODERATE	COSM1154051	N/A
chr3	10116324		COSM1035785	G	A	FANCD2	SNP	NM_033084.3	c.2826G>A	p.T942	LOW_COVERAGE	SYNONYMOUS_CODING	LOW	COSM1035785	N/A
chr3	10116324		COSM1593186	G	A	FANCD2	SNP	NM_033084.3	c.2826G>A	p.T942	LOW_COVERAGE	SYNONYMOUS_CODING	LOW	COSM1593186	N/A
chr3	10140567		COSM374451	G	A	FANCD2	SNP	NM_033084.3	c.4349G>A	p.W1450*	NO_COVERAGE	STOP_GAINED	HIGH	COSM374451	N/A
chr3	10183430		COSM18338	A	AG	VHL	INS	NM_198156.2			LOW_COVERAGE	UTR_5_PRIME	MODIFIER	COSM18338	N/A
chr3	10183445		COSM18395	G	A	VHL	SNP	NM_198156.2			LOW_COVERAGE	UTR_5_PRIME	MODIFIER	COSM18395	N/A
chr3	10183450		COSM18006	G	A	VHL	SNP	NM_198156.2			LOW_COVERAGE	UTR_5_PRIME	MODIFIER	COSM18006	N/A
chr3	10183451		COSM18337	G	GG	VHL	INS	NM_198156.2			LOW_COVERAGE	UTR_5_PRIME	MODIFIER	COSM18337	N/A
chr3	10183460		COSM18336	A	AC	VHL	INS	NM_198156.2			LOW_COVERAGE	UTR_5_PRIME	MODIFIER	COSM18336	N/A
chr3	10183472		COSM18393	C	T	VHL	SNP	NM_198156.2			LOW_COVERAGE	UTR_5_PRIME	MODIFIER	COSM18393	N/A
chr3	10183494		COSM18334	C	T	VHL	SNP	NM_198156.2			LOW_COVERAGE	START_GAINED	LOW	COSM18334	N/A
chr3	10183495		COSM18392	G	A	VHL	SNP	NM_198156.2			LOW_COVERAGE	UTR_5_PRIME	MODIFIER	COSM18392	N/A
chr3	10183503		COSM18003	C	T	VHL	SNP	NM_198156.2			LOW_COVERAGE	START_GAINED	LOW	COSM18003	N/A
chr3	10183504		COSM1684703	G	A	VHL	SNP	NM_198156.2			LOW_COVERAGE	UTR_5_PRIME	MODIFIER	COSM1684703	N/A
chr3	10183510		COSM18002	G	A	VHL	SNP	NM_198156.2			LOW_COVERAGE	UTR_5_PRIME	MODIFIER	COSM18002	N/A
chr3	10183518		COSM18394	G	A	VHL	SNP	NM_198156.2			LOW_COVERAGE	UTR_5_PRIME	MODIFIER	COSM18394	N/A
chr3	10183521		COSM18007	T	C	VHL	SNP	NM_198156.2			LOW_COVERAGE	UTR_5_PRIME	MODIFIER	COSM18007	N/A
chr3	10183522		COSM18001	C	T	VHL	SNP	NM_198156.2			LOW_COVERAGE	START_GAINED	LOW	COSM18001	N/A
chr3	10183530		COSM17729	GAATGCCCCGGAGGGCGGAGAA	G	VHL	DEL	NM_198156.2		p.MPRRAEN1-	LOW_COVERAGE	START_LOST	HIGH	COSM17729	N/A
chr3	10183531		COSM17804	AATGCCCCGGAGGGCGGA	A	VHL	DEL	NM_198156.2		p.-1	LOW_COVERAGE	FRAME_SHIFT	HIGH	COSM17804	N/A
chr3	10183534		COSM14367	G	A	VHL	SNP	NM_198156.2	c.3G>A	p.M1I	LOW_COVERAGE	START_LOST	HIGH	COSM14367	N/A
chr3	10183542		COSM17937	GG	G	VHL	DEL	NM_198156.2		p.-4	LOW_COVERAGE	FRAME_SHIFT	HIGH	COSM17937	N/A
chr3	10183543		COSM18013	GGCG	G	VHL	DEL	NM_198156.2		p.A5-	LOW_COVERAGE	CODON_DELETION	MODERATE	COSM18013	N/A
chr3	37048492		COSM1422574	T	C	MLH1	SNP	NM_001167617.1	c.97T>C	p.S33P	LOW_COVERAGE	NON_SYNONYMOUS_CODING	MODERATE	COSM1422574	N/A
chr3	41265450		COSM6081	GACTTAGGAGTATTAATCAAGCTAAATTTAAATCCTAATGACTTTTGATTAACTTTTTTTAGGGTATTTGAAGTATACCATACAACTGTTTTGAAAATCCAGCGTGGACAATGGCTACTCAAGGTTTGTGTCATTAAATCTTTAGTTACTGAATTGGGGCTCTGCTTCGTTGCCATTAAGCCAGTCTGGCTGAGATCCCCCTGCTTTCCTCTCTCCCTGCTTACTTGTCAGGCTACCTTTTGCTCCATTTTCTGCTCACTCCTCCTAATGGCTTGGTGAAATAGCAAACAAGCCACCAGC......	G	CTNNB1	DEL	NM_001904.3			LOW_COVERAGE	SPLICE_SITE_DONOR	HIGH	COSM6081	N/A
chr3	41265559		COSM6126	AATGGCTACTCAAGGTTTGTGTCATTAAATCTTTAGTTACTGAATTGGGGCTCTGCTTCGTTGCCATTAAGCCAGTCTGGCTGAGATCCCCCTGCTTTCCTCTCTCCCTGCTTACTTGTCAGGCTACCTTTTGCTCCATTTTCTGCTCACTCCTCCTAATGGCTTGGTGAAATAGCAAACAAGCCACCAGCAGGAATCTAGTCTGGATGACTGCTTCTGGAGCCTGGATGCAGTACCATTCTTCCACTGATTCAGTGAGTAACTGTTAGGTGGTTCCCTAAGGGATTAGGTATTTCATCA......	A	CTNNB1	DEL	NM_001904.3		p.MATQADLMELDMAMEPDRKAAVSHWQQQSYLDSGIHSGATTTAPSLSGKGNPEEEDVDTSQVLYEWEQGFSQSFTQEQVADIDGQYA1-	LOW_COVERAGE	START_LOST	HIGH	COSM6126	N/A
chr3	41265565		COSM251359	TACTCAAGGTTTGTGTCATTAAATCTTTAGTTACTGAATTGGGGCTCTGCTTCGTTGCCATTAAGCCAGTCTGGCTGAGATCCCCCTGCTTTCCTCTCTCCCTGCTTACTTGTCAGGCTACCTTTTGCTCCATTTTCTGCTCACTCCTCCTAATGGCTTGGTGAAATAGCAAACAAGCCACCAGCAGGAATCTAGTCTGGATGACTGCTTCTGGAGCCTGGATGCAGTACCATTCTTCCACTGATTCAGTGAGTAACTGTTAGGTGGTTCCCTAAGGGATTAGGTATTTCATCACTGAGC......	T	CTNNB1	DEL	NM_001904.3			LOW_COVERAGE	SPLICE_SITE_DONOR	HIGH	COSM251359	N/A
chr3	41265565		COSM6063	TACTCAAGGTTTGTGTCATTAAATCTTTAGTTACTGAATTGGGGCTCTGCTTCGTTGCCATTAAGCCAGTCTGGCTGAGATCCCCCTGCTTTCCTCTCTCCCTGCTTACTTGTCAGGCTACCTTTTGCTCCATTTTCTGCTCACTCCTCCTAATGGCTTGGTGAAATAGCAAACAAGCCACCAGCAGGAATCTAGTCTGGATGACTGCTTCTGGAGCCTGGATGCAGTACCATTCTTCCACTGATTCAGTGAGTAACTGTTAGGTGGTTCCCTAAGGGATTAGGTATTTCATCACTGAGC......	T	CTNNB1	DEL	NM_001904.3			LOW_COVERAGE	SPLICE_SITE_DONOR	HIGH	COSM6063	N/A
chr3	41265925		COSM251358	AATATTTCAATGGGTCATATCACAGATTCTTTTTTTTTAAATTAAAGTAACATTTCCAATCTACTAATGCTAATACTGTTTCGTATTTATAGCTGATTTGATGGAGTTGGACATGGCCATGGAACCAGACAGAAAAGCGGCTGTTAGTCACTGGCAGCAACAGTCTTACCTGGACTCTGGAATCCATTCTGGTGCCACTACCACAGCTCCTTCTCTGAGTGGTAAAGGCAATCCTGAGGAAGAGGATGTGGATACCTCCCAAGTCCTGTATGAGTGGGAACAGGGATTTTCTCAGTCCTT......	A	CTNNB1	DEL	NM_001904.3			LOW_COVERAGE	SPLICE_SITE_DONOR	HIGH	COSM251358	N/A
chr3	41265962		COSM5990	TAAATTAAAGTAACATTTCCAATCTACTAATGCTAATACTGTTTCGTATTTATAGCTGATTTGATGGAGTTGGACATGGCCATGGAACCAGACAGAAAAGCGGCTGTTAGTCACTGGCAGCAACAGTCTTACCTGGACTCTGGAATCCATTCTGGTGCCACTACCACAGCTCCTTCTCTGAGTGGTAAAGGCAATCCTGAGGAAGAGGATGTGGATACCTCCCAAGTCCTGTATGAGTGGGAACAGGGATTTTCTCAGTCCTTCACTCAAGAACAAGTAGCTGGTAAGAGTATTATTTTT......	T	CTNNB1	DEL	NM_001904.3			LOW_COVERAGE	SPLICE_SITE_DONOR	HIGH	COSM5990	N/A
chr3	41266003		COSM27668	TTTCGTATTTATAGCTGATTTGATGGAGTTGGACATGGCCATGGAACCAGACAGAAAAGCGGCTGTTAGTCACTGGCAGCAACAGTCTTACCTGGACTCTGGAATCCATTCTGGTGCCACTACCACAGCTCCTTCTCTGAGTGGTAAAGGCAATCCTGAGGAAGAGGATGTGGATACCTCCCAAGTCCTGTATGAGTGGGAACAGGGATTTTCTCAGTCCTTCACTCAAGAACAAGTAGCTGGTAAGAGTATTATTTTTCATTGCCTTACTGAAAGTCAGAATGCAGTTTTGAGAACTAA......	T	CTNNB1	DEL	NM_001904.3			LOW_COVERAGE	SPLICE_SITE_DONOR	HIGH	COSM27668	N/A
chr3	41266015		COSM28731	AGCTGATTTGATGGAGTTGGACATGGCCATGGAACCAGACAGAAAAGCGGCTGTTAGTCACTGGCAGCAACAGTCTTACCTGGACTCTGGAATCCATTCTGGTGCCACTACCACAGCTCCTTCTCTGAGTGGTAAAGGCAATCCTGAGGAAGAGGATGTGGATACCTCCCAAGTCCTGTATGAGTGGGAACAGGGATTTTCTCAGTCCTTCACTCAAGAACAAGTAGCTGGTAAGAGTATTATTTTTCATTGCCTTACTGAAAGTCAGAATGCAGTTTTGAGAACT	A	CTNNB1	DEL	NM_001904.3			LOW_COVERAGE	SPLICE_SITE_DONOR	HIGH	COSM28731	N/A
chr3	41266016		COSM5995	GCTGATTTGATGGAGTTGGACATGGCCATGGAACCAGACAGAAAAGCGGCTGTTAGTCACTGGCAGCAACAGTCTTACCTGGACTCTGGAATCCATTCTGGTGCCACTACCACAGCTCCTTCTCTGAGTGGTAAAGGCAATCCTGAGGAAGAGGATGTGGATACCTCCCAAGTCCTGTATGAGTGGGAACAGGGATTTTCTCAGTCCTTCACTCAAGAACAAGTAGCTGGTAAGAGTATTATTTTTCATTGCCTTACTGAAAGTCAGAATGCAGTTTTGAGAACTAAAAAGTTAGTGTAT......	G	CTNNB1	DEL	NM_001904.3			LOW_COVERAGE	SPLICE_SITE_DONOR	HIGH	COSM5995	N/A
chr3	41266016		COSM5996	GCTGATTTGATGGAGTTGGACATGGCCATGGAACCAGACAGAAAAGCGGCTGTTAGTCACTGGCAGCAACAGTCTTACCTGGACTCTGGAATCCATTCTGGTGCCACTACCACAGCTCCTTCTCTGAGTGGTAAAGGCAATCCTGAGGAAGAGGATGTGGATACCTCCCAAGTCCTGTATGAGTGGGAACAGGGATTTTCTCAGTCCTTCACTCAAGAACAAGTAGCTG	G	CTNNB1	DEL	NM_001904.3		p.-0	LOW_COVERAGE	EXON_DELETED	HIGH	COSM5996	N/A
chr3	41266016		COSM5997	GCTGATTTGATGGAGTTGGACATGGCCATGGAACCAGACAGAAAAGCGGCTGTTAGTCACTGGCAGCAACAGTCTTACCTGGACTCTGGAATCCATTCTGGTGCCACTACCACAGCTCCTTCTCTGAGTGGTAAAGGCAATCCTGAGGAAGAGGATGTGGATACCTCCCAAGTCCTGTATGAGTGGGAACAGGGATTTTCTCAGTCCTTCACTCAAGAACAAGTAGCTG	G	CTNNB1	DEL	NM_001904.3		p.-0	LOW_COVERAGE	EXON_DELETED	HIGH	COSM5997	N/A
chr3	41266016		COSM5998	GCTGATTTGATGGAGTTGGACATGGCCATGGAACCAGACAGAAAAGCGGCTGTTAGTCACTGGCAGCAACAGTCTTACCTGGACTCTGGAATCCATTCTGGTGCCACTACCACAGCTCCTTCTCTGAGTGGTAAAGGCAATCCTGAGGAAGAGGATGTGGATACCTCCCAAGTCCTGTATGAGTGGGAACAGGGATTTTCTCAGTCCTTCACTCAAGAACAAGTAGCTG	G	CTNNB1	DEL	NM_001904.3		p.-0	LOW_COVERAGE	EXON_DELETED	HIGH	COSM5998	N/A
chr3	41266016		COSM5999	GCTGATTTGATGGAGTTGGACATGGCCATGGAACCAGACAGAAAAGCGGCTGTTAGTCACTGGCAGCAACAGTCTTACCTGGACTCTGGAATCCATTCTGGTGCCACTACCACAGCTCCTTCTCTGAGTGGTAAAGGCAATCCTGAGGAAGAGGATGTGGATACCTCCCAAGTCCTGTATGAGTGGGAACAGGGATTTTCTCAGTCCTTCACTCAAGAACAAGTAGCTG	G	CTNNB1	DEL	NM_001904.3		p.-0	LOW_COVERAGE	EXON_DELETED	HIGH	COSM5999	N/A
chr3	41266016		COSM6000	GCTGATTTGATGGAGTTGGACATGGCCATGGAACCAGACAGAAAAGCGGCTGTTAGTCACTGGCAGCAACAGTCTTACCTGGACTCTGGAATCCATTCTGGTGCCACTACCACAGCTCCTTCTCTGAGTGGTAAAGGCAATCCTGAGGAAGAGGATGTGGATACCTCCCAAGTCCTGTATGAGTGGGAACAGGGATTTTCTCAGTCCTTCACTCAAGAACAAGTAGCTG	G	CTNNB1	DEL	NM_001904.3		p.-0	LOW_COVERAGE	EXON_DELETED	HIGH	COSM6000	N/A
chr3	41266016		COSM6001	GCTGATTTGATGGAGTTGGACATGGCCATGGAACCAGACAGAAAAGCGGCTGTTAGTCACTGGCAGCAACAGTCTTACCTGGACTCTGGAATCCATTCTGGTGCCACTACCACAGCTCCTTCTCTGAGTGGTAAAGGCAATCCTGAGGAAGAGGATGTGGATACCTCCCAAGTCCTGTATGAGTGGGAACAGGGATTTTCTCAGTCCTTCACTCAAGAACAAGTAGCTG	G	CTNNB1	DEL	NM_001904.3		p.-0	LOW_COVERAGE	EXON_DELETED	HIGH	COSM6001	N/A
chr3	41266016		COSM6002	GCTGATTTGATGGAGTTGGACATGGCCATGGAACCAGACAGAAAAGCGGCTGTTAGTCACTGGCAGCAACAGTCTTACCTGGACTCTGGAATCCATTCTGGTGCCACTACCACAGCTCCTTCTCTGAGTGGTAAAGGCAATCCTGAGGAAGAGGATGTGGATACCTCCCAAGTCCTGTATGAGTGGGAACAGGGATTTTCTCAGTCCTTCACTCAAGAACAAGTAGCTG	G	CTNNB1	DEL	NM_001904.3		p.-0	LOW_COVERAGE	EXON_DELETED	HIGH	COSM6002	N/A
chr3	41266016		COSM6006	GCTGATTTGATGGAGTTGGACATGGCCATGGAACCAGACAGAAAAGCGGCTGTTAGTCACTGGCAGCAACAGTCTTACCTGGACTCTGGAATCCATTCTGGTGCCACTACCACAGCTCCTTCTCTGAGTGGTAAAGGCAATCCTGAGGAAGAGGATGTGGATACCTCCCAAGTCCTGTATGAGTGGGAACAGGGATTTTCTCAGTCCTTCACTCAAGAACAAGTAGCTG	G	CTNNB1	DEL	NM_001904.3		p.-0	LOW_COVERAGE	EXON_DELETED	HIGH	COSM6006	N/A
chr3	41266016		COSM6007	GCTGATTTGATGGAGTTGGACATGGCCATGGAACCAGACAGAAAAGCGGCTGTTAGTCACTGGCAGCAACAGTCTTACCTGGACTCTGGAATCCATTCTGGTGCCACTACCACAGCTCCTTCTCTGAGTGGTAAAGGCAATCCTGAGGAAGAGGATGTGGATACCTCCCAAGTCCTGTATGAGTGGGAACAGGGATTTTCTCAGTCCTTCACTCAAGAACAAGTAGCTG	G	CTNNB1	DEL	NM_001904.3		p.-0	LOW_COVERAGE	EXON_DELETED	HIGH	COSM6007	N/A
chr3	41266016		COSM6008	GCTGATTTGATGGAGTTGGACATGGCCATGGAACCAGACAGAAAAGCGGCTGTTAGTCACTGGCAGCAACAGTCTTACCTGGACTCTGGAATCCATTCTGGTGCCACTACCACAGCTCCTTCTCTGAGTGGTAAAGGCAATCCTGAGGAAGAGGATGTGGATACCTCCCAAGTCCTGTATGAGTGGGAACAGGGATTTTCTCAGTCCTTCACTCAAGAACAAGTAGCTG	G	CTNNB1	DEL	NM_001904.3		p.-0	LOW_COVERAGE	EXON_DELETED	HIGH	COSM6008	N/A
chr3	41266016		COSM6009	GCTGATTTGATGGAGTTGGACATGGCCATGGAACCAGACAGAAAAGCGGCTGTTAGTCACTGGCAGCAACAGTCTTACCTGGACTCTGGAATCCATTCTGGTGCCACTACCACAGCTCCTTCTCTGAGTGGTAAAGGCAATCCTGAGGAAGAGGATGTGGATACCTCCCAAGTCCTGTATGAGTGGGAACAGGGATTTTCTCAGTCCTTCACTCAAGAACAAGTAGCTG	G	CTNNB1	DEL	NM_001904.3		p.-0	LOW_COVERAGE	EXON_DELETED	HIGH	COSM6009	N/A
chr3	41266016		COSM6010	GCTGATTTGATGGAGTTGGACATGGCCATGGAACCAGACAGAAAAGCGGCTGTTAGTCACTGGCAGCAACAGTCTTACCTGGACTCTGGAATCCATTCTGGTGCCACTACCACAGCTCCTTCTCTGAGTGGTAAAGGCAATCCTGAGGAAGAGGATGTGGATACCTCCCAAGTCCTGTATGAGTGGGAACAGGGATTTTCTCAGTCCTTCACTCAAGAACAAGTAGCTG	G	CTNNB1	DEL	NM_001904.3		p.-0	LOW_COVERAGE	EXON_DELETED	HIGH	COSM6010	N/A
chr3	41266016		COSM6011	GCTGATTTGATGGAGTTGGACATGGCCATGGAACCAGACAGAAAAGCGGCTGTTAGTCACTGGCAGCAACAGTCTTACCTGGACTCTGGAATCCATTCTGGTGCCACTACCACAGCTCCTTCTCTGAGTGGTAAAGGCAATCCTGAGGAAGAGGATGTGGATACCTCCCAAGTCCTGTATGAGTGGGAACAGGGATTTTCTCAGTCCTTCACTCAAGAACAAGTAGCTG	G	CTNNB1	DEL	NM_001904.3		p.-0	LOW_COVERAGE	EXON_DELETED	HIGH	COSM6011	N/A
chr3	41266016		COSM6012	GCTGATTTGATGGAGTTGGACATGGCCATGGAACCAGACAGAAAAGCGGCTGTTAGTCACTGGCAGCAACAGTCTTACCTGGACTCTGGAATCCATTCTGGTGCCACTACCACAGCTCCTTCTCTGAGTGGTAAAGGCAATCCTGAGGAAGAGGATGTGGATACCTCCCAAGTCCTGTATGAGTGGGAACAGGGATTTTCTCAGTCCTTCACTCAAGAACAAGTAGCTG	G	CTNNB1	DEL	NM_001904.3		p.-0	LOW_COVERAGE	EXON_DELETED	HIGH	COSM6012	N/A
chr3	41266016		COSM6013	GCTGATTTGATGGAGTTGGACATGGCCATGGAACCAGACAGAAAAGCGGCTGTTAGTCACTGGCAGCAACAGTCTTACCTGGACTCTGGAATCCATTCTGGTGCCACTACCACAGCTCCTTCTCTGAGTGGTAAAGGCAATCCTGAGGAAGAGGATGTGGATACCTCCCAAGTCCTGTATGAGTGGGAACAGGGATTTTCTCAGTCCTTCACTCAAGAACAAGTAGCTG	G	CTNNB1	DEL	NM_001904.3		p.-0	LOW_COVERAGE	EXON_DELETED	HIGH	COSM6013	N/A
chr3	41266016		COSM6014	GCTGATTTGATGGAGTTGGACATGGCCATGGAACCAGACAGAAAAGCGGCTGTTAGTCACTGGCAGCAACAGTCTTACCTGGACTCTGGAATCCATTCTGGTGCCACTACCACAGCTCCTTCTCTGAGTGGTAAAGGCAATCCTGAGGAAGAGGATGTGGATACCTCCCAAGTCCTGTATGAGTGGGAACAGGGATTTTCTCAGTCCTTCACTCAAGAACAAGTAGCTG	G	CTNNB1	DEL	NM_001904.3		p.-0	LOW_COVERAGE	EXON_DELETED	HIGH	COSM6014	N/A
chr3	41266016		COSM6015	GCTGATTTGATGGAGTTGGACATGGCCATGGAACCAGACAGAAAAGCGGCTGTTAGTCACTGGCAGCAACAGTCTTACCTGGACTCTGGAATCCATTCTGGTGCCACTACCACAGCTCCTTCTCTGAGTGGTAAAGGCAATCCTGAGGAAGAGGATGTGGATACCTCCCAAGTCCTGTATGAGTGGGAACAGGGATTTTCTCAGTCCTTCACTCAAGAACAAGTAGCTG	G	CTNNB1	DEL	NM_001904.3		p.-0	LOW_COVERAGE	EXON_DELETED	HIGH	COSM6015	N/A
chr3	41266016		COSM6016	GCTGATTTGATGGAGTTGGACATGGCCATGGAACCAGACAGAAAAGCGGCTGTTAGTCACTGGCAGCAACAGTCTTACCTGGACTCTGGAATCCATTCTGGTGCCACTACCACAGCTCCTTCTCTGAGTGGTAAAGGCAATCCTGAGGAAGAGGATGTGGATACCTCCCAAGTCCTGTATGAGTGGGAACAGGGATTTTCTCAGTCCTTCACTCAAGAACAAGTAGCTG	G	CTNNB1	DEL	NM_001904.3		p.-0	LOW_COVERAGE	EXON_DELETED	HIGH	COSM6016	N/A
chr3	41266016		COSM6017	GCTGATTTGATGGAGTTGGACATGGCCATGGAACCAGACAGAAAAGCGGCTGTTAGTCACTGGCAGCAACAGTCTTACCTGGACTCTGGAATCCATTCTGGTGCCACTACCACAGCTCCTTCTCTGAGTGGTAAAGGCAATCCTGAGGAAGAGGATGTGGATACCTCCCAAGTCCTGTATGAGTGGGAACAGGGATTTTCTCAGTCCTTCACTCAAGAACAAGTAGCTG	G	CTNNB1	DEL	NM_001904.3		p.-0	LOW_COVERAGE	EXON_DELETED	HIGH	COSM6017	N/A
chr3	41266016		COSM6018	GCTGATTTGATGGAGTTGGACATGGCCATGGAACCAGACAGAAAAGCGGCTGTTAGTCACTGGCAGCAACAGTCTTACCTGGACTCTGGAATCCATTCTGGTGCCACTACCACAGCTCCTTCTCTGAGTGGTAAAGGCAATCCTGAGGAAGAGGATGTGGATACCTCCCAAGTCCTGTATGAGTGGGAACAGGGATTTTCTCAGTCCTTCACTCAAGAACAAGTAGCTG	G	CTNNB1	DEL	NM_001904.3		p.-0	LOW_COVERAGE	EXON_DELETED	HIGH	COSM6018	N/A
chr3	41266016		COSM6019	GCTGATTTGATGGAGTTGGACATGGCCATGGAACCAGACAGAAAAGCGGCTGTTAGTCACTGGCAGCAACAGTCTTACCTGGACTCTGGAATCCATTCTGGTGCCACTACCACAGCTCCTTCTCTGAGTGGTAAAGGCAATCCTGAGGAAGAGGATGTGGATACCTCCCAAGTCCTGTATGAGTGGGAACAGGGATTTTCTCAGTCCTTCACTCAAGAACAAGTAGCTG	G	CTNNB1	DEL	NM_001904.3		p.-0	LOW_COVERAGE	EXON_DELETED	HIGH	COSM6019	N/A
chr3	41266016		COSM6020	GCTGATTTGATGGAGTTGGACATGGCCATGGAACCAGACAGAAAAGCGGCTGTTAGTCACTGGCAGCAACAGTCTTACCTGGACTCTGGAATCCATTCTGGTGCCACTACCACAGCTCCTTCTCTGAGTGGTAAAGGCAATCCTGAGGAAGAGGATGTGGATACCTCCCAAGTCCTGTATGAGTGGGAACAGGGATTTTCTCAGTCCTTCACTCAAGAACAAGTAGCTG	G	CTNNB1	DEL	NM_001904.3		p.-0	LOW_COVERAGE	EXON_DELETED	HIGH	COSM6020	N/A
chr3	41266016		COSM6021	GCTGATTTGATGGAGTTGGACATGGCCATGGAACCAGACAGAAAAGCGGCTGTTAGTCACTGGCAGCAACAGTCTTACCTGGACTCTGGAATCCATTCTGGTGCCACTACCACAGCTCCTTCTCTGAGTGGTAAAGGCAATCCTGAGGAAGAGGATGTGGATACCTCCCAAGTCCTGTATGAGTGGGAACAGGGATTTTCTCAGTCCTTCACTCAAGAACAAGTAGCTG	G	CTNNB1	DEL	NM_001904.3		p.-0	LOW_COVERAGE	EXON_DELETED	HIGH	COSM6021	N/A
chr3	41266016		COSM6022	GCTGATTTGATGGAGTTGGACATGGCCATGGAACCAGACAGAAAAGCGGCTGTTAGTCACTGGCAGCAACAGTCTTACCTGGACTCTGGAATCCATTCTGGTGCCACTACCACAGCTCCTTCTCTGAGTGGTAAAGGCAATCCTGAGGAAGAGGATGTGGATACCTCCCAAGTCCTGTATGAGTGGGAACAGGGATTTTCTCAGTCCTTCACTCAAGAACAAGTAGCTG	G	CTNNB1	DEL	NM_001904.3		p.-0	LOW_COVERAGE	EXON_DELETED	HIGH	COSM6022	N/A
chr3	41266016		COSM6023	GCTGATTTGATGGAGTTGGACATGGCCATGGAACCAGACAGAAAAGCGGCTGTTAGTCACTGGCAGCAACAGTCTTACCTGGACTCTGGAATCCATTCTGGTGCCACTACCACAGCTCCTTCTCTGAGTGGTAAAGGCAATCCTGAGGAAGAGGATGTGGATACCTCCCAAGTCCTGTATGAGTGGGAACAGGGATTTTCTCAGTCCTTCACTCAAGAACAAGTAGCTG	G	CTNNB1	DEL	NM_001904.3		p.-0	LOW_COVERAGE	EXON_DELETED	HIGH	COSM6023	N/A
chr3	41266016		COSM6024	GCTGATTTGATGGAGTTGGACATGGCCATGGAACCAGACAGAAAAGCGGCTGTTAGTCACTGGCAGCAACAGTCTTACCTGGACTCTGGAATCCATTCTGGTGCCACTACCACAGCTCCTTCTCTGAGTGGTAAAGGCAATCCTGAGGAAGAGGATGTGGATACCTCCCAAGTCCTGTATGAGTGGGAACAGGGATTTTCTCAGTCCTTCACTCAAGAACAAGTAGCTG	G	CTNNB1	DEL	NM_001904.3		p.-0	LOW_COVERAGE	EXON_DELETED	HIGH	COSM6024	N/A
chr3	41266016		COSM6025	GCTGATTTGATGGAGTTGGACATGGCCATGGAACCAGACAGAAAAGCGGCTGTTAGTCACTGGCAGCAACAGTCTTACCTGGACTCTGGAATCCATTCTGGTGCCACTACCACAGCTCCTTCTCTGAGTGGTAAAGGCAATCCTGAGGAAGAGGATGTGGATACCTCCCAAGTCCTGTATGAGTGGGAACAGGGATTTTCTCAGTCCTTCACTCAAGAACAAGTAGCTG	G	CTNNB1	DEL	NM_001904.3		p.-0	LOW_COVERAGE	EXON_DELETED	HIGH	COSM6025	N/A
chr3	41266016		COSM6026	GCTGATTTGATGGAGTTGGACATGGCCATGGAACCAGACAGAAAAGCGGCTGTTAGTCACTGGCAGCAACAGTCTTACCTGGACTCTGGAATCCATTCTGGTGCCACTACCACAGCTCCTTCTCTGAGTGGTAAAGGCAATCCTGAGGAAGAGGATGTGGATACCTCCCAAGTCCTGTATGAGTGGGAACAGGGATTTTCTCAGTCCTTCACTCAAGAACAAGTAGCTG	G	CTNNB1	DEL	NM_001904.3		p.-0	LOW_COVERAGE	EXON_DELETED	HIGH	COSM6026	N/A
chr3	41266016		COSM6027	GCTGATTTGATGGAGTTGGACATGGCCATGGAACCAGACAGAAAAGCGGCTGTTAGTCACTGGCAGCAACAGTCTTACCTGGACTCTGGAATCCATTCTGGTGCCACTACCACAGCTCCTTCTCTGAGTGGTAAAGGCAATCCTGAGGAAGAGGATGTGGATACCTCCCAAGTCCTGTATGAGTGGGAACAGGGATTTTCTCAGTCCTTCACTCAAGAACAAGTAGCTG	G	CTNNB1	DEL	NM_001904.3		p.-0	LOW_COVERAGE	EXON_DELETED	HIGH	COSM6027	N/A
chr3	41266016		COSM6028	GCTGATTTGATGGAGTTGGACATGGCCATGGAACCAGACAGAAAAGCGGCTGTTAGTCACTGGCAGCAACAGTCTTACCTGGACTCTGGAATCCATTCTGGTGCCACTACCACAGCTCCTTCTCTGAGTGGTAAAGGCAATCCTGAGGAAGAGGATGTGGATACCTCCCAAGTCCTGTATGAGTGGGAACAGGGATTTTCTCAGTCCTTCACTCAAGAACAAGTAGCTG	G	CTNNB1	DEL	NM_001904.3		p.-0	LOW_COVERAGE	EXON_DELETED	HIGH	COSM6028	N/A
chr3	41266016		COSM6029	GCTGATTTGATGGAGTTGGACATGGCCATGGAACCAGACAGAAAAGCGGCTGTTAGTCACTGGCAGCAACAGTCTTACCTGGACTCTGGAATCCATTCTGGTGCCACTACCACAGCTCCTTCTCTGAGTGGTAAAGGCAATCCTGAGGAAGAGGATGTGGATACCTCCCAAGTCCTGTATGAGTGGGAACAGGGATTTTCTCAGTCCTTCACTCAAGAACAAGTAGCTG	G	CTNNB1	DEL	NM_001904.3		p.-0	LOW_COVERAGE	EXON_DELETED	HIGH	COSM6029	N/A
chr3	41266016		COSM6030	GCTGATTTGATGGAGTTGGACATGGCCATGGAACCAGACAGAAAAGCGGCTGTTAGTCACTGGCAGCAACAGTCTTACCTGGACTCTGGAATCCATTCTGGTGCCACTACCACAGCTCCTTCTCTGAGTGGTAAAGGCAATCCTGAGGAAGAGGATGTGGATACCTCCCAAGTCCTGTATGAGTGGGAACAGGGATTTTCTCAGTCCTTCACTCAAGAACAAGTAGCTG	G	CTNNB1	DEL	NM_001904.3		p.-0	LOW_COVERAGE	EXON_DELETED	HIGH	COSM6030	N/A
chr3	41266016		COSM6031	GCTGATTTGATGGAGTTGGACATGGCCATGGAACCAGACAGAAAAGCGGCTGTTAGTCACTGGCAGCAACAGTCTTACCTGGACTCTGGAATCCATTCTGGTGCCACTACCACAGCTCCTTCTCTGAGTGGTAAAGGCAATCCTGAGGAAGAGGATGTGGATACCTCCCAAGTCCTGTATGAGTGGGAACAGGGATTTTCTCAGTCCTTCACTCAAGAACAAGTAGCTG	G	CTNNB1	DEL	NM_001904.3		p.-0	LOW_COVERAGE	EXON_DELETED	HIGH	COSM6031	N/A
chr3	41266016		COSM6032	GCTGATTTGATGGAGTTGGACATGGCCATGGAACCAGACAGAAAAGCGGCTGTTAGTCACTGGCAGCAACAGTCTTACCTGGACTCTGGAATCCATTCTGGTGCCACTACCACAGCTCCTTCTCTGAGTGGTAAAGGCAATCCTGAGGAAGAGGATGTGGATACCTCCCAAGTCCTGTATGAGTGGGAACAGGGATTTTCTCAGTCCTTCACTCAAGAACAAGTAGCTG	G	CTNNB1	DEL	NM_001904.3		p.-0	LOW_COVERAGE	EXON_DELETED	HIGH	COSM6032	N/A
chr3	41266016		COSM6033	GCTGATTTGATGGAGTTGGACATGGCCATGGAACCAGACAGAAAAGCGGCTGTTAGTCACTGGCAGCAACAGTCTTACCTGGACTCTGGAATCCATTCTGGTGCCACTACCACAGCTCCTTCTCTGAGTGGTAAAGGCAATCCTGAGGAAGAGGATGTGGATACCTCCCAAGTCCTGTATGAGTGGGAACAGGGATTTTCTCAGTCCTTCACTCAAGAACAAGTAGCTGGTAAGAGTATTATTTTTCATTGCCTTACTGAAAGTCAGAATGCAGTTTTGAGAACTAAAAAGTTAGTGTAT......	G	CTNNB1	DEL	NM_001904.3			LOW_COVERAGE	SPLICE_SITE_DONOR	HIGH	COSM6033	N/A
chr3	41266016		COSM6034	GCTGATTTGATGGAGTTGGACATGGCCATGGAACCAGACAGAAAAGCGGCTGTTAGTCACTGGCAGCAACAGTCTTACCTGGACTCTGGAATCCATTCTGGTGCCACTACCACAGCTCCTTCTCTGAGTGGTAAAGGCAATCCTGAGGAAGAGGATGTGGATACCTCCCAAGTCCTGTATGAGTGGGAACAGGGATTTTCTCAGTCCTTCACTCAAGAACAAGTAGCTGGTAAGAGTATTATTTTTCATTGCCTTACTGAAAGTCAGAATGCAGTTTTGAGAACTAAAAAGTTAGTGTAT......	G	CTNNB1	DEL	NM_001904.3			LOW_COVERAGE	SPLICE_SITE_DONOR	HIGH	COSM6034	N/A
chr3	41266016		COSM6035	GCTGATTTGATGGAGTTGGACATGGCCATGGAACCAGACAGAAAAGCGGCTGTTAGTCACTGGCAGCAACAGTCTTACCTGGACTCTGGAATCCATTCTGGTGCCACTACCACAGCTCCTTCTCTGAGTGGTAAAGGCAATCCTGAGGAAGAGGATGTGGATACCTCCCAAGTCCTGTATGAGTGGGAACAGGGATTTTCTCAGTCCTTCACTCAAGAACAAGTAGCTGGTAAGAGTATTATTTTTCATTGCCTTACTGAAAGTCAGAATGCAGTTTTGAGAACTAAAAAGTTAGTGTAT......	G	CTNNB1	DEL	NM_001904.3			LOW_COVERAGE	SPLICE_SITE_DONOR	HIGH	COSM6035	N/A
chr3	41266016		COSM6090	GCTGATTTGATGGAGTTGGACATGGCCATGGAACCAGACAGAAAAGCGGCTGTTAGTCACTGGCAGCAACAGTCTTACCTGGACTCTGGAATCCATTCTGGTGCCACTACCACAGCTCCTTCTCTGAGTGGTAAAGGCAATCCTGAGGAAGAGGATGTGGATACCTCCCAAGTCCTGTATGAGTGGGAACAGGGATTTTCTCAGTCCTTCACTCAAGAACAAGTAGCTG	G	CTNNB1	DEL	NM_001904.3		p.-0	LOW_COVERAGE	EXON_DELETED	HIGH	COSM6090	N/A
chr3	41266016		COSM6091	GCTGATTTGATGGAGTTGGACATGGCCATGGAACCAGACAGAAAAGCGGCTGTTAGTCACTGGCAGCAACAGTCTTACCTGGACTCTGGAATCCATTCTGGTGCCACTACCACAGCTCCTTCTCTGAGTGGTAAAGGCAATCCTGAGGAAGAGGATGTGGATACCTCCCAAGTCCTGTATGAGTGGGAACAGGGATTTTCTCAGTCCTTCACTCAAGAACAAGTAGCTG	G	CTNNB1	DEL	NM_001904.3		p.-0	LOW_COVERAGE	EXON_DELETED	HIGH	COSM6091	N/A
chr3	41266016		COSM6092	GCTGATTTGATGGAGTTGGACATGGCCATGGAACCAGACAGAAAAGCGGCTGTTAGTCACTGGCAGCAACAGTCTTACCTGGACTCTGGAATCCATTCTGGTGCCACTACCACAGCTCCTTCTCTGAGTGGTAAAGGCAATCCTGAGGAAGAGGATGTGGATACCTCCCAAGTCCTGTATGAGTGGGAACAGGGATTTTCTCAGTCCTTCACTCAAGAACAAGTAGCTG	G	CTNNB1	DEL	NM_001904.3		p.-0	LOW_COVERAGE	EXON_DELETED	HIGH	COSM6092	N/A
chr3	41266016		COSM6096	GCTGATTTGATGGAGTTGGACATGGCCATGGAACCAGACAGAAAAGCGGCTGTTAGTCACTGGCAGCAACAGTCTTACCTGGACTCTGGAATCCATTCTGGTGCCACTACCACAGCTCCTTCTCTGAGTGGTAAAGGCAATCCTGAGGAAGAGGATGTGGATACCTCCCAAGTCCTGTATGAGTGGGAACAGGGATTTTCTCAGTCCTTCACTCAAGAACAAGTAGCTGGTAAGAGTATTATTTTTCATTGCCTTACTGAAAGTCAGAATGCAGTTTTGAGAACTAAAAAGTTAGTGTAT......	G	CTNNB1	DEL	NM_001904.3			LOW_COVERAGE	SPLICE_SITE_DONOR	HIGH	COSM6096	N/A
chr3	41266016		COSM6105	GCTGATTTGATGGAGTTGGACATGGCCATGGAACCAGACAGAAAAGCGGCTGTTAGTCACTGGCAGCAACAGTCTTACCTGGACTCTGGAATCCATTCTGGTGCCACTACCACAGCTCCTTCTCTGAGTGGTAAAGGCAATCCTGAGGAAGAGGATGTGGATACCTCCCAAGTCCTGTATGAGTGGGAACAGGGATTTTCTCAGTCCTTCACTCAAGAACAAGTAGCTG	G	CTNNB1	DEL	NM_001904.3		p.-0	LOW_COVERAGE	EXON_DELETED	HIGH	COSM6105	N/A
chr3	41266016		COSM674154	GCTGATTTGATGGAGTTGGACATGGCCATGGAACCAGACAGAAAAGCGGCTGTTAGTCACTGGCAGCAACAGTCTTACCTGGACTCTGGAATCCATTCTGGTGCCACTACCACAGCTCCTTCTCTGAGTGGTAAAGGCAATCCTGAGGAAGAGGATGTGGATACCTCCCAAGTCCTGTATGAGTGGGAACAGGGATTTTCTCAGTCCTTCACTCAAGAACAAGTAGCTG	G	CTNNB1	DEL	NM_001904.3		p.-0	LOW_COVERAGE	EXON_DELETED	HIGH	COSM674154	N/A
chr3	41266024		COSM6040	GATGGAGTTGGACATGGCCATGGAACCAGACAGAAAAGCGGCTGTTAGTCACTGGCAGCAACAGTCTTACCTGGACTCTGGAATCCATTCTGGTGCCACTACCACAGCTCCTTCTCTGAGTGGTAAAGGCAATCCTGAGGAAGAGGATGTGGATACCTCCCAAGTCCTGTATGAGTGGGAACAGGGATTTTCTCAGTCCTTCACTCAAGAACAAGTAGCT	G	CTNNB1	DEL	NM_001904.3		p.MELDMAMEPDRKAAVSHWQQQSYLDSGIHSGATTTAPSLSGKGNPEEEDVDTSQVLYEWEQGFSQSFTQEQVA8-	LOW_COVERAGE	CODON_DELETION	MODERATE	COSM6040	N/A
chr3	41266030		COSM5994	GTTGGACATGGCCATGGAACCAGACAGAAAAGCGGCTGTTAGTCACTGGCAGCAACAGTCTTACCTGGACTCTGGAATCCATTCTGGTGCCACTACCACAGCTCCTTCTCTGAGTGGTAAAGGCAATCCTGAGGAAGAGGATGTGGATACCTCCCAAGTCCTGTATGAGTGGGAACAGGGATTTTCTCAGTCCTTCACTCAAGAACAAGTAGCTGGTAAGAGTATTATTTTTCATTGCCTTACTGAAAGTCAGAATGCAGTTTTGAGAACTAAAAAGTTAGTGTATAATAGTTTAAATAA......	G	CTNNB1	DEL	NM_001904.3			LOW_COVERAGE	SPLICE_SITE_DONOR	HIGH	COSM5994	N/A
chr3	41266031		COSM6042	TTGGACATGGCCATGGAACCAGACAGAAAAGCGGCTGTTAGTCACTGGCAGCAACAGTCTTACCTGGACTCTGGAATCCATTCTGGTGCCACTACCACAGCTCCTTCTCTGAGTGGTAAAGGCAATCCTGAGGAAGAGGATGTGGATACCTCCCAAGTCCTGTATGAGTGGGAACAGGGATTTTCTCAGTCCTTCACTCAAGAACAAGTAGCTGGTAAGAGTATTATTTTTCATTGCCTTACTGAAAGTCAGAATGCAGTTTTGAGAACTAAAAAGTTAGTGTATAATAGTTTAAATAAA......	T	CTNNB1	DEL	NM_001904.3			LOW_COVERAGE	SPLICE_SITE_DONOR	HIGH	COSM6042	N/A
chr3	41266033		COSM5985	GGACATGGCCATGGAACCAGACAGAAAAGCGGCTGTTAGTCACTGGCAGCAACAGTCTTACCTGGACTCTGGAATCCATTCTGGTGCCACTACCACAGCTCCTTCTCTGAGTGGTAAAGGCAATCCTGAGGAAGAGGATGTGGATACCTCCCAAGTCCTGTATGAGTGGGAACAGGGATTTTCTCAGTCCTTCACTCAAGAACAAGTAGCTGGTAAGAGTATTATTTTTCATTGCCTTACTGAAAGTCAGAATGCAGTTTTGAGAACTAAAAAGTTAGTGTATAATAGTTTAAATAAAAT......	GC	CTNNB1	DEL	NM_001904.3			LOW_COVERAGE	SPLICE_SITE_DONOR	HIGH	COSM5985	N/A
chr3	41266039		COSM6043	GGCCATGGAACCAGACAGAAAAGCGGCTGTTAGTCACTGGCAGCAACAGTCTTACCTGGACTCTGGAATCCATTCTGGTGCCACTACCACAGCTCCTTCTCTGAGTGGTAAAGGCAATCCTGAGGAAGAGGATGTGGATACCTCCCAAGTCCTGTATGAGTGGGAACAGGGATTTTCTCAGTCCTTCACTCAAGAACAAGTAGCTGGTAAGAGTATTATTTTTCATTGCCTTACTGAAAGTCAGAATGCAGTTTTGAGAACTAAAAAGTTAGTGTATAATAGTTTAAATAAAATGTTGTG......	G	CTNNB1	DEL	NM_001904.3			LOW_COVERAGE	SPLICE_SITE_DONOR	HIGH	COSM6043	N/A
chr3	41266046		COSM6045	GAACCAGACAGAAAAGCGGCTGTTAGTCACTGGCAGCAACAGTCTTACCTGGACTCTGGAATCCATTCTGGTGCCACTACCACAGCTCCTTCTCTGAGTGGTAAAGGCAATCCTGAGGAAGAGGATGTGGATACCTCCCAAGTCCTGTATGAGTGGGAACAGGGATTTTCTCAGTCCTTCACTCAAGAACAAGTAGCTGGTAAGAGTATTATTTTTCATTGCCTTACTGAAAGTCAGAATGCAGTTTTGAGAACTAAAAAGTTAGTGTATAATAGTTTAAATAAAATGTTGTGGTGAAGA......	G	CTNNB1	DEL	NM_001904.3			LOW_COVERAGE	SPLICE_SITE_DONOR	HIGH	COSM6045	N/A
chr3	41266048		COSM6107	ACCAGACAGAAAAGCGGCTGTTAGTCACTGGCAGCAACAGTCTTACCTGGACTCTGGAATCCATTCTGGTGCCACTACCACAGCTCCTTCTCTGAGTGGTAAAGGCAATCCTGAGGAAGAGGATGTGGATACCTCCCAAGTCCTGTATGAGTGGGAACAGGGATTTTCTCAGTCCTTCACTCAAGAACAAGTAGCTGGTAAGAGTATTATTTTTCATTGCCTTACTGAAAGTCAGAATGCAGTTTTGAGAACTAAAAAGTTAGTGTATAATAGTTTAAATAAAATGTTGTGGTGAAGAAA......	A	CTNNB1	DEL	NM_001904.3			LOW_COVERAGE	SPLICE_SITE_DONOR	HIGH	COSM6107	N/A
chr3	41266049		COSM1717885	CCAGACAGAAAAGCGGCTGTTAGTCACTGGCAGCAACAGTCTTACCTGGACTCTGGAATCCATTCTGGTGCCACTACCACAGCTCCTTCTCTGAGTGGTAAAGGCAATCCTGAGGAAGAGGATGTGGATACCTCCCAAGTCCTGTATGAGTGGGAACAGGGATTTTCTCAGTCCTTCACTCAAGAACAAGTAGCTGGTAAGAGTATTATTTTTCATTGCCTTACTGAAAGTCAGAATGCAGTTTTGAGAACTAAAAAGTTAGTGTATAATAGTTTAAATAAAATGTTGTGGTGAAGAAAA......	C	CTNNB1	DEL	NM_001904.3			LOW_COVERAGE	SPLICE_SITE_DONOR	HIGH	COSM1717885	N/A
chr3	41266060		COSM5993	AGCGGCTGTTAGTCACTGGCAGCAACAGTCTTACCTGGACTCTGGAATCCATTCTGGTGCCACTACCACAGCTCCTTCTCTGAGTGGTAAAGGCAATCCTGAGGAAGAGGATGTGGATACCTCCCAAGTCCTGTATGAGTGGGAACAGGGATTTTCTCAGTCCTTCACTCAAGAACAAGTAGCTGGTAAGAGTATTATTTTTCATTGCCTTACTGAAAGTCAGAATGCAGTTTTGAGAACTAAAAAGTTAGTGTATAATAGTTTAAATAAAATGTTGTGGTGAAGAAAAGAGAGTAATAG......	A	CTNNB1	DEL	NM_001904.3			LOW_COVERAGE	SPLICE_SITE_DONOR	HIGH	COSM5993	N/A
chr3	41266060		COSM6047	AGCGGCTGTTAGTCACTGGCAGCAACAGTCTTACCTGGACTCTGGAATCCATTCTGGTGCCACTACCACAGCTCCTTCTCTGAGTGGTAAAGGCAATCCTGAGGAAGAGGATGTGGATACCTCCCAAGTCCTGTATGAGTGGGAACAGGGATTTTCTCAGTCCTTCACTCAAGAACAAGTAGCT	A	CTNNB1	DEL	NM_001904.3		p.AAVSHWQQQSYLDSGIHSGATTTAPSLSGKGNPEEEDVDTSQVLYEWEQGFSQSFTQEQVA20-	LOW_COVERAGE	CODON_DELETION	MODERATE	COSM6047	N/A
chr3	41266060		COSM6048	AGCGGCTGTTAGTCACTGGCAGCAACAGTCTTACCTGGACTCTGGAATCCATTCTGGTGCCACTACCACAGCTCCTTCTCTGAGTGGTAAAGGCAATCCTGAGGAAGAGGATGTGGATACCTCCCAAGTCCTGTATGAGTGGGAACAGGGATTTTCTCAGTCCTTCACTCAAGAACAAGTAGCTGGTAAGAGTATTATTTTTCATTGCCTTACTGAAAGTCAGAATGCAGTTTTGAGAACTAAAAAGTTAGTGTATAATAGTTTAAATAAAATGTTGTGGTGAAGAAAAGAGAGTAATAG......	A	CTNNB1	DEL	NM_001904.3			LOW_COVERAGE	SPLICE_SITE_DONOR	HIGH	COSM6048	N/A
chr3	41266062		COSM1717883	CGGCTGTTAGTCACTGGCAGCAACAGTCTTACCTGGACTCTGGAATCCATTCTGGTGCCACTACCACAGCTCCTTCTCTGAGTGGTAAAGGCAATCCTGAGGAAGAGGATGTGGATACCTCCCAAGTCCTGTATGAGTGGGAACAGGGATTTTCTCAGTCCTTCACTCAAGAACAAGTAGCTGGTAAGAGTATTATTTTTCATTGCCTTACTGAAAGTCAGAATGCAGTTTTGAGAACTAAAAAGTTAGTGTATAATAGTTTAAATAAAATGTTGTGGTGAAGAAAAGAGAGTAATAGCA......	C	CTNNB1	DEL	NM_001904.3			LOW_COVERAGE	SPLICE_SITE_DONOR	HIGH	COSM1717883	N/A
chr3	41266063		COSM6041	GGCTGTTAGTCACTGGCAGCAACAGTCTTACCTGGACTCTGGAATCCATTCTGGTGCCACTACCACAGCTCCTTCTCTGAGTGGTAAAGGCAATCCTGAGGAAGAGGATGTGGATACCTCCCAAGTCCTGTATGAGTGGGAACAGGGATTTTCTCAGTCCTTCACTCAAGAACAAGTAGCT	G	CTNNB1	DEL	NM_001904.3		p.AVSHWQQQSYLDSGIHSGATTTAPSLSGKGNPEEEDVDTSQVLYEWEQGFSQSFTQEQVA21-	LOW_COVERAGE	CODON_DELETION	MODERATE	COSM6041	N/A
chr3	41266066		COSM6051	TGTTAGTCACTGGCAGCAACAGTCTTACCTGGACTCTGGAATCCATTCTGGTGCCACTACCACAGCTCCTTCTCTGAGTGGTAAAGGCAATCCTGAGGAAGAGGATGTGGATACCTCCCAAGTCCTGTATGAGTGGGAACAGGGATTTTCTCAGTCCTTCACTCAAGAACAAGTAGCTGGTAAGAGTATTATTTTTCATTGCCTTACTGAAAGTCAGAATGCAGTTTTGAGAACTAAAAAGTTAGTGTATAATAGTTTAAATAAAATGTTGTGGTGAAGAAAAGAGAGTAATAGCAATGT......	T	CTNNB1	DEL	NM_001904.3			LOW_COVERAGE	SPLICE_SITE_DONOR	HIGH	COSM6051	N/A
chr3	41266072		COSM6059	TCACTGGCAGCAACAGTCTTACCTGGACTCTGGAATCCATTCTGGTGCCACTACCACAGCTCCTTCTCTGAGTGGTAAAGGCAATCCTGAGGAAGAGGATGTGGATACCTCCCAAGTCCTGTATGAGTGGGAACAGGGATTTTCTCAGTCCTTCACTCAAGAACAAGTAGCTGGTAAGAGTATTATTTTTCATTGCCTTACTGAAAGTCAGAATGCAGTTTTGAGAACTAAAAAGTTAGTGTATAATAGTTTAAATAAAATGTTGTGGTGAAGAAAAGAGAGTAATAGCAATGTCACTTT......	T	CTNNB1	DEL	NM_001904.3			LOW_COVERAGE	SPLICE_SITE_DONOR	HIGH	COSM6059	N/A
chr3	41266075		COSM6062	CTGGCAGCAACAGTCTTACCTGGACTCTGGAATCCATTCTGGTGCCACTACCACAGCTCCTTCTCTGAGTGGTAAAGGCAATCCTGAGGAAGAGGATGTGGATACCTCCCAAGTCCTGTATGAGTGGGAACAGGGATTTTCTCAGTCCTTCACTCAAGAACAAGTAGCTGGTAAGAGTATTATTTTTCATTGCCTTACTGAAAGTCAGAATGCAGTTTTGAGAACTAAAAAGTTAGTGTATAATAGTTTAAATAAAATGTTGTGGTGAAGAAAAGAGAGTAATAGCAATGTCACTTTTAC......	C	CTNNB1	DEL	NM_001904.3			LOW_COVERAGE	SPLICE_SITE_DONOR	HIGH	COSM6062	N/A
chr3	41266084		COSM6070	ACAGTCTTACCTGGACTCTGGAATCCATTCTGGTGCCACTACCACAGCTCCTTCTCTGAGTGGTAAAGGCAATCCTGAGGAAGAGGATGTGGATACCTCCCAAGTCCTGTATGAGTGGGAACAGGGATTTTCTCAGTCCTTCACTCAAGAACAAGTAGCTGGTAAGAGTATTATTTTTCATTGCCTTACTGAAAGTCAGAATGCAGTTTTGAGAACTAAAAAGTTAGTGTATAATAGTTTAAATAAAATGTTGTGGTGAAGAAAAGAGAGTAATAGCAATGTCACTTTTACCATTTAGGA......	A	CTNNB1	DEL	NM_001904.3			LOW_COVERAGE	SPLICE_SITE_DONOR	HIGH	COSM6070	N/A
chr3	41266090		COSM6075	TTACCTGGACTCTGGAATCCATTCTGGTGCCACTACCACAGCTCCTTCTCTGAGTGGTAAAGGCAATCCTGAGGAAGAGGATGTGGATACCTCCCAAGTCCTGTATGAGTGGGAACAGGGATTTTCTCAGTCCTTCACTCAAGAACAAGTAGCTGGTAAGAGTATTATTTTTCATTGCCTTACTGAAAGTCAGAATGCAGTTTTGAGAACTAAAAAGTTAGTGTATAATAGTTTAAATAAAATGTTGTGGTGAAGAAAAGAGAGTAATAGCAATGTCACTTTTACCATTTAGGATAGCAA......	T	CTNNB1	DEL	NM_001904.3			LOW_COVERAGE	SPLICE_SITE_DONOR	HIGH	COSM6075	N/A
chr3	41266091		COSM6074	TACCTGGACTCTGGAATCCATTCTGGTGCCACTACCACAGCTCCTTCTCTGAGTGGTAAAGGCAATCCTGAGGAAGAGGATGTGGATACCTCCCAAGTCCTGTATGAGTGGGAACAGGGATTTTCTCAGTCCTTCACTCAAGAACAAGTAGCTG	T	CTNNB1	DEL	NM_001904.3		p.YLDSGIHSGATTTAPSLSGKGNPEEEDVDTSQVLYEWEQGFSQSFTQEQVAD30Y	LOW_COVERAGE	CODON_CHANGE_PLUS_CODON_DELETION	MODERATE	COSM6074	N/A
chr3	41266105		COSM6122	AATCCATTCTGGTGCCACTACCACAGCTCCTTCTCTGAGTGGTAAAGGCAATCCTGAGGAAGAGGATGTGGATACCTCCCAAGTCCTGTATGAGTGGGAACAGGGATTTTCTCAGTCCTTCACTCAAGAACAAGTAGCTGGTAAGAGTATTATTTTTCATTGCCTTACTGAAAGTCAGAATGCAGTTTTGAGAACTAAAAAGTTAGTGTATAATAGTTTAAATAAAATGTTGTGGTGAAGAAAAGAGAGTAATAGCAATGTCACTTTTACCATTTAGGATAGCAAATACTTAGGTAAATG......	A	CTNNB1	DEL	NM_001904.3			LOW_COVERAGE	SPLICE_SITE_DONOR	HIGH	COSM6122	N/A
chr3	41266226		COSM5740	A	G	CTNNB1	SNP	NM_001904.3	c.223A>G	p.T75A	LOW_COVERAGE	NON_SYNONYMOUS_CODING	MODERATE	COSM5740	N/A
chr3	41266228		COSM1423030	T	C	CTNNB1	SNP	NM_001904.3	c.225T>C	p.T75	LOW_COVERAGE	SYNONYMOUS_CODING	LOW	COSM1423030	N/A
chr3	41266232		COSM498072	G	T	CTNNB1	SNP	NM_001904.3	c.229G>T	p.E77*	LOW_COVERAGE	STOP_GAINED	HIGH	COSM498072	N/A
chr3	41266246		COSM253312	T	A	CTNNB1	SNP	NM_001904.3			LOW_COVERAGE	SPLICE_SITE_DONOR	HIGH	COSM253312	N/A
chr3	47144907		COSM1423549	C	A	SETD2	SNP	NM_014159.6	c.4846G>T	p.D1616Y	LOW_COVERAGE	NON_SYNONYMOUS_CODING	MODERATE	COSM1423549	N/A
chr3	47144907		COSM1423550	C	A	SETD2	SNP	NM_014159.6	c.4846G>T	p.D1616Y	LOW_COVERAGE	NON_SYNONYMOUS_CODING	MODERATE	COSM1423550	N/A
chr3	47144907		COSM308467	C	T	SETD2	SNP	NM_014159.6	c.4846G>A	p.D1616N	LOW_COVERAGE	NON_SYNONYMOUS_CODING	MODERATE	COSM308467	N/A
chr3	47144907		COSM43397	C	T	SETD2	SNP	NM_014159.6	c.4846G>A	p.D1616N	LOW_COVERAGE	NON_SYNONYMOUS_CODING	MODERATE	COSM43397	N/A
chr3	47144909		COSM3365353	A	G	SETD2	SNP	NM_014159.6	c.4844T>C	p.I1615T	LOW_COVERAGE	NON_SYNONYMOUS_CODING	MODERATE	COSM3365353	N/A
chr3	47144909		COSM3365354	A	G	SETD2	SNP	NM_014159.6	c.4844T>C	p.I1615T	LOW_COVERAGE	NON_SYNONYMOUS_CODING	MODERATE	COSM3365354	N/A
chr3	47158212		COSM1045468	C	T	SETD2	SNP	NM_014159.6	c.4487G>A	p.R1496Q	LOW_COVERAGE	NON_SYNONYMOUS_CODING	MODERATE	COSM1045468	N/A
chr3	47158212		COSM1045469	C	T	SETD2	SNP	NM_014159.6	c.4487G>A	p.R1496Q	LOW_COVERAGE	NON_SYNONYMOUS_CODING	MODERATE	COSM1045469	N/A
chr3	47158213		COSM419981	G	A	SETD2	SNP	NM_014159.6	c.4486C>T	p.R1496*	LOW_COVERAGE	STOP_GAINED	HIGH	COSM419981	N/A
chr3	47158213		COSM419982	G	A	SETD2	SNP	NM_014159.6	c.4486C>T	p.R1496*	LOW_COVERAGE	STOP_GAINED	HIGH	COSM419982	N/A
chr3	47158223		COSM1423559	T	C	SETD2	SNP	NM_014159.6	c.4476A>G	p.R1492	LOW_COVERAGE	SYNONYMOUS_CODING	LOW	COSM1423559	N/A
chr3	47158223		COSM1423560	T	C	SETD2	SNP	NM_014159.6	c.4476A>G	p.R1492	LOW_COVERAGE	SYNONYMOUS_CODING	LOW	COSM1423560	N/A
chr3	47158225		COSM30369	G	A	SETD2	SNP	NM_014159.6	c.4474C>T	p.R1492*	LOW_COVERAGE	STOP_GAINED	HIGH	COSM30369	N/A
chr3	47158225		COSM583983	G	A	SETD2	SNP	NM_014159.6	c.4474C>T	p.R1492*	LOW_COVERAGE	STOP_GAINED	HIGH	COSM583983	N/A
chr3	47162622		COSM189828	A	G	SETD2	SNP	NM_014159.6	c.3504T>C	p.V1168	LOW_COVERAGE	SYNONYMOUS_CODING	LOW	COSM189828	N/A
chr3	47162622		COSM189829	A	G	SETD2	SNP	NM_014159.6	c.3504T>C	p.V1168	LOW_COVERAGE	SYNONYMOUS_CODING	LOW	COSM189829	N/A
chr3	47162636		COSM164280	G	A	SETD2	SNP	NM_014159.6	c.3490C>T	p.Q1164*	NO_COVERAGE	STOP_GAINED	HIGH	COSM164280	N/A
chr3	47162636		COSM164281	G	A	SETD2	SNP	NM_014159.6	c.3490C>T	p.Q1164*	NO_COVERAGE	STOP_GAINED	HIGH	COSM164281	N/A
chr3	47165360		COSM480188	G	A	SETD2	SNP	NM_014159.6	c.766C>T	p.Q256*	LOW_COVERAGE	STOP_GAINED	HIGH	COSM480188	N/A
chr3	47165361		COSM480189	C	G	SETD2	SNP	NM_014159.6	c.765G>C	p.K255N	LOW_COVERAGE	NON_SYNONYMOUS_CODING	MODERATE	COSM480189	N/A
chr3	52440268		COSM1651693	CCTGCTGCAGAGCCTCTAGTACTGTCTGACGGTTCACCTTCAGCACATGCAGCCTGGCCTCATACTTGATCCTGCGGTCGGGCACCACTGCCATCAGGTTGAAGCGGATGTCGTGGTAGGGCTCC	C	BAP1	DEL	NM_004656.2		p.-0	LOW_COVERAGE	EXON_DELETED	HIGH	COSM1651693	N/A
chr3	52440363		COSM1660727	A	T	BAP1	SNP	NM_004656.2	c.689T>A	p.L230Q	LOW_COVERAGE	NON_SYNONYMOUS_CODING	MODERATE	COSM1660727	N/A
chr3	52440372		COSM1186313	C	G	BAP1	SNP	NM_004656.2	c.680G>C	p.R227P	LOW_COVERAGE	NON_SYNONYMOUS_CODING	MODERATE	COSM1186313	N/A
chr3	52440372		COSM238566	C	T	BAP1	SNP	NM_004656.2	c.680G>A	p.R227H	LOW_COVERAGE	NON_SYNONYMOUS_CODING	MODERATE	COSM238566	N/A
chr3	52440373		COSM77329	G	A	BAP1	SNP	NM_004656.2	c.679C>T	p.R227C	LOW_COVERAGE	NON_SYNONYMOUS_CODING	MODERATE	COSM77329	N/A
chr3	52440379		COSM159326	C	T	BAP1	SNP	NM_004656.2	c.673G>A	p.D225N	LOW_COVERAGE	NON_SYNONYMOUS_CODING	MODERATE	COSM159326	N/A
chr3	52440379		COSM420364	C	G	BAP1	SNP	NM_004656.2	c.673G>C	p.D225H	LOW_COVERAGE	NON_SYNONYMOUS_CODING	MODERATE	COSM420364	N/A
chr3	52440389		COSM1235380	CT	C	BAP1	DEL	NM_004656.2		p.-221	LOW_COVERAGE	FRAME_SHIFT	HIGH	COSM1235380	N/A
chr3	52440390		COSM1167561	TC	T	BAP1	DEL	NM_004656.2		p.-221	LOW_COVERAGE	FRAME_SHIFT	HIGH	COSM1167561	N/A
chr3	52595783		COSM125145	C	T	PBRM1	SNP	NM_018313.4	c.4132G>A	p.G1378S	LOW_COVERAGE	NON_SYNONYMOUS_CODING	MODERATE	COSM125145	N/A
chr3	52595787		COSM480306	A	C	PBRM1	SNP	NM_018313.4	c.4128T>G	p.Y1376*	LOW_COVERAGE	STOP_GAINED	HIGH	COSM480306	N/A
chr3	52595787		COSM480307	A	C	PBRM1	SNP	NM_018313.4	c.4128T>G	p.Y1376*	LOW_COVERAGE	STOP_GAINED	HIGH	COSM480307	N/A
chr3	52610643		COSM480320	G	T	PBRM1	SNP	NM_018313.4	c.3530C>A	p.T1177K	LOW_COVERAGE	NON_SYNONYMOUS_CODING	MODERATE	COSM480320	N/A
chr3	52610643		COSM480321	G	T	PBRM1	SNP	NM_018313.4	c.3530C>A	p.T1177K	LOW_COVERAGE	NON_SYNONYMOUS_CODING	MODERATE	COSM480321	N/A
chr3	52610647		COSM422816	C	A	PBRM1	SNP	NM_018313.4	c.3526G>T	p.E1176*	LOW_COVERAGE	STOP_GAINED	HIGH	COSM422816	N/A
chr3	52610647		COSM422817	C	A	PBRM1	SNP	NM_018313.4	c.3526G>T	p.E1176*	LOW_COVERAGE	STOP_GAINED	HIGH	COSM422817	N/A
chr3	52610647		COSM422818	C	A	PBRM1	SNP	NM_018313.4	c.3526G>T	p.E1176*	LOW_COVERAGE	STOP_GAINED	HIGH	COSM422818	N/A
chr3	52610689		COSM1424533	C	T	PBRM1	SNP	NM_018313.4	c.3484G>A	p.G1162R	LOW_COVERAGE	NON_SYNONYMOUS_CODING	MODERATE	COSM1424533	N/A
chr3	52610689		COSM1424534	C	T	PBRM1	SNP	NM_018313.4	c.3484G>A	p.G1162R	LOW_COVERAGE	NON_SYNONYMOUS_CODING	MODERATE	COSM1424534	N/A
chr3	52610689		COSM1424535	C	T	PBRM1	SNP	NM_018313.4	c.3484G>A	p.G1162R	LOW_COVERAGE	NON_SYNONYMOUS_CODING	MODERATE	COSM1424535	N/A
chr3	52610694		COSM1663329	C	G	PBRM1	SNP	NM_018313.4	c.3479G>C	p.R1160P	LOW_COVERAGE	NON_SYNONYMOUS_CODING	MODERATE	COSM1663329	N/A
chr3	52610694		COSM1663330	C	G	PBRM1	SNP	NM_018313.4	c.3479G>C	p.R1160P	LOW_COVERAGE	NON_SYNONYMOUS_CODING	MODERATE	COSM1663330	N/A
chr3	52610694		COSM1663331	C	G	PBRM1	SNP	NM_018313.4	c.3479G>C	p.R1160P	LOW_COVERAGE	NON_SYNONYMOUS_CODING	MODERATE	COSM1663331	N/A
chr3	52610695		COSM480322	G	A	PBRM1	SNP	NM_018313.4	c.3478C>T	p.R1160*	LOW_COVERAGE	STOP_GAINED	HIGH	COSM480322	N/A
chr3	52610695		COSM480323	G	A	PBRM1	SNP	NM_018313.4	c.3478C>T	p.R1160*	LOW_COVERAGE	STOP_GAINED	HIGH	COSM480323	N/A
chr3	52610695		COSM52838	G	A	PBRM1	SNP	NM_018313.4	c.3478C>T	p.R1160*	LOW_COVERAGE	STOP_GAINED	HIGH	COSM52838	N/A
chr3	52610703		COSM423126	AC	A	PBRM1	DEL	NM_018313.4		p.-1157	LOW_COVERAGE	FRAME_SHIFT	HIGH	COSM423126	N/A
chr3	52610703		COSM423127	AC	A	PBRM1	DEL	NM_018313.4		p.-1157	LOW_COVERAGE	FRAME_SHIFT	HIGH	COSM423127	N/A
chr3	52610703		COSM423128	AC	A	PBRM1	DEL	NM_018313.4		p.-1157	LOW_COVERAGE	FRAME_SHIFT	HIGH	COSM423128	N/A
chr3	52620440		COSM1732115	C	T	PBRM1	SNP	NM_018313.4			LOW_COVERAGE	SPLICE_SITE_DONOR	HIGH	COSM1732115	N/A
chr3	52620440		COSM1732116	C	T	PBRM1	SNP	NM_018313.4			LOW_COVERAGE	SPLICE_SITE_DONOR	HIGH	COSM1732116	N/A
chr3	52620440		COSM1732117	C	T	PBRM1	SNP	NM_018313.4			LOW_COVERAGE	SPLICE_SITE_DONOR	HIGH	COSM1732117	N/A
chr3	52620481		COSM399953	G	C	PBRM1	SNP	NM_018313.4	c.3272C>G	p.S1091*	LOW_COVERAGE	STOP_GAINED	HIGH	COSM399953	N/A
chr3	52620481		COSM399954	G	C	PBRM1	SNP	NM_018313.4	c.3272C>G	p.S1091*	LOW_COVERAGE	STOP_GAINED	HIGH	COSM399954	N/A
chr3	52620481		COSM399955	G	C	PBRM1	SNP	NM_018313.4	c.3272C>G	p.S1091*	LOW_COVERAGE	STOP_GAINED	HIGH	COSM399955	N/A
chr3	52621367		COSM422809	AC	ATC	PBRM1	INS	NM_018313.4			LOW_COVERAGE	SPLICE_SITE_DONOR	HIGH	COSM422809	N/A
chr3	52621368		COSM307750	C	T	PBRM1	SNP	NM_018313.4			LOW_COVERAGE	SPLICE_SITE_DONOR	HIGH	COSM307750	N/A
chr3	52621368		COSM674215	C	T	PBRM1	SNP	NM_018313.4			LOW_COVERAGE	SPLICE_SITE_DONOR	HIGH	COSM674215	N/A
chr3	52621368		COSM674216	C	T	PBRM1	SNP	NM_018313.4			LOW_COVERAGE	SPLICE_SITE_DONOR	HIGH	COSM674216	N/A
chr3	52621382		COSM422804	A	C	PBRM1	SNP	NM_018313.4	c.3035T>G	p.V1012G	LOW_COVERAGE	NON_SYNONYMOUS_CODING	MODERATE	COSM422804	N/A
chr3	52621382		COSM422805	A	C	PBRM1	SNP	NM_018313.4	c.3035T>G	p.V1012G	LOW_COVERAGE	NON_SYNONYMOUS_CODING	MODERATE	COSM422805	N/A
chr3	52621382		COSM422806	A	C	PBRM1	SNP	NM_018313.4	c.3035T>G	p.V1012G	LOW_COVERAGE	NON_SYNONYMOUS_CODING	MODERATE	COSM422806	N/A
chr3	52637631		COSM308470	T	TA	PBRM1	INS	NM_018313.4		p.-895?	LOW_COVERAGE	FRAME_SHIFT	HIGH	COSM308470	N/A
chr3	52637631		COSM308471	T	TA	PBRM1	INS	NM_018313.4		p.-895?	LOW_COVERAGE	FRAME_SHIFT	HIGH	COSM308471	N/A
chr3	52637631		COSM308472	T	TA	PBRM1	INS	NM_018313.4		p.-895?	LOW_COVERAGE	FRAME_SHIFT	HIGH	COSM308472	N/A
chr3	52637668		COSM1732068	CCA	C	PBRM1	DEL	NM_018313.4		p.-882	LOW_COVERAGE	FRAME_SHIFT	HIGH	COSM1732068	N/A
chr3	52637668		COSM1732069	CCA	C	PBRM1	DEL	NM_018313.4		p.-882	LOW_COVERAGE	FRAME_SHIFT	HIGH	COSM1732069	N/A
chr3	52637668		COSM1732070	CCA	C	PBRM1	DEL	NM_018313.4		p.-882	LOW_COVERAGE	FRAME_SHIFT	HIGH	COSM1732070	N/A
chr3	52668737		COSM446844	C	G	PBRM1	SNP	NM_018313.4	c.1182G>C	p.R394S	LOW_COVERAGE	NON_SYNONYMOUS_CODING	MODERATE	COSM446844	N/A
chr3	52668737		COSM446845	C	G	PBRM1	SNP	NM_018313.4	c.1182G>C	p.R394S	LOW_COVERAGE	NON_SYNONYMOUS_CODING	MODERATE	COSM446845	N/A
chr3	52668737		COSM446846	C	G	PBRM1	SNP	NM_018313.4	c.1182G>C	p.R394S	LOW_COVERAGE	NON_SYNONYMOUS_CODING	MODERATE	COSM446846	N/A
chr3	52668749		COSM1732153	A	C	PBRM1	SNP	NM_018313.4	c.1170T>G	p.Y390*	LOW_COVERAGE	STOP_GAINED	HIGH	COSM1732153	N/A
chr3	52668749		COSM1732154	A	C	PBRM1	SNP	NM_018313.4	c.1170T>G	p.Y390*	LOW_COVERAGE	STOP_GAINED	HIGH	COSM1732154	N/A
chr3	52668749		COSM1732155	A	C	PBRM1	SNP	NM_018313.4	c.1170T>G	p.Y390*	LOW_COVERAGE	STOP_GAINED	HIGH	COSM1732155	N/A
chr3	52668751		COSM1162014	A	AA	PBRM1	INS	NM_018313.4		p.-389?	LOW_COVERAGE	FRAME_SHIFT	HIGH	COSM1162014	N/A
chr3	52668751		COSM1162015	A	AA	PBRM1	INS	NM_018313.4		p.-389?	LOW_COVERAGE	FRAME_SHIFT	HIGH	COSM1162015	N/A
chr3	52668751		COSM1162016	A	AA	PBRM1	INS	NM_018313.4		p.-389?	LOW_COVERAGE	FRAME_SHIFT	HIGH	COSM1162016	N/A
chr3	52668757		COSM422769	G	A	PBRM1	SNP	NM_018313.4	c.1162C>T	p.Q388*	LOW_COVERAGE	STOP_GAINED	HIGH	COSM422769	N/A
chr3	52668757		COSM422770	G	A	PBRM1	SNP	NM_018313.4	c.1162C>T	p.Q388*	LOW_COVERAGE	STOP_GAINED	HIGH	COSM422770	N/A
chr3	52668757		COSM52787	G	A	PBRM1	SNP	NM_018313.4	c.1162C>T	p.Q388*	LOW_COVERAGE	STOP_GAINED	HIGH	COSM52787	N/A
chr3	52702568		COSM423043	AT	A	PBRM1	DEL	NM_018313.4		p.-110	LOW_COVERAGE	FRAME_SHIFT	HIGH	COSM423043	N/A
chr3	52702568		COSM423044	AT	A	PBRM1	DEL	NM_018313.4		p.-110	LOW_COVERAGE	FRAME_SHIFT	HIGH	COSM423044	N/A
chr3	52702568		COSM423045	AT	A	PBRM1	DEL	NM_018313.4		p.-110	LOW_COVERAGE	FRAME_SHIFT	HIGH	COSM423045	N/A
chr3	52702573		COSM3358569	CA	C	PBRM1	DEL	NM_018313.4		p.-108	LOW_COVERAGE	FRAME_SHIFT	HIGH	COSM3358569	N/A
chr3	52702573		COSM3358570	CA	C	PBRM1	DEL	NM_018313.4		p.-108	LOW_COVERAGE	FRAME_SHIFT	HIGH	COSM3358570	N/A
chr3	52702573		COSM3358571	CA	C	PBRM1	DEL	NM_018313.4		p.-108	LOW_COVERAGE	FRAME_SHIFT	HIGH	COSM3358571	N/A
chr3	52702585		COSM1261008	C	A	PBRM1	SNP	NM_018313.4	c.313G>T	p.E105*	LOW_COVERAGE	STOP_GAINED	HIGH	COSM1261008	N/A
chr3	52702585		COSM1261009	C	A	PBRM1	SNP	NM_018313.4	c.313G>T	p.E105*	LOW_COVERAGE	STOP_GAINED	HIGH	COSM1261009	N/A
chr3	52702585		COSM1261010	C	A	PBRM1	SNP	NM_018313.4	c.313G>T	p.E105*	LOW_COVERAGE	STOP_GAINED	HIGH	COSM1261010	N/A
chr3	52702590		COSM423041	AT	A	PBRM1	DEL	NM_018313.4		p.-103	LOW_COVERAGE	FRAME_SHIFT	HIGH	COSM423041	N/A
chr3	52702590		COSM423042	AT	A	PBRM1	DEL	NM_018313.4		p.-103	LOW_COVERAGE	FRAME_SHIFT	HIGH	COSM423042	N/A
chr3	52702590		COSM52852	AT	A	PBRM1	DEL	NM_018313.4		p.-103	LOW_COVERAGE	FRAME_SHIFT	HIGH	COSM52852	N/A
chr3	52702601		COSM170400	C	T	PBRM1	SNP	NM_018313.4	c.297G>A	p.Q99	LOW_COVERAGE	SYNONYMOUS_CODING	LOW	COSM170400	N/A
chr3	52702612		COSM480456	T	A	PBRM1	SNP	NM_018313.4	c.286A>T	p.K96*	LOW_COVERAGE	STOP_GAINED	HIGH	COSM480456	N/A
chr3	52702612		COSM480457	T	A	PBRM1	SNP	NM_018313.4	c.286A>T	p.K96*	LOW_COVERAGE	STOP_GAINED	HIGH	COSM480457	N/A
chr3	52702630		COSM1727936	G	A	PBRM1	SNP	NM_018313.4	c.268C>T	p.Q90*	LOW_COVERAGE	STOP_GAINED	HIGH	COSM1727936	N/A
chr3	52702630		COSM1727937	G	A	PBRM1	SNP	NM_018313.4	c.268C>T	p.Q90*	LOW_COVERAGE	STOP_GAINED	HIGH	COSM1727937	N/A
chr3	52702630		COSM1727938	G	A	PBRM1	SNP	NM_018313.4	c.268C>T	p.Q90*	LOW_COVERAGE	STOP_GAINED	HIGH	COSM1727938	N/A
chr3	105456025		COSM1632685	T	G	CBLB	SNP	NM_170662.3	c.1061A>C	p.K354T	LOW_COVERAGE	NON_SYNONYMOUS_CODING	MODERATE	COSM1632685	N/A
chr3	105456081		COSM479187	C	T	CBLB	SNP	NM_170662.3	c.1005G>A	p.R335	LOW_COVERAGE	SYNONYMOUS_CODING	LOW	COSM479187	N/A
chr3	128200752		COSM1737963	A	ATTTGGACAACAGGTGCCTGACAAT	GATA2	INS	NM_032638.4		p.N351NCQAPVVQN	NO_COVERAGE	CODON_INSERTION	MODERATE	COSM1737963	N/A
chr3	128200766		COSM41612	TGCCGGCTCTTCTGGCGGC	T	GATA2	DEL	NM_032638.4		p.AARRAG341-	NO_COVERAGE	CODON_DELETION	MODERATE	COSM41612	N/A
chr3	128200788		COSM1536506	C	A	GATA2	SNP	NM_032638.4			NO_COVERAGE	SPLICE_SITE_ACCEPTOR	HIGH	COSM1536506	N/A
chr3	128205726		COSM239953	T	C	GATA2	SNP	NM_032638.4	c.149A>G	p.N50S	LOW_COVERAGE	NON_SYNONYMOUS_CODING	MODERATE	COSM239953	N/A
chr3	178921441		COSM304027	C	T	PIK3CA	SNP	NM_006218.2	c.923C>T	p.S308F	LOW_COVERAGE	NON_SYNONYMOUS_CODING	MODERATE	COSM304027	N/A
chr3	178921441		COSM304028	C	T	PIK3CA	SNP	NM_006218.2	c.923C>T	p.S308F	LOW_COVERAGE	NON_SYNONYMOUS_CODING	MODERATE	COSM304028	N/A
chr3	178921443		COSM166341	AG	A	PIK3CA	DEL	NM_006218.2		p.-309	LOW_COVERAGE	FRAME_SHIFT	HIGH	COSM166341	N/A
chr3	178921446		COSM22539	C	T	PIK3CA	SNP	NM_006218.2	c.928C>T	p.R310C	LOW_COVERAGE	NON_SYNONYMOUS_CODING	MODERATE	COSM22539	N/A
chr3	178921447		COSM1420779	G	T	PIK3CA	SNP	NM_006218.2	c.929G>T	p.R310L	LOW_COVERAGE	NON_SYNONYMOUS_CODING	MODERATE	COSM1420779	N/A
chr3	178921447		COSM1420780	G	T	PIK3CA	SNP	NM_006218.2	c.929G>T	p.R310L	LOW_COVERAGE	NON_SYNONYMOUS_CODING	MODERATE	COSM1420780	N/A
chr3	178921449		COSM87194	A	G	PIK3CA	SNP	NM_006218.2	c.931A>G	p.I311V	LOW_COVERAGE	NON_SYNONYMOUS_CODING	MODERATE	COSM87194	N/A
chr3	178921450		COSM1420781	T	C	PIK3CA	SNP	NM_006218.2	c.932T>C	p.I311T	LOW_COVERAGE	NON_SYNONYMOUS_CODING	MODERATE	COSM1420781	N/A
chr3	178921450		COSM1420782	T	C	PIK3CA	SNP	NM_006218.2	c.932T>C	p.I311T	LOW_COVERAGE	NON_SYNONYMOUS_CODING	MODERATE	COSM1420782	N/A
chr3	178921477		COSM729824	G	T	PIK3CA	SNP	NM_006218.2	c.959G>T	p.G320V	LOW_COVERAGE	NON_SYNONYMOUS_CODING	MODERATE	COSM729824	N/A
chr3	178921477		COSM729825	G	T	PIK3CA	SNP	NM_006218.2	c.959G>T	p.G320V	LOW_COVERAGE	NON_SYNONYMOUS_CODING	MODERATE	COSM729825	N/A
chr3	178921489		COSM21462	C	T	PIK3CA	SNP	NM_006218.2	c.971C>T	p.T324I	LOW_COVERAGE	NON_SYNONYMOUS_CODING	MODERATE	COSM21462	N/A
chr3	178921490		COSM1420783	A	T	PIK3CA	SNP	NM_006218.2	c.972A>T	p.T324	LOW_COVERAGE	SYNONYMOUS_CODING	LOW	COSM1420783	N/A
chr3	178921490		COSM1420784	A	T	PIK3CA	SNP	NM_006218.2	c.972A>T	p.T324	LOW_COVERAGE	SYNONYMOUS_CODING	LOW	COSM1420784	N/A
chr3	178921495		COSM1666843	C	T	PIK3CA	SNP	NM_006218.2	c.977C>T	p.S326F	LOW_COVERAGE	NON_SYNONYMOUS_CODING	MODERATE	COSM1666843	N/A
chr3	178921495		COSM1666844	C	T	PIK3CA	SNP	NM_006218.2	c.977C>T	p.S326F	LOW_COVERAGE	NON_SYNONYMOUS_CODING	MODERATE	COSM1666844	N/A
chr3	178927960		COSM87210	C	A	PIK3CA	SNP	NM_006218.2			LOW_COVERAGE	INTRON	MODIFIER	COSM87210	N/A
chr3	178927974	rs397517199	COSM12582	G	A	PIK3CA	SNP	NM_006218.2	c.1252G>A	p.E418K	LOW_COVERAGE	NON_SYNONYMOUS_CODING	MODERATE	COSM12582	other
chr3	178927974		COSM673907	G	A	PIK3CA	SNP	NM_006218.2	c.1252G>A	p.E418K	LOW_COVERAGE	NON_SYNONYMOUS_CODING	MODERATE	COSM673907	N/A
chr3	178927975		COSM1420809	A	G	PIK3CA	SNP	NM_006218.2	c.1253A>G	p.E418G	LOW_COVERAGE	NON_SYNONYMOUS_CODING	MODERATE	COSM1420809	N/A
chr3	178927975		COSM1420810	A	G	PIK3CA	SNP	NM_006218.2	c.1253A>G	p.E418G	LOW_COVERAGE	NON_SYNONYMOUS_CODING	MODERATE	COSM1420810	N/A
chr3	178927976		COSM1420811	A	G	PIK3CA	SNP	NM_006218.2	c.1254A>G	p.E418	LOW_COVERAGE	SYNONYMOUS_CODING	LOW	COSM1420811	N/A
chr3	178927976		COSM1420812	A	G	PIK3CA	SNP	NM_006218.2	c.1254A>G	p.E418	LOW_COVERAGE	SYNONYMOUS_CODING	LOW	COSM1420812	N/A
chr3	178927977		COSM1220592	C	A	PIK3CA	SNP	NM_006218.2	c.1255C>A	p.H419N	LOW_COVERAGE	NON_SYNONYMOUS_CODING	MODERATE	COSM1220592	N/A
chr3	178927977		COSM1220593	C	A	PIK3CA	SNP	NM_006218.2	c.1255C>A	p.H419N	LOW_COVERAGE	NON_SYNONYMOUS_CODING	MODERATE	COSM1220593	N/A
chr3	178927980		COSM1659149	TGTCCATT	TA	PIK3CA	DEL	NM_006218.2		p.CPL420L	LOW_COVERAGE	CODON_CHANGE_PLUS_CODON_DELETION	MODERATE	COSM1659149	N/A
chr3	178927980		COSM1659150	TGTCCATT	TA	PIK3CA	DEL	NM_006218.2		p.CPL420L	LOW_COVERAGE	CODON_CHANGE_PLUS_CODON_DELETION	MODERATE	COSM1659150	N/A
chr3	178927980		COSM267862	T	C	PIK3CA	SNP	NM_006218.2	c.1258T>C	p.C420R	LOW_COVERAGE	NON_SYNONYMOUS_CODING	MODERATE	COSM267862	N/A
chr3	178927980		COSM757	T	C	PIK3CA	SNP	NM_006218.2	c.1258T>C	p.C420R	LOW_COVERAGE	NON_SYNONYMOUS_CODING	MODERATE	COSM757	N/A
chr3	178927982		COSM1420813	T	C	PIK3CA	SNP	NM_006218.2	c.1260T>C	p.C420	LOW_COVERAGE	SYNONYMOUS_CODING	LOW	COSM1420813	N/A
chr3	178927982		COSM1420814	T	C	PIK3CA	SNP	NM_006218.2	c.1260T>C	p.C420	LOW_COVERAGE	SYNONYMOUS_CODING	LOW	COSM1420814	N/A
chr3	187447315		COSM69808	T	A	BCL6	SNP	NM_001706.4	c.878A>T	p.Y293F	NO_COVERAGE	NON_SYNONYMOUS_CODING	MODERATE	COSM69808	N/A
chr3	187447328		COSM126569	G	A	BCL6	SNP	NM_001706.4	c.865C>T	p.R289*	LOW_COVERAGE	STOP_GAINED	HIGH	COSM126569	N/A
chr3	187447371		COSM3392267	G	C	BCL6	SNP	NM_001706.4	c.822C>G	p.H274Q	LOW_COVERAGE	NON_SYNONYMOUS_CODING	MODERATE	COSM3392267	N/A
chr4	1803228		COSM1428672	G	A	FGFR3	SNP	NM_022965.3	c.580G>A	p.E194K	LOW_COVERAGE	NON_SYNONYMOUS_CODING	MODERATE	COSM1428672	N/A
chr4	1803228		COSM327094	G	A	FGFR3	SNP	NM_022965.3	c.580G>A	p.E194K	LOW_COVERAGE	NON_SYNONYMOUS_CODING	MODERATE	COSM327094	N/A
chr4	1803236		COSM3696546	C	T	FGFR3	SNP	NM_022965.3	c.588C>T	p.R196	LOW_COVERAGE	SYNONYMOUS_CODING	LOW	COSM3696546	N/A
chr4	1803236		COSM3696547	C	T	FGFR3	SNP	NM_022965.3	c.588C>T	p.R196	LOW_COVERAGE	SYNONYMOUS_CODING	LOW	COSM3696547	N/A
chr4	1803247		COSM327096	G	A	FGFR3	SNP	NM_022965.3	c.599G>A	p.R200H	LOW_COVERAGE	NON_SYNONYMOUS_CODING	MODERATE	COSM327096	N/A
chr4	1803251		COSM3696548	T	C	FGFR3	SNP	NM_022965.3	c.603T>C	p.I201	LOW_COVERAGE	SYNONYMOUS_CODING	LOW	COSM3696548	N/A
chr4	1803251		COSM3696549	T	C	FGFR3	SNP	NM_022965.3	c.603T>C	p.I201	LOW_COVERAGE	SYNONYMOUS_CODING	LOW	COSM3696549	N/A
chr4	1803370		COSM3696550	G	A	FGFR3	SNP	NM_022965.3	c.639G>A	p.L213	LOW_COVERAGE	SYNONYMOUS_CODING	LOW	COSM3696550	N/A
chr4	1803370		COSM3696551	G	A	FGFR3	SNP	NM_022965.3	c.639G>A	p.L213	LOW_COVERAGE	SYNONYMOUS_CODING	LOW	COSM3696551	N/A
chr4	1804671		COSM1594416	G	A	FGFR3	SNP	NM_001163213.1	c.961G>A	p.V321M	LOW_COVERAGE	NON_SYNONYMOUS_CODING	MODERATE	COSM1594416	N/A
chr4	1804696		COSM481084	C	A	FGFR3	SNP	NM_001163213.1	c.986C>A	p.S329*	LOW_COVERAGE	STOP_GAINED	HIGH	COSM481084	N/A
chr4	1804706		COSM1428703	C	T	FGFR3	SNP	NM_001163213.1	c.996C>T	p.D332	LOW_COVERAGE	SYNONYMOUS_CODING	LOW	COSM1428703	N/A
chr4	1805562		COSM1618631	A	G	FGFR3	SNP	NM_000142.4	c.1074A>G	p.P358	LOW_COVERAGE	SYNONYMOUS_CODING	LOW	COSM1618631	N/A
chr4	1805609		COSM29528	G	GTCCTGGATCAGTGAGAGTGTGGAGGCCGACGTGCGCCTCCGCCTGGCCAATGTGTCGGAGCGGGACGGGGGCGAGTACCTCTGTCGAGCCACCAATTTCATAGGCGTGGCCGAGAAGGCCTTTTGGCTGAGCGTTCACGGGCCCCGAGCAG	FGFR3	INS	NM_022965.3			LOW_COVERAGE	INTRON	MODIFIER	COSM29528	N/A
chr4	1807068		COSN229638	G	A	FGFR3	SNP	NM_022965.3			LOW_COVERAGE	INTRON	MODIFIER	COSN229638	N/A
chr4	1807363		COSM327098	A	T	FGFR3	SNP	NM_001163213.1	c.1618A>T	p.I540F	LOW_COVERAGE	NON_SYNONYMOUS_CODING	MODERATE	COSM327098	N/A
chr4	1807389		COSM1053508	G	A	FGFR3	SNP	NM_001163213.1	c.1644G>A	p.T548	LOW_COVERAGE	SYNONYMOUS_CODING	LOW	COSM1053508	N/A
chr4	1807389		COSM1594411	G	A	FGFR3	SNP	NM_001163213.1	c.1644G>A	p.T548	LOW_COVERAGE	SYNONYMOUS_CODING	LOW	COSM1594411	N/A
chr4	1807639		COSM2156094	G	A	FGFR3	SNP	NM_001163213.1	c.1814G>A	p.R605Q	LOW_COVERAGE	NON_SYNONYMOUS_CODING	MODERATE	COSM2156094	N/A
chr4	1807639		COSM2156095	G	A	FGFR3	SNP	NM_001163213.1	c.1814G>A	p.R605Q	LOW_COVERAGE	NON_SYNONYMOUS_CODING	MODERATE	COSM2156095	N/A
chr4	1807640		COSM302235	G	A	FGFR3	SNP	NM_001163213.1	c.1815G>A	p.R605	LOW_COVERAGE	SYNONYMOUS_CODING	LOW	COSM302235	N/A
chr4	1807780		COSM29447	C	T	FGFR3	SNP	NM_001163213.1	c.1845C>T	p.C615	LOW_COVERAGE	SYNONYMOUS_CODING	LOW	COSM29447	N/A
chr4	1807782		COSM1645267	T	A	FGFR3	SNP	NM_001163213.1	c.1847T>A	p.I616N	LOW_COVERAGE	NON_SYNONYMOUS_CODING	MODERATE	COSM1645267	N/A
chr4	1807782		COSM1645268	T	A	FGFR3	SNP	NM_001163213.1	c.1847T>A	p.I616N	LOW_COVERAGE	NON_SYNONYMOUS_CODING	MODERATE	COSM1645268	N/A
chr4	1807791		COSM29452	A	G	FGFR3	SNP	NM_001163213.1	c.1856A>G	p.D619G	LOW_COVERAGE	NON_SYNONYMOUS_CODING	MODERATE	COSM29452	N/A
chr4	1807795		COSM327091	G	A	FGFR3	SNP	NM_001163213.1	c.1860G>A	p.L620	LOW_COVERAGE	SYNONYMOUS_CODING	LOW	COSM327091	N/A
chr4	1807803	rs121913113	COSM1670849	G	A	FGFR3	SNP	NM_001163213.1	c.1868G>A	p.R623H	LOW_COVERAGE	NON_SYNONYMOUS_CODING	MODERATE	COSM1670849	pathogenic
chr4	1807803		COSM327093	G	A	FGFR3	SNP	NM_001163213.1	c.1868G>A	p.R623H	LOW_COVERAGE	NON_SYNONYMOUS_CODING	MODERATE	COSM327093	N/A
chr4	1807820		COSM133156	G	A	FGFR3	SNP	NM_001163213.1	c.1885G>A	p.E629K	LOW_COVERAGE	NON_SYNONYMOUS_CODING	MODERATE	COSM133156	N/A
chr4	1807821		COSM1428717	A	G	FGFR3	SNP	NM_001163213.1	c.1886A>G	p.E629G	LOW_COVERAGE	NON_SYNONYMOUS_CODING	MODERATE	COSM1428717	N/A
chr4	1807821		COSM1428718	A	G	FGFR3	SNP	NM_001163213.1	c.1886A>G	p.E629G	LOW_COVERAGE	NON_SYNONYMOUS_CODING	MODERATE	COSM1428718	N/A
chr4	1807821		COSM1428719	A	T	FGFR3	SNP	NM_001163213.1	c.1886A>T	p.E629V	LOW_COVERAGE	NON_SYNONYMOUS_CODING	MODERATE	COSM1428719	N/A
chr4	1807821		COSM1428720	A	T	FGFR3	SNP	NM_001163213.1	c.1886A>T	p.E629V	LOW_COVERAGE	NON_SYNONYMOUS_CODING	MODERATE	COSM1428720	N/A
chr4	1807822		COSM29437	G	T	FGFR3	SNP	NM_001163213.1	c.1887G>T	p.E629D	LOW_COVERAGE	NON_SYNONYMOUS_CODING	MODERATE	COSM29437	N/A
chr4	1807825		COSM327097	C	T	FGFR3	SNP	NM_001163213.1	c.1890C>T	p.D630	LOW_COVERAGE	SYNONYMOUS_CODING	LOW	COSM327097	N/A
chr4	1808589		COSM330457	G	A	FGFR3	SNP	NM_001163213.1	c.2208G>A	p.A736	LOW_COVERAGE	SYNONYMOUS_CODING	LOW	COSM330457	N/A
chr4	1808635		COSM397264	C	T	FGFR3	SNP	NM_001163213.1	c.2254C>T	p.R752C	LOW_COVERAGE	NON_SYNONYMOUS_CODING	MODERATE	COSM397264	N/A
chr4	55139865		COSM28712	C	A	PDGFRA	SNP	NM_006206.4	c.1526C>A	p.A509D	LOW_COVERAGE	NON_SYNONYMOUS_CODING	MODERATE	COSM28712	N/A
chr4	55139890		COSM1261811	G	A	PDGFRA	SNP	NM_006206.4	c.1551G>A	p.V517	LOW_COVERAGE	SYNONYMOUS_CODING	LOW	COSM1261811	N/A
chr4	55139895		COSM1540238	CCA	CAG	PDGFRA	MNP	NM_006206.4		p.PT0PA	LOW_COVERAGE	NON_SYNONYMOUS_CODING	MODERATE	COSM1540238	N/A
chr4	55146636		COSM176716	G	T	PDGFRA	SNP	NM_006206.4	c.2310G>T	p.K770N	LOW_COVERAGE	NON_SYNONYMOUS_CODING	MODERATE	COSM176716	N/A
chr4	55155183		COSM1430093	A	T	PDGFRA	SNP	NM_006206.4	c.2782A>T	p.I928F	LOW_COVERAGE	NON_SYNONYMOUS_CODING	MODERATE	COSM1430093	N/A
chr4	55155200		COSM399965	G	A	PDGFRA	SNP	NM_006206.4	c.2799G>A	p.W933*	LOW_COVERAGE	STOP_GAINED	HIGH	COSM399965	N/A
chr4	55155207		COSM1540230	G	T	PDGFRA	SNP	NM_006206.4	c.2806G>T	p.E936*	LOW_COVERAGE	STOP_GAINED	HIGH	COSM1540230	N/A
chr4	55561826		COSM3409366	T	A	KIT	SNP	NM_001093772.1	c.216T>A	p.D72E	NO_COVERAGE	NON_SYNONYMOUS_CODING	MODERATE	COSM3409366	N/A
chr4	55561827		COSM22225	G	A	KIT	SNP	NM_001093772.1	c.217G>A	p.E73K	NO_COVERAGE	NON_SYNONYMOUS_CODING	MODERATE	COSM22225	N/A
chr4	55561828		COSM1430106	A	G	KIT	SNP	NM_001093772.1	c.218A>G	p.E73G	NO_COVERAGE	NON_SYNONYMOUS_CODING	MODERATE	COSM1430106	N/A
chr4	55561829		COSM1430107	A	G	KIT	SNP	NM_001093772.1	c.219A>G	p.E73	NO_COVERAGE	SYNONYMOUS_CODING	LOW	COSM1430107	N/A
chr4	55561832		COSM167171	G	A	KIT	SNP	NM_001093772.1	c.222G>A	p.T74	NO_COVERAGE	SYNONYMOUS_CODING	LOW	COSM167171	N/A
chr4	55564470		COSM123991	G	T	KIT	SNP	NM_001093772.1	c.358G>T	p.V120F	LOW_COVERAGE	NON_SYNONYMOUS_CODING	MODERATE	COSM123991	N/A
chr4	55564477		COSM1430111	G	A	KIT	SNP	NM_001093772.1	c.365G>A	p.R122H	LOW_COVERAGE	NON_SYNONYMOUS_CODING	MODERATE	COSM1430111	N/A
chr4	55564480		COSM317523	C	T	KIT	SNP	NM_001093772.1	c.368C>T	p.S123F	LOW_COVERAGE	NON_SYNONYMOUS_CODING	MODERATE	COSM317523	N/A
chr4	55564494		COSM1056094	G	A	KIT	SNP	NM_001093772.1	c.382G>A	p.E128K	LOW_COVERAGE	NON_SYNONYMOUS_CODING	MODERATE	COSM1056094	N/A
chr4	55564500		COSM1567314	A	G	KIT	SNP	NM_001093772.1	c.388A>G	p.N130D	LOW_COVERAGE	NON_SYNONYMOUS_CODING	MODERATE	COSM1567314	N/A
chr4	55564501		COSM1430112	A	G	KIT	SNP	NM_001093772.1	c.389A>G	p.N130S	LOW_COVERAGE	NON_SYNONYMOUS_CODING	MODERATE	COSM1430112	N/A
chr4	55564502		COSM20536	C	T	KIT	SNP	NM_001093772.1	c.390C>T	p.N130	LOW_COVERAGE	SYNONYMOUS_CODING	LOW	COSM20536	N/A
chr4	55564503		COSM327106	G	A	KIT	SNP	NM_001093772.1	c.391G>A	p.D131N	LOW_COVERAGE	NON_SYNONYMOUS_CODING	MODERATE	COSM327106	N/A
chr4	55564507		COSM3409367	C	T	KIT	SNP	NM_001093772.1	c.395C>T	p.T132M	LOW_COVERAGE	NON_SYNONYMOUS_CODING	MODERATE	COSM3409367	N/A
chr4	55564517		COSM1291926	C	T	KIT	SNP	NM_001093772.1	c.405C>T	p.R135	LOW_COVERAGE	SYNONYMOUS_CODING	LOW	COSM1291926	N/A
chr4	55564535		COSM1310135	A	T	KIT	SNP	NM_001093772.1	c.423A>T	p.P141	LOW_COVERAGE	SYNONYMOUS_CODING	LOW	COSM1310135	N/A
chr4	55595501		COSM1272088	G	C	KIT	SNP	NM_000222.2	c.1991G>C	p.G664A	LOW_COVERAGE	NON_SYNONYMOUS_CODING	MODERATE	COSM1272088	N/A
chr4	55595517		COSM19293	TAC	TGA	KIT	MNP	NM_001093772.1		p.T0E	LOW_COVERAGE	NON_SYNONYMOUS_CODING	MODERATE	COSM19293	N/A
chr4	55595518		COSM402445	A	T	KIT	SNP	NM_000222.2	c.2008A>T	p.T670S	LOW_COVERAGE	NON_SYNONYMOUS_CODING	MODERATE	COSM402445	N/A
chr4	55595519		COSM12708	C	T	KIT	SNP	NM_000222.2	c.2009C>T	p.T670I	LOW_COVERAGE	NON_SYNONYMOUS_CODING	MODERATE	COSM12708	N/A
chr4	55961077		COSM420569	T	A	KDR	SNP	NM_002253.2	c.2863A>T	p.I955F	LOW_COVERAGE	NON_SYNONYMOUS_CODING	MODERATE	COSM420569	N/A
[truncated: 1,331 more rows]
