# Supplementary material for: Comprehensive validation of liquid-based cytology specimens for next-generation sequencing in cancer genome analysis
Source: PLoS One. 2019 Jun 14;14(6):e0217724. doi: 10.1371/journal.pone.0217724 (PMC6568385; doi:10.1371/journal.pone.0217724)
Supplement: S2 File — (ZIP) [file pone.0217724.s002.zip › Cell NGS data190524/generead160/Promega/CR3M-MCF7-PM1_S6_L001_R_001.fastq.variants.vcf]

##fileformat=VCFv4.1
##CombineVariants="analysis_type=CombineVariants input_file=[] read_buffer_size=null phone_home=STANDARD gatk_key=null tag=NA read_filter=[] intervals=null excludeIntervals=null interval_set_rule=UNION interval_merging=ALL interval_padding=0 reference_sequence=/srv/qiagen/data/reference/ucsc.hg19.fasta nonDeterministicRandomSeed=false disableRandomization=false maxRuntime=-1 maxRuntimeUnits=MINUTES downsampling_type=BY_SAMPLE downsample_to_fraction=null downsample_to_coverage=1000 use_legacy_downsampler=false baq=OFF baqGapOpenPenalty=40.0 fix_misencoded_quality_scores=false allow_potentially_misencoded_quality_scores=false performanceLog=null useOriginalQualities=false BQSR=null quantize_quals=0 disable_indel_quals=false emit_original_quals=false preserve_qscores_less_than=6 defaultBaseQualities=-1 validation_strictness=SILENT remove_program_records=false keep_program_records=false unsafe=LENIENT_VCF_PROCESSING num_threads=1 num_cpu_threads_per_data_thread=1 num_io_threads=0 monitorThreadEfficiency=false num_bam_file_handles=null read_group_black_list=null pedigree=[] pedigreeString=[] pedigreeValidationType=STRICT allow_intervals_with_unindexed_bam=false generateShadowBCF=false logging_level=INFO log_to_file=null help=false variant=[(RodBinding name=variant source=S_variants/gatk_all_variants_yes.vcf), (RodBinding name=variant2 source=S_variants/gatk_all_variants_no.vcf)] out=org.broadinstitute.sting.gatk.io.stubs.VariantContextWriterStub no_cmdline_in_header=org.broadinstitute.sting.gatk.io.stubs.VariantContextWriterStub sites_only=org.broadinstitute.sting.gatk.io.stubs.VariantContextWriterStub bcf=org.broadinstitute.sting.gatk.io.stubs.VariantContextWriterStub genotypemergeoption=UNSORTED filteredrecordsmergetype=KEEP_IF_ANY_UNFILTERED multipleallelesmergetype=BY_TYPE rod_priority_list=null printComplexMerges=false filteredAreUncalled=false minimalVCF=false setKey=set assumeIdenticalSamples=true minimumN=1 suppressCommandLineHeader=false mergeInfoWithMaxAC=false filter_mismatching_base_and_quals=false"
##FILTER=<ID=FS_MORE_THAN_200,Description="FS > 200.0">
##FILTER=<ID=FS_MORE_THAN_60,Description="FS > 60.0">
##FILTER=<ID=HAP_SCORE_MORE_THAN_200,Description="HaplotypeScore > 200.0">
##FILTER=<ID=HOMOPOLYMER,Description="Homopolymer">
##FILTER=<ID=MQ_LESS_THAN_40,Description="MQ < 40.0">
##FORMAT=<ID=AD,Number=.,Type=Integer,Description="Allelic depth, unfiltered count of all reads">
##FORMAT=<ID=AO,Number=A,Type=Integer,Description="Alternate allele observation count">
##FORMAT=<ID=CLCAD2,Number=.,Type=Integer,Description="Allelic depth, number of filtered reads supporting the alleles where the first element represents the reference and subsequent elements represent the alternatives in the order listed in the ALT column">
##FORMAT=<ID=DP,Number=1,Type=Integer,Description="Total number of filtered reads per sample used by variant caller">
##FORMAT=<ID=GT,Number=1,Type=String,Description="Genotype">
##FORMAT=<ID=VF,Number=1,Type=Float,Description="Variant frequency, the percentage of reads supporting the alternate allele">
##INFO=<ID=ABHet,Number=1,Type=Float,Description="Allele Balance for hets (ref/(ref+alt))">
##INFO=<ID=ABHom,Number=1,Type=Float,Description="Allele Balance for homs (A/(A+O))">
##INFO=<ID=AC,Number=A,Type=Integer,Description="Allele count in genotypes, for each ALT allele, in the same order as listed">
##INFO=<ID=AF,Number=A,Type=Float,Description="Allele Frequency, for each ALT allele, in the same order as listed">
##INFO=<ID=AN,Number=1,Type=Integer,Description="Total number of alleles in called genotypes">
##INFO=<ID=DP,Number=1,Type=Integer,Description="Approximate read depth; some reads may have been filtered">
##INFO=<ID=FS,Number=1,Type=Float,Description="Phred-scaled p-value using Fisher's exact test to detect strand bias">
##INFO=<ID=InbreedingCoeff,Number=1,Type=Float,Description="Inbreeding coefficient as estimated from the genotype likelihoods per-sample when compared against the Hardy-Weinberg expectation">
##INFO=<ID=IndelType,Number=1,Type=String,Description="Indel type description">
##INFO=<ID=MQ,Number=1,Type=Float,Description="RMS Mapping Quality">
##INFO=<ID=OND,Number=1,Type=Float,Description="Overall non-diploid ratio (alleles/(alleles+non-alleles))">
##INFO=<ID=QD,Number=1,Type=Float,Description="Variant Confidence/Quality by Depth">
##INFO=<ID=ReadPosRankSum,Number=1,Type=Float,Description="Z-score from Wilcoxon rank sum test of Alt vs. Ref read position bias">
##INFO=<ID=set,Number=1,Type=String,Description="Source VCF for the merged record in CombineVariants">
##SelectVariants="analysis_type=SelectVariants input_file=[] read_buffer_size=null phone_home=STANDARD gatk_key=null tag=NA read_filter=[] intervals=[primerPairs.bed] excludeIntervals=null interval_set_rule=UNION interval_merging=ALL interval_padding=0 reference_sequence=/srv/qiagen/data/reference/ucsc.hg19.fasta nonDeterministicRandomSeed=false disableRandomization=false maxRuntime=-1 maxRuntimeUnits=MINUTES downsampling_type=BY_SAMPLE downsample_to_fraction=null downsample_to_coverage=1000 use_legacy_downsampler=false baq=OFF baqGapOpenPenalty=40.0 fix_misencoded_quality_scores=false allow_potentially_misencoded_quality_scores=false performanceLog=null useOriginalQualities=false BQSR=null quantize_quals=0 disable_indel_quals=false emit_original_quals=false preserve_qscores_less_than=6 defaultBaseQualities=-1 validation_strictness=SILENT remove_program_records=false keep_program_records=false unsafe=LENIENT_VCF_PROCESSING num_threads=1 num_cpu_threads_per_data_thread=1 num_io_threads=0 monitorThreadEfficiency=false num_bam_file_handles=null read_group_black_list=null pedigree=[] pedigreeString=[] pedigreeValidationType=STRICT allow_intervals_with_unindexed_bam=false generateShadowBCF=false logging_level=INFO log_to_file=null help=false variant=(RodBinding name=variant source=S_variants/Annotated_variants.vcf) discordance=(RodBinding name= source=UNBOUND) concordance=(RodBinding name= source=UNBOUND) out=org.broadinstitute.sting.gatk.io.stubs.VariantContextWriterStub no_cmdline_in_header=org.broadinstitute.sting.gatk.io.stubs.VariantContextWriterStub sites_only=org.broadinstitute.sting.gatk.io.stubs.VariantContextWriterStub bcf=org.broadinstitute.sting.gatk.io.stubs.VariantContextWriterStub sample_name=[] sample_expressions=null sample_file=null exclude_sample_name=[] exclude_sample_file=[] select_expressions=[] excludeNonVariants=false excludeFiltered=false regenotype=false restrictAllelesTo=ALL keepOriginalAC=false mendelianViolation=false mendelianViolationQualThreshold=0.0 select_random_fraction=0.0 remove_fraction_genotypes=0.0 selectTypeToInclude=[INDEL] keepIDs=null fullyDecode=false forceGenotypesDecode=false justRead=false maxIndelSize=2147483647 ALLOW_NONOVERLAPPING_COMMAND_LINE_SAMPLES=false filter_mismatching_base_and_quals=false"
##VariantAnnotator="analysis_type=VariantAnnotator input_file=[S_reads.trimmed.bam] read_buffer_size=null phone_home=STANDARD gatk_key=null tag=NA read_filter=[] intervals=[primerPairs.bed, primerPairs.bed] excludeIntervals=null interval_set_rule=UNION interval_merging=ALL interval_padding=0 reference_sequence=/srv/qiagen/data/reference/ucsc.hg19.fasta nonDeterministicRandomSeed=false disableRandomization=false maxRuntime=-1 maxRuntimeUnits=MINUTES downsampling_type=BY_SAMPLE downsample_to_fraction=null downsample_to_coverage=1000 use_legacy_downsampler=false baq=OFF baqGapOpenPenalty=40.0 fix_misencoded_quality_scores=false allow_potentially_misencoded_quality_scores=false performanceLog=null useOriginalQualities=false BQSR=null quantize_quals=0 disable_indel_quals=false emit_original_quals=false preserve_qscores_less_than=6 defaultBaseQualities=-1 validation_strictness=SILENT remove_program_records=false keep_program_records=false unsafe=LENIENT_VCF_PROCESSING num_threads=1 num_cpu_threads_per_data_thread=1 num_io_threads=0 monitorThreadEfficiency=false num_bam_file_handles=null read_group_black_list=null pedigree=[] pedigreeString=[] pedigreeValidationType=STRICT allow_intervals_with_unindexed_bam=false generateShadowBCF=false logging_level=INFO log_to_file=null help=false variant=(RodBinding name=variant source=S_variants/gatk_all_variants.vcf) snpEffFile=(RodBinding name= source=UNBOUND) dbsnp=(RodBinding name= source=UNBOUND) comp=[] resource=[] out=org.broadinstitute.sting.gatk.io.stubs.VariantContextWriterStub no_cmdline_in_header=org.broadinstitute.sting.gatk.io.stubs.VariantContextWriterStub sites_only=org.broadinstitute.sting.gatk.io.stubs.VariantContextWriterStub bcf=org.broadinstitute.sting.gatk.io.stubs.VariantContextWriterStub annotation=[QualByDepth, FisherStrand, ReadPosRankSumTest, RMSMappingQuality, AlleleBalance, DepthOfCoverage, InbreedingCoeff, IndelType] excludeAnnotation=[] group=[] expression=[] useAllAnnotations=false list=false alwaysAppendDbsnpId=false MendelViolationGenotypeQualityThreshold=0.0 requireStrictAlleleMatch=false filter_mismatching_base_and_quals=false"
##VariantFiltration="analysis_type=VariantFiltration input_file=[] read_buffer_size=null phone_home=STANDARD gatk_key=null tag=NA read_filter=[] intervals=[primerPairs.bed] excludeIntervals=null interval_set_rule=UNION interval_merging=ALL interval_padding=0 reference_sequence=/srv/qiagen/data/reference/ucsc.hg19.fasta nonDeterministicRandomSeed=false disableRandomization=false maxRuntime=-1 maxRuntimeUnits=MINUTES downsampling_type=BY_SAMPLE downsample_to_fraction=null downsample_to_coverage=1000 use_legacy_downsampler=false baq=OFF baqGapOpenPenalty=40.0 fix_misencoded_quality_scores=false allow_potentially_misencoded_quality_scores=false performanceLog=null useOriginalQualities=false BQSR=null quantize_quals=0 disable_indel_quals=false emit_original_quals=false preserve_qscores_less_than=6 defaultBaseQualities=-1 validation_strictness=SILENT remove_program_records=false keep_program_records=false unsafe=LENIENT_VCF_PROCESSING num_threads=1 num_cpu_threads_per_data_thread=1 num_io_threads=0 monitorThreadEfficiency=false num_bam_file_handles=null read_group_black_list=null pedigree=[] pedigreeString=[] pedigreeValidationType=STRICT allow_intervals_with_unindexed_bam=false generateShadowBCF=false logging_level=INFO log_to_file=null help=false variant=(RodBinding name=variant source=S_variants/Annotated_Indels.vcf) mask=(RodBinding name= source=UNBOUND) out=org.broadinstitute.sting.gatk.io.stubs.VariantContextWriterStub no_cmdline_in_header=org.broadinstitute.sting.gatk.io.stubs.VariantContextWriterStub sites_only=org.broadinstitute.sting.gatk.io.stubs.VariantContextWriterStub bcf=org.broadinstitute.sting.gatk.io.stubs.VariantContextWriterStub filterExpression=[FS > 200.0] filterName=[FS_MORE_THAN_200] genotypeFilterExpression=[] genotypeFilterName=[] clusterSize=3 clusterWindowSize=0 maskExtension=0 maskName=Mask missingValuesInExpressionsShouldEvaluateAsFailing=false invalidatePreviousFilters=false filter_mismatching_base_and_quals=false"
##contig=<ID=chrM,length=16571,assembly=hg19>
##contig=<ID=chr1,length=249250621,assembly=hg19>
##contig=<ID=chr2,length=243199373,assembly=hg19>
##contig=<ID=chr3,length=198022430,assembly=hg19>
##contig=<ID=chr4,length=191154276,assembly=hg19>
##contig=<ID=chr5,length=180915260,assembly=hg19>
##contig=<ID=chr6,length=171115067,assembly=hg19>
##contig=<ID=chr7,length=159138663,assembly=hg19>
##contig=<ID=chr8,length=146364022,assembly=hg19>
##contig=<ID=chr9,length=141213431,assembly=hg19>
##contig=<ID=chr10,length=135534747,assembly=hg19>
##contig=<ID=chr11,length=135006516,assembly=hg19>
##contig=<ID=chr12,length=133851895,assembly=hg19>
##contig=<ID=chr13,length=115169878,assembly=hg19>
##contig=<ID=chr14,length=107349540,assembly=hg19>
##contig=<ID=chr15,length=102531392,assembly=hg19>
##contig=<ID=chr16,length=90354753,assembly=hg19>
##contig=<ID=chr17,length=81195210,assembly=hg19>
##contig=<ID=chr18,length=78077248,assembly=hg19>
##contig=<ID=chr19,length=59128983,assembly=hg19>
##contig=<ID=chr20,length=63025520,assembly=hg19>
##contig=<ID=chr21,length=48129895,assembly=hg19>
##contig=<ID=chr22,length=51304566,assembly=hg19>
##contig=<ID=chrX,length=155270560,assembly=hg19>
##contig=<ID=chrY,length=59373566,assembly=hg19>
##contig=<ID=chr1_gl000191_random,length=106433,assembly=hg19>
##contig=<ID=chr1_gl000192_random,length=547496,assembly=hg19>
##contig=<ID=chr4_ctg9_hap1,length=590426,assembly=hg19>
##contig=<ID=chr4_gl000193_random,length=189789,assembly=hg19>
##contig=<ID=chr4_gl000194_random,length=191469,assembly=hg19>
##contig=<ID=chr6_apd_hap1,length=4622290,assembly=hg19>
##contig=<ID=chr6_cox_hap2,length=4795371,assembly=hg19>
##contig=<ID=chr6_dbb_hap3,length=4610396,assembly=hg19>
##contig=<ID=chr6_mann_hap4,length=4683263,assembly=hg19>
##contig=<ID=chr6_mcf_hap5,length=4833398,assembly=hg19>
##contig=<ID=chr6_qbl_hap6,length=4611984,assembly=hg19>
##contig=<ID=chr6_ssto_hap7,length=4928567,assembly=hg19>
##contig=<ID=chr7_gl000195_random,length=182896,assembly=hg19>
##contig=<ID=chr8_gl000196_random,length=38914,assembly=hg19>
##contig=<ID=chr8_gl000197_random,length=37175,assembly=hg19>
##contig=<ID=chr9_gl000198_random,length=90085,assembly=hg19>
##contig=<ID=chr9_gl000199_random,length=169874,assembly=hg19>
##contig=<ID=chr9_gl000200_random,length=187035,assembly=hg19>
##contig=<ID=chr9_gl000201_random,length=36148,assembly=hg19>
##contig=<ID=chr11_gl000202_random,length=40103,assembly=hg19>
##contig=<ID=chr17_ctg5_hap1,length=1680828,assembly=hg19>
##contig=<ID=chr17_gl000203_random,length=37498,assembly=hg19>
##contig=<ID=chr17_gl000204_random,length=81310,assembly=hg19>
##contig=<ID=chr17_gl000205_random,length=174588,assembly=hg19>
##contig=<ID=chr17_gl000206_random,length=41001,assembly=hg19>
##contig=<ID=chr18_gl000207_random,length=4262,assembly=hg19>
##contig=<ID=chr19_gl000208_random,length=92689,assembly=hg19>
##contig=<ID=chr19_gl000209_random,length=159169,assembly=hg19>
##contig=<ID=chr21_gl000210_random,length=27682,assembly=hg19>
##contig=<ID=chrUn_gl000211,length=166566,assembly=hg19>
##contig=<ID=chrUn_gl000212,length=186858,assembly=hg19>
##contig=<ID=chrUn_gl000213,length=164239,assembly=hg19>
##contig=<ID=chrUn_gl000214,length=137718,assembly=hg19>
##contig=<ID=chrUn_gl000215,length=172545,assembly=hg19>
##contig=<ID=chrUn_gl000216,length=172294,assembly=hg19>
##contig=<ID=chrUn_gl000217,length=172149,assembly=hg19>
##contig=<ID=chrUn_gl000218,length=161147,assembly=hg19>
##contig=<ID=chrUn_gl000219,length=179198,assembly=hg19>
##contig=<ID=chrUn_gl000220,length=161802,assembly=hg19>
##contig=<ID=chrUn_gl000221,length=155397,assembly=hg19>
##contig=<ID=chrUn_gl000222,length=186861,assembly=hg19>
##contig=<ID=chrUn_gl000223,length=180455,assembly=hg19>
##contig=<ID=chrUn_gl000224,length=179693,assembly=hg19>
##contig=<ID=chrUn_gl000225,length=211173,assembly=hg19>
##contig=<ID=chrUn_gl000226,length=15008,assembly=hg19>
##contig=<ID=chrUn_gl000227,length=128374,assembly=hg19>
##contig=<ID=chrUn_gl000228,length=129120,assembly=hg19>
##contig=<ID=chrUn_gl000229,length=19913,assembly=hg19>
##contig=<ID=chrUn_gl000230,length=43691,assembly=hg19>
##contig=<ID=chrUn_gl000231,length=27386,assembly=hg19>
##contig=<ID=chrUn_gl000232,length=40652,assembly=hg19>
##contig=<ID=chrUn_gl000233,length=45941,assembly=hg19>
##contig=<ID=chrUn_gl000234,length=40531,assembly=hg19>
##contig=<ID=chrUn_gl000235,length=34474,assembly=hg19>
##contig=<ID=chrUn_gl000236,length=41934,assembly=hg19>
##contig=<ID=chrUn_gl000237,length=45867,assembly=hg19>
##contig=<ID=chrUn_gl000238,length=39939,assembly=hg19>
##contig=<ID=chrUn_gl000239,length=33824,assembly=hg19>
##contig=<ID=chrUn_gl000240,length=41933,assembly=hg19>
##contig=<ID=chrUn_gl000241,length=42152,assembly=hg19>
##contig=<ID=chrUn_gl000242,length=43523,assembly=hg19>
##contig=<ID=chrUn_gl000243,length=43341,assembly=hg19>
##contig=<ID=chrUn_gl000244,length=39929,assembly=hg19>
##contig=<ID=chrUn_gl000245,length=36651,assembly=hg19>
##contig=<ID=chrUn_gl000246,length=38154,assembly=hg19>
##contig=<ID=chrUn_gl000247,length=36422,assembly=hg19>
##contig=<ID=chrUn_gl000248,length=39786,assembly=hg19>
##contig=<ID=chrUn_gl000249,length=38502,assembly=hg19>
##fileDate=20190117
##fileEncoding=UTF-8
##reference=file:///srv/qiagen/data/reference/ucsc.hg19.fasta
##source=CLC Genomics Server 6.5.1 build 651117671
##FILTER=<ID=PUTATIVE_FP,Description="Putative false positive">
##SnpEffVersion="SnpEff 3.2 (build 2013-03-14), by Pablo Cingolani"
##SnpEffCmd="SnpEff  -canon hg19 -interval primerPairs.bed -i vcf -o gatk S_variants/filtered_SNPs.vcf -s S_variants/snpEff_summary.html "
##INFO=<ID=EFF,Number=.,Type=String,Description="Predicted effects for this variant.Format: 'Effect ( Effect_Impact | Functional_Class | Codon_Change | Amino_Acid_change| Amino_Acid_length | Gene_Name | Gene_BioType | Coding | Transcript | Exon  | GenotypeNum [ | ERRORS | WARNINGS ] )' ">
##SnpSiftVersion="1.9a (build 2013-03-21), by Pablo Cingolani"
##SnpSiftCmd="SnpSift annotate -id /srv/qiagen/data/dbsnp/dbsnp_138.hg19.qiagen_GRV2_2014_06_04.vcf S_variants/snpEff_all_var.vcf "
##SnpSiftCmd="SnpSift annotate -id /srv/qiagen/data/clinvar/clinvar_20140430_chr.vcf S_variants/snpEff_all_var_dbsnp.vcf "
##SnpSiftCmd="SnpSift annotate /srv/qiagen/data/cosmic/CosmicAllMuts_v69_20140602.vcf S_variants/snpEff_all_var_dbsnp.vcf "
##INFO=<ID=EFF.TRID,Number=0,Type=String,Description="SnpEff transcript ID">
##INFO=<ID=CNT,Number=1,Type=Integer,Description="How many samples have this mutation">
##INFO=<ID=STRAND,Number=1,Type=String,Description="Gene strand">
##INFO=<ID=EFF.AA_LEN,Number=0,Type=Integer,Description="Protein length in amino acids">
##INFO=<ID=IMPRECISE,Number=0,Type=Flag,Description="Imprecise structural variation">
##INFO=<ID=DBVARID,Number=1,Type=String,Description="ID of this element in DBVAR">
##INFO=<ID=DP,Number=1,Type=Integer,Description="Read Depth of segment containing breakend">
##INFO=<ID=LOF.PERC,Number=0,Type=Float,Description="SnpEff LOF percentage of transcripts in this gene that are affected">
##INFO=<ID=ID,Number=1,Type=String,Description="Variant ID">
##INFO=<ID=EFF.GENE,Number=0,Type=String,Description="SnpEff gene name">
##INFO=<ID=LOF.GENE,Number=0,Type=String,Description="SnpEff LOF gene name">
##INFO=<ID=ALT,Number=A,Type=String,Description="Alternative sequence/s">
##INFO=<ID=EFF.CODING,Number=0,Type=String,Description="SnpEff gene coding (CODING, NON_CODING)">
##INFO=<ID=BKPTID,Number=0,Type=String,Description="ID of the assembled alternate allele in the assembly file">
##INFO=<ID=QUAL,Number=1,Type=Float,Description="Mapping quality">
##INFO=<ID=POS,Number=1,Type=Integer,Description="Position in chromosome">
##INFO=<ID=NMD.NUMTR,Number=0,Type=Integer,Description="SnpEff NMD number of transcripts in gene">
##INFO=<ID=MQ,Number=1,Type=Float,Description="RMS mapping quality">
##INFO=<ID=GENE,Number=1,Type=String,Description="Gene name">
##INFO=<ID=AC,Number=A,Type=Integer,Description="Allele Frequency">
##INFO=<ID=MEINFO,Number=4,Type=String,Description="Mobile element info of the form NAME,START,END,POLARITY">
##INFO=<ID=AA,Number=1,Type=String,Description="Peptide annotation">
##INFO=<ID=PARID,Number=1,Type=String,Description="ID of partner breakend">
##INFO=<ID=EFF.CODON,Number=0,Type=String,Description="SnpEff codon change">
##INFO=<ID=CILEN,Number=2,Type=Integer,Description="Confidence interval around the length of the inserted material between breakends">
##INFO=<ID=AF,Number=1,Type=Float,Description="Allele Frequency">
##INFO=<ID=EFF.EFFECT,Number=0,Type=String,Description="SnpEff effect">
##INFO=<ID=SOMATIC,Number=1,Type=Flag,Description="Indicates that the record is a somatic mutation, for cancer genomics">
##INFO=<ID=EFF.RANK,Number=0,Type=String,Description="SnpEff exon/intron rank">
##INFO=<ID=SVLEN,Number=0,Type=Integer,Description="Difference in length between REF and ALT alleles">
##INFO=<ID=VALIDATED,Number=1,Type=Flag,Description="Validated by follow-up experiment">
##INFO=<ID=AN,Number=1,Type=Integer,Description="Total number of alleles">
##INFO=<ID=NMD.GENE,Number=0,Type=String,Description="SnpEff NMD gene name">
##INFO=<ID=DGVID,Number=1,Type=String,Description="ID of this element in Database of Genomic Variation">
##INFO=<ID=EFF.EXID,Number=0,Type=String,Description="SnpEff exon ID">
##INFO=<ID=LOF.GENEID,Number=0,Type=String,Description="SnpEff LOF gene ID">
##INFO=<ID=EFF.IMPACT,Number=0,Type=String,Description="SnpEff impact (HIGH, MODERATE, LOW, MODIFIER)">
##INFO=<ID=CICNADJ,Number=0,Type=Integer,Description="Confidence interval around copy number for the adjacency">
##INFO=<ID=CIEND,Number=2,Type=Integer,Description="Confidence interval around END for imprecise variants">
##INFO=<ID=CDS,Number=1,Type=String,Description="CDS annotation">
##INFO=<ID=NS,Number=1,Type=Integer,Description="Number of samples with data">
##INFO=<ID=1000G,Number=1,Type=Flag,Description="Membership in 1000 Genomes">
##INFO=<ID=NMD.GENEID,Number=0,Type=String,Description="SnpEff NMD gene ID">
##INFO=<ID=CHROM,Number=1,Type=String,Description="Chromosome name">
##INFO=<ID=EFF.BIOTYPE,Number=0,Type=String,Description="SnpEff gene bio-type">
##INFO=<ID=CNADJ,Number=0,Type=Integer,Description="Copy number of adjacency">
##INFO=<ID=DPADJ,Number=0,Type=Integer,Description="Read Depth of adjacency">
##INFO=<ID=LOF.NUMTR,Number=0,Type=Integer,Description="SnpEff LOF number of transcripts in gene">
##INFO=<ID=EFF.FUNCLASS,Number=0,Type=String,Description="SnpEff functional class (NONE, SILENT, MISSENSE, NONSENSE)">
##INFO=<ID=EVENT,Number=1,Type=String,Description="ID of event associated to breakend">
##INFO=<ID=BQ,Number=1,Type=Float,Description="RMS base quality">
##INFO=<ID=EFF.AA,Number=0,Type=String,Description="SnpEff amino acid change">
##INFO=<ID=REF,Number=1,Type=String,Description="Reference sequence">
##INFO=<ID=NMD.PERC,Number=0,Type=Float,Description="SnpEff NMD percentage of transcripts in this gene that are affected">
##INFO=<ID=MATEID,Number=0,Type=String,Description="ID of mate breakends">
##INFO=<ID=CICN,Number=2,Type=Integer,Description="Confidence interval around copy number for the segment">
##INFO=<ID=CIPOS,Number=2,Type=Integer,Description="Confidence interval around POS for imprecise variants">
##INFO=<ID=DB,Number=1,Type=Flag,Description="dbSNP membership">
##INFO=<ID=SVTYPE,Number=1,Type=String,Description="Type of structural variant">
##INFO=<ID=FILTER,Number=1,Type=String,Description="Filter status">
##INFO=<ID=HOMSEQ,Number=0,Type=String,Description="Sequence of base pair identical micro-homology at event breakpoints">
##INFO=<ID=H3,Number=1,Type=Flag,Description="Membership in hapmap 3">
##INFO=<ID=H2,Number=1,Type=Flag,Description="Membership in hapmap 2">
##INFO=<ID=FORMAT,Number=1,Type=String,Description="Format in genotype fields">
##INFO=<ID=HOMLEN,Number=0,Type=Integer,Description="Length of base pair identical micro-homology at event breakpoints">
##INFO=<ID=END,Number=1,Type=Integer,Description="End position of the variant described in this record">
##INFO=<ID=MQ0,Number=1,Type=Integer,Description="Number of MAPQ == 0 reads covering this record">
##INFO=<ID=NOVEL,Number=0,Type=Flag,Description="Indicates a novel structural variation">
##INFO=<ID=CIGAR,Number=1,Type=String,Description="Cigar string describing how to align an alternate allele to the reference allele">
##INFO=<ID=METRANS,Number=4,Type=String,Description="Mobile element transduction info of the form CHR,START,END,POLARITY">
##INFO=<ID=CN,Number=1,Type=Integer,Description="Copy number of segment containing breakend">
##INFO=<ID=SB,Number=1,Type=Float,Description="Strand bias at this position">
##INFO=<ID=DBRIPID,Number=1,Type=String,Description="ID of this element in DBRIP">
##SnpSiftCmd="SnpSift dbnsfp -f Ensembl_transcriptid,Uniprot_acc,Interpro_domain,SIFT_score,Polyphen2_HVAR_score /srv/qiagen/data/dbnsfp/dbNSFP2.0_GRV2_2014.06.04.txt S_variants/snpEff_all_var_dbsnp_cosmic.vcf "
##INFO=<ID=dbnsfpUniprot_acc,Number=A,Type=String,Description="Uniprot accession number. Multiple entries separated by ';'.">
##INFO=<ID=dbnsfpEnsembl_transcriptid,Number=A,Type=String,Description="Ensembl transcript ids (separated by ';')">
##INFO=<ID=dbnsfpPolyphen2_HVAR_score,Number=A,Type=String,Description="Polyphen2 score based on HumVar, i.e. hvar_prob. The score ranges from 0 to 1, and the corresponding prediction is 'probably damaging' if it is in [0.909,1]; 'possibly damaging' if it is in [0.447,0.908]; 'benign' if it is in [0,0.446]. Score cutoff for binary classification is 0.5, i.e. the prediction is 'neutral' if the score is smaller than 0.5 and 'deleterious' if the score is larger than 0.5. Multiple entries separated by ';'.">
##INFO=<ID=dbnsfpSIFT_score,Number=A,Type=String,Description="SIFT score, If a score is smaller than 0.05 the corresponding NS is predicted as 'D(amaging)'; otherwise it is predicted as 'T(olerated)'.">
##INFO=<ID=dbnsfpInterpro_domain,Number=A,Type=String,Description="domain or conserved site on which the variant locates. Domain annotations come from Interpro database. The number in the brackets following a specific domain is the count of times Interpro assigns the variant position to that domain, typically coming from different predicting databases. ">
#CHROM	POS	ID	REF	ALT	QUAL	FILTER	INFO	FORMAT	CR3M_MCF7_PM1
chr1	2488153	rs4870	A	G	.	PASS	DP=621;FS=0.000;MQ=60.00;OND=1.610e-03;ReadPosRankSum=1.687;EFF=CUSTOM(MODIFIER|||||TNFRSF14||||),INTRON(MODIFIER||||LOC100133445||NON_CODING|NR_037844.1|1|),NON_SYNONYMOUS_CODING(MODERATE|MISSENSE|aAa/aGa|K17R|TNFRSF14||CODING|NM_003820.2|1|),UPSTREAM(MODIFIER||||LOC115110||NON_CODING|NR_026927.1||);dbnsfpUniprot_acc=B4DU65,Q92956;dbnsfpEnsembl_transcriptid=ENST00000426449,ENST00000434817,ENST00000435221,ENST00000451778,ENST00000409119,ENST00000423768,ENST00000355716;dbnsfpPolyphen2_HVAR_score=0.145,0.159;dbnsfpSIFT_score=0.430000	GT:CLCAD2:DP	1/1:0,315:316
chr1	11187893	rs1770344	T	C	.	PASS	DP=273;FS=0.000;MQ=60.00;EFF=CUSTOM(MODIFIER|||||MTOR||||),INTRON(MODIFIER||||MTOR||CODING|NM_004958.3|43|)	GT:CLCAD2:DP	1/1:0,138:138
chr1	11205058	rs1057079	C	T	.	PASS	DP=998;FS=0.000;MQ=60.00;OND=2.004e-03;EFF=CUSTOM(MODIFIER|||||MTOR||||),INTRON(MODIFIER||||MTOR-AS1||NON_CODING|NR_046600.1|2|),SYNONYMOUS_CODING(LOW|SILENT|gcG/gcA|A1577|MTOR||CODING|NM_004958.3|33|)	GT:CLCAD2:DP	1/1:0,608:609
chr1	11288758	rs1064261	G	A	.	PASS	DP=610;FS=0.000;MQ=60.00;EFF=CUSTOM(MODIFIER|||||MTOR||||),SYNONYMOUS_CODING(LOW|SILENT|aaC/aaT|N999|MTOR||CODING|NM_004958.3|19|)	GT:CLCAD2:DP	1/1:0,307:307
chr1	11319587	rs4845988	A	G	.	PASS	DP=512;FS=0.000;MQ=60.00;EFF=CUSTOM(MODIFIER|||||MTOR||||),INTRON(MODIFIER||||MTOR||CODING|NM_004958.3|1|)	GT:CLCAD2:DP	1/1:0,257:257
chr1	17359600	.	T	G	.	PASS	DP=499;FS=0.000;MQ=60.00;ReadPosRankSum=-1.429;EFF=CUSTOM(MODIFIER|||||SDHB||||),NON_SYNONYMOUS_CODING(MODERATE|MISSENSE|Aat/Cat|N81H|SDHB||CODING|NM_003000.2|3|);dbnsfpUniprot_acc=P21912;dbnsfpEnsembl_transcriptid=ENST00000375499;dbnsfpPolyphen2_HVAR_score=0.985;dbnsfpSIFT_score=0.000000;dbnsfpInterpro_domain=Beta-grasp_fold,_ferredoxin-type_(1),Ferredoxin_(2),	GT:CLCAD2:DP	0/1:138,113:251
chr1	17359676	rs1022580	C	A	.	PASS	DP=467;FS=0.000;MQ=60.00;EFF=CUSTOM(MODIFIER|||||SDHB||||),INTRON(MODIFIER||||SDHB||CODING|NM_003000.2|2|)	GT:CLCAD2:DP	1/1:0,233:233
chr1	17380497	rs2746462	G	T	.	PASS	DP=539;FS=0.000;MQ=60.00;OND=1.855e-03;EFF=CUSTOM(MODIFIER|||||SDHB||||),SYNONYMOUS_CODING(LOW|SILENT|gcC/gcA|A6|SDHB||CODING|NM_003000.2|1|)	GT:CLCAD2:DP	1/1:0,266:266
chr1	45796269	rs3219493	G	C	.	PASS	DP=486;FS=0.000;MQ=60.00;OND=6.173e-03;EFF=CUSTOM(MODIFIER|||||MUTYH||||),DOWNSTREAM(MODIFIER||||HPDL||CODING|NM_032756.2||),INTRON(MODIFIER||||MUTYH||CODING|NM_001128425.1|14|)	GT:CLCAD2:DP	1/1:0,469:471
chr1	45798555	rs3219487	T	C	.	PASS	DP=36;FS=0.000;MQ=60.00;EFF=CUSTOM(MODIFIER|||||MUTYH||||),DOWNSTREAM(MODIFIER||||HPDL||CODING|NM_032756.2||),INTRON(MODIFIER||||MUTYH||CODING|NM_001128425.1|6|)	GT:CLCAD2:DP	1/1:0,19:20
chr1	65311262	rs2230587	G	A	.	PASS	DP=463;FS=0.000;MQ=59.89;ReadPosRankSum=0.414;EFF=CUSTOM(MODIFIER|||||JAK1||||),SYNONYMOUS_CODING(LOW|SILENT|agC/agT|S683|JAK1||CODING|NM_002227.2|15|)	GT:CLCAD2:DP	0/1:160,75:235
chr1	65339079	.	TG	CA	.	PUTATIVE_FP	DP=779;MQ=60.00;EFF=CUSTOM(MODIFIER|||||JAK1||||),NON_SYNONYMOUS_CODING(MODERATE||gccagc/gcTGgc|AS0AG|JAK1||CODING|NM_002227.2||)	GT:CLCAD2:DP	0/1:353,40:393
chr1	65351896	rs17127123	T	C	.	PASS	DP=148;FS=0.000;MQ=59.89;ReadPosRankSum=-0.240;EFF=CUSTOM(MODIFIER|||||JAK1||||),INTRON(MODIFIER||||JAK1||CODING|NM_002227.2|2|)	GT:CLCAD2:DP	0/1:50,24:74
chr1	78430689	rs11409017	A	AG	.	PASS	DP=517;IndelType=INS.NOVEL_2.;MQ=59.95;EFF=CUSTOM(MODIFIER|||||FUBP1||||),INTRON(MODIFIER||||FUBP1||CODING|NM_003902.3|8|)	GT:CLCAD2:DP	1/1:0,254:256
chr1	78432503	rs3736909	G	C	.	PASS	DP=965;FS=0.237;MQ=60.00;OND=2.073e-03;ReadPosRankSum=0.488;EFF=CUSTOM(MODIFIER|||||FUBP1||||),INTRON(MODIFIER||||FUBP1||CODING|NM_003902.3|6|)	GT:CLCAD2:DP	0/1:169,278:451
chr1	78432506	.	TA	T	.	PUTATIVE_FP;HOMOPOLYMER	DP=965;IndelType=DEL.NOVEL_2.;MQ=60.00;EFF=CUSTOM(MODIFIER|||||FUBP1||||),INTRON(MODIFIER||||FUBP1||CODING|NM_003902.3|6|)	GT:CLCAD2:DP	1/.:0,114:490
chr1	120458887	rs370800569	G	T	.	PASS	DP=342;FS=0.000;MQ=60.00;ReadPosRankSum=-0.459;EFF=CUSTOM(MODIFIER|||||NOTCH2||||),NON_SYNONYMOUS_CODING(MODERATE|MISSENSE|tCc/tAc|S2153Y|NOTCH2||CODING|NM_024408.3|34|);dbnsfpUniprot_acc=Q04721;dbnsfpEnsembl_transcriptid=ENST00000256646;dbnsfpPolyphen2_HVAR_score=0.997;dbnsfpSIFT_score=0.000000	GT:CLCAD2:DP	0/1:161,11:172
chr1	120478285	rs5025718	T	C	.	PASS	DP=60;FS=0.000;MQ=59.81;EFF=CUSTOM(MODIFIER|||||NOTCH2||||),INTRON(MODIFIER||||NOTCH2||CODING|NM_024408.3|21|)	GT:CLCAD2:DP	1/1:0,29:29
chr1	120484343	.	T	G	.	PASS	DP=409;FS=0.523;MQ=60.00;ReadPosRankSum=0.643;EFF=CUSTOM(MODIFIER|||||NOTCH2||||),SYNONYMOUS_CODING(LOW|SILENT|ggA/ggC|G929|NOTCH2||CODING|NM_024408.3|18|)	GT:CLCAD2:DP	0/1:339,60:399
chr1	120510722	.	T	C	.	PUTATIVE_FP	DP=996;FS=0.000;MQ=60.00;ReadPosRankSum=-8.930;EFF=CUSTOM(MODIFIER|||||NOTCH2||||),SYNONYMOUS_CODING(LOW|SILENT|gaA/gaG|E414|NOTCH2||CODING|NM_024408.3|7|)	GT:CLCAD2:DP	0/1:804,45:850
chr1	162681151	rs4559477	T	G	.	PASS	DP=112;FS=0.000;MQ=60.00;EFF=CUSTOM(MODIFIER|||||DDR2||||),INTRON(MODIFIER||||DDR2||CODING|NM_006182.2|2|)	GT:CLCAD2:DP	1/1:0,56:56
chr1	162722846	rs1632311	C	G	.	PASS	DP=363;FS=0.000;MQ=60.00;OND=5.510e-03;EFF=CUSTOM(MODIFIER|||||DDR2||||),INTRON(MODIFIER||||DDR2||CODING|NM_006182.2|3|)	GT:CLCAD2:DP	1/1:0,182:182
chr1	162740327	rs1780003	T	C	.	PASS	DP=334;FS=0.000;MQ=60.00;EFF=CUSTOM(MODIFIER|||||DDR2||||),INTRON(MODIFIER||||DDR2||CODING|NM_006182.2|12|);dbnsfpEnsembl_transcriptid=ENST00000458105	GT:CLCAD2:DP	1/1:0,168:168
chr1	162743418	rs1355287	G	T	.	PASS	DP=382;FS=0.000;MQ=60.00;EFF=CUSTOM(MODIFIER|||||DDR2||||),INTRON(MODIFIER||||DDR2||CODING|NM_006182.2|14|)	GT:CLCAD2:DP	1/1:0,190:190
chr1	193218843	rs11583414	C	G	.	PASS	DP=996;FS=0.000;MQ=60.00;ReadPosRankSum=0.306;EFF=CUSTOM(MODIFIER|||||CDC73||||),INTRON(MODIFIER||||CDC73||CODING|NM_024529.4|15|)	GT:CLCAD2:DP	0/1:333,260:593
chr1	241663769	.	A	T	.	PUTATIVE_FP	DP=544;FS=0.000;MQ=59.12;OND=3.676e-03;ReadPosRankSum=-10.156;EFF=CUSTOM(MODIFIER|||||FH||||),NON_SYNONYMOUS_CODING(MODERATE|MISSENSE|cTa/cAa|L453Q|FH||CODING|NM_000143.3|9|);dbnsfpUniprot_acc=P07954;dbnsfpEnsembl_transcriptid=ENST00000366560;dbnsfpPolyphen2_HVAR_score=0.999;dbnsfpSIFT_score=0.000000;dbnsfpInterpro_domain=L-Aspartase-like_(1),	GT:CLCAD2:DP	0/1:239,32:272
chr2	25458546	rs2304429	C	T	.	PASS	DP=999;FS=0.000;MQ=60.00;OND=2.002e-03;ReadPosRankSum=1.721;EFF=CUSTOM(MODIFIER|||||DNMT3A||||),INTRON(MODIFIER||||DNMT3A||CODING|NM_022552.4|22|)	GT:CLCAD2:DP	1/1:0,763:765
chr2	25463483	rs2289195	G	A	.	PASS	DP=230;FS=0.000;MQ=60.00;OND=8.696e-03;ReadPosRankSum=1.688;EFF=CUSTOM(MODIFIER|||||DNMT3A||||),INTRON(MODIFIER||||DNMT3A||CODING|NM_022552.4|18|)	GT:CLCAD2:DP	0/1:36,79:116
chr2	25466888	rs2289093	G	T	.	PASS	DP=444;FS=0.000;MQ=60.00;OND=4.505e-03;EFF=CUSTOM(MODIFIER|||||DNMT3A||||),INTRON(MODIFIER||||DNMT3A||CODING|NM_022552.4|15|)	GT:CLCAD2:DP	1/1:0,357:358
chr2	25469913	rs2276599	C	T	.	PASS	DP=998;FS=3.080;MQ=60.00;OND=1.002e-03;ReadPosRankSum=-0.045;EFF=CUSTOM(MODIFIER|||||DNMT3A||||),INTRON(MODIFIER||||DNMT3A||CODING|NM_022552.4|9|)	GT:CLCAD2:DP	1/1:0,545:546
chr2	29416572	rs1670283	T	C	.	PASS	DP=68;FS=0.000;MQ=60.00;EFF=CUSTOM(MODIFIER|||||ALK||||),NON_SYNONYMOUS_CODING(MODERATE|MISSENSE|Atc/Gtc|I1461V|ALK||CODING|NM_004304.4|29|);dbnsfpUniprot_acc=Q9UM73;dbnsfpEnsembl_transcriptid=ENST00000389048,ENST00000431873;dbnsfpPolyphen2_HVAR_score=0.0	GT:CLCAD2:DP	1/1:0,43:43
chr2	29419591	rs1670284	G	T	.	PASS	DP=604;FS=0.000;MQ=60.00;EFF=CUSTOM(MODIFIER|||||ALK||||),INTRON(MODIFIER||||ALK||CODING|NM_004304.4|28|)	GT:CLCAD2:DP	1/1:0,302:302
chr2	29446202	rs4622670	G	A	.	PASS	DP=365;FS=0.000;MQ=60.00;OND=2.740e-03;EFF=CUSTOM(MODIFIER|||||ALK||||),INTRON(MODIFIER||||ALK||CODING|NM_004304.4|20|)	GT:CLCAD2:DP	1/1:0,182:183
chr2	29455267	rs2256740;COSM148825	A	G	.	PASS	DP=725;FS=0.000;MQ=60.01;EFF=CUSTOM(MODIFIER|||||ALK||||),SYNONYMOUS_CODING(LOW|SILENT|ggT/ggC|G845|ALK||CODING|NM_004304.4|15|);GENE=ALK;STRAND=-;CDS=c.2535T>C;AA=p.G845G;CNT=1	GT:CLCAD2:DP	1/1:0,484:484
chr2	29498210	rs4589708	A	G	.	PASS	DP=270;FS=0.000;MQ=60.00;EFF=CUSTOM(MODIFIER|||||ALK||||),INTRON(MODIFIER||||ALK||CODING|NM_004304.4|10|)	GT:CLCAD2:DP	1/1:0,135:135
chr2	29543663	rs2293564	T	C	.	PASS	DP=626;FS=0.000;MQ=60.00;EFF=CUSTOM(MODIFIER|||||ALK||||),SYNONYMOUS_CODING(LOW|SILENT|caA/caG|Q500|ALK||CODING|NM_004304.4|7|)	GT:CLCAD2:DP	1/1:0,317:317
chr2	29940529	rs2246745	A	T	.	PASS	DP=566;FS=0.000;MQ=60.00;OND=3.534e-03;ReadPosRankSum=0.700;EFF=CUSTOM(MODIFIER|||||ALK||||),SYNONYMOUS_CODING(LOW|SILENT|ccT/ccA|P234|ALK||CODING|NM_004304.4|2|)	GT:CLCAD2:DP	1/1:0,282:283
chr2	39514136	rs3755172	T	C	.	PASS	DP=173;FS=0.000;MQ=60.00;EFF=CUSTOM(MODIFIER|||||MAP4K3||||),INTRON(MODIFIER||||MAP4K3||CODING|NM_003618.3|20|)	GT:CLCAD2:DP	1/1:0,88:88
chr2	39526842	rs2111382	A	C	.	PASS	DP=999;FS=0.000;MQ=60.00;EFF=CUSTOM(MODIFIER|||||MAP4K3||||),INTRON(MODIFIER||||MAP4K3||CODING|NM_003618.3|16|)	GT:CLCAD2:DP	1/1:0,591:591
chr2	39536689	.	A	AT,ATT,ATTT	.	HOMOPOLYMER	DP=198;IndelType=MULTIALLELIC_INDEL;MQ=60.00;EFF=CUSTOM(MODIFIER|||||MAP4K3||||),INTRON(MODIFIER||||MAP4K3||CODING|NM_003618.3|13|)	GT:CLCAD2:DP	0/1/2/3:42,25,16,11:98
chr2	39564620	rs1125839	C	A	.	PASS	DP=690;FS=0.000;MQ=59.97;OND=2.899e-03;EFF=CUSTOM(MODIFIER|||||MAP4K3||||),INTRON(MODIFIER||||MAP4K3||CODING|NM_003618.3|5|)	GT:CLCAD2:DP	1/1:0,343:344
chr2	39583446	rs8545	A	G	.	PASS	DP=351;FS=0.000;MQ=60.00;EFF=CUSTOM(MODIFIER|||||MAP4K3||||),SYNONYMOUS_CODING(LOW|SILENT|atT/atC|I63|MAP4K3||CODING|NM_003618.3|3|)	GT:CLCAD2:DP	1/1:0,177:177
chr2	47601106	rs1126497	T	C	.	PASS	DP=692;FS=0.590;MQ=60.00;ReadPosRankSum=0.426;EFF=CUSTOM(MODIFIER|||||EPCAM||||),NON_SYNONYMOUS_CODING(MODERATE|MISSENSE|aTg/aCg|M115T|EPCAM||CODING|NM_002354.2|3|),UPSTREAM(MODIFIER||||MIR559||NON_CODING|NR_030286.1||);dbnsfpUniprot_acc=P16422,B5MCA4;dbnsfpEnsembl_transcriptid=ENST00000405271,ENST00000263735,ENST00000419334;dbnsfpPolyphen2_HVAR_score=0.0,0.0;dbnsfpSIFT_score=1.000000;dbnsfpInterpro_domain=Thyroglobulin_type-1_(6),	GT:CLCAD2:DP	0/1:120,228:348
chr2	47635523	rs201372136	CT	C	.	PUTATIVE_FP;HOMOPOLYMER	DP=521;IndelType=DEL.NOVEL_2.;MQ=60.00;EFF=CUSTOM(MODIFIER|||||MSH2||||),INTRON(MODIFIER||||MSH2||CODING|NM_000251.2|1|)	GT:CLCAD2:DP	0/1:181,68:262
chr2	47693959	rs3732183	G	A	.	PASS	DP=365;FS=0.000;MQ=60.00;ReadPosRankSum=0.948;EFF=CUSTOM(MODIFIER|||||MSH2||||),INTRON(MODIFIER||||MSH2||CODING|NM_000251.2|10|)	GT:CLCAD2:DP	0/1:59,124:183
chr2	48018081	rs1800932	A	G	.	PASS	DP=76;FS=0.000;MQ=60.00;ReadPosRankSum=-0.964;EFF=CUSTOM(MODIFIER|||||MSH6||||),SYNONYMOUS_CODING(LOW|SILENT|ccA/ccG|P92|MSH6||CODING|NM_000179.2|2|)	GT:CLCAD2:DP	0/1:24,14:38
chr2	48023115	rs1800935	T	C	.	PASS	DP=424;FS=0.000;MQ=60.00;EFF=CUSTOM(MODIFIER|||||MSH6||||),SYNONYMOUS_CODING(LOW|SILENT|gaT/gaC|D180|MSH6||CODING|NM_000179.2|3|)	GT:CLCAD2:DP	1/1:0,212:212
chr2	48030838	rs2020911	A	T	.	PASS	DP=661;FS=0.617;MQ=60.00;ReadPosRankSum=2.441;EFF=CUSTOM(MODIFIER|||||MSH6||||),DOWNSTREAM(MODIFIER||||FBXO11||CODING|NM_001190274.1||),INTRON(MODIFIER||||MSH6||CODING|NM_000179.2|5|)	GT:CLCAD2:DP	0/1:251,118:370
chr2	48032874	rs3136358;rs2234731	ACTAT	A	.	PASS	DP=661;IndelType=DEL.NOVEL_5.;MQ=60.03;EFF=CUSTOM(MODIFIER|||||MSH6||||),DOWNSTREAM(MODIFIER||||FBXO11||CODING|NM_001190274.1||),INTRON(MODIFIER||||MSH6||CODING|NM_000179.2|7|)	GT:CLCAD2:DP	1/1:0,331:331
chr2	48032937	rs3136359	T	C	.	PASS	DP=661;FS=0.000;MQ=60.03;OND=4.539e-03;ReadPosRankSum=1.637;EFF=CUSTOM(MODIFIER|||||MSH6||||),DOWNSTREAM(MODIFIER||||FBXO11||CODING|NM_001190274.1||),INTRON(MODIFIER||||MSH6||CODING|NM_000179.2|7|)	GT:CLCAD2:DP	1/1:0,329:330
chr2	48033272	rs374071326	ATTTTTGTTTTAATTCCT	A	.	PASS	DP=184;IndelType=DEL.NOVEL_10orMore.;MQ=60.00;EFF=CUSTOM(MODIFIER|||||MSH6||||),DOWNSTREAM(MODIFIER||||FBXO11||CODING|NM_001190274.1||),INTRON(MODIFIER||||MSH6||CODING|NM_000179.2|7|)	GT:CLCAD2:DP	0/1:29,62:93
chr2	48033890	rs67094025;rs267608137	CT	C	.	PUTATIVE_FP;HOMOPOLYMER	DP=176;IndelType=DEL.NOVEL_2.;MQ=60.00;EFF=CUSTOM(MODIFIER|||||MSH6||||),DOWNSTREAM(MODIFIER||||FBXO11||CODING|NM_001190274.1||),INTRON(MODIFIER||||MSH6||CODING|NM_000179.2|9|)	GT:CLCAD2:DP	1/.:0,37:88
chr2	48033890	.	CTT	C	.	PUTATIVE_FP;HOMOPOLYMER	DP=176;IndelType=DEL.NOVEL_3.;MQ=60.00;EFF=CUSTOM(MODIFIER|||||MSH6||||),DOWNSTREAM(MODIFIER||||FBXO11||CODING|NM_001190274.1||),INTRON(MODIFIER||||MSH6||CODING|NM_000179.2|9|)	GT:CLCAD2:DP	0/1:28,23:88
chr2	48035631	rs3136372	TTTATA	T	.	PASS	DP=450;IndelType=DEL.NOVEL_6.;MQ=60.00;EFF=CUSTOM(MODIFIER|||||FBXO11||||),DOWNSTREAM(MODIFIER||||MSH6||CODING|NM_000179.2||),INTRON(MODIFIER||||FBXO11||CODING|NM_001190274.1|21|)	GT:CLCAD2:DP	0/1:75,150:226
chr2	48040904	rs77079615	G	GA	.	PASS	DP=793;IndelType=INS.NOVEL_2.;MQ=60.00;EFF=CUSTOM(MODIFIER|||||FBXO11||||),INTRON(MODIFIER||||FBXO11||CODING|NM_001190274.1|17|)	GT:CLCAD2:DP	1/1:0,393:400
chr2	48046012	rs374445177	TA	T	.	PUTATIVE_FP;HOMOPOLYMER	DP=133;IndelType=DEL.NOVEL_2.;MQ=59.87;EFF=CUSTOM(MODIFIER|||||FBXO11||||),INTRON(MODIFIER||||FBXO11||CODING|NM_001190274.1|15|)	GT:CLCAD2:DP	0/1:43,21:67
chr2	95847040	rs10578519	TGCG	T	.	PASS	DP=455;IndelType=DEL.NOVEL_4.;MQ=60.00;EFF=CODON_DELETION(MODERATE||ttgcgg/ttg|LR156L|ZNF2||CODING|NM_021088.2|5|),CUSTOM(MODIFIER|||||ZNF2||||)	GT:CLCAD2:DP	1/1:0,230:231
chr2	178098087	rs139080704	CA	C	.	PUTATIVE_FP	DP=106;IndelType=DEL.NOVEL_2.;MQ=60.00;EFF=CUSTOM(MODIFIER|||||NFE2L2||||),INTRON(MODIFIER||||NFE2L2||CODING|NM_006164.4|2|)	GT:CLCAD2:DP	0/1:34,19:53
chr2	209101905	rs57383668	GA	G	.	PASS	DP=596;IndelType=DEL.NOVEL_2.;MQ=60.00;EFF=CUSTOM(MODIFIER|||||IDH1||||),INTRON(MODIFIER||||IDH1||CODING|NM_005896.2|9|)	GT:CLCAD2:DP	1/1:0,548:591
chr2	212248542	COSM1669720	T	C	.	PASS	DP=73;FS=0.000;MQ=60.00;ReadPosRankSum=1.497;EFF=CUSTOM(MODIFIER|||||ERBB4||||),NON_SYNONYMOUS_CODING(MODERATE|MISSENSE|tAc/tGc|Y1242C|ERBB4||CODING|NM_005235.2|28|);GENE=ERBB4_ENST00000402597;STRAND=-;CDS=c.3695A>G;AA=p.Y1232C;CNT=1;dbnsfpUniprot_acc=Q15303-4,Q15303-2,Q15303-3,Q15303;dbnsfpEnsembl_transcriptid=ENST00000342788,ENST00000436443,ENST00000402597;dbnsfpPolyphen2_HVAR_score=0.997,0.986,0.997,0.994;dbnsfpSIFT_score=0.020000	GT:CLCAD2:DP	0/1:26,11:37
chr2	212295590	rs141267844	G	GT	.	HOMOPOLYMER	DP=101;IndelType=INS.NOVEL_2.;MQ=60.00;EFF=CUSTOM(MODIFIER|||||ERBB4||||),INTRON(MODIFIER||||ERBB4||CODING|NM_005235.2|21|)	GT:CLCAD2:DP	0/1:36,29:65
chr2	212295875	rs6710946	C	T	.	PASS	DP=340;FS=0.000;MQ=60.00;EFF=CUSTOM(MODIFIER|||||ERBB4||||),INTRON(MODIFIER||||ERBB4||CODING|NM_005235.2|20|)	GT:CLCAD2:DP	1/1:0,170:170
chr2	212543924	rs4673628	A	G	.	PASS	DP=670;FS=3.237;MQ=60.00;ReadPosRankSum=0.015;EFF=CUSTOM(MODIFIER|||||ERBB4||||),INTRON(MODIFIER||||ERBB4||CODING|NM_005235.2|12|)	GT:CLCAD2:DP	0/1:216,334:550
chr2	212569983	rs6723705	G	A	.	PASS	DP=667;FS=0.000;MQ=60.00;OND=2.999e-03;EFF=CUSTOM(MODIFIER|||||ERBB4||||),INTRON(MODIFIER||||ERBB4||CODING|NM_005235.2|10|)	GT:CLCAD2:DP	1/1:0,332:333
chr2	212569994	rs74395874	A	T	.	PASS	DP=667;FS=0.000;MQ=60.00;OND=2.999e-03;ReadPosRankSum=1.745;EFF=CUSTOM(MODIFIER|||||ERBB4||||),INTRON(MODIFIER||||ERBB4||CODING|NM_005235.2|10|)	GT:CLCAD2:DP	0/1:198,134:333
chr3	10107478	.	GC	CG	.	PUTATIVE_FP	DP=49;MQ=59.98;EFF=CUSTOM(MODIFIER|||||FANCD2||||),INTRON(MODIFIER||||FANCD2||CODING|NM_033084.3|24|)	GT:CLCAD2:DP	1/1:0,21:25
chr3	10128965	.	CT	C	.	PUTATIVE_FP;HOMOPOLYMER	DP=986;IndelType=DEL.NOVEL_2.;MQ=60.07;EFF=CUSTOM(MODIFIER|||||FANCD2||||),INTRON(MODIFIER||||FANCD2OS||CODING|NM_173472.1|2|),INTRON(MODIFIER||||FANCD2||CODING|NM_033084.3|34|)	GT:CLCAD2:DP	1/.:0,168:690
chr3	10142949	rs3172417;COSN166813	C	T	.	PASS	DP=1000;FS=3.050;MQ=60.00;OND=1.000e-03;ReadPosRankSum=-0.035;EFF=CUSTOM(MODIFIER|||||FANCD2||||),DOWNSTREAM(MODIFIER||||FANCD2||CODING|NM_033084.3||),INTRAGENIC(MODIFIER||||FANCD2||CODING|||),INTRON(MODIFIER||||FANCD2OS||CODING|NM_173472.1|2|)	GT:CLCAD2:DP	1/1:0,1849:1851
chr3	14187345	rs2229090	G	C	.	PASS	DP=847;FS=0.000;MQ=60.00;OND=7.084e-03;ReadPosRankSum=1.889;EFF=CUSTOM(MODIFIER|||||XPC||||),DOWNSTREAM(MODIFIER||||TMEM43||CODING|NM_024334.2||),UTR_3_PRIME(MODIFIER||||XPC||CODING|NM_004628.4|16|)	GT:CLCAD2:DP	1/1:0,421:424
chr3	14187449	rs2228001	G	T	.	PASS	DP=913;FS=0.000;MQ=60.00;OND=4.381e-03;ReadPosRankSum=-0.139;EFF=CUSTOM(MODIFIER|||||XPC||||),DOWNSTREAM(MODIFIER||||TMEM43||CODING|NM_024334.2||),NON_SYNONYMOUS_CODING(MODERATE|MISSENSE|Cag/Aag|Q939K|XPC||CODING|NM_004628.4|16|);dbnsfpUniprot_acc=E9PH69,Q01831;dbnsfpEnsembl_transcriptid=ENST00000285021,ENST00000449060;dbnsfpPolyphen2_HVAR_score=0.0,0.0;dbnsfpSIFT_score=1.000000	GT:CLCAD2:DP	1/1:0,451:453
chr3	14187699	rs2733532	T	C	.	PASS	DP=343;FS=0.000;MQ=60.00;OND=5.831e-03;ReadPosRankSum=0.290;EFF=CUSTOM(MODIFIER|||||XPC||||),DOWNSTREAM(MODIFIER||||TMEM43||CODING|NM_024334.2||),INTRON(MODIFIER||||XPC||CODING|NM_004628.4|15|)	GT:CLCAD2:DP	1/1:0,177:178
chr3	14188762	rs2733534	G	C	.	PASS	DP=492;FS=0.000;MQ=59.79;EFF=CUSTOM(MODIFIER|||||XPC||||),DOWNSTREAM(MODIFIER||||TMEM43||CODING|NM_024334.2||),INTRON(MODIFIER||||XPC||CODING|NM_004628.4|15|)	GT:CLCAD2:DP	1/1:0,247:247
chr3	14189340	rs2607749	A	G	.	PASS	DP=98;FS=0.000;MQ=59.91;EFF=CUSTOM(MODIFIER|||||XPC||||),DOWNSTREAM(MODIFIER||||TMEM43||CODING|NM_024334.2||),INTRON(MODIFIER||||XPC||CODING|NM_004628.4|14|)	GT:CLCAD2:DP	1/1:0,49:49
chr3	14190237	rs2279017	T	G	.	PASS	DP=989;FS=3.195;MQ=60.00;OND=3.033e-03;ReadPosRankSum=0.497;EFF=CUSTOM(MODIFIER|||||XPC||||),INTRON(MODIFIER||||XPC||CODING|NM_004628.4|12|)	GT:CLCAD2:DP	1/1:0,1579:1582
chr3	14190268	rs2470353	G	C	.	PASS	DP=520;FS=6.720;MQ=59.99;OND=5.769e-03;ReadPosRankSum=-1.165;EFF=CUSTOM(MODIFIER|||||XPC||||),INTRON(MODIFIER||||XPC||CODING|NM_004628.4|12|)	GT:CLCAD2:DP	1/1:0,657:662
chr3	14197987	rs2958057	A	T	.	PASS	DP=872;FS=0.000;MQ=60.00;OND=2.294e-03;EFF=CUSTOM(MODIFIER|||||XPC||||),SYNONYMOUS_CODING(LOW|SILENT|gcT/gcA|A627|XPC||CODING|NM_004628.4|10|)	GT:CLCAD2:DP	1/1:0,578:580
chr3	14199887	rs2228000	G	A	.	PASS	DP=456;FS=0.000;MQ=59.97;OND=4.386e-03;ReadPosRankSum=-1.530;EFF=CUSTOM(MODIFIER|||||XPC||||),NON_SYNONYMOUS_CODING(MODERATE|MISSENSE|gCg/gTg|A499V|XPC||CODING|NM_004628.4|9|);dbnsfpUniprot_acc=E9PH69,Q01831;dbnsfpEnsembl_transcriptid=ENST00000285021,ENST00000449060;dbnsfpPolyphen2_HVAR_score=0.027,0.004;dbnsfpSIFT_score=0.270000	GT:CLCAD2:DP	1/1:0,235:236
chr3	14199908	rs2227999	C	T	.	PASS	DP=463;FS=0.000;MQ=59.97;EFF=CUSTOM(MODIFIER|||||XPC||||),NON_SYNONYMOUS_CODING(MODERATE|MISSENSE|cGt/cAt|R492H|XPC||CODING|NM_004628.4|9|);dbnsfpUniprot_acc=E9PH69,Q01831;dbnsfpEnsembl_transcriptid=ENST00000285021,ENST00000449060;dbnsfpPolyphen2_HVAR_score=0.0,0.0;dbnsfpSIFT_score=0.220000	GT:CLCAD2:DP	1/1:0,237:237
chr3	14220095	rs2607775	C	G	.	PASS	DP=180;FS=0.000;MQ=60.14;EFF=CUSTOM(MODIFIER|||||XPC||||),UPSTREAM(MODIFIER||||LSM3||CODING|NM_014463.2||),UTR_5_PRIME(MODIFIER||||XPC||CODING|NM_004628.4|1|)	GT:CLCAD2:DP	1/1:0,89:89
chr3	37089174	.	G	C	.	PASS	DP=734;FS=0.000;MQ=60.00;ReadPosRankSum=3.970;EFF=CUSTOM(MODIFIER|||||MLH1||||),DOWNSTREAM(MODIFIER||||LRRFIP2||CODING|NM_006309.2||),NON_SYNONYMOUS_CODING(MODERATE|MISSENSE|gaG/gaC|E632D|MLH1||CODING|NM_000249.3|16|);dbnsfpEnsembl_transcriptid=ENST00000456676	GT:CLCAD2:DP	0/1:339,28:367
chr3	38182398	rs4988458	T	C	.	PASS	DP=376;FS=0.000;MQ=59.93;EFF=CUSTOM(MODIFIER|||||MYD88||||),INTRON(MODIFIER||||MYD88||CODING|NM_001172567.1|4|),UPSTREAM(MODIFIER||||ACAA1||CODING|NM_001607.3||)	GT:CLCAD2:DP	1/1:0,188:188
chr3	41265551	rs5743390	G	C	.	PASS	DP=218;FS=0.000;MQ=60.00;EFF=CUSTOM(MODIFIER|||||CTNNB1||||),UTR_5_PRIME(MODIFIER||||CTNNB1||CODING|NM_001098210.1|2|)	GT:CLCAD2:DP	1/1:0,106:106
chr3	41274764	rs2691680	C	A	.	PASS	DP=347;FS=0.000;MQ=60.00;EFF=CUSTOM(MODIFIER|||||CTNNB1||||),INTRON(MODIFIER||||CTNNB1||CODING|NM_001098210.1|7|)	GT:CLCAD2:DP	1/1:0,174:174
chr3	47103861	rs10589946	GTT	G	.	PUTATIVE_FP	DP=412;IndelType=DEL.NOVEL_3.;MQ=60.13;EFF=CUSTOM(MODIFIER|||||SETD2||||),INTRON(MODIFIER||||SETD2||CODING|NM_014159.6|13|)	GT:CLCAD2:DP	1/.:0,144:206
chr3	47125385	rs4082155;COSM149376	G	A	.	PASS	DP=317;FS=0.000;MQ=60.00;OND=6.309e-03;ReadPosRankSum=-0.615;EFF=CUSTOM(MODIFIER|||||SETD2||||),NON_SYNONYMOUS_CODING(MODERATE|MISSENSE|cCc/cTc|P1962L|SETD2||CODING|NM_014159.6|12|);GENE=SETD2;STRAND=-;CDS=c.4376C>T;AA=p.P1459L;CNT=1;dbnsfpUniprot_acc=F2Z317,Q9BYW2;dbnsfpEnsembl_transcriptid=ENST00000451092,ENST00000409792;dbnsfpPolyphen2_HVAR_score=0.002,0.001;dbnsfpSIFT_score=0.600000	GT:CLCAD2:DP	1/1:0,160:161
chr3	47143087	.	AGT	A	.	PUTATIVE_FP	DP=559;IndelType=DEL.NOVEL_3.;MQ=60.00;EFF=CUSTOM(MODIFIER|||||SETD2||||),INTRON(MODIFIER||||SETD2||CODING|NM_014159.6|7|)	GT:CLCAD2:DP	1/.:0,61:280
chr3	47162661	rs6767907	A	G	.	PASS	DP=118;FS=0.000;MQ=60.00;EFF=CUSTOM(MODIFIER|||||SETD2||||),SYNONYMOUS_CODING(LOW|SILENT|aaT/aaC|N1155|SETD2||CODING|NM_014159.6|3|)	GT:CLCAD2:DP	1/1:0,60:60
chr3	52584526	.	C	T	.	PASS	DP=837;FS=0.000;MQ=60.00;OND=2.389e-03;ReadPosRankSum=-6.486;EFF=CUSTOM(MODIFIER|||||PBRM1||||),NON_SYNONYMOUS_CODING(MODERATE|MISSENSE|cGg/cAg|R1496Q|PBRM1||CODING|NM_018313.4|29|);dbnsfpUniprot_acc=Q86U86-9,Q86U86-4,Q86U86-2,Q86U86-8,Q86U86-7,Q86U86,Q86U86-3,Q86U86-5;dbnsfpEnsembl_transcriptid=ENST00000356770,ENST00000394830,ENST00000296302,ENST00000337303,ENST00000409057,ENST00000410007,ENST00000409114,ENST00000409767;dbnsfpPolyphen2_HVAR_score=0.986,0.986,0.986,0.986,0.99,0.968,0.986,0.986;dbnsfpSIFT_score=0.090000	GT:CLCAD2:DP	0/1:407,30:438
chr3	52621586	.	CT	C	.	PUTATIVE_FP;HOMOPOLYMER	DP=388;IndelType=DEL.NOVEL_2.;MQ=59.70;EFF=CUSTOM(MODIFIER|||||PBRM1||||),INTRON(MODIFIER||||PBRM1||CODING|NM_018313.4|19|)	GT:CLCAD2:DP	1/.:0,57:206
chr3	52676065	rs376663529	CA	C	.	PUTATIVE_FP;HOMOPOLYMER	DP=725;IndelType=DEL.NOVEL_2.;MQ=59.99;EFF=CUSTOM(MODIFIER|||||PBRM1||||),INTRON(MODIFIER||||PBRM1||CODING|NM_018313.4|10|)	GT:CLCAD2:DP	1/.:0,126:488
chr3	105389153	rs11713094	A	G	.	PASS	DP=139;FS=0.000;MQ=60.00;ReadPosRankSum=1.004;EFF=CUSTOM(MODIFIER|||||CBLB||||),SYNONYMOUS_CODING(LOW|SILENT|ccT/ccC|P871|CBLB||CODING|NM_170662.3|18|)	GT:CLCAD2:DP	0/1:40,30:70
chr3	105422844	rs2305037	C	T	.	PASS	DP=214;FS=0.000;MQ=60.00;ReadPosRankSum=-0.923;EFF=CUSTOM(MODIFIER|||||CBLB||||),SYNONYMOUS_CODING(LOW|SILENT|acG/acA|T527|CBLB||CODING|NM_170662.3|11|)	GT:CLCAD2:DP	0/1:53,56:109
chr3	105423088	rs1548056	T	C	.	PASS	DP=172;FS=0.000;MQ=60.00;EFF=CUSTOM(MODIFIER|||||CBLB||||),INTRON(MODIFIER||||CBLB||CODING|NM_170662.3|10|)	GT:CLCAD2:DP	1/1:0,87:87
chr3	105438957	rs2305036	T	G	.	PASS	DP=630;FS=0.285;MQ=59.98;OND=1.587e-03;ReadPosRankSum=1.633;EFF=CUSTOM(MODIFIER|||||CBLB||||),SYNONYMOUS_CODING(LOW|SILENT|ctA/ctC|L447|CBLB||CODING|NM_170662.3|10|)	GT:CLCAD2:DP	0/1:306,279:586
chr3	105439026	rs2305035	G	A	.	PASS	DP=753;FS=0.000;MQ=59.99;OND=1.328e-03;ReadPosRankSum=6.481;EFF=CUSTOM(MODIFIER|||||CBLB||||),SYNONYMOUS_CODING(LOW|SILENT|gaC/gaT|D424|CBLB||CODING|NM_170662.3|10|)	GT:CLCAD2:DP	0/1:346,304:651
chr3	105453034	rs6768096	A	G	.	PASS	DP=245;FS=0.000;MQ=60.00;EFF=CUSTOM(MODIFIER|||||CBLB||||),INTRON(MODIFIER||||CBLB||CODING|NM_170662.3|8|)	GT:CLCAD2:DP	1/1:0,122:122
chr3	187451297	.	ACCCTTTCCTTTCAGATCCCTCACCT	A	.	PUTATIVE_FP	DP=915;IndelType=DEL.NOVEL_10orMore.;MQ=60.04;EFF=CUSTOM(MODIFIER|||||BCL6||||),DOWNSTREAM(MODIFIER||||LOC100131635||NON_CODING|NR_034062.1||),FRAME_SHIFT(HIGH||-|-54|BCL6||CODING|NM_001706.4|3|),INTRON(MODIFIER||||BCL6||CODING|NM_001706.4|3|),SPLICE_SITE_DONOR(HIGH||||BCL6||CODING|NM_001706.4|3|)	GT:CLCAD2:DP	0/1:268,188:466
chr4	1801117	.	G	A	.	PASS	DP=102;FS=0.000;MQ=60.00;ReadPosRankSum=-0.746;EFF=CUSTOM(MODIFIER|||||FGFR3||||),SYNONYMOUS_CODING(LOW|SILENT|gtG/gtA|V82|FGFR3||CODING|NM_001163213.1|3|)	GT:CLCAD2:DP	0/1:42,15:57
chr4	1806017	rs200683551	G	C	.	PASS	DP=88;FS=0.000;MQ=60.00;ReadPosRankSum=-1.307;EFF=CUSTOM(MODIFIER|||||FGFR3||||),INTRON(MODIFIER||||FGFR3||CODING|NM_001163213.1|8|)	GT:CLCAD2:DP	0/1:30,15:45
chr4	1807894	rs7688609	G	A	.	PASS	DP=319;FS=0.000;MQ=60.00;OND=6.270e-03;EFF=CUSTOM(MODIFIER|||||FGFR3||||),SYNONYMOUS_CODING(LOW|SILENT|acG/acA|T653|FGFR3||CODING|NM_001163213.1|14|)	GT:CLCAD2:DP	1/1:0,144:146
chr4	55141055	rs1873778;COSM1430082	A	G	.	PASS	DP=144;FS=0.000;MQ=60.00;EFF=CUSTOM(MODIFIER|||||PDGFRA||||),SYNONYMOUS_CODING(LOW|SILENT|ccA/ccG|P567|PDGFRA||CODING|NM_006206.4|12|);GENE=PDGFRA;STRAND=+;CDS=c.1701A>G;AA=p.P567P;CNT=1	GT:CLCAD2:DP	1/1:0,71:71
chr4	55151711	rs2412559	C	A	.	PASS	DP=742;FS=0.000;MQ=60.00;OND=4.043e-03;EFF=CUSTOM(MODIFIER|||||PDGFRA||||),INTRON(MODIFIER||||PDGFRA||CODING|NM_006206.4|17|)	GT:CLCAD2:DP	1/1:0,500:502
chr4	55153837	rs7695657	A	G	.	PASS	DP=530;FS=0.000;MQ=60.00;EFF=CUSTOM(MODIFIER|||||PDGFRA||||),INTRON(MODIFIER||||PDGFRA||CODING|NM_006206.4|19|)	GT:CLCAD2:DP	1/1:0,264:264
chr4	55156400	rs2276948	A	G	.	PASS	DP=249;FS=0.000;MQ=60.00;EFF=CUSTOM(MODIFIER|||||PDGFRA||||),INTRON(MODIFIER||||PDGFRA||CODING|NM_006206.4|21|)	GT:CLCAD2:DP	1/1:0,125:125
chr4	55161254	rs3733540	C	T	.	PASS	DP=202;FS=0.000;MQ=59.96;EFF=CUSTOM(MODIFIER|||||PDGFRA||||),INTRON(MODIFIER||||PDGFRA||CODING|NM_006206.4|22|)	GT:CLCAD2:DP	1/1:0,101:101
chr4	55161391	rs7685117	T	C	.	PASS	DP=246;FS=0.000;MQ=59.85;EFF=CUSTOM(MODIFIER|||||PDGFRA||||),SYNONYMOUS_CODING(LOW|SILENT|gaT/gaC|D1074|PDGFRA||CODING|NM_006206.4|23|)	GT:CLCAD2:DP	1/1:0,123:123
chr4	55161517	rs7680422	A	G	.	PASS	DP=214;FS=0.000;MQ=59.87;EFF=CUSTOM(MODIFIER|||||PDGFRA||||),UTR_3_PRIME(MODIFIER||||PDGFRA||CODING|NM_006206.4|23|)	GT:CLCAD2:DP	1/1:0,108:108
chr4	55599436	rs1008658	T	C	.	PASS	DP=283;FS=0.000;MQ=60.00;OND=3.534e-03;EFF=CUSTOM(MODIFIER|||||KIT||||),INTRON(MODIFIER||||KIT||CODING|NM_000222.2|17|)	GT:CLCAD2:DP	1/1:0,141:141
chr4	55946081	rs4421048	A	G	.	PASS	DP=661;FS=0.000;MQ=60.02;EFF=CUSTOM(MODIFIER|||||KDR||||),UTR_3_PRIME(MODIFIER||||KDR||CODING|NM_002253.2|30|)	GT:CLCAD2:DP	1/1:0,333:333
chr4	55948108	rs2412617	A	G	.	PASS	DP=74;FS=0.000;MQ=60.00;EFF=CUSTOM(MODIFIER|||||KDR||||),INTRON(MODIFIER||||KDR||CODING|NM_002253.2|29|)	GT:CLCAD2:DP	1/1:0,36:36
chr4	55956186	.	T	C	.	PUTATIVE_FP	DP=275;FS=1.000;MQ=60.00;ReadPosRankSum=-13.162;EFF=CUSTOM(MODIFIER|||||KDR||||),SYNONYMOUS_CODING(LOW|SILENT|aaA/aaG|K1043|KDR||CODING|NM_002253.2|23|)	GT:CLCAD2:DP	0/1:44,97:141
chr4	55976947	rs5858314	T	TA	.	PUTATIVE_FP;HOMOPOLYMER	DP=280;IndelType=INS.NOVEL_2.;MQ=60.00;EFF=CUSTOM(MODIFIER|||||KDR||||),INTRON(MODIFIER||||KDR||CODING|NM_002253.2|7|)	GT:CLCAD2:DP	0/1:98,40:142
chr4	55976947	.	TA	T	.	PUTATIVE_FP;HOMOPOLYMER	DP=280;IndelType=DEL.NOVEL_2.;MQ=60.00;EFF=CUSTOM(MODIFIER|||||KDR||||),INTRON(MODIFIER||||KDR||CODING|NM_002253.2|7|)	GT:CLCAD2:DP	0/1:111,30:141
chr4	55980239	rs7692791	C	T	.	PASS	DP=488;FS=0.000;MQ=60.00;ReadPosRankSum=0.871;EFF=CUSTOM(MODIFIER|||||KDR||||),INTRON(MODIFIER||||KDR||CODING|NM_002253.2|6|)	GT:CLCAD2:DP	0/1:136,106:242
chr5	1258784	.	C	A	.	PASS	DP=507;FS=0.319;MQ=60.00;ReadPosRankSum=-0.025;EFF=CUSTOM(MODIFIER|||||TERT||||),INTRON(MODIFIER||||TERT||CODING|NM_198253.2|12|)	GT:CLCAD2:DP	0/1:299,268:568
chr5	1280477	rs13167280	G	A	.	PASS	DP=676;FS=9.769;MQ=59.94;OND=1.479e-03;ReadPosRankSum=5.826;EFF=CUSTOM(MODIFIER|||||TERT||||),INTRON(MODIFIER||||TERT||CODING|NM_198253.2|3|)	GT:CLCAD2:DP	0/1:1299,1200:2500
chr5	1294086	rs2736098	C	T	.	PASS	DP=516;FS=0.317;MQ=60.00;ReadPosRankSum=1.358;EFF=CUSTOM(MODIFIER|||||TERT||||),SYNONYMOUS_CODING(LOW|SILENT|gcG/gcA|A305|TERT||CODING|NM_198253.2|2|)	GT:CLCAD2:DP	0/1:130,129:259
chr5	35857207	rs1353251	C	T	.	PASS	DP=588;FS=0.970;MQ=60.00;ReadPosRankSum=-0.522;EFF=CUSTOM(MODIFIER|||||IL7R||||),INTRON(MODIFIER||||IL7R||CODING|NM_002185.3|1|)	GT:CLCAD2:DP	0/1:496,314:810
chr5	55252984	.	CA	C	.	PUTATIVE_FP;HOMOPOLYMER	DP=999;IndelType=DEL.NOVEL_2.;MQ=59.94;EFF=CUSTOM(MODIFIER|||||IL6ST||||),INTRON(MODIFIER||||IL6ST||CODING|NM_002184.3|9|)	GT:CLCAD2:DP	1/.:0,212:739
chr5	56161787	rs832575	G	A	.	PASS	DP=197;FS=0.000;MQ=60.00;EFF=CUSTOM(MODIFIER|||||MAP3K1||||),SYNONYMOUS_CODING(LOW|SILENT|acG/acA|T428|MAP3K1||CODING|NM_005921.1|6|)	GT:CLCAD2:DP	1/1:0,100:100
chr5	56177443	rs702689	G	A	.	PASS	DP=434;FS=0.000;MQ=60.00;EFF=CUSTOM(MODIFIER|||||MAP3K1||||),NON_SYNONYMOUS_CODING(MODERATE|MISSENSE|Gat/Aat|D806N|MAP3K1||CODING|NM_005921.1|14|);dbnsfpUniprot_acc=Q13233;dbnsfpEnsembl_transcriptid=ENST00000399503;dbnsfpPolyphen2_HVAR_score=0.915;dbnsfpSIFT_score=0.360000	GT:CLCAD2:DP	1/1:0,215:215
chr5	56177848	rs67794491	TCAA	T	.	PASS	DP=571;IndelType=DEL.NOVEL_4.;MQ=60.00;EFF=CODON_DELETION(MODERATE||tcaaca/tca|ST941S|MAP3K1||CODING|NM_005921.1|14|),CUSTOM(MODIFIER|||||MAP3K1||||)	GT:CLCAD2:DP	1/1:0,275:287
chr5	56178217	rs832583	A	C	.	PASS	DP=648;FS=0.000;MQ=60.00;OND=3.086e-03;EFF=CUSTOM(MODIFIER|||||MAP3K1||||),SYNONYMOUS_CODING(LOW|SILENT|Aga/Cga|R1064|MAP3K1||CODING|NM_005921.1|14|)	GT:CLCAD2:DP	1/1:0,328:329
chr5	67522851	rs706714	A	C	.	PASS	DP=430;FS=0.000;MQ=60.00;ReadPosRankSum=-2.308;EFF=CUSTOM(MODIFIER|||||PIK3R1||||),INTRON(MODIFIER||||PIK3R1||CODING|NM_181523.2|2|)	GT:CLCAD2:DP	0/1:159,58:217
chr5	67569391	rs2302974	A	C	.	PASS	DP=493;FS=4.554;MQ=60.00;OND=6.085e-03;ReadPosRankSum=-0.611;EFF=CUSTOM(MODIFIER|||||PIK3R1||||),INTRON(MODIFIER||||PIK3R1||CODING|NM_181523.2|3|)	GT:CLCAD2:DP	0/1:76,228:306
chr5	67584512	.	AT	A	.	PUTATIVE_FP;HOMOPOLYMER	DP=379;IndelType=DEL.NOVEL_2.;MQ=59.98;EFF=CUSTOM(MODIFIER|||||PIK3R1||||),INTRON(MODIFIER||||PIK3R1||CODING|NM_181523.2|7|)	GT:CLCAD2:DP	0/1:144,45:189
chr5	67588148	rs3730089	G	A	.	PASS	DP=249;FS=0.000;MQ=60.00;ReadPosRankSum=-0.390;EFF=CUSTOM(MODIFIER|||||PIK3R1||||),NON_SYNONYMOUS_CODING(MODERATE|MISSENSE|atG/atA|M326I|PIK3R1||CODING|NM_181523.2|8|);dbnsfpUniprot_acc=P27986-2,P27986-3,P27986;dbnsfpEnsembl_transcriptid=ENST00000521381,ENST00000521657,ENST00000396611,ENST00000274335,ENST00000523807,ENST00000522084,ENST00000320694,ENST00000336483;dbnsfpPolyphen2_HVAR_score=0.0,0.0,0.0;dbnsfpSIFT_score=0.280000;dbnsfpInterpro_domain=SH2_motif_(1),	GT:CLCAD2:DP	0/1:85,39:124
chr5	112162854	rs2229992;COSM1432175	T	C	.	PASS	DP=737;FS=0.000;MQ=60.00;OND=1.357e-03;EFF=CUSTOM(MODIFIER|||||APC||||),SYNONYMOUS_CODING(LOW|SILENT|taT/taC|Y486|APC||CODING|NM_001127510.2|13|);GENE=APC;STRAND=+;CDS=c.1458T>C;AA=p.Y486Y;CNT=1	GT:CLCAD2:DP	1/1:0,367:367
chr5	112164561	rs351771	G	A	.	PASS	DP=580;FS=0.000;MQ=59.96;EFF=CUSTOM(MODIFIER|||||APC||||),SYNONYMOUS_CODING(LOW|SILENT|gcG/gcA|A545|APC||CODING|NM_001127510.2|15|)	GT:CLCAD2:DP	1/1:0,292:292
chr5	112175617	rs67622085;COSM19049	T	A	.	PASS	DP=609;FS=0.000;MQ=60.00;OND=3.284e-03;ReadPosRankSum=1.379;EFF=CUSTOM(MODIFIER|||||APC||||),SYNONYMOUS_CODING(LOW|SILENT|ccT/ccA|P1442|APC||CODING|NM_001127510.2|17|);GENE=APC;STRAND=+;CDS=c.4326T>A;AA=p.P1442P;CNT=2	GT:CLCAD2:DP	0/1:59,251:311
chr5	112175770	rs41115	G	A	.	PASS	DP=121;FS=0.000;MQ=60.00;EFF=CUSTOM(MODIFIER|||||APC||||),SYNONYMOUS_CODING(LOW|SILENT|acG/acA|T1493|APC||CODING|NM_001127510.2|17|)	GT:CLCAD2:DP	1/1:0,62:62
chr5	112176325	rs42427	G	A	.	PASS	DP=54;FS=0.000;MQ=60.00;EFF=CUSTOM(MODIFIER|||||APC||||),SYNONYMOUS_CODING(LOW|SILENT|ggG/ggA|G1678|APC||CODING|NM_001127510.2|17|)	GT:CLCAD2:DP	1/1:0,29:29
chr5	112176559	rs866006	T	G	.	PASS	DP=112;FS=0.000;MQ=60.00;EFF=CUSTOM(MODIFIER|||||APC||||),SYNONYMOUS_CODING(LOW|SILENT|tcT/tcG|S1756|APC||CODING|NM_001127510.2|17|)	GT:CLCAD2:DP	1/1:0,56:56
chr5	112176756	rs459552	T	A	.	PASS	DP=540;FS=0.000;MQ=60.00;EFF=CUSTOM(MODIFIER|||||APC||||),NON_SYNONYMOUS_CODING(MODERATE|MISSENSE|gTc/gAc|V1822D|APC||CODING|NM_001127510.2|17|);dbnsfpUniprot_acc=Q4LE70,P25054;dbnsfpEnsembl_transcriptid=ENST00000457016,ENST00000257430,ENST00000508376;dbnsfpPolyphen2_HVAR_score=0.0,0.0	GT:CLCAD2:DP	1/1:0,270:270
chr5	112177171	rs465899	G	A	.	PASS	DP=457;FS=0.000;MQ=60.00;EFF=CUSTOM(MODIFIER|||||APC||||),SYNONYMOUS_CODING(LOW|SILENT|ccG/ccA|P1960|APC||CODING|NM_001127510.2|17|)	GT:CLCAD2:DP	1/1:0,259:259
chr5	149433596	.	TG	GA	.	PASS	DP=126;MQ=60.00;EFF=CUSTOM(MODIFIER|||||CSF1R||||),DOWNSTREAM(MODIFIER||||HMGXB3||CODING|NM_014983.2||),UTR_3_PRIME(MODIFIER||||CSF1R||CODING|NM_005211.3|22|)	GT:CLCAD2:DP	1/1:0,73:73
chr5	149435759	rs216136;COSN167607	G	A	.	PASS	DP=236;FS=0.000;MQ=60.00;OND=8.475e-03;EFF=CUSTOM(MODIFIER|||||CSF1R||||),DOWNSTREAM(MODIFIER||||HMGXB3||CODING|NM_014983.2||),INTRON(MODIFIER||||CSF1R||CODING|NM_005211.3|18|);GENE=CSF1R;STRAND=-	GT:CLCAD2:DP	1/1:0,116:117
chr5	149437190	rs216138	C	G	.	PASS	DP=98;FS=0.000;MQ=60.00;EFF=CUSTOM(MODIFIER|||||CSF1R||||),DOWNSTREAM(MODIFIER||||HMGXB3||CODING|NM_014983.2||),INTRON(MODIFIER||||CSF1R||CODING|NM_005211.3|15|)	GT:CLCAD2:DP	1/1:0,48:48
chr5	149457678	rs2228422;COSM149992	G	A	.	PASS	DP=999;FS=0.000;MQ=60.00;OND=1.001e-03;ReadPosRankSum=0.137;EFF=CUSTOM(MODIFIER|||||CSF1R||||),SYNONYMOUS_CODING(LOW|SILENT|acC/acT|T242|CSF1R||CODING|NM_005211.3|5|);GENE=CSF1R_ENST00000286301;STRAND=-;CDS=c.726C>T;AA=p.T242T;CNT=1	GT:CLCAD2:DP	1/1:0,994:996
chr5	149460553	rs216123	A	G	.	PASS	DP=951;FS=0.000;MQ=60.00;OND=2.103e-03;ReadPosRankSum=1.627;EFF=CUSTOM(MODIFIER|||||CSF1R||||),SYNONYMOUS_CODING(LOW|SILENT|ccT/ccC|P28|CSF1R||CODING|NM_005211.3|3|)	GT:CLCAD2:DP	1/1:0,484:485
chr5	170837513	rs34323200	CT	C	.	PUTATIVE_FP;HOMOPOLYMER	DP=484;IndelType=DEL.NOVEL_2.;MQ=60.02;EFF=CUSTOM(MODIFIER|||||NPM1||||),INTRON(MODIFIER||||NPM1||CODING|NM_002520.6|10|)	GT:CLCAD2:DP	1/.:0,63:242
chr6	26031868	rs2213284	G	A	.	PASS	DP=319;FS=0.000;MQ=60.00;EFF=CUSTOM(MODIFIER|||||HIST1H3B||||),DOWNSTREAM(MODIFIER||||HIST1H2AB||CODING|NM_003513.2||),UPSTREAM(MODIFIER||||HIST1H4B||CODING|NM_003544.2||),UTR_3_PRIME(MODIFIER||||HIST1H3B||CODING|NM_003537.3|1|)	GT:CLCAD2:DP	1/1:0,158:158
chr6	35420628	rs9470029	A	C	.	PASS	DP=215;FS=0.000;MQ=60.00;EFF=CUSTOM(MODIFIER|||||FANCE||||),INTRON(MODIFIER||||FANCE||CODING|NM_021922.2|1|)	GT:CLCAD2:DP	1/1:0,103:103
chr6	35423662	rs4713867	A	C	.	PASS	DP=998;FS=0.000;MQ=60.00;OND=6.012e-03;EFF=CUSTOM(MODIFIER|||||FANCE||||),SYNONYMOUS_CODING(LOW|SILENT|ccA/ccC|P129|FANCE||CODING|NM_021922.2|2|)	GT:CLCAD2:DP	1/1:0,504:507
chr6	35425263	rs9470033	G	A	.	PASS	DP=525;FS=0.000;MQ=59.99;ReadPosRankSum=0.912;EFF=CUSTOM(MODIFIER|||||FANCE||||),INTRON(MODIFIER||||FANCE||CODING|NM_021922.2|2|)	GT:CLCAD2:DP	0/1:142,127:269
chr6	35425416	rs13214239	A	G	.	PASS	DP=492;FS=0.000;MQ=60.00;ReadPosRankSum=-0.870;EFF=CUSTOM(MODIFIER|||||FANCE||||),INTRON(MODIFIER||||FANCE||CODING|NM_021922.2|3|)	GT:CLCAD2:DP	0/1:122,123:245
chr6	35427556	rs6457823	G	A	.	PASS	DP=387;FS=1.648;MQ=60.00;ReadPosRankSum=0.711;EFF=CUSTOM(MODIFIER|||||FANCE||||),INTRON(MODIFIER||||FANCE||CODING|NM_021922.2|7|)	GT:CLCAD2:DP	0/1:183,198:381
chr6	35430660	.	T	C	.	PUTATIVE_FP	DP=990;FS=6.188;MQ=60.00;ReadPosRankSum=2.868;EFF=CUSTOM(MODIFIER|||||FANCE||||),NON_SYNONYMOUS_CODING(MODERATE|MISSENSE|aTg/aCg|M493T|FANCE||CODING|NM_021922.2|9|);dbnsfpUniprot_acc=Q9HB96;dbnsfpEnsembl_transcriptid=ENST00000229769;dbnsfpPolyphen2_HVAR_score=0.902;dbnsfpSIFT_score=0.200000;dbnsfpInterpro_domain=Fanconi_Anaemia_group_E_protein,_C-terminal_(1),	GT:CLCAD2:DP	0/1:860,120:981
chr6	35430686	rs9462088	G	A	.	PASS	DP=664;FS=0.000;MQ=60.00;OND=1.506e-03;ReadPosRankSum=-0.647;EFF=CUSTOM(MODIFIER|||||FANCE||||),NON_SYNONYMOUS_CODING(MODERATE|MISSENSE|Gct/Act|A502T|FANCE||CODING|NM_021922.2|9|);dbnsfpUniprot_acc=Q9HB96;dbnsfpEnsembl_transcriptid=ENST00000229769;dbnsfpPolyphen2_HVAR_score=0.009;dbnsfpSIFT_score=0.780000;dbnsfpInterpro_domain=Fanconi_Anaemia_group_E_protein,_C-terminal_(1),	GT:CLCAD2:DP	0/1:140,180:321
chr6	106534484	.	AT	A	.	PUTATIVE_FP;HOMOPOLYMER	DP=192;IndelType=DEL.NOVEL_2.;MQ=59.22;EFF=CUSTOM(MODIFIER|||||PRDM1||||),INTRON(MODIFIER||||PRDM1||CODING|NM_001198.3|1|)	GT:CLCAD2:DP	0/1:68,24:93
chr6	117642576	.	C	A	.	PASS	DP=256;FS=0.000;MQ=60.00;ReadPosRankSum=-0.194;EFF=CUSTOM(MODIFIER|||||ROS1||||),INTRON(MODIFIER||||ROS1||CODING|NM_002944.2|34|)	GT:CLCAD2:DP	0/1:98,31:129
chr6	117674087	rs9481703	G	A	.	PASS	DP=315;FS=0.000;MQ=60.00;ReadPosRankSum=1.269;EFF=CUSTOM(MODIFIER|||||ROS1||||),INTRON(MODIFIER||||ROS1||CODING|NM_002944.2|26|)	GT:CLCAD2:DP	0/1:79,78:157
chr6	117681436	rs58588396	G	GACACAC,GACACACAC,GACACACACACACACAC,GACACACACACACACACAC	.	PASS	DP=117;IndelType=MULTIALLELIC_INDEL;MQ=59.50;EFF=CUSTOM(MODIFIER|||||ROS1||||),INTRON(MODIFIER||||ROS1||CODING|NM_002944.2|22|)	GT:CLCAD2:DP	1/2/3/4:0,17,33,17,19:107
chr6	117683803	.	A	T	.	PASS	DP=673;FS=0.000;MQ=60.00;OND=1.486e-03;ReadPosRankSum=-0.344;EFF=CUSTOM(MODIFIER|||||ROS1||||),NON_SYNONYMOUS_CODING(MODERATE|MISSENSE|cTt/cAt|L1115H|ROS1||CODING|NM_002944.2|21|);dbnsfpUniprot_acc=P08922;dbnsfpEnsembl_transcriptid=ENST00000368508,ENST00000368507;dbnsfpPolyphen2_HVAR_score=0.996;dbnsfpSIFT_score=0.000000	GT:CLCAD2:DP	0/1:242,91:333
chr6	117684016	.	G	T	.	PASS	DP=500;FS=0.000;MQ=60.00;ReadPosRankSum=0.291;EFF=CUSTOM(MODIFIER|||||ROS1||||),NON_SYNONYMOUS_CODING(MODERATE|MISSENSE|cCa/cAa|P1044Q|ROS1||CODING|NM_002944.2|21|);dbnsfpUniprot_acc=P08922;dbnsfpEnsembl_transcriptid=ENST00000368508,ENST00000368507;dbnsfpPolyphen2_HVAR_score=0.998;dbnsfpSIFT_score=0.000000	GT:CLCAD2:DP	0/1:203,45:248
chr6	117686840	rs2229078	T	C	.	PASS	DP=425;FS=0.000;MQ=60.00;ReadPosRankSum=0.228;EFF=CUSTOM(MODIFIER|||||ROS1||||),SYNONYMOUS_CODING(LOW|SILENT|gaA/gaG|E959|ROS1||CODING|NM_002944.2|19|)	GT:CLCAD2:DP	0/1:105,108:213
chr6	117686943	rs2243383	A	T	.	PASS	DP=83;FS=0.000;MQ=60.00;EFF=CUSTOM(MODIFIER|||||ROS1||||),INTRON(MODIFIER||||ROS1||CODING|NM_002944.2|18|)	GT:CLCAD2:DP	1/1:0,42:42
chr6	117714346	rs1535330	C	G	.	PASS	DP=137;FS=0.000;MQ=59.98;EFF=CUSTOM(MODIFIER|||||ROS1||||),INTRON(MODIFIER||||ROS1||CODING|NM_002944.2|11|)	GT:CLCAD2:DP	1/1:0,68:68
chr6	117724462	rs2243379	C	A	.	PASS	DP=393;FS=0.363;MQ=60.00;ReadPosRankSum=-1.651;EFF=CUSTOM(MODIFIER|||||ROS1||||),INTRON(MODIFIER||||ROS1||CODING|NM_002944.2|5|)	GT:CLCAD2:DP	0/1:193,200:393
chr6	117725448	rs1998206	T	G	.	PASS	DP=55;FS=0.000;MQ=60.00;ReadPosRankSum=-0.061;EFF=CUSTOM(MODIFIER|||||ROS1||||),NON_SYNONYMOUS_CODING(MODERATE|MISSENSE|Act/Cct|T145P|ROS1||CODING|NM_002944.2|5|);dbnsfpUniprot_acc=P08922;dbnsfpEnsembl_transcriptid=ENST00000368508,ENST00000368507;dbnsfpPolyphen2_HVAR_score=0.999;dbnsfpSIFT_score=0.150000	GT:CLCAD2:DP	0/1:11,17:28
chr6	117725578	rs2243378	T	A	.	PASS	DP=774;FS=0.000;MQ=60.00;OND=2.584e-03;ReadPosRankSum=-2.293;EFF=CUSTOM(MODIFIER|||||ROS1||||),SYNONYMOUS_CODING(LOW|SILENT|ctA/ctT|L101|ROS1||CODING|NM_002944.2|5|)	GT:CLCAD2:DP	0/1:181,202:384
chr6	117730673	rs17634067	G	A	.	PASS	DP=760;FS=0.000;MQ=60.00;ReadPosRankSum=-0.263;EFF=CUSTOM(MODIFIER|||||ROS1||||),INTRON(MODIFIER||||ROS1||CODING|NM_002944.2|4|)	GT:CLCAD2:DP	0/1:201,180:381
chr6	117737390	rs2243	G	A	.	PASS	DP=72;FS=0.000;MQ=60.00;ReadPosRankSum=-2.012;EFF=CUSTOM(MODIFIER|||||ROS1||||),INTRON(MODIFIER||||ROS1||CODING|NM_002944.2|3|)	GT:CLCAD2:DP	0/1:19,16:35
chr6	138192324	rs3214646	CT	C	.	PUTATIVE_FP;HOMOPOLYMER	DP=476;IndelType=DEL.NOVEL_2.;MQ=60.00;EFF=CUSTOM(MODIFIER|||||TNFAIP3||||),INTRON(MODIFIER||||TNFAIP3||CODING|NM_001270508.1|1|),UPSTREAM(MODIFIER||||LOC100130476||NON_CODING|NR_049793.1||)	GT:CLCAD2:DP	0/1:186,54:240
chr6	138195961	rs71670547	TCTC	T	.	PUTATIVE_FP	DP=512;IndelType=DEL.NOVEL_2.;MQ=60.00;EFF=CUSTOM(MODIFIER|||||TNFAIP3||||),INTRON(MODIFIER||||TNFAIP3||CODING|NM_001270508.1|2|)	GT:CLCAD2:DP	1/1:0,257:257
chr6	138197331	rs661561	A	C	.	PASS	DP=550;FS=0.000;MQ=60.00;EFF=CUSTOM(MODIFIER|||||TNFAIP3||||),INTRON(MODIFIER||||TNFAIP3||CODING|NM_001270508.1|5|)	GT:CLCAD2:DP	1/1:0,280:280
chr6	139206889	rs369637766	C	T	.	PASS	DP=995;FS=3.140;MQ=60.00;ReadPosRankSum=1.095;EFF=CUSTOM(MODIFIER|||||ECT2L||||),SYNONYMOUS_CODING(LOW|SILENT|acC/acT|T727|ECT2L||CODING|NM_001195037.2|17|)	GT:CLCAD2:DP	0/1:493,478:971
chr6	152129077	rs2077647	T	C	.	PASS	DP=100;FS=0.000;MQ=60.00;ReadPosRankSum=-1.169;EFF=CUSTOM(MODIFIER|||||ESR1||||),SYNONYMOUS_CODING(LOW|SILENT|tcT/tcC|S10|ESR1||CODING|NM_001122740.1|2|)	GT:CLCAD2:DP	0/1:24,26:50
chr6	152201875	rs4986934	T	C	.	PASS	DP=848;FS=0.000;MQ=60.00;EFF=CUSTOM(MODIFIER|||||ESR1||||),SYNONYMOUS_CODING(LOW|SILENT|cgT/cgC|R243|ESR1||CODING|NM_001122740.1|4|);dbnsfpEnsembl_transcriptid=ENST00000427531	GT:CLCAD2:DP	1/1:0,420:420
chr6	152265282	rs55740371	A	AT	.	PUTATIVE_FP	DP=172;IndelType=INS.NOVEL_2.;MQ=60.00;EFF=CUSTOM(MODIFIER|||||ESR1||||),INTRON(MODIFIER||||ESR1||CODING|NM_001122740.1|4|)	GT:CLCAD2:DP	1/1:0,77:84
chr6	152265522	rs1801132	G	C	.	PASS	DP=753;FS=0.000;MQ=60.00;OND=9.296e-03;EFF=CUSTOM(MODIFIER|||||ESR1||||),SYNONYMOUS_CODING(LOW|SILENT|ccG/ccC|P325|ESR1||CODING|NM_001122740.1|5|);dbnsfpEnsembl_transcriptid=ENST00000427531	GT:CLCAD2:DP	1/1:0,546:551
chr6	152420095	rs2228480	G	A	.	PASS	DP=595;FS=0.293;MQ=60.00;ReadPosRankSum=-2.876;EFF=CUSTOM(MODIFIER|||||ESR1||||),SYNONYMOUS_CODING(LOW|SILENT|acG/acA|T594|ESR1||CODING|NM_001122740.1|9|)	GT:CLCAD2:DP	0/1:250,233:483
chr7	2954801	rs1182157	T	C	.	PASS	DP=859;FS=0.000;MQ=60.01;EFF=CUSTOM(MODIFIER|||||CARD11||||),INTRON(MODIFIER||||CARD11||CODING|NM_032415.4|21|)	GT:CLCAD2:DP	1/1:0,455:455
chr7	2962753	rs2527509	G	A	.	PASS	DP=552;FS=0.000;MQ=60.00;OND=7.246e-03;ReadPosRankSum=0.074;EFF=CUSTOM(MODIFIER|||||CARD11||||),INTRON(MODIFIER||||CARD11||CODING|NM_032415.4|16|)	GT:CLCAD2:DP	1/1:0,272:274
chr7	2966445	rs1182136	T	G	.	PASS	DP=749;FS=0.000;MQ=60.00;OND=0.027;EFF=CUSTOM(MODIFIER|||||CARD11||||),INTRON(MODIFIER||||CARD11||CODING|NM_032415.4|13|)	GT:CLCAD2:DP	1/1:0,458:471
chr7	2968361	rs2527506	G	A	.	PASS	DP=665;FS=0.000;MQ=60.02;OND=4.511e-03;ReadPosRankSum=0.138;EFF=CUSTOM(MODIFIER|||||CARD11||||),INTRON(MODIFIER||||CARD11||CODING|NM_032415.4|12|)	GT:CLCAD2:DP	1/1:0,334:335
chr7	6026530	rs1805324	C	T	.	PASS	DP=762;FS=0.000;MQ=59.96;EFF=CUSTOM(MODIFIER|||||PMS2||||),NON_SYNONYMOUS_CODING(MODERATE|MISSENSE|atG/atA|M622I|PMS2||CODING|NM_000535.5|11|);dbnsfpUniprot_acc=P54278,C9J167;dbnsfpEnsembl_transcriptid=ENST00000265849,ENST00000382322,ENST00000441476;dbnsfpPolyphen2_HVAR_score=0.003,0.225;dbnsfpSIFT_score=0.220000	GT:CLCAD2:DP	1/1:0,837:838
chr7	6026775	rs2228006	T	C	.	PASS	DP=114;FS=0.000;MQ=59.77;EFF=CUSTOM(MODIFIER|||||PMS2||||),NON_SYNONYMOUS_CODING(MODERATE|MISSENSE|Aaa/Gaa|K541E|PMS2||CODING|NM_000535.5|11|);dbnsfpUniprot_acc=P54278-3,P54278,C9J167;dbnsfpEnsembl_transcriptid=ENST00000265849,ENST00000382322,ENST00000441476,ENST00000406569;dbnsfpPolyphen2_HVAR_score=0.0,0.0,0.0;dbnsfpSIFT_score=1.000000	GT:CLCAD2:DP	1/1:0,74:74
chr7	6037057	rs60794673	GA	G	.	PUTATIVE_FP;HOMOPOLYMER	DP=741;IndelType=DEL.NOVEL_2.;MQ=60.03;EFF=CUSTOM(MODIFIER|||||PMS2||||),INTRON(MODIFIER||||PMS2||CODING|NM_000535.5|6|)	GT:CLCAD2:DP	1/.:0,118:426
chr7	50450442	.	G	A	.	PASS	DP=321;FS=0.000;MQ=60.00;ReadPosRankSum=0.012;EFF=CUSTOM(MODIFIER|||||IKZF1||||),INTRON(MODIFIER||||IKZF1||CODING|NM_006060.4|5|)	GT:CLCAD2:DP	0/1:148,13:161
chr7	50450446	rs113962761	C	T	.	PASS	DP=321;FS=0.000;MQ=60.00;EFF=CUSTOM(MODIFIER|||||IKZF1||||),INTRON(MODIFIER||||IKZF1||CODING|NM_006060.4|5|)	GT:CLCAD2:DP	1/1:0,162:162
chr7	55214348	rs2072454;COSM42978	C	T	.	PASS	DP=150;FS=0.000;MQ=60.00;OND=6.667e-03;ReadPosRankSum=-0.970;EFF=CUSTOM(MODIFIER|||||EGFR||||),SYNONYMOUS_CODING(LOW|SILENT|aaC/aaT|N158|EGFR||CODING|NM_005228.3|4|);GENE=EGFR;STRAND=+;CDS=c.474C>T;AA=p.N158N;CNT=3;dbnsfpEnsembl_transcriptid=ENST00000395504	GT:CLCAD2:DP	1/1:0,76:77
chr7	55214443	rs7801956	G	A	.	PASS	DP=420;FS=0.000;MQ=60.00;OND=7.143e-03;EFF=CUSTOM(MODIFIER|||||EGFR||||),INTRON(MODIFIER||||EGFR||CODING|NM_005228.3|4|)	GT:CLCAD2:DP	1/1:0,204:204
chr7	55219159	rs2075110	C	T	.	PASS	DP=492;FS=0.000;MQ=60.00;OND=4.065e-03;ReadPosRankSum=-0.137;EFF=CUSTOM(MODIFIER|||||EGFR||||),INTRON(MODIFIER||||EGFR||CODING|NM_005228.3|5|)	GT:CLCAD2:DP	1/1:0,247:248
chr7	55228029	.	G	A	.	PUTATIVE_FP	DP=410;FS=0.000;MQ=60.00;ReadPosRankSum=0.321;EFF=CUSTOM(MODIFIER|||||EGFR||||),NON_SYNONYMOUS_CODING(MODERATE|MISSENSE|tGc/tAc|C499Y|EGFR||CODING|NM_005228.3|12|);dbnsfpUniprot_acc=Q504U8,P00533,P00533-3,P00533-4;dbnsfpEnsembl_transcriptid=ENST00000455089,ENST00000342916,ENST00000395504,ENST00000344576,ENST00000275493,ENST00000442591,ENST00000454757,ENST00000533450;dbnsfpPolyphen2_HVAR_score=0.997,0.989,0.998,0.999;dbnsfpSIFT_score=0.000000	GT:CLCAD2:DP	0/1:184,22:206
chr7	55238087	rs10258429	C	T	.	PASS	DP=444;FS=0.000;MQ=60.00;OND=2.252e-03;ReadPosRankSum=-1.576;EFF=CUSTOM(MODIFIER|||||EGFR||||),INTRON(MODIFIER||||EGFR||CODING|NM_005228.3|15|)	GT:CLCAD2:DP	1/1:0,232:232
chr7	55241755	rs17337107	G	A	.	PASS	DP=50;FS=0.000;MQ=60.00;EFF=CUSTOM(MODIFIER|||||EGFR||||),INTRON(MODIFIER||||EGFR||CODING|NM_005228.3|18|)	GT:CLCAD2:DP	1/1:0,25:25
chr7	55249063	rs1050171;COSM1451600	G	A	.	PASS	DP=213;FS=0.000;MQ=60.00;OND=0.028;ReadPosRankSum=0.729;EFF=CUSTOM(MODIFIER|||||EGFR||||),EXON(MODIFIER||||EGFR-AS1||NON_CODING|NR_047551.1|2|),SYNONYMOUS_CODING(LOW|SILENT|caG/caA|Q787|EGFR||CODING|NM_005228.3|20|);GENE=EGFR;STRAND=+;CDS=c.2361G>A;AA=p.Q787Q;CNT=2	GT:CLCAD2:DP	1/1:0,104:107
chr7	55266417	rs1140475	T	C	.	PASS	DP=72;FS=0.000;MQ=60.00;OND=0.014;EFF=CUSTOM(MODIFIER|||||EGFR||||),SYNONYMOUS_CODING(LOW|SILENT|acT/acC|T903|EGFR||CODING|NM_005228.3|23|)	GT:CLCAD2:DP	1/1:0,34:35
chr7	55268916	rs2293347	C	T	.	PASS	DP=452;FS=0.000;MQ=60.02;EFF=CUSTOM(MODIFIER|||||EGFR||||),SYNONYMOUS_CODING(LOW|SILENT|gaC/gaT|D994|EGFR||CODING|NM_005228.3|25|)	GT:CLCAD2:DP	1/1:0,223:223
chr7	116335811	rs80153920	A	T	.	PASS	DP=254;FS=0.000;MQ=60.00;ReadPosRankSum=0.072;EFF=CUSTOM(MODIFIER|||||MET||||),INTRON(MODIFIER||||MET||CODING|NM_001127500.1|1|);dbnsfpEnsembl_transcriptid=ENST00000437703,ENST00000456159;dbnsfpSIFT_score=0.000000	GT:CLCAD2:DP	0/1:74,54:128
chr7	116397572	rs13223756	A	G	.	PASS	DP=345;FS=0.000;MQ=60.00;OND=5.797e-03;ReadPosRankSum=1.743;EFF=CUSTOM(MODIFIER|||||MET||||),SYNONYMOUS_CODING(LOW|SILENT|caA/caG|Q648|MET||CODING|NM_001127500.1|7|)	GT:CLCAD2:DP	0/1:84,87:172
chr7	116409675	rs72220100	CT	C	.	PUTATIVE_FP;HOMOPOLYMER	DP=180;IndelType=DEL.NOVEL_2.;MQ=60.00;EFF=CUSTOM(MODIFIER|||||MET||||),INTRON(MODIFIER||||MET||CODING|NM_001127500.1|11|)	GT:CLCAD2:DP	0/1:62,25:87
chr7	116435768	rs41736;COSM150377	C	T	.	PASS	DP=988;FS=0.000;MQ=60.00;ReadPosRankSum=0.939;EFF=CUSTOM(MODIFIER|||||MET||||),SYNONYMOUS_CODING(LOW|SILENT|gaC/gaT|D1304|MET||CODING|NM_001127500.1|20|);GENE=MET;STRAND=+;CDS=c.3912C>T;AA=p.D1304D;CNT=1	GT:CLCAD2:DP	0/1:306,203:509
chr7	116436022	rs2023748;COSM150378	G	A	.	PASS	DP=998;FS=1.834;MQ=59.58;ReadPosRankSum=1.761;EFF=CUSTOM(MODIFIER|||||MET||||),SYNONYMOUS_CODING(LOW|SILENT|gcG/gcA|A1357|MET||CODING|NM_001127500.1|21|);GENE=MET;STRAND=+;CDS=c.4071G>A;AA=p.A1357A;CNT=1	GT:CLCAD2:DP	0/1:673,519:1192
chr7	116436097	rs41737;COSM150379	G	A	.	PASS	DP=504;FS=1.429;MQ=60.00;OND=5.952e-03;ReadPosRankSum=-0.055;EFF=CUSTOM(MODIFIER|||||MET||||),SYNONYMOUS_CODING(LOW|SILENT|ccG/ccA|P1382|MET||CODING|NM_001127500.1|21|);GENE=MET;STRAND=+;CDS=c.4146G>A;AA=p.P1382P;CNT=1	GT:CLCAD2:DP	0/1:381,293:677
chr7	128845277	rs2075777	G	C	.	PASS	DP=341;FS=0.000;MQ=60.00;OND=0.012;ReadPosRankSum=1.053;EFF=CUSTOM(MODIFIER|||||SMO||||),INTRON(MODIFIER||||SMO||CODING|NM_005631.4|3|)	GT:CLCAD2:DP	1/1:0,169:171
chr7	128845325	rs2566872	G	A	.	PASS	DP=335;FS=0.000;MQ=60.00;OND=5.970e-03;ReadPosRankSum=-1.915;EFF=CUSTOM(MODIFIER|||||SMO||||),INTRON(MODIFIER||||SMO||CODING|NM_005631.4|3|)	GT:CLCAD2:DP	1/1:0,165:166
chr7	128845702	rs2075778	C	T	.	PASS	DP=368;FS=0.000;MQ=60.00;OND=2.717e-03;ReadPosRankSum=1.647;EFF=CUSTOM(MODIFIER|||||SMO||||),INTRON(MODIFIER||||SMO||CODING|NM_005631.4|4|)	GT:CLCAD2:DP	1/1:0,181:181
chr7	128846328	rs2228617	G	C	.	PASS	DP=986;FS=0.000;MQ=60.00;EFF=CUSTOM(MODIFIER|||||SMO||||),SYNONYMOUS_CODING(LOW|SILENT|ggG/ggC|G388|SMO||CODING|NM_005631.4|6|)	GT:CLCAD2:DP	1/1:0,572:572
chr7	128851640	rs200513404	G	A	.	PASS	DP=710;FS=2.374;MQ=60.00;OND=2.817e-03;ReadPosRankSum=0.724;EFF=CUSTOM(MODIFIER|||||SMO||||),INTRON(MODIFIER||||SMO||CODING|NM_005631.4|11|)	GT:CLCAD2:DP	0/1:189,377:566
chr7	128851980	rs77320475	G	A	.	PASS	DP=59;FS=0.000;MQ=60.00;OND=0.017;ReadPosRankSum=-0.633;EFF=CUSTOM(MODIFIER|||||SMO||||),SYNONYMOUS_CODING(LOW|SILENT|ccG/ccA|P684|SMO||CODING|NM_005631.4|12|)	GT:CLCAD2:DP	0/1:11,18:29
chr7	140434597	rs200465027	G	A	.	PUTATIVE_FP	DP=83;FS=0.000;MQ=60.49;ReadPosRankSum=1.567;EFF=CUSTOM(MODIFIER|||||BRAF||||),INTRON(MODIFIER||||BRAF||CODING|NM_004333.4|17|)	GT:CLCAD2:DP	1/.:0,18:70
chr7	140434597	.	G	GA	.	PUTATIVE_FP;HOMOPOLYMER	DP=83;IndelType=INS.NOVEL_2.;MQ=60.49;EFF=CUSTOM(MODIFIER|||||BRAF||||),INTRON(MODIFIER||||BRAF||CODING|NM_004333.4|17|)	GT:CLCAD2:DP	0/1:27,41:69
chr7	148508833	rs2072407	A	G	.	PASS	DP=997;FS=2.129;MQ=59.99;ReadPosRankSum=-0.730;EFF=CUSTOM(MODIFIER|||||EZH2||||),INTRON(MODIFIER||||EZH2||CODING|NM_004456.4|15|)	GT:CLCAD2:DP	0/1:310,306:616
chr7	148543525	rs10274535	A	G	.	PASS	DP=72;FS=0.000;MQ=60.00;ReadPosRankSum=0.197;EFF=CUSTOM(MODIFIER|||||EZH2||||),INTRON(MODIFIER||||EZH2||CODING|NM_004456.4|3|)	GT:CLCAD2:DP	0/1:17,19:36
chr7	148543693	rs3214332	TA	T	.	HOMOPOLYMER	DP=51;IndelType=DEL.NOVEL_2.;MQ=60.00;EFF=CUSTOM(MODIFIER|||||EZH2||||),INTRON(MODIFIER||||EZH2||CODING|NM_004456.4|2|)	GT:CLCAD2:DP	0/1:12,14:26
chr9	36840623	rs3780135	G	A	.	PASS	DP=434;FS=0.000;MQ=60.00;EFF=CUSTOM(MODIFIER|||||PAX5||||),SYNONYMOUS_CODING(LOW|SILENT|taC/taT|Y370|PAX5||CODING|NM_016734.1|10|);dbnsfpUniprot_acc=E7ERW5,E7EQT0;dbnsfpEnsembl_transcriptid=ENST00000523241,ENST00000520154,ENST00000522932;dbnsfpPolyphen2_HVAR_score=0.0,0.001;dbnsfpSIFT_score=0.070000	GT:CLCAD2:DP	1/1:0,217:217
chr9	37020622	rs2297105	A	C	.	PASS	DP=389;FS=0.000;MQ=60.00;OND=0.010;EFF=CUSTOM(MODIFIER|||||PAX5||||),INTRON(MODIFIER||||PAX5||CODING|NM_016734.1|2|)	GT:CLCAD2:DP	1/1:0,191:193
chr9	80343587	.	GA	G	.	PUTATIVE_FP;HOMOPOLYMER	DP=646;IndelType=DEL.NOVEL_2.;MQ=60.00;EFF=CUSTOM(MODIFIER|||||GNAQ||||),INTRON(MODIFIER||||GNAQ||CODING|NM_002072.3|5|)	GT:CLCAD2:DP	1/.:0,90:406
chr9	98209594	rs357564;COSM1638397	G	A	.	PASS	DP=586;FS=0.000;MQ=60.00;OND=1.706e-03;EFF=CUSTOM(MODIFIER|||||PTCH1||||),NON_SYNONYMOUS_CODING(MODERATE|MISSENSE|cCc/cTc|P1315L|PTCH1||CODING|NM_000264.3|23|);GENE=PTCH1_ENST00000430669;STRAND=-;CDS=c.3941C>T;AA=p.P1314L;CNT=1;dbnsfpUniprot_acc=Q13635-3,Q13635-2,Q13635;dbnsfpEnsembl_transcriptid=ENST00000331920,ENST00000437951,ENST00000421141,ENST00000418258,ENST00000430669,ENST00000375284,ENST00000429896,ENST00000375274;dbnsfpPolyphen2_HVAR_score=0.646,0.714,0.444;dbnsfpSIFT_score=0.220000	GT:CLCAD2:DP	1/1:0,309:310
chr9	98209613	.	C	G	.	PASS	DP=563;FS=0.000;MQ=60.00;ReadPosRankSum=-0.626;EFF=CUSTOM(MODIFIER|||||PTCH1||||),NON_SYNONYMOUS_CODING(MODERATE|MISSENSE|Gaa/Caa|E1309Q|PTCH1||CODING|NM_000264.3|23|);dbnsfpUniprot_acc=Q13635-3,Q13635-2,Q13635;dbnsfpEnsembl_transcriptid=ENST00000331920,ENST00000437951,ENST00000421141,ENST00000418258,ENST00000430669,ENST00000375284,ENST00000429896,ENST00000375274;dbnsfpPolyphen2_HVAR_score=0.277,0.445,0.202;dbnsfpSIFT_score=0.510000	GT:CLCAD2:DP	0/1:212,71:283
chr9	98239190	rs574688	G	C	.	PASS	DP=280;FS=0.000;MQ=60.00;ReadPosRankSum=-1.035;EFF=CUSTOM(MODIFIER|||||PTCH1||||),INTRON(MODIFIER||||PTCH1||CODING|NM_000264.3|10|)	GT:CLCAD2:DP	0/1:137,113:250
chr9	133761001	rs1056171	A	G	.	PASS	DP=938;FS=0.476;MQ=60.00;ReadPosRankSum=-0.228;EFF=CUSTOM(MODIFIER|||||ABL1||||),SYNONYMOUS_CODING(LOW|SILENT|ccA/ccG|P1127|ABL1||CODING|NM_007313.2|11|)	GT:CLCAD2:DP	0/1:264,230:494
chr9	135773000	rs5901000	G	GAA	.	PUTATIVE_FP;HOMOPOLYMER	DP=96;IndelType=INS.NOVEL_3.;MQ=56.77;EFF=CUSTOM(MODIFIER|||||TSC1||||),INTRON(MODIFIER||||TSC1||CODING|NM_000368.4|20|)	GT:CLCAD2:DP	0/1:26,10:48
chr9	135773000	.	GA	G	.	PUTATIVE_FP;HOMOPOLYMER	DP=96;IndelType=DEL.NOVEL_2.;MQ=56.77;EFF=CUSTOM(MODIFIER|||||TSC1||||),INTRON(MODIFIER||||TSC1||CODING|NM_000368.4|20|)	GT:CLCAD2:DP	0/1:38,11:49
chr9	139391636	rs2229974	G	A	.	PASS	DP=995;FS=0.000;MQ=60.00;OND=2.010e-03;EFF=CUSTOM(MODIFIER|||||NOTCH1||||),SYNONYMOUS_CODING(LOW|SILENT|gaC/gaT|D2185|NOTCH1||CODING|NM_017617.3|34|)	GT:CLCAD2:DP	1/1:0,627:628
chr9	139396408	rs3124594	A	G	.	PASS	DP=645;FS=3.204;MQ=60.00;ReadPosRankSum=-0.388;EFF=CUSTOM(MODIFIER|||||NOTCH1||||),INTRON(MODIFIER||||NOTCH1||CODING|NM_017617.3|29|)	GT:CLCAD2:DP	0/1:248,230:478
chr9	139397707	rs10521;COSM33747	G	A	.	PASS	DP=390;FS=0.367;MQ=60.00;OND=2.564e-03;ReadPosRankSum=-2.297;EFF=CUSTOM(MODIFIER|||||NOTCH1||||),SYNONYMOUS_CODING(LOW|SILENT|gaC/gaT|D1698|NOTCH1||CODING|NM_017617.3|27|);GENE=NOTCH1;STRAND=-;CDS=c.5094C>T;AA=p.D1698D;CNT=14	GT:CLCAD2:DP	0/1:88,107:196
chr9	139402663	rs3124597	T	C	.	PASS	DP=202;FS=0.000;MQ=60.00;ReadPosRankSum=0.096;EFF=CUSTOM(MODIFIER|||||NOTCH1||||),INTRON(MODIFIER||||NOTCH1||CODING|NM_017617.3|20|)	GT:CLCAD2:DP	0/1:59,50:109
chr9	139402908	rs3812603	T	C	.	PASS	DP=735;FS=0.541;MQ=60.00;ReadPosRankSum=4.120;EFF=CUSTOM(MODIFIER|||||NOTCH1||||),INTRON(MODIFIER||||NOTCH1||CODING|NM_017617.3|19|)	GT:CLCAD2:DP	0/1:371,368:740
chr9	139403554	rs3124598	T	C	.	PASS	DP=557;FS=0.982;MQ=59.15;OND=0.018;ReadPosRankSum=-1.134;EFF=CUSTOM(MODIFIER|||||NOTCH1||||),INTRON(MODIFIER||||NOTCH1||CODING|NM_017617.3|18|)	GT:CLCAD2:DP	0/1:130,136:275
chr9	139405261	rs3125001	C	T	.	PASS	DP=976;FS=0.467;MQ=60.00;ReadPosRankSum=0.300;EFF=CUSTOM(MODIFIER|||||NOTCH1||||),INTRON(MODIFIER||||NOTCH1||CODING|NM_017617.3|16|)	GT:CLCAD2:DP	0/1:226,267:493
chr9	139410424	rs3125006	A	G	.	PASS	DP=340;FS=0.000;MQ=60.00;EFF=CUSTOM(MODIFIER|||||NOTCH1||||),DOWNSTREAM(MODIFIER||||MIR4673||NON_CODING|NR_039820.1||),INTRON(MODIFIER||||NOTCH1||CODING|NM_017617.3|10|)	GT:CLCAD2:DP	1/1:0,168:168
chr10	8100647	rs2229359	C	T	.	PASS	DP=996;FS=1.256;MQ=60.00;ReadPosRankSum=0.179;EFF=CUSTOM(MODIFIER|||||GATA3||||),SYNONYMOUS_CODING(LOW|SILENT|gcC/gcT|A207|GATA3||CODING|NM_001002295.1|3|)	GT:CLCAD2:DP	0/1:496,442:939
chr10	8111409	rs422628	C	T	.	PASS	DP=999;FS=0.000;MQ=59.85;ReadPosRankSum=-0.516;EFF=CUSTOM(MODIFIER|||||GATA3||||),INTRON(MODIFIER||||GATA3||CODING|NM_001002295.1|4|)	GT:CLCAD2:DP	0/1:288,307:595
chr10	8111513	COSM1474805	T	TG	.	HOMOPOLYMER	DP=520;IndelType=INS.NOVEL_2.;MQ=59.18;EFF=CUSTOM(MODIFIER|||||GATA3||||),FRAME_SHIFT(HIGH||-/G|-335?|GATA3||CODING|NM_001002295.1|5|);GENE=GATA3;STRAND=+;CDS=c.1002_1003insG;AA=p.D336fs*17;CNT=2	GT:CLCAD2:DP	0/1:442,408:850
chr10	43595968	rs1800858	A	G	.	PASS	DP=636;FS=0.000;MQ=60.00;EFF=CUSTOM(MODIFIER|||||RET||||),SYNONYMOUS_CODING(LOW|SILENT|gcA/gcG|A45|RET||CODING|NM_020975.4|2|)	GT:CLCAD2:DP	1/1:0,763:763
chr10	43606687	rs1800860	A	G	.	PASS	DP=988;FS=0.465;MQ=60.00;ReadPosRankSum=0.614;EFF=CUSTOM(MODIFIER|||||RET||||),SYNONYMOUS_CODING(LOW|SILENT|gcA/gcG|A432|RET||CODING|NM_020975.4|7|)	GT:CLCAD2:DP	0/1:567,595:1162
chr10	43607756	rs3026750	G	A	.	PASS	DP=756;FS=6.228;MQ=60.03;OND=2.646e-03;ReadPosRankSum=-2.424;EFF=CUSTOM(MODIFIER|||||RET||||),INTRON(MODIFIER||||RET||CODING|NM_020975.4|8|)	GT:CLCAD2:DP	1/1:0,586:588
chr10	43607759	rs34827976	GC	G	.	PASS	DP=755;IndelType=DEL.NOVEL_2.;MQ=60.03;EFF=CUSTOM(MODIFIER|||||RET||||),INTRON(MODIFIER||||RET||CODING|NM_020975.4|8|)	GT:CLCAD2:DP	1/1:0,582:585
chr10	43612226	rs760466	C	T	.	PASS	DP=135;FS=0.000;MQ=60.00;OND=0.089;ReadPosRankSum=1.761;EFF=CUSTOM(MODIFIER|||||RET||||),INTRON(MODIFIER||||RET||CODING|NM_020975.4|12|)	GT:CLCAD2:DP	1/1:0,57:63
chr10	43613843	rs1800861	G	T	.	PASS	DP=732;FS=0.000;MQ=60.00;EFF=CUSTOM(MODIFIER|||||RET||||),SYNONYMOUS_CODING(LOW|SILENT|ctG/ctT|L769|RET||CODING|NM_020975.4|13|)	GT:CLCAD2:DP	1/1:0,367:367
chr10	43617506	.	A	G	.	PASS	DP=506;FS=7.384;MQ=60.00;OND=1.976e-03;ReadPosRankSum=0.985;EFF=CUSTOM(MODIFIER|||||RET||||),INTRON(MODIFIER||||RET||CODING|NM_020975.4|16|)	GT:CLCAD2:DP	0/1:677,233:911
chr10	43622217	rs2075912	T	C	.	PASS	DP=971;FS=0.000;MQ=60.00;EFF=CUSTOM(MODIFIER|||||RET||||),INTRON(MODIFIER||||RET||CODING|NM_020975.4|19|)	GT:CLCAD2:DP	1/1:0,633:634
chr10	89720791	.	A	G	.	PUTATIVE_FP	DP=374;FS=0.000;MQ=57.51;ReadPosRankSum=-1.941;EFF=CUSTOM(MODIFIER|||||PTEN||||),SYNONYMOUS_CODING(LOW|SILENT|gaA/gaG|E314|PTEN||CODING|NM_000314.4|8|)	GT:CLCAD2:DP	0/1:170,15:185
chr10	89720907	rs555895	T	G	.	PASS	DP=298;FS=0.000;MQ=59.88;OND=6.711e-03;EFF=CUSTOM(MODIFIER|||||PTEN||||),INTRON(MODIFIER||||PTEN||CODING|NM_000314.4|8|)	GT:CLCAD2:DP	1/1:0,145:146
chr10	90771829	rs2234978	T	C	.	PASS	DP=568;FS=0.000;MQ=60.00;EFF=CUSTOM(MODIFIER|||||FAS||||),SYNONYMOUS_CODING(LOW|SILENT|acT/acC|T214|FAS||CODING|NM_000043.4|7|)	GT:CLCAD2:DP	1/1:0,283:283
chr10	104264107	rs2274351	C	T	.	PASS	DP=708;FS=0.000;MQ=60.00;OND=2.825e-03;ReadPosRankSum=-0.386;EFF=CUSTOM(MODIFIER|||||SUFU||||),INTRON(MODIFIER||||SUFU||CODING|NM_016169.3|1|),UPSTREAM(MODIFIER||||ACTR1A||CODING|NM_005736.3||)	GT:CLCAD2:DP	1/1:0,357:358
chr10	104356822	rs10786690	A	G	.	PASS	DP=384;FS=0.000;MQ=60.00;EFF=CUSTOM(MODIFIER|||||SUFU||||),INTRON(MODIFIER||||SUFU||CODING|NM_016169.3|6|)	GT:CLCAD2:DP	1/1:0,193:193
chr10	104387019	rs12414407	T	C	.	PASS	DP=170;FS=0.000;MQ=60.00;OND=5.882e-03;ReadPosRankSum=-0.652;EFF=CUSTOM(MODIFIER|||||SUFU||||),INTRON(MODIFIER||||SUFU||CODING|NM_016169.3|11|)	GT:CLCAD2:DP	1/1:0,167:168
chr10	104389932	rs4917980	T	G	.	PASS	DP=324;FS=0.000;MQ=60.00;EFF=CUSTOM(MODIFIER|||||SUFU||||),UTR_3_PRIME(MODIFIER||||SUFU||CODING|NM_016169.3|12|)	GT:CLCAD2:DP	1/1:0,166:166
chr10	123239112	rs1047057;COSM147070	G	A	.	PASS	DP=287;FS=0.000;MQ=60.00;ReadPosRankSum=-3.336;EFF=CUSTOM(MODIFIER|||||FGFR2||||),UTR_3_PRIME(MODIFIER||||FGFR2||CODING|NM_022970.3|18|);GENE=FGFR2_ENST00000357555;STRAND=-;CDS=c.2107C>T;AA=p.L703L;CNT=1	GT:CLCAD2:DP	0/1:89,56:145
chr10	123243197	rs2278202;COSN163794	G	A	.	PASS	DP=176;FS=0.000;MQ=60.00;ReadPosRankSum=-0.520;EFF=CUSTOM(MODIFIER|||||FGFR2||||),INTRON(MODIFIER||||FGFR2||CODING|NM_022970.3|17|);GENE=FGFR2;STRAND=-	GT:CLCAD2:DP	0/1:58,30:88
chr10	123247669	rs111564057	AC	A	.	PASS	DP=675;IndelType=DEL.NOVEL_2.;MQ=60.06;EFF=CUSTOM(MODIFIER|||||FGFR2||||),INTRON(MODIFIER||||FGFR2||CODING|NM_022970.3|13|)	GT:CLCAD2:DP	0/1:110,227:338
chr10	123256329	rs372610391	CT	C	.	PUTATIVE_FP;HOMOPOLYMER	DP=635;IndelType=DEL.NOVEL_2.;MQ=60.00;EFF=CUSTOM(MODIFIER|||||FGFR2||||),INTRON(MODIFIER||||FGFR2||CODING|NM_022970.3|12|)	GT:CLCAD2:DP	1/.:0,87:360
chr10	123298158	rs1047100	T	C	.	PASS	DP=668;FS=0.000;MQ=59.97;ReadPosRankSum=3.818;EFF=CUSTOM(MODIFIER|||||FGFR2||||),SYNONYMOUS_CODING(LOW|SILENT|gtA/gtG|V232|FGFR2||CODING|NM_022970.3|6|)	GT:CLCAD2:DP	0/1:232,102:334
chr11	533769	.	T	C	.	PUTATIVE_FP	DP=86;FS=0.000;MQ=60.00;ReadPosRankSum=0.599;EFF=CUSTOM(MODIFIER|||||HRAS||||),NON_SYNONYMOUS_CODING(MODERATE|MISSENSE|tAc/tGc|Y96C|HRAS||CODING|NM_005343.2|3|),UPSTREAM(MODIFIER||||LRRC56||CODING|NM_198075.3||);dbnsfpUniprot_acc=P01112-2,P01112;dbnsfpEnsembl_transcriptid=ENST00000397594,ENST00000397596,ENST00000451590,ENST00000417302,ENST00000311189;dbnsfpPolyphen2_HVAR_score=0.333,0.992;dbnsfpSIFT_score=0.000000;dbnsfpInterpro_domain=Small_GTP-binding_protein_domain_(1),	GT:CLCAD2:DP	0/1:69,10:79
chr11	32417945	rs16754;COSM1353508	T	C	.	PASS	DP=557;FS=1.817;MQ=60.00;OND=1.795e-03;ReadPosRankSum=-0.544;EFF=CUSTOM(MODIFIER|||||WT1||||),SYNONYMOUS_CODING(LOW|SILENT|cgA/cgG|R369|WT1||CODING|NM_024426.4|7|);GENE=WT1;STRAND=-;CDS=c.903A>G;AA=p.R301R;CNT=1;dbnsfpEnsembl_transcriptid=ENST00000527882	GT:CLCAD2:DP	0/1:149,258:407
chr11	32449417	rs5030171	C	G	.	PASS	DP=170;FS=0.000;MQ=60.00;ReadPosRankSum=0.453;EFF=CUSTOM(MODIFIER|||||WT1||||),INTRON(MODIFIER||||WT1||CODING|NM_024426.4|3|)	GT:CLCAD2:DP	0/1:50,40:90
chr11	32449420	rs5030170	C	A	.	PASS	DP=174;FS=0.000;MQ=60.00;OND=0.011;ReadPosRankSum=0.365;EFF=CUSTOM(MODIFIER|||||WT1||||),INTRON(MODIFIER||||WT1||CODING|NM_024426.4|3|)	GT:CLCAD2:DP	0/1:50,38:89
chr11	32449661	rs2234585	G	A	.	PASS	DP=745;FS=1.231;MQ=60.00;OND=1.342e-03;ReadPosRankSum=-0.068;EFF=CUSTOM(MODIFIER|||||WT1||||),INTRON(MODIFIER||||WT1||CODING|NM_024426.4|2|)	GT:CLCAD2:DP	0/1:143,335:478
chr11	47238522	rs326212	T	C	.	PASS	DP=898;FS=0.000;MQ=60.00;OND=2.227e-03;ReadPosRankSum=-1.030;EFF=CUSTOM(MODIFIER|||||DDB2||||),SYNONYMOUS_CODING(LOW|SILENT|acT/acC|T126|DDB2||CODING|NM_000107.2|3|)	GT:CLCAD2:DP	1/1:0,790:791
chr11	47260319	rs901746	A	G	.	PASS	DP=999;FS=0.000;MQ=60.00;OND=1.001e-03;ReadPosRankSum=-0.713;EFF=CUSTOM(MODIFIER|||||DDB2||||),DOWNSTREAM(MODIFIER||||ACP2||CODING|NM_001610.2||),INTRON(MODIFIER||||DDB2||CODING|NM_000107.2|9|)	GT:CLCAD2:DP	1/1:0,745:746
chr11	64572557	rs540012	A	G	.	PASS	DP=725;FS=0.000;MQ=60.00;OND=5.517e-03;ReadPosRankSum=1.026;EFF=CUSTOM(MODIFIER|||||MEN1||||),SYNONYMOUS_CODING(LOW|SILENT|caT/caC|H438|MEN1||CODING|NM_130803.2|9|),UPSTREAM(MODIFIER||||MAP4K2||CODING|NM_004579.3||)	GT:CLCAD2:DP	1/1:0,364:366
chr11	64572602	rs2071313	G	A	.	PASS	DP=733;FS=0.000;MQ=60.00;ReadPosRankSum=4.098;EFF=CUSTOM(MODIFIER|||||MEN1||||),SYNONYMOUS_CODING(LOW|SILENT|gaC/gaT|D423|MEN1||CODING|NM_130803.2|9|),UPSTREAM(MODIFIER||||MAP4K2||CODING|NM_004579.3||)	GT:CLCAD2:DP	0/1:190,176:366
chr11	64575505	rs607969;COSM23054	C	T	.	PASS	DP=949;FS=0.000;MQ=60.00;OND=2.107e-03;ReadPosRankSum=-1.955;EFF=CUSTOM(MODIFIER|||||MEN1||||),NON_SYNONYMOUS_CODING(MODERATE|MISSENSE|cGg/cAg|R176Q|MEN1||CODING|NM_130803.2|3|),UPSTREAM(MODIFIER||||MAP4K2||CODING|NM_004579.3||);GENE=MEN1;STRAND=-;CDS=c.512G>A;AA=p.R171Q;CNT=1;dbnsfpUniprot_acc=O00255-2,O00255-3,O00255;dbnsfpEnsembl_transcriptid=ENST00000377316,ENST00000377321,ENST00000377326,ENST00000312049,ENST00000315422,ENST00000337652,ENST00000394376,ENST00000394374,ENST00000443283,ENST00000377313,ENST00000440873,ENST00000450708,ENST00000413626;dbnsfpPolyphen2_HVAR_score=0.444,0.086,0.661;dbnsfpSIFT_score=0.050000	GT:CLCAD2:DP	0/1:244,232:477
chr11	108098459	rs2066734	TAA	T	.	PASS	DP=347;IndelType=DEL.NOVEL_3.;MQ=59.99;EFF=CUSTOM(MODIFIER|||||ATM||||),INTRON(MODIFIER||||ATM||CODING|NM_000051.3|2|)	GT:CLCAD2:DP	1/1:0,175:176
chr11	108100105	rs11390378	G	GT,GTT	.	HOMOPOLYMER	DP=486;IndelType=MULTIALLELIC_INDEL;MQ=60.18;EFF=CUSTOM(MODIFIER|||||ATM||||),INTRON(MODIFIER||||ATM||CODING|NM_000051.3|4|)	GT:CLCAD2:DP	0/1/2:103,127,19:252
chr11	108119615	rs35813860	CA	C	.	PUTATIVE_FP;HOMOPOLYMER	DP=303;IndelType=DEL.NOVEL_2.;MQ=59.99;EFF=CUSTOM(MODIFIER|||||ATM||||),INTRON(MODIFIER||||ATM||CODING|NM_000051.3|8|)	GT:CLCAD2:DP	1/.:0,31:152
chr11	108121410	rs34325032	C	CT	.	PUTATIVE_FP;HOMOPOLYMER	DP=237;IndelType=INS.NOVEL_2.;MQ=60.14;EFF=CUSTOM(MODIFIER|||||ATM||||),INTRON(MODIFIER||||ATM||CODING|NM_000051.3|9|)	GT:CLCAD2:DP	0/1:59,58:120
chr11	108141955	rs373881770	CT	C	.	PUTATIVE_FP;HOMOPOLYMER	DP=288;IndelType=DEL.NOVEL_2.;MQ=59.98;EFF=CUSTOM(MODIFIER|||||ATM||||),INTRON(MODIFIER||||ATM||CODING|NM_000051.3|19|)	GT:CLCAD2:DP	1/.:0,32:146
chr11	108151707	rs4987984	T	TA	.	PUTATIVE_FP	DP=60;IndelType=INS.NOVEL_2.;MQ=60.00;EFF=CUSTOM(MODIFIER|||||ATM||||),INTRON(MODIFIER||||ATM||CODING|NM_000051.3|23|)	GT:CLCAD2:DP	1/1:0,26:30
chr11	108183167	rs659243	A	G	.	PASS	DP=128;FS=0.000;MQ=60.00;EFF=CUSTOM(MODIFIER|||||ATM||||),NON_SYNONYMOUS_CODING(MODERATE|MISSENSE|aAt/aGt|N1983S|ATM||CODING|NM_000051.3|40|);dbnsfpUniprot_acc=E9PFP9,Q13315;dbnsfpEnsembl_transcriptid=ENST00000278616,ENST00000452508;dbnsfpPolyphen2_HVAR_score=0.0,0.0;dbnsfpSIFT_score=1.000000;dbnsfpInterpro_domain=PIK-related_kinase_(1),Armadillo-type_fold_(1),	GT:CLCAD2:DP	1/1:0,65:65
chr11	108188266	rs58978479	AT	A	.	PUTATIVE_FP;HOMOPOLYMER	DP=928;IndelType=DEL.NOVEL_2.;MQ=60.00;EFF=CUSTOM(MODIFIER|||||ATM||||),INTRON(MODIFIER||||ATM||CODING|NM_000051.3|43|)	GT:CLCAD2:DP	0/1:357,117:497
chr11	108225483	rs664982	C	T	.	PASS	DP=419;FS=0.000;MQ=59.96;OND=9.547e-03;ReadPosRankSum=-0.291;EFF=CUSTOM(MODIFIER|||||ATM||||),INTRON(MODIFIER||||ATM||CODING|NM_000051.3|60|)	GT:CLCAD2:DP	1/1:0,207:209
chr11	108225661	rs664143	A	G	.	PASS	DP=258;FS=0.000;MQ=60.00;EFF=CUSTOM(MODIFIER|||||ATM||||),INTRON(MODIFIER||||ATM||CODING|NM_000051.3|61|)	GT:CLCAD2:DP	1/1:0,128:128
chr12	25362777	rs1137282	A	G	.	PASS	DP=207;FS=0.000;MQ=60.00;ReadPosRankSum=-0.912;EFF=CUSTOM(MODIFIER|||||KRAS||||),DOWNSTREAM(MODIFIER||||LYRM5||CODING|NM_001001660.2||),UTR_3_PRIME(MODIFIER||||KRAS||CODING|NM_033360.2|6|)	GT:CLCAD2:DP	0/1:31,74:105
chr12	25368462	rs4362222	C	T	.	PASS	DP=704;FS=0.000;MQ=60.00;EFF=CUSTOM(MODIFIER|||||KRAS||||),SYNONYMOUS_CODING(LOW|SILENT|agG/agA|R161|KRAS||CODING|NM_033360.2|5|)	GT:CLCAD2:DP	1/1:0,367:367
chr12	49422626	.	A	G	.	PASS	DP=996;FS=1.937;MQ=60.00;OND=1.004e-03;ReadPosRankSum=7.362;EFF=CUSTOM(MODIFIER|||||KMT2D||||),SYNONYMOUS_CODING(LOW|SILENT|tcT/tcC|S4789|MLL2||CODING|NM_003482.3|45|)	GT:CLCAD2:DP	0/1:560,41:602
chr12	49422795	rs11168828	G	A	.	PASS	DP=995;FS=0.000;MQ=60.01;OND=3.015e-03;ReadPosRankSum=-0.373;EFF=CUSTOM(MODIFIER|||||KMT2D||||),INTRON(MODIFIER||||MLL2||CODING|NM_003482.3|44|)	GT:CLCAD2:DP	0/1:263,249:514
chr12	49427919	rs61942218	T	C	.	PASS	DP=704;FS=3.468;MQ=60.00;ReadPosRankSum=1.711;EFF=CUSTOM(MODIFIER|||||KMT2D||||),SYNONYMOUS_CODING(LOW|SILENT|ccA/ccG|P3557|MLL2||CODING|NM_003482.3|38|)	GT:CLCAD2:DP	0/1:217,213:430
chr12	49439659	rs833818	C	T	.	PASS	DP=983;FS=0.000;MQ=59.99;OND=2.035e-03;ReadPosRankSum=-0.864;EFF=CUSTOM(MODIFIER|||||KMT2D||||),INTRON(MODIFIER||||MLL2||CODING|NM_003482.3|18|)	GT:CLCAD2:DP	1/1:0,520:521
chr12	56477694	rs2271194	A	T	.	PASS	DP=996;FS=0.000;MQ=60.00;OND=4.016e-03;EFF=CUSTOM(MODIFIER|||||ERBB3||||),INTRON(MODIFIER||||ERBB3||CODING|NM_001982.3|2|)	GT:CLCAD2:DP	1/1:0,509:511
chr12	56492739	rs372817506	CT	C	.	PUTATIVE_FP;HOMOPOLYMER	DP=605;IndelType=DEL.NOVEL_2.;MQ=60.00;EFF=CUSTOM(MODIFIER|||||ERBB3||||),INTRON(MODIFIER||||ERBB3||CODING|NM_001982.3|23|)	GT:CLCAD2:DP	1/.:0,77:350
chr12	56493822	rs2292238	A	C	.	PASS	DP=764;FS=10.957;MQ=60.00;ReadPosRankSum=3.489;EFF=CUSTOM(MODIFIER|||||ERBB3||||),INTRON(MODIFIER||||ERBB3||CODING|NM_001982.3|25|),UPSTREAM(MODIFIER||||PA2G4||CODING|NM_006191.2||)	GT:CLCAD2:DP	0/1:334,327:661
chr12	56494991	rs2271189	G	A	.	PASS	DP=373;FS=0.373;MQ=60.00;ReadPosRankSum=1.126;EFF=CUSTOM(MODIFIER|||||ERBB3||||),SYNONYMOUS_CODING(LOW|SILENT|agG/agA|R1116|ERBB3||CODING|NM_001982.3|27|),UPSTREAM(MODIFIER||||PA2G4||CODING|NM_006191.2||)	GT:CLCAD2:DP	0/1:94,98:192
chr12	58144665	rs2069502	C	T	.	PASS	DP=411;FS=0.000;MQ=60.00;ReadPosRankSum=0.154;EFF=CUSTOM(MODIFIER|||||CDK4||||),DOWNSTREAM(MODIFIER||||TSPAN31||CODING|NM_005981.3||),INTRON(MODIFIER||||CDK4||CODING|NM_000075.3|4|),UPSTREAM(MODIFIER||||MARCH9||CODING|NM_138396.5||)	GT:CLCAD2:DP	0/1:131,77:208
chr12	112915434	rs41279090	C	T	.	PASS	DP=995;FS=3.500;MQ=60.00;ReadPosRankSum=2.167;EFF=CUSTOM(MODIFIER|||||PTPN11||||),INTRON(MODIFIER||||PTPN11||CODING|NM_002834.3|7|)	GT:CLCAD2:DP	0/1:279,314:593
chr12	121416864	rs1800574	C	T	.	PASS	DP=284;FS=0.000;MQ=60.00;ReadPosRankSum=0.789;EFF=CUSTOM(MODIFIER|||||HNF1A||||),NON_SYNONYMOUS_CODING(MODERATE|MISSENSE|gCc/gTc|A98V|HNF1A||CODING|NM_000545.5|1|);dbnsfpUniprot_acc=F5H0K0,P20823,E7EUQ4,E7EMR0;dbnsfpEnsembl_transcriptid=ENST00000257555,ENST00000535125,ENST00000543536,ENST00000544680,ENST00000537424,ENST00000543027,ENST00000545458,ENST00000541395,ENST00000340577,ENST00000344370,ENST00000544413;dbnsfpPolyphen2_HVAR_score=0.056,0.141,0.195,0.131;dbnsfpSIFT_score=0.090000;dbnsfpInterpro_domain=Hepatocyte_nuclear_factor_1,_N-terminal_(1),Lambda_repressor-like,_DNA-binding_(2),	GT:CLCAD2:DP	0/1:51,89:140
chr12	121426901	rs12427353	G	C	.	PASS	DP=988;FS=0.227;MQ=59.98;OND=2.024e-03;ReadPosRankSum=1.825;EFF=CUSTOM(MODIFIER|||||HNF1A||||),INTRON(MODIFIER||||HNF1A||CODING|NM_000545.5|2|)	GT:CLCAD2:DP	0/1:268,297:566
chr12	121432117	rs56348580	G	C	.	PUTATIVE_FP	DP=860;FS=0.000;MQ=60.00;ReadPosRankSum=-6.079;EFF=CUSTOM(MODIFIER|||||HNF1A||||),SYNONYMOUS_CODING(LOW|SILENT|ggG/ggC|G288|HNF1A||CODING|NM_000545.5|4|)	GT:CLCAD2:DP	0/1:245,221:466
chr12	121434630	rs58371019;COSM1645167	C	CTCATTCAT	.	PASS	DP=557;IndelType=INS.NOVEL_9.;MQ=60.00;EFF=CUSTOM(MODIFIER|||||HNF1A||||),INTRON(MODIFIER||||HNF1A||CODING|NM_000545.5|6|);GENE=HNF1A_ENST00000543427;STRAND=+;CDS=c.1043_1044insTCATTCAT;AA=p.T354fs*25;CNT=6	GT:CLCAD2:DP	1/1:0,279:288
chr12	121434833	rs2259852	G	A	.	PASS	DP=687;FS=3.104;MQ=60.00;OND=2.911e-03;ReadPosRankSum=1.328;EFF=CUSTOM(MODIFIER|||||HNF1A||||),INTRON(MODIFIER||||HNF1A||CODING|NM_000545.5|6|)	GT:CLCAD2:DP	0/1:424,446:871
chr12	121435475	rs2464195	G	A	.	PASS	DP=443;FS=1.896;MQ=60.00;OND=2.257e-03;ReadPosRankSum=4.282;EFF=CUSTOM(MODIFIER|||||HNF1A||||),INTRON(MODIFIER||||HNF1A||CODING|NM_000545.5|7|);dbnsfpUniprot_acc=E7EUQ4;dbnsfpEnsembl_transcriptid=ENST00000340577;dbnsfpPolyphen2_HVAR_score=0.001;dbnsfpSIFT_score=0.150000	GT:CLCAD2:DP	0/1:255,262:517
chr12	121437114	rs55834942;COSM1559373	G	A	.	PASS	DP=998;FS=0.000;MQ=59.97;ReadPosRankSum=-0.513;EFF=CUSTOM(MODIFIER|||||HNF1A||||),DOWNSTREAM(MODIFIER||||C12orf43||CODING|NM_022895.1||),SYNONYMOUS_CODING(LOW|SILENT|acG/acA|T515|HNF1A||CODING|NM_000545.5|8|);GENE=HNF1A;STRAND=+;CDS=c.1545G>A;AA=p.T515T;CNT=3	GT:CLCAD2:DP	0/1:804,865:1670
chr12	121437221	rs1169304	T	C	.	PASS	DP=515;FS=0.000;MQ=60.00;OND=3.883e-03;ReadPosRankSum=0.136;EFF=CUSTOM(MODIFIER|||||HNF1A||||),DOWNSTREAM(MODIFIER||||C12orf43||CODING|NM_022895.1||),INTRON(MODIFIER||||HNF1A||CODING|NM_000545.5|8|);dbnsfpEnsembl_transcriptid=ENST00000541395	GT:CLCAD2:DP	1/1:0,278:279
chr12	121438844	rs735396	T	C	.	PASS	DP=309;FS=0.000;MQ=60.00;ReadPosRankSum=0.176;EFF=CUSTOM(MODIFIER|||||HNF1A||||),DOWNSTREAM(MODIFIER||||C12orf43||CODING|NM_022895.1||),INTRON(MODIFIER||||HNF1A||CODING|NM_000545.5|9|)	GT:CLCAD2:DP	0/1:76,78:154
chr13	28589267	rs4073630	C	T	.	PASS	DP=997;FS=0.866;MQ=60.00;ReadPosRankSum=0.699;EFF=CUSTOM(MODIFIER|||||FLT3||||),INTRON(MODIFIER||||FLT3||CODING|NM_004119.2|22|)	GT:CLCAD2:DP	0/1:461,130:591
chr13	28597447	rs35829721	ATC	A	.	PASS	DP=240;IndelType=DEL.NOVEL_3.;MQ=58.25;EFF=CUSTOM(MODIFIER|||||FLT3||||),INTRON(MODIFIER||||FLT3||CODING|NM_004119.2|19|)	GT:CLCAD2:DP	0/1:89,33:122
chr13	28607989	rs2491223	T	G	.	PASS	DP=428;FS=0.000;MQ=60.00;OND=4.673e-03;ReadPosRankSum=0.108;EFF=CUSTOM(MODIFIER|||||FLT3||||),INTRON(MODIFIER||||FLT3||CODING|NM_004119.2|15|)	GT:CLCAD2:DP	0/1:197,19:217
chr13	28609825	rs2491227	A	G	.	PASS	DP=235;FS=1.223;MQ=60.00;OND=4.255e-03;ReadPosRankSum=-0.101;EFF=CUSTOM(MODIFIER|||||FLT3||||),INTRON(MODIFIER||||FLT3||CODING|NM_004119.2|11|)	GT:CLCAD2:DP	0/1:126,38:165
chr13	28609846	rs2491228	A	T	.	PASS	DP=233;FS=0.592;MQ=60.00;OND=8.584e-03;ReadPosRankSum=0.827;EFF=CUSTOM(MODIFIER|||||FLT3||||),INTRON(MODIFIER||||FLT3||CODING|NM_004119.2|11|)	GT:CLCAD2:DP	0/1:126,37:164
chr13	28610183	rs2491231	A	G	.	PASS	DP=993;FS=0.852;MQ=60.00;OND=1.007e-03;ReadPosRankSum=-6.768;EFF=CUSTOM(MODIFIER|||||FLT3||||),INTRON(MODIFIER||||FLT3||CODING|NM_004119.2|10|)	GT:CLCAD2:DP	0/1:672,207:880
chr13	28623699	rs9507985	G	T	.	PASS	DP=902;FS=0.281;MQ=59.97;ReadPosRankSum=0.848;EFF=CUSTOM(MODIFIER|||||FLT3||||),INTRON(MODIFIER||||FLT3||CODING|NM_004119.2|7|)	GT:CLCAD2:DP	0/1:353,109:462
chr13	28623759	rs9513004	C	T	.	PASS	DP=998;FS=0.860;MQ=59.97;ReadPosRankSum=0.194;EFF=CUSTOM(MODIFIER|||||FLT3||||),INTRON(MODIFIER||||FLT3||CODING|NM_004119.2|7|)	GT:CLCAD2:DP	0/1:400,118:518
chr13	28623938	rs67491524	G	GA	.	HOMOPOLYMER	DP=100;IndelType=INS.NOVEL_2.;MQ=60.00;EFF=CUSTOM(MODIFIER|||||FLT3||||),INTRON(MODIFIER||||FLT3||CODING|NM_004119.2|6|)	GT:CLCAD2:DP	0/1:40,11:51
chr13	28636084	rs7338903	G	A	.	PASS	DP=879;FS=0.000;MQ=60.00;OND=2.275e-03;EFF=CUSTOM(MODIFIER|||||FLT3||||),SYNONYMOUS_CODING(LOW|SILENT|gaC/gaT|D96|FLT3||CODING|NM_004119.2|3|)	GT:CLCAD2:DP	1/1:0,565:566
chr13	31722620	rs35594388	TA	T	.	PUTATIVE_FP;HOMOPOLYMER	DP=253;IndelType=DEL.NOVEL_2.;MQ=60.00;EFF=CUSTOM(MODIFIER|||||HSPH1||||),INTRON(MODIFIER||||HSPH1||CODING|NM_006644.2|8|)	GT:CLCAD2:DP	1/.:0,71:128
chr13	31722620	.	TAA	T	.	PUTATIVE_FP;HOMOPOLYMER	DP=253;IndelType=DEL.NOVEL_3.;MQ=60.00;EFF=CUSTOM(MODIFIER|||||HSPH1||||),INTRON(MODIFIER||||HSPH1||CODING|NM_006644.2|8|)	GT:CLCAD2:DP	1/.:0,31:128
chr13	31725260	rs11556147	A	G	.	PASS	DP=983;FS=0.000;MQ=60.00;OND=2.035e-03;ReadPosRankSum=1.816;EFF=CUSTOM(MODIFIER|||||HSPH1||||),SYNONYMOUS_CODING(LOW|SILENT|ttT/ttC|F244|HSPH1||CODING|NM_006644.2|7|)	GT:CLCAD2:DP	1/1:0,575:576
chr13	31725732	rs4941772	A	C	.	PASS	DP=596;FS=0.000;MQ=60.00;EFF=CUSTOM(MODIFIER|||||HSPH1||||),INTRON(MODIFIER||||HSPH1||CODING|NM_006644.2|6|)	GT:CLCAD2:DP	1/1:0,301:301
chr13	31729729	rs1047086	A	G	.	PASS	DP=237;FS=0.000;MQ=60.00;EFF=CUSTOM(MODIFIER|||||HSPH1||||),SYNONYMOUS_CODING(LOW|SILENT|aaT/aaC|N76|HSPH1||CODING|NM_006644.2|3|)	GT:CLCAD2:DP	1/1:0,117:117
chr13	32905219	.	AT	A	.	PUTATIVE_FP;HOMOPOLYMER	DP=391;IndelType=DEL.NOVEL_2.;MQ=60.00;EFF=CUSTOM(MODIFIER|||||BRCA2||||),INTRON(MODIFIER||||BRCA2||CODING|NM_000059.3|9|)	GT:CLCAD2:DP	0/1:154,42:196
chr13	32905265	rs206073	G	A	.	PASS	DP=390;FS=3.022;MQ=60.00;OND=5.128e-03;ReadPosRankSum=2.437;EFF=CUSTOM(MODIFIER|||||BRCA2||||),INTRON(MODIFIER||||BRCA2||CODING|NM_000059.3|9|)	GT:CLCAD2:DP	1/1:0,193:195
chr13	32906729	rs144848;COSM147663	A	C	.	PASS	DP=705;FS=0.000;MQ=59.94;EFF=CUSTOM(MODIFIER|||||BRCA2||||),NON_SYNONYMOUS_CODING(MODERATE|MISSENSE|Aat/Cat|N372H|BRCA2||CODING|NM_000059.3|10|);GENE=BRCA2_ENST00000544455;STRAND=+;CDS=c.1114A>C;AA=p.N372H;CNT=1;dbnsfpEnsembl_transcriptid=ENST00000380152,ENST00000544455,ENST00000530893;dbnsfpSIFT_score=0.110000	GT:CLCAD2:DP	1/1:0,357:357
chr13	32913055	rs206075	A	G	.	PASS	DP=47;FS=0.000;MQ=60.00;EFF=CUSTOM(MODIFIER|||||BRCA2||||),SYNONYMOUS_CODING(LOW|SILENT|ctA/ctG|L1521|BRCA2||CODING|NM_000059.3|11|)	GT:CLCAD2:DP	1/1:0,24:24
chr13	32913691	rs28897734	C	T	.	PASS	DP=134;FS=0.000;MQ=60.00;ReadPosRankSum=0.180;EFF=CUSTOM(MODIFIER|||||BRCA2||||),SYNONYMOUS_CODING(LOW|SILENT|tcC/tcT|S1733|BRCA2||CODING|NM_000059.3|11|)	GT:CLCAD2:DP	0/1:16,52:68
chr13	32929387	rs169547	T	C	.	PASS	DP=248;FS=0.000;MQ=60.00;EFF=CUSTOM(MODIFIER|||||BRCA2||||),NON_SYNONYMOUS_CODING(MODERATE|MISSENSE|gTa/gCa|V2466A|BRCA2||CODING|NM_000059.3|14|);dbnsfpEnsembl_transcriptid=ENST00000380152,ENST00000544455;dbnsfpSIFT_score=1.000000	GT:CLCAD2:DP	1/1:0,160:160
chr13	48916895	rs520342;COSN164493	C	T	.	PASS	DP=80;FS=0.000;MQ=60.00;ReadPosRankSum=-0.525;EFF=CUSTOM(MODIFIER|||||RB1||||),INTRON(MODIFIER||||RB1||CODING|NM_000321.2|3|);GENE=RB1;STRAND=+	GT:CLCAD2:DP	0/1:21,19:40
chr13	48919358	rs198617	T	G	.	PASS	DP=50;FS=0.000;MQ=60.00;EFF=CUSTOM(MODIFIER|||||RB1||||),INTRON(MODIFIER||||RB1||CODING|NM_000321.2|4|)	GT:CLCAD2:DP	1/1:0,25:25
chr13	48941595	rs148641922	T	C	.	PASS	DP=684;FS=0.000;MQ=60.00;ReadPosRankSum=-1.617;EFF=CUSTOM(MODIFIER|||||RB1||||),INTRON(MODIFIER||||RB1||CODING|NM_000321.2|9|)	GT:CLCAD2:DP	0/1:126,218:344
chr13	49051012	rs3020646	C	T	.	PASS	DP=298;FS=0.000;MQ=60.00;EFF=CUSTOM(MODIFIER|||||RB1||||),INTRON(MODIFIER||||RB1||CODING|NM_000321.2|25|)	GT:CLCAD2:DP	1/1:0,149:149
chr13	49051481	rs3092904;COSM147687	T	A	.	PASS	DP=395;FS=0.000;MQ=60.00;ReadPosRankSum=-1.285;EFF=CUSTOM(MODIFIER|||||RB1||||),INTRON(MODIFIER||||RB1||CODING|NM_000321.2|25|);GENE=RB1;STRAND=+;CDS=c.2664-10T>A;AA=p.?;CNT=1	GT:CLCAD2:DP	0/1:59,136:195
chr13	103514091	rs7982448	T	C	.	PASS	DP=224;FS=0.000;MQ=60.00;EFF=CUSTOM(MODIFIER|||||ERCC5||||),INTRON(MODIFIER||||BIVM-ERCC5||CODING|NM_001204425.1|15|),INTRON(MODIFIER||||ERCC5||CODING|NM_000123.3|7|)	GT:CLCAD2:DP	1/1:0,114:114
chr13	103527849	rs9514066	G	C	.	PASS	DP=604;FS=0.000;MQ=60.00;EFF=CUSTOM(MODIFIER|||||ERCC5||||),NON_SYNONYMOUS_CODING(MODERATE|MISSENSE|Gga/Cga|G1053R|ERCC5||CODING|NM_000123.3|15|),NON_SYNONYMOUS_CODING(MODERATE|MISSENSE|Gga/Cga|G1507R|BIVM-ERCC5||CODING|NM_001204425.1|23|),UPSTREAM(MODIFIER||||METTL21EP||NON_CODING|NR_026965.1||);dbnsfpUniprot_acc=P28715;dbnsfpEnsembl_transcriptid=ENST00000418659,ENST00000355739,ENST00000375955,ENST00000375954;dbnsfpPolyphen2_HVAR_score=0.454;dbnsfpSIFT_score=0.540000	GT:CLCAD2:DP	1/1:0,305:305
chr13	103527930	rs9514067	G	C	.	PASS	DP=129;FS=0.000;MQ=60.00;EFF=CUSTOM(MODIFIER|||||ERCC5||||),NON_SYNONYMOUS_CODING(MODERATE|MISSENSE|Gga/Cga|G1080R|ERCC5||CODING|NM_000123.3|15|),NON_SYNONYMOUS_CODING(MODERATE|MISSENSE|Gga/Cga|G1534R|BIVM-ERCC5||CODING|NM_001204425.1|23|),UPSTREAM(MODIFIER||||METTL21EP||NON_CODING|NR_026965.1||);dbnsfpUniprot_acc=P28715;dbnsfpEnsembl_transcriptid=ENST00000418659,ENST00000355739,ENST00000375955,ENST00000375954;dbnsfpPolyphen2_HVAR_score=0.0;dbnsfpSIFT_score=0.540000	GT:CLCAD2:DP	1/1:0,68:68
chr13	103528002	rs17655	G	C	.	PASS	DP=554;FS=0.000;MQ=60.00;EFF=CUSTOM(MODIFIER|||||ERCC5||||),NON_SYNONYMOUS_CODING(MODERATE|MISSENSE|Gat/Cat|D1104H|ERCC5||CODING|NM_000123.3|15|),NON_SYNONYMOUS_CODING(MODERATE|MISSENSE|Gat/Cat|D1558H|BIVM-ERCC5||CODING|NM_001204425.1|23|),UPSTREAM(MODIFIER||||METTL21EP||NON_CODING|NR_026965.1||);dbnsfpUniprot_acc=P28715;dbnsfpEnsembl_transcriptid=ENST00000418659,ENST00000355739,ENST00000375955,ENST00000375954;dbnsfpPolyphen2_HVAR_score=0.819;dbnsfpSIFT_score=0.160000	GT:CLCAD2:DP	1/1:0,282:282
chr14	23607246	rs1015089	C	A	.	PASS	DP=998;FS=0.230;MQ=60.00;OND=3.006e-03;ReadPosRankSum=-1.502;EFF=CUSTOM(MODIFIER|||||SLC7A8||||),INTRON(MODIFIER||||SLC7A8||CODING|NM_012244.3|6|)	GT:CLCAD2:DP	0/1:309,430:741
chr14	23607271	rs1569951	C	T	.	PASS	DP=687;FS=1.917;MQ=60.00;ReadPosRankSum=0.103;EFF=CUSTOM(MODIFIER|||||SLC7A8||||),INTRON(MODIFIER||||SLC7A8||CODING|NM_012244.3|6|)	GT:CLCAD2:DP	0/1:228,171:399
chr14	23612489	rs2273394	C	G	.	PASS	DP=540;FS=0.000;MQ=60.00;OND=1.852e-03;EFF=CUSTOM(MODIFIER|||||SLC7A8||||),INTRON(MODIFIER||||SLC7A8||CODING|NM_012244.3|3|)	GT:CLCAD2:DP	1/1:0,324:325
chr14	23624583	rs8011016	C	T	.	PASS	DP=770;FS=0.000;MQ=60.00;OND=2.597e-03;ReadPosRankSum=0.393;EFF=CUSTOM(MODIFIER|||||SLC7A8||||),INTRON(MODIFIER||||SLC7A8||CODING|NM_012244.3|3|)	GT:CLCAD2:DP	1/1:0,502:503
chr14	35871217	rs8904	G	A	.	PASS	DP=155;FS=0.000;MQ=60.00;OND=0.013;ReadPosRankSum=-1.575;EFF=CUSTOM(MODIFIER|||||NFKBIA||||),UTR_3_PRIME(MODIFIER||||NFKBIA||CODING|NM_020529.2|6|)	GT:CLCAD2:DP	1/1:0,77:78
chr14	81574687	rs3837640	T	TTC,TTCTC	.	PASS	DP=558;IndelType=MULTIALLELIC_INDEL;MQ=60.00;EFF=CUSTOM(MODIFIER|||||TSHR||||),INTRON(MODIFIER||||TSHR||CODING|NM_000369.2|7|)	GT:CLCAD2:DP	0/1/2:16,16,248:283
chr14	81574845	.	T	TTTTTCTTTTTAC,TTTTTTCTTTTTAC,TTTTTTTTCTTTTTAC	.	HOMOPOLYMER	DP=822;IndelType=MULTIALLELIC_INDEL;MQ=60.01;EFF=CUSTOM(MODIFIER|||||TSHR||||),INTRON(MODIFIER||||TSHR||CODING|NM_000369.2|8|)	GT:CLCAD2:DP	1/2/3:0,24,121,30:416
chr14	81574845	.	T	TTTTTTTCTTTTTAC	.	PASS	DP=822;IndelType=INS.NOVEL_10orMore.;MQ=60.01;EFF=CUSTOM(MODIFIER|||||TSHR||||),INTRON(MODIFIER||||TSHR||CODING|NM_000369.2|8|)	GT:CLCAD2:DP	1/.:0,221:416
chr14	81574959	rs3783942	A	G	.	PASS	DP=880;FS=0.000;MQ=60.00;EFF=CUSTOM(MODIFIER|||||TSHR||||),INTRON(MODIFIER||||TSHR||CODING|NM_000369.2|8|)	GT:CLCAD2:DP	1/1:0,752:752
chr14	81575005	rs3783941	C	A	.	PASS	DP=105;FS=0.000;MQ=60.00;EFF=CUSTOM(MODIFIER|||||TSHR||||),INTRON(MODIFIER||||TSHR||CODING|NM_000369.2|8|);dbnsfpUniprot_acc=G3V2A9,P16473-2;dbnsfpEnsembl_transcriptid=ENST00000342443,ENST00000554435;dbnsfpPolyphen2_HVAR_score=0.001,0.0;dbnsfpSIFT_score=0.750000	GT:CLCAD2:DP	1/1:0,53:53
chr14	81610583	rs1991517	G	C	.	PASS	DP=629;FS=0.000;MQ=60.00;EFF=CUSTOM(MODIFIER|||||TSHR||||),NON_SYNONYMOUS_CODING(MODERATE|MISSENSE|gaG/gaC|E727D|TSHR||CODING|NM_000369.2|10|);dbnsfpUniprot_acc=F5GYU5;dbnsfpEnsembl_transcriptid=ENST00000541158,ENST00000412429,ENST00000298171;dbnsfpPolyphen2_HVAR_score=0.0;dbnsfpSIFT_score=0.670000	GT:CLCAD2:DP	1/1:0,376:376
chr14	95556747	rs13078	A	T	.	PASS	DP=374;FS=0.000;MQ=60.00;OND=5.348e-03;ReadPosRankSum=-0.880;EFF=CUSTOM(MODIFIER|||||DICER1||||),UTR_3_PRIME(MODIFIER||||DICER1||CODING|NM_001271282.1|27|)	GT:CLCAD2:DP	0/1:111,74:186
chr14	95566068	rs71463970	TACAC	T	.	PUTATIVE_FP	DP=814;IndelType=DEL.NOVEL_5.;MQ=60.01;EFF=CUSTOM(MODIFIER|||||DICER1||||),INTRON(MODIFIER||||DICER1||CODING|NM_001271282.1|22|)	GT:CLCAD2:DP	1/.:0,85:410
chr14	95566068	.	TACACACACACACAC	T	.	PASS	DP=814;IndelType=DEL.NOVEL_10orMore.;MQ=60.01;EFF=CUSTOM(MODIFIER|||||DICER1||||),INTRON(MODIFIER||||DICER1||CODING|NM_001271282.1|22|)	GT:CLCAD2:DP	1/.:0,197:410
chr14	95566108	rs1778057	C	A	.	PUTATIVE_FP	DP=815;FS=0.000;MQ=60.01;OND=8.589e-03;ReadPosRankSum=-0.169;EFF=CUSTOM(MODIFIER|||||DICER1||||),INTRON(MODIFIER||||DICER1||CODING|NM_001271282.1|22|)	GT:CLCAD2:DP	0/1:254,141:402
chr14	95593159	.	CA	C	.	PUTATIVE_FP;HOMOPOLYMER	DP=819;IndelType=DEL.NOVEL_2.;MQ=59.95;EFF=CUSTOM(MODIFIER|||||DICER1||||),INTRON(MODIFIER||||DICER1||CODING|NM_001271282.1|6|)	GT:CLCAD2:DP	1/.:0,119:487
chr14	105239146	rs3803304	C	G	.	PASS	DP=994;FS=0.000;MQ=59.99;OND=1.006e-03;ReadPosRankSum=1.589;EFF=CUSTOM(MODIFIER|||||AKT1||||),INTRON(MODIFIER||||AKT1||CODING|NM_001014432.1|12|)	GT:CLCAD2:DP	1/1:0,615:616
chr14	105239192	rs2494732	T	C	.	PASS	DP=997;FS=0.000;MQ=59.99;OND=3.009e-03;ReadPosRankSum=0.242;EFF=CUSTOM(MODIFIER|||||AKT1||||),INTRON(MODIFIER||||AKT1||CODING|NM_001014432.1|12|)	GT:CLCAD2:DP	1/1:0,604:605
chr14	105239894	rs1130233	C	T	.	PASS	DP=989;FS=2.136;MQ=59.99;OND=3.033e-03;ReadPosRankSum=0.310;EFF=CUSTOM(MODIFIER|||||AKT1||||),SYNONYMOUS_CODING(LOW|SILENT|gaG/gaA|E242|AKT1||CODING|NM_001014432.1|10|)	GT:CLCAD2:DP	1/1:0,1552:1562
chr14	105242966	rs2494735	T	C	.	PASS	DP=590;FS=0.000;MQ=60.02;EFF=CUSTOM(MODIFIER|||||AKT1||||),INTRON(MODIFIER||||AKT1||CODING|NM_001014432.1|5|)	GT:CLCAD2:DP	1/1:0,298:298
chr14	105243220	rs2498796	G	A	.	PASS	DP=303;FS=0.000;MQ=60.00;OND=6.601e-03;ReadPosRankSum=0.190;EFF=CUSTOM(MODIFIER|||||AKT1||||),INTRON(MODIFIER||||AKT1||CODING|NM_001014432.1|4|)	GT:CLCAD2:DP	1/1:0,155:156
chr14	105246325	rs2494737	T	A	.	PASS	DP=996;FS=0.000;MQ=60.00;OND=2.008e-03;EFF=CUSTOM(MODIFIER|||||AKT1||||),INTRON(MODIFIER||||AKT1||CODING|NM_001014432.1|4|)	GT:CLCAD2:DP	1/1:0,574:575
chr14	105246407	rs3730358	G	A	.	PASS	DP=998;FS=0.000;MQ=60.00;OND=4.008e-03;ReadPosRankSum=-0.559;EFF=CUSTOM(MODIFIER|||||AKT1||||),INTRON(MODIFIER||||AKT1||CODING|NM_001014432.1|4|)	GT:CLCAD2:DP	1/1:0,642:645
chr15	40477831	rs1801376	G	A	.	PASS	DP=366;FS=0.000;MQ=60.00;OND=5.464e-03;ReadPosRankSum=0.251;EFF=CUSTOM(MODIFIER|||||BUB1B||||),NON_SYNONYMOUS_CODING(MODERATE|MISSENSE|cGa/cAa|R349Q|BUB1B||CODING|NM_001211.5|8|);dbnsfpUniprot_acc=O60566-3,O60566;dbnsfpEnsembl_transcriptid=ENST00000287598,ENST00000412359,ENST00000442874;dbnsfpPolyphen2_HVAR_score=0.0,0.0;dbnsfpSIFT_score=1.000000	GT:CLCAD2:DP	1/1:0,182:183
chr15	40488851	rs1047130	G	A	.	PASS	DP=524;FS=0.000;MQ=60.00;EFF=CUSTOM(MODIFIER|||||BUB1B||||),SYNONYMOUS_CODING(LOW|SILENT|gcG/gcA|A388|BUB1B||CODING|NM_001211.5|9|)	GT:CLCAD2:DP	1/1:0,261:261
chr15	40491952	rs2172742	A	G	.	PASS	DP=256;FS=0.000;MQ=60.00;EFF=CUSTOM(MODIFIER|||||BUB1B||||),INTRON(MODIFIER||||BUB1B||CODING|NM_001211.5|10|)	GT:CLCAD2:DP	1/1:0,128:128
chr15	40500986	rs11630664	C	T	.	PASS	DP=659;FS=0.000;MQ=60.02;EFF=CUSTOM(MODIFIER|||||BUB1B||||),INTRON(MODIFIER||||BUB1B||CODING|NM_001211.5|16|)	GT:CLCAD2:DP	1/1:0,333:333
chr15	66727597	rs16949924	G	C	.	PASS	DP=805;FS=0.000;MQ=60.01;EFF=CUSTOM(MODIFIER|||||MAP2K1||||),INTRON(MODIFIER||||MAP2K1||CODING|NM_002755.3|2|)	GT:CLCAD2:DP	1/1:0,582:583
chr15	90627616	rs60147683;COSN165044	T	C	.	PASS	DP=455;FS=0.000;MQ=60.00;ReadPosRankSum=2.573;EFF=CUSTOM(MODIFIER|||||IDH2||||),DOWNSTREAM(MODIFIER||||ZNF710||CODING|NM_198526.2||),INTRON(MODIFIER||||IDH2||CODING|NM_002168.2|10|);GENE=IDH2;STRAND=-	GT:CLCAD2:DP	0/1:77,149:226
chr16	2110795	rs1800725	G	A	.	PASS	DP=426;FS=0.000;MQ=60.00;ReadPosRankSum=0.131;EFF=CUSTOM(MODIFIER|||||TSC2||||),NON_SYNONYMOUS_CODING(MODERATE|MISSENSE|cGg/cAg|R367Q|TSC2||CODING|NM_000548.3|11|);dbnsfpUniprot_acc=B4DIL8,P49815-6,P49815-4,P49815-3,P49815-5,P49815;dbnsfpEnsembl_transcriptid=ENST00000219476,ENST00000401874,ENST00000353929,ENST00000439673,ENST00000382538,ENST00000350773;dbnsfpPolyphen2_HVAR_score=0.978,0.973,0.594,0.997,0.952,0.99;dbnsfpSIFT_score=0.340000;dbnsfpInterpro_domain=Armadillo-like_helical_(1),Armadillo-type_fold_(1),Tuberin,_N-terminal_(1),	GT:CLCAD2:DP	0/1:123,90:214
chr16	2133901	rs30259	C	T	.	PASS	DP=770;FS=3.377;MQ=60.00;ReadPosRankSum=-1.317;EFF=CUSTOM(MODIFIER|||||TSC2||||),DOWNSTREAM(MODIFIER||||PKD1||CODING|NM_001009944.2||),INTRON(MODIFIER||||TSC2||CODING|NM_000548.3|33|)	GT:CLCAD2:DP	0/1:517,857:1374
chr16	3779594	rs61754523	C	T	.	PASS	DP=1000;FS=9.035;MQ=60.00;OND=1.000e-03;ReadPosRankSum=-2.299;EFF=CUSTOM(MODIFIER|||||CREBBP||||),SYNONYMOUS_CODING(LOW|SILENT|gtG/gtA|V1818|CREBBP||CODING|NM_004380.2|31|)	GT:CLCAD2:DP	0/1:333,292:626
chr16	9916204	rs9806806	C	G	.	PASS	DP=1000;FS=0.000;MQ=60.00;EFF=CUSTOM(MODIFIER|||||GRIN2A||||),SYNONYMOUS_CODING(LOW|SILENT|cgG/cgC|R695|GRIN2A||CODING|NM_000833.3|11|)	GT:CLCAD2:DP	1/1:0,979:981
chr16	9934688	rs372003374	AAAG	A	.	PUTATIVE_FP;HOMOPOLYMER	DP=494;IndelType=DEL.NOVEL_4.;MQ=60.00;EFF=CUSTOM(MODIFIER|||||GRIN2A||||),INTRON(MODIFIER||||GRIN2A||CODING|NM_000833.3|7|)	GT:CLCAD2:DP	1/.:0,96:461
chr16	9934689	rs373772021	AAG	A	.	PASS	DP=494;IndelType=DEL.NOVEL_3.;MQ=60.00;EFF=CUSTOM(MODIFIER|||||GRIN2A||||),INTRON(MODIFIER||||GRIN2A||CODING|NM_000833.3|7|)	GT:CLCAD2:DP	1/.:0,170:461
chr16	9943666	rs2229193	C	T	.	PASS	DP=999;FS=0.000;MQ=60.00;EFF=CUSTOM(MODIFIER|||||GRIN2A||||),SYNONYMOUS_CODING(LOW|SILENT|ctG/ctA|L425|GRIN2A||CODING|NM_000833.3|6|)	GT:CLCAD2:DP	1/1:0,577:577
chr16	23615042	rs35294437	TA	T	.	PUTATIVE_FP;HOMOPOLYMER	DP=756;IndelType=DEL.NOVEL_2.;MQ=60.00;EFF=CUSTOM(MODIFIER|||||PALB2||||),INTRON(MODIFIER||||PALB2||CODING|NM_024675.3|12|)	GT:CLCAD2:DP	1/.:0,83:378
chr16	50827601	rs2302759;COSN165198	A	G	.	PASS	DP=300;FS=0.000;MQ=60.00;OND=3.333e-03;EFF=CUSTOM(MODIFIER|||||CYLD||||),INTRON(MODIFIER||||CYLD||CODING|NM_015247.2|18|);GENE=CYLD;STRAND=+	GT:CLCAD2:DP	1/1:0,151:151
chr16	68857289	rs2276330	T	C	.	PASS	DP=821;FS=0.000;MQ=60.00;ReadPosRankSum=0.644;EFF=CUSTOM(MODIFIER|||||CDH1||||),INTRON(MODIFIER||||CDH1||CODING|NM_004360.3|12|)	GT:CLCAD2:DP	0/1:250,161:411
chr16	68857441	rs1801552	T	C	.	PASS	DP=577;FS=0.000;MQ=60.00;EFF=CUSTOM(MODIFIER|||||CDH1||||),SYNONYMOUS_CODING(LOW|SILENT|gcT/gcC|A692|CDH1||CODING|NM_004360.3|13|)	GT:CLCAD2:DP	1/1:0,479:479
chr16	89815049	rs1800347	T	C	.	PASS	DP=999;FS=0.237;MQ=60.00;ReadPosRankSum=3.452;EFF=CUSTOM(MODIFIER|||||FANCA||||),INTRON(MODIFIER||||FANCA||CODING|NM_000135.2|33|)	GT:CLCAD2:DP	0/1:374,780:1154
chr16	89815095	.	T	G	.	FS_MORE_THAN_60	DP=735;FS=88.724;MQ=60.00;OND=1.361e-03;ReadPosRankSum=-13.375;EFF=CUSTOM(MODIFIER|||||FANCA||||),NON_SYNONYMOUS_CODING(MODERATE|MISSENSE|cAg/cCg|Q1107P|FANCA||CODING|NM_000135.2|33|);dbnsfpUniprot_acc=B7Z6Y4,B4DRI7,O15360;dbnsfpEnsembl_transcriptid=ENST00000389301,ENST00000305699;dbnsfpPolyphen2_HVAR_score=0.043,0.062,0.062;dbnsfpSIFT_score=0.040000	GT:CLCAD2:DP	0/1:1722,265:1987
chr17	7573013	.	A	G	.	FS_MORE_THAN_60	DP=634;FS=109.618;MQ=59.95;OND=0.155;ReadPosRankSum=5.451;EFF=CUSTOM(MODIFIER|||||TP53||||),INTRON(MODIFIER||||TP53||CODING|NM_000546.5|10|)	GT:CLCAD2:DP	0/1:282,18:323
chr17	7573019	.	C	G	.	FS_MORE_THAN_60	DP=634;FS=142.361;MQ=59.95;OND=0.095;ReadPosRankSum=-1.206;EFF=CUSTOM(MODIFIER|||||TP53||||),INTRON(MODIFIER||||TP53||CODING|NM_000546.5|10|)	GT:CLCAD2:DP	0/1:260,32:320
chr17	7573025	.	C	A	.	PASS	DP=632;FS=59.474;MQ=59.95;OND=0.184;ReadPosRankSum=-5.200;EFF=CUSTOM(MODIFIER|||||TP53||||),INTRON(MODIFIER||||TP53||CODING|NM_000546.5|10|)	GT:CLCAD2:DP	0/1:259,22:318
chr17	7579472	rs1042522;COSM250061	G	C	.	PASS	DP=424;FS=0.942;MQ=60.00;ReadPosRankSum=2.364;EFF=CUSTOM(MODIFIER|||||TP53||||),NON_SYNONYMOUS_CODING(MODERATE|MISSENSE|cCc/cGc|P72R|TP53||CODING|NM_000546.5|4|);GENE=TP53;STRAND=-;CDS=c.215C>G;AA=p.P72R;CNT=3;dbnsfpUniprot_acc=E7EMR6,P04637-2,P04637-3,P04637,E7EQX7;dbnsfpEnsembl_transcriptid=ENST00000413465,ENST00000359597,ENST00000269305,ENST00000455263,ENST00000420246,ENST00000445888,ENST00000396473,ENST00000508793,ENST00000503591;dbnsfpPolyphen2_HVAR_score=0.0,0.128,0.147,0.045,0.372;dbnsfpSIFT_score=0.170000	GT:CLCAD2:DP	0/1:81,332:413
chr17	7579801	rs1642785	G	C	.	PASS	DP=112;FS=0.000;MQ=60.00;ReadPosRankSum=1.266;EFF=CUSTOM(MODIFIER|||||TP53||||),INTRON(MODIFIER||||TP53||CODING|NM_000546.5|2|)	GT:CLCAD2:DP	0/1:20,35:55
chr17	17118442	rs34235236	T	C	.	PASS	DP=366;FS=0.000;MQ=60.00;OND=2.732e-03;ReadPosRankSum=4.127;EFF=CUSTOM(MODIFIER|||||FLCN||||),INTRON(MODIFIER||||FLCN||CODING|NM_144997.5|12|)	GT:CLCAD2:DP	0/1:116,66:183
chr17	17118689	rs34311146	G	A	.	PASS	DP=324;FS=0.000;MQ=60.00;ReadPosRankSum=-1.505;EFF=CUSTOM(MODIFIER|||||FLCN||||),INTRON(MODIFIER||||FLCN||CODING|NM_144997.5|11|)	GT:CLCAD2:DP	0/1:91,216:307
chr17	17122286	rs8065572	C	T	.	PASS	DP=256;FS=0.000;MQ=60.00;EFF=CUSTOM(MODIFIER|||||FLCN||||),INTRON(MODIFIER||||FLCN||CODING|NM_144997.5|9|)	GT:CLCAD2:DP	1/1:0,127:127
chr17	17122327	rs8065832	G	A	.	PASS	DP=254;FS=0.000;MQ=60.00;ReadPosRankSum=-0.361;EFF=CUSTOM(MODIFIER|||||FLCN||||),INTRON(MODIFIER||||FLCN||CODING|NM_144997.5|9|)	GT:CLCAD2:DP	0/1:40,86:126
chr17	17124625	rs41400246	C	T	.	PASS	DP=612;FS=0.000;MQ=60.00;ReadPosRankSum=0.100;EFF=CUSTOM(MODIFIER|||||FLCN||||),INTRON(MODIFIER||||FLCN||CODING|NM_144997.5|8|)	GT:CLCAD2:DP	0/1:194,108:303
chr17	17125735	.	C	T	.	PUTATIVE_FP	DP=360;FS=0.000;MQ=60.00;ReadPosRankSum=-1.285;EFF=CUSTOM(MODIFIER|||||FLCN||||),INTRON(MODIFIER||||FLCN||CODING|NM_144997.5|7|)	GT:CLCAD2:DP	0/1:58,122:180
chr17	17125737	.	AAAT	A	.	PUTATIVE_FP	DP=360;IndelType=DEL.NOVEL_4.;MQ=60.00;EFF=CUSTOM(MODIFIER|||||FLCN||||),INTRON(MODIFIER||||FLCN||CODING|NM_144997.5|7|)	GT:CLCAD2:DP	0/1:59,121:180
chr17	17125748	.	C	G	.	PUTATIVE_FP	DP=360;FS=0.000;MQ=60.00;ReadPosRankSum=-1.758;EFF=CUSTOM(MODIFIER|||||FLCN||||),INTRON(MODIFIER||||FLCN||CODING|NM_144997.5|7|)	GT:CLCAD2:DP	0/1:59,119:178
chr17	17125750	.	A	G	.	PASS	DP=360;FS=0.000;MQ=60.00;OND=0.017;ReadPosRankSum=-0.006;EFF=CUSTOM(MODIFIER|||||FLCN||||),INTRON(MODIFIER||||FLCN||CODING|NM_144997.5|7|)	GT:CLCAD2:DP	0/1:164,10:177
chr17	17127471	rs1736219	G	A	.	PASS	DP=117;FS=0.000;MQ=60.00;ReadPosRankSum=0.961;EFF=CUSTOM(MODIFIER|||||FLCN||||),INTRON(MODIFIER||||FLCN||CODING|NM_144997.5|5|)	GT:CLCAD2:DP	0/1:26,34:60
chr17	29528406	.	CT	C	.	PUTATIVE_FP;HOMOPOLYMER	DP=144;IndelType=DEL.NOVEL_2.;MQ=59.82;EFF=CUSTOM(MODIFIER|||||NF1||||),INTRON(MODIFIER||||NF1||CODING|NM_001042492.2|10|)	GT:CLCAD2:DP	0/1:57,17:74
chr17	29559932	rs2066736	C	A	.	PASS	DP=278;FS=0.000;MQ=60.00;EFF=CUSTOM(MODIFIER|||||NF1||||),INTRON(MODIFIER||||NF1||CODING|NM_001042492.2|26|)	GT:CLCAD2:DP	1/1:0,141:141
chr17	29563073	.	T	TTG	.	PUTATIVE_FP	DP=157;IndelType=INS.NOVEL_3.;MQ=60.21;EFF=CUSTOM(MODIFIER|||||NF1||||),INTRON(MODIFIER||||NF1||CODING|NM_001042492.2|29|)	GT:CLCAD2:DP	0/1:11,71:83
chr17	29563085	rs72813695	T	G	.	PUTATIVE_FP	DP=161;FS=0.000;MQ=60.20;OND=0.012;ReadPosRankSum=-0.023;EFF=CUSTOM(MODIFIER|||||NF1||||),INTRON(MODIFIER||||NF1||CODING|NM_001042492.2|29|)	GT:CLCAD2:DP	1/1:0,84:86
chr17	29663625	rs33925668	T	TA	.	PUTATIVE_FP	DP=64;IndelType=INS.NOVEL_2.;MQ=60.00;EFF=CUSTOM(MODIFIER|||||NF1||||),INTRON(MODIFIER||||NF1||CODING|NM_001042492.2|41|)	GT:CLCAD2:DP	1/1:0,19:32
chr17	29670190	rs7405740	C	G	.	PASS	DP=213;FS=0.000;MQ=58.49;EFF=CUSTOM(MODIFIER|||||NF1||||),INTRON(MODIFIER||||NF1||CODING|NM_001042492.2|48|)	GT:CLCAD2:DP	1/1:0,121:121
chr17	37657460	rs11406230	C	CT,CTT	.	HOMOPOLYMER	DP=824;IndelType=MULTIALLELIC_INDEL;MQ=59.69;EFF=CUSTOM(MODIFIER|||||CDK12||||),INTRON(MODIFIER||||CDK12||CODING|NM_016507.2|5|)	GT:CLCAD2:DP	0/1/2:102,289,22:413
chr17	37868715	rs4252627;COSN165414	C	T	.	PASS	DP=311;FS=3.081;MQ=60.00;OND=3.215e-03;ReadPosRankSum=0.886;EFF=CUSTOM(MODIFIER|||||ERBB2||||),INTRON(MODIFIER||||ERBB2||CODING|NM_004448.2|9|);GENE=ERBB2;STRAND=+	GT:CLCAD2:DP	1/1:0,271:272
chr17	37879585	rs1801201	A	G	.	PASS	DP=724;FS=0.000;MQ=60.00;OND=5.525e-03;ReadPosRankSum=1.785;EFF=CUSTOM(MODIFIER|||||ERBB2||||),NON_SYNONYMOUS_CODING(MODERATE|MISSENSE|Atc/Gtc|I654V|ERBB2||CODING|NM_004448.2|17|),UPSTREAM(MODIFIER||||MIR4728||NON_CODING|NR_039881.2||);dbnsfpUniprot_acc=B4DTR1,P04626-4,P04626;dbnsfpEnsembl_transcriptid=ENST00000406381,ENST00000541774,ENST00000445658,ENST00000269571,ENST00000540147;dbnsfpPolyphen2_HVAR_score=0.047,0.057,0.085;dbnsfpSIFT_score=0.170000;dbnsfpInterpro_domain=Cytochrome_c1,_transmembrane_anchor,_C-terminal_(1),	GT:CLCAD2:DP	1/1:0,362:364
chr17	37879588	rs1136201	A	G	.	PASS	DP=724;FS=0.000;MQ=60.00;OND=5.525e-03;ReadPosRankSum=1.916;EFF=CUSTOM(MODIFIER|||||ERBB2||||),NON_SYNONYMOUS_CODING(MODERATE|MISSENSE|Atc/Gtc|I655V|ERBB2||CODING|NM_004448.2|17|),UPSTREAM(MODIFIER||||MIR4728||NON_CODING|NR_039881.2||);dbnsfpUniprot_acc=B4DTR1,P04626-4,P04626;dbnsfpEnsembl_transcriptid=ENST00000406381,ENST00000541774,ENST00000445658,ENST00000269571,ENST00000540147;dbnsfpPolyphen2_HVAR_score=0.108,0.255,0.108;dbnsfpSIFT_score=0.390000;dbnsfpInterpro_domain=Cytochrome_c1,_transmembrane_anchor,_C-terminal_(1),	GT:CLCAD2:DP	1/1:0,361:362
chr17	37879762	rs903506	G	A	.	PASS	DP=102;FS=0.000;MQ=60.00;OND=0.020;EFF=CUSTOM(MODIFIER|||||ERBB2||||),INTRON(MODIFIER||||ERBB2||CODING|NM_004448.2|17|),UPSTREAM(MODIFIER||||MIR4728||NON_CODING|NR_039881.2||)	GT:CLCAD2:DP	1/1:0,50:52
chr17	59760996	rs4986763	A	G	.	PASS	DP=682;FS=0.000;MQ=60.00;OND=0.034;ReadPosRankSum=0.874;EFF=CUSTOM(MODIFIER|||||BRIP1||||),SYNONYMOUS_CODING(LOW|SILENT|taT/taC|Y1137|BRIP1||CODING|NM_032043.2|20|)	GT:CLCAD2:DP	1/1:0,1291:1336
chr17	59763114	rs4988357	A	T	.	PASS	DP=999;FS=0.582;MQ=60.00;OND=0.042;ReadPosRankSum=-0.332;EFF=CUSTOM(MODIFIER|||||BRIP1||||),INTRON(MODIFIER||||BRIP1||CODING|NM_032043.2|19|)	GT:CLCAD2:DP	1/1:0,3533:3667
chr17	59763347	rs4986764	A	G	.	PASS	DP=659;FS=5.124;MQ=59.97;OND=0.038;ReadPosRankSum=0.865;EFF=CUSTOM(MODIFIER|||||BRIP1||||),NON_SYNONYMOUS_CODING(MODERATE|MISSENSE|Tca/Cca|S919P|BRIP1||CODING|NM_032043.2|19|);dbnsfpUniprot_acc=C9JGZ0;dbnsfpEnsembl_transcriptid=ENST00000259008;dbnsfpPolyphen2_HVAR_score=0.0	GT:CLCAD2:DP	1/1:0,9120:9477
chr17	59763465	rs4986765;COSM437064	T	C	.	PASS	DP=997;FS=2.461;MQ=60.00;OND=0.028;ReadPosRankSum=-0.006;EFF=CUSTOM(MODIFIER|||||BRIP1||||),SYNONYMOUS_CODING(LOW|SILENT|gaA/gaG|E879|BRIP1||CODING|NM_032043.2|19|);GENE=BRIP1_ENST00000259008;STRAND=-;CDS=c.2637A>G;AA=p.E879E;CNT=1	GT:CLCAD2:DP	1/1:0,8184:8445
chr17	62007498	rs2070776;COSM148316	A	G	.	PASS	DP=510;FS=1.444;MQ=60.00;ReadPosRankSum=-0.146;EFF=CUSTOM(MODIFIER|||||CD79B||||),SYNONYMOUS_CODING(LOW|SILENT|tgT/tgC|C123|CD79B||CODING|NM_001039933.1|3|);GENE=CD79B;STRAND=-;CDS=c.366T>C;AA=p.C122C;CNT=1	GT:CLCAD2:DP	0/1:388,531:920
chr17	66522186	rs10625677	T	TTC	.	PASS	DP=709;IndelType=INS.NOVEL_3.;MQ=62.98;EFF=CUSTOM(MODIFIER|||||PRKAR1A||||),INTRON(MODIFIER||||PRKAR1A||CODING|NM_002734.4|7|)	GT:CLCAD2:DP	0/1:150,204:354
chr17	66524987	rs2302230	G	A	.	PASS	DP=779;FS=0.265;MQ=60.00;ReadPosRankSum=-0.525;EFF=CUSTOM(MODIFIER|||||PRKAR1A||||),INTRON(MODIFIER||||PRKAR1A||CODING|NM_002734.4|8|)	GT:CLCAD2:DP	0/1:146,245:391
chr17	66526027	rs2302231	G	T	.	PASS	DP=777;FS=0.000;MQ=60.00;OND=2.574e-03;ReadPosRankSum=1.039;EFF=CUSTOM(MODIFIER|||||PRKAR1A||||),INTRON(MODIFIER||||PRKAR1A||CODING|NM_002734.4|9|)	GT:CLCAD2:DP	0/1:168,222:391
chr19	1207238	rs3764640	G	T	.	PASS	DP=767;FS=0.268;MQ=60.01;OND=2.608e-03;ReadPosRankSum=0.809;EFF=CUSTOM(MODIFIER|||||STK11||||),INTRON(MODIFIER||||STK11||CODING|NM_000455.4|1|)	GT:CLCAD2:DP	0/1:135,245:380
chr19	1207280	rs3764641	C	T	.	PASS	DP=775;FS=0.266;MQ=60.01;OND=2.581e-03;ReadPosRankSum=1.976;EFF=CUSTOM(MODIFIER|||||STK11||||),INTRON(MODIFIER||||STK11||CODING|NM_000455.4|1|)	GT:CLCAD2:DP	0/1:143,244:388
chr19	1218523	rs2075604	G	T	.	PASS	DP=724;FS=0.574;MQ=60.00;OND=1.381e-03;ReadPosRankSum=1.169;EFF=CUSTOM(MODIFIER|||||STK11||||),INTRON(MODIFIER||||STK11||CODING|NM_000455.4|2|)	GT:CLCAD2:DP	0/1:124,216:340
chr19	1219274	rs34928889	G	A	.	PASS	DP=170;FS=0.000;MQ=60.00;EFF=CUSTOM(MODIFIER|||||STK11||||),INTRON(MODIFIER||||STK11||CODING|NM_000455.4|2|)	GT:CLCAD2:DP	1/1:0,98:98
chr19	1220321	rs2075606	T	C	.	PASS	DP=212;FS=0.000;MQ=60.00;ReadPosRankSum=-0.770;EFF=CUSTOM(MODIFIER|||||STK11||||),INTRON(MODIFIER||||STK11||CODING|NM_000455.4|3|)	GT:CLCAD2:DP	0/1:33,75:108
chr19	3113305	rs1682811	G	C	.	PASS	DP=582;FS=0.000;MQ=60.00;EFF=CUSTOM(MODIFIER|||||GNA11||||),INTRON(MODIFIER||||GNA11||CODING|NM_002067.2|2|)	GT:CLCAD2:DP	1/1:0,292:292
chr19	3119184	rs308046	T	G	.	PASS	DP=907;FS=0.000;MQ=60.00;OND=2.205e-03;ReadPosRankSum=-0.971;EFF=CUSTOM(MODIFIER|||||GNA11||||),INTRON(MODIFIER||||GNA11||CODING|NM_002067.2|5|)	GT:CLCAD2:DP	1/1:0,446:448
chr19	3119239	rs4900	C	T	.	PASS	DP=915;FS=0.000;MQ=60.00;EFF=CUSTOM(MODIFIER|||||GNA11||||),SYNONYMOUS_CODING(LOW|SILENT|acC/acT|T257|GNA11||CODING|NM_002067.2|6|)	GT:CLCAD2:DP	1/1:0,459:459
chr19	3119405	.	TG	GT	.	PASS	DP=81;MQ=60.00;EFF=CUSTOM(MODIFIER|||||GNA11||||),INTRON(MODIFIER||||GNA11||CODING|NM_002067.2|6|)	GT:CLCAD2:DP	1/1:0,59:59
chr19	4099187	rs350911	T	C	.	PASS	DP=377;FS=0.000;MQ=60.00;ReadPosRankSum=1.541;EFF=CUSTOM(MODIFIER|||||MAP2K2||||),INTRON(MODIFIER||||MAP2K2||CODING|NM_030662.3|7|)	GT:CLCAD2:DP	0/1:126,61:187
chr19	4099272	rs11539506	G	A	.	PASS	DP=732;FS=0.000;MQ=59.96;ReadPosRankSum=-2.078;EFF=CUSTOM(MODIFIER|||||MAP2K2||||),SYNONYMOUS_CODING(LOW|SILENT|ccC/ccT|P282|MAP2K2||CODING|NM_030662.3|7|)	GT:CLCAD2:DP	0/1:113,276:389
chr19	4101062	rs10250;COSM439538	G	T	.	PASS	DP=440;FS=0.000;MQ=59.95;ReadPosRankSum=-0.013;EFF=CUSTOM(MODIFIER|||||MAP2K2||||),SYNONYMOUS_CODING(LOW|SILENT|atC/atA|I220|MAP2K2||CODING|NM_030662.3|6|);GENE=MAP2K2_ENST00000262948;STRAND=-;CDS=c.660C>A;AA=p.I220I;CNT=1	GT:CLCAD2:DP	0/1:129,89:218
chr19	4101221	rs201435249	C	T	.	PASS	DP=214;FS=0.000;MQ=60.00;ReadPosRankSum=1.118;EFF=CUSTOM(MODIFIER|||||MAP2K2||||),INTRON(MODIFIER||||MAP2K2||CODING|NM_030662.3|5|)	GT:CLCAD2:DP	0/1:72,36:108
chr19	4102449	rs17851657;COSM1129849	G	A	.	PASS	DP=925;FS=0.000;MQ=60.00;OND=1.081e-03;ReadPosRankSum=0.556;EFF=CUSTOM(MODIFIER|||||MAP2K2||||),SYNONYMOUS_CODING(LOW|SILENT|gaC/gaT|D151|MAP2K2||CODING|NM_030662.3|4|);GENE=MAP2K2_ENST00000262948;STRAND=-;CDS=c.453C>T;AA=p.D151D;CNT=1	GT:CLCAD2:DP	1/1:0,945:947
chr19	11096851	rs111447132	A	G	.	PASS	DP=997;FS=0.712;MQ=60.00;ReadPosRankSum=0.321;EFF=CUSTOM(MODIFIER|||||SMARCA4||||),INTRON(MODIFIER||||SMARCA4||CODING|NM_001128849.1|3|)	GT:CLCAD2:DP	0/1:333,331:664
chr19	11101993	rs17001073	G	A	.	PASS	DP=904;FS=0.000;MQ=60.00;OND=2.212e-03;ReadPosRankSum=2.281;EFF=CUSTOM(MODIFIER|||||SMARCA4||||),SYNONYMOUS_CODING(LOW|SILENT|aaG/aaA|K471|SMARCA4||CODING|NM_001128849.1|8|)	GT:CLCAD2:DP	0/1:158,329:487
chr19	11105593	rs17001075	A	G	.	PASS	DP=1000;FS=4.117;MQ=60.00;OND=1.000e-03;ReadPosRankSum=-0.659;EFF=CUSTOM(MODIFIER|||||SMARCA4||||),SYNONYMOUS_CODING(LOW|SILENT|gcA/gcG|A503|SMARCA4||CODING|NM_001128849.1|9|)	GT:CLCAD2:DP	0/1:272,535:808
chr19	11105608	rs7935	T	C	.	PASS	DP=1000;FS=0.000;MQ=60.00;EFF=CUSTOM(MODIFIER|||||SMARCA4||||),SYNONYMOUS_CODING(LOW|SILENT|caT/caC|H508|SMARCA4||CODING|NM_001128849.1|9|)	GT:CLCAD2:DP	1/1:0,809:809
chr19	11107085	rs45471592	G	A	.	PASS	DP=752;FS=0.281;MQ=60.00;ReadPosRankSum=0.497;EFF=CUSTOM(MODIFIER|||||SMARCA4||||),INTRON(MODIFIER||||SMARCA4||CODING|NM_001128849.1|10|)	GT:CLCAD2:DP	0/1:158,301:459
chr19	11107133	rs2304087	T	C	.	PASS	DP=998;FS=2.065;MQ=60.00;OND=5.010e-03;ReadPosRankSum=1.339;EFF=CUSTOM(MODIFIER|||||SMARCA4||||),INTRON(MODIFIER||||SMARCA4||CODING|NM_001128849.1|10|)	GT:CLCAD2:DP	1/1:0,596:598
chr19	11107295	rs45618443	G	A	.	PASS	DP=507;FS=1.070;MQ=60.00;ReadPosRankSum=-1.014;EFF=CUSTOM(MODIFIER|||||SMARCA4||||),INTRON(MODIFIER||||SMARCA4||CODING|NM_001128849.1|11|)	GT:CLCAD2:DP	0/1:286,524:810
chr19	11113651	rs17001078	T	C	.	PASS	DP=997;FS=1.909;MQ=60.00;ReadPosRankSum=0.484;EFF=CUSTOM(MODIFIER|||||SMARCA4||||),INTRON(MODIFIER||||SMARCA4||CODING|NM_001128849.1|11|)	GT:CLCAD2:DP	0/1:238,420:658
chr19	11118711	rs17001090	C	T	.	PASS	DP=457;FS=1.184;MQ=60.00;OND=2.188e-03;ReadPosRankSum=-1.416;EFF=CUSTOM(MODIFIER|||||SMARCA4||||),INTRON(MODIFIER||||SMARCA4||CODING|NM_001128849.1|14|)	GT:CLCAD2:DP	0/1:116,248:364
chr19	11121036	.	GC	TG	.	PUTATIVE_FP	DP=56;MQ=60.00;EFF=CUSTOM(MODIFIER|||||SMARCA4||||),INTRON(MODIFIER||||SMARCA4||CODING|NM_001128849.1|14|)	GT:CLCAD2:DP	1/1:0,24:28
chr19	11121040	.	C	G	.	PUTATIVE_FP	DP=56;FS=0.000;MQ=60.00;OND=0.143;ReadPosRankSum=-1.908;EFF=CUSTOM(MODIFIER|||||SMARCA4||||),INTRON(MODIFIER||||SMARCA4||CODING|NM_001128849.1|14|)	GT:CLCAD2:DP	1/1:0,24:28
chr19	11136215	rs2075021	C	G	.	PASS	DP=74;FS=0.000;MQ=60.00;EFF=CUSTOM(MODIFIER|||||SMARCA4||||),INTRON(MODIFIER||||SMARCA4||CODING|NM_001128849.1|22|)	GT:CLCAD2:DP	1/1:0,37:37
chr19	11168896	rs8104480	A	G	.	PASS	DP=195;FS=0.000;MQ=60.00;EFF=CUSTOM(MODIFIER|||||SMARCA4||||),INTRON(MODIFIER||||SMARCA4||CODING|NM_001128849.1|31|)	GT:CLCAD2:DP	1/1:0,88:88
chr19	11170839	rs7275;COSM1390291	T	C	.	PASS	DP=681;FS=0.980;MQ=60.00;ReadPosRankSum=-0.072;EFF=CUSTOM(MODIFIER|||||SMARCA4||||),SYNONYMOUS_CODING(LOW|SILENT|gaT/gaC|D1661|SMARCA4||CODING|NM_001128849.1|35|);GENE=SMARCA4;STRAND=+;CDS=c.4887T>C;AA=p.D1629D;CNT=1	GT:CLCAD2:DP	0/1:331,121:454
chr19	17941294	rs2302603	T	C	.	PASS	DP=998;FS=6.107;MQ=60.00;OND=1.002e-03;ReadPosRankSum=0.943;EFF=CUSTOM(MODIFIER|||||JAK3||||),INTRON(MODIFIER||||JAK3||CODING|NM_000215.3|22|)	GT:CLCAD2:DP	0/1:551,205:756
chr19	40742320	rs2304189	T	C	.	PASS	DP=314;FS=0.000;MQ=60.00;ReadPosRankSum=3.670;EFF=CUSTOM(MODIFIER|||||AKT2||||),INTRON(MODIFIER||||AKT2||CODING|NM_001626.4|9|)	GT:CLCAD2:DP	0/1:97,208:305
chr19	42795554	rs10410185	T	C	.	PASS	DP=405;FS=0.000;MQ=60.00;ReadPosRankSum=0.139;EFF=CUSTOM(MODIFIER|||||CIC||||),SYNONYMOUS_CODING(LOW|SILENT|gcT/gcC|A878|CIC||CODING|NM_015125.3|10|)	GT:CLCAD2:DP	0/1:46,160:206
chr19	42798678	.	C	T	.	PASS	DP=711;FS=0.000;MQ=60.00;ReadPosRankSum=0.422;EFF=CUSTOM(MODIFIER|||||CIC||||),DOWNSTREAM(MODIFIER||||PAFAH1B3||CODING|NM_001145940.1||),INTRON(MODIFIER||||CIC||CODING|NM_015125.3|18|)	GT:CLCAD2:DP	0/1:234,122:356
chr19	52714719	rs11537695	C	T	.	PASS	DP=999;FS=0.240;MQ=60.00;ReadPosRankSum=0.960;EFF=CUSTOM(MODIFIER|||||PPP2R1A||||),SYNONYMOUS_CODING(LOW|SILENT|tcC/tcT|S159|PPP2R1A||CODING|NM_014225.5|4|)	GT:CLCAD2:DP	0/1:185,392:578
chr19	52719190	rs755531	A	G	.	PASS	DP=511;FS=2.821;MQ=60.00;ReadPosRankSum=1.808;EFF=CUSTOM(MODIFIER|||||PPP2R1A||||),INTRON(MODIFIER||||PPP2R1A||CODING|NM_014225.5|7|)	GT:CLCAD2:DP	0/1:119,210:329
chr19	52719436	rs73935039	C	T	.	PASS	DP=917;FS=0.000;MQ=60.00;ReadPosRankSum=-0.405;EFF=CUSTOM(MODIFIER|||||PPP2R1A||||),INTRON(MODIFIER||||PPP2R1A||CODING|NM_014225.5|8|)	GT:CLCAD2:DP	0/1:163,306:469
chr19	52725338	rs10412196	T	C	.	PASS	DP=284;FS=0.000;MQ=60.00;ReadPosRankSum=1.733;EFF=CUSTOM(MODIFIER|||||PPP2R1A||||),INTRON(MODIFIER||||PPP2R1A||CODING|NM_014225.5|12|)	GT:CLCAD2:DP	0/1:50,88:138
chr19	52729082	rs41275802	A	C	.	PASS	DP=499;FS=0.000;MQ=60.00;ReadPosRankSum=-1.403;EFF=CUSTOM(MODIFIER|||||PPP2R1A||||),INTRON(MODIFIER||||PPP2R1A||CODING|NM_014225.5|14|)	GT:CLCAD2:DP	0/1:188,375:565
chr20	31022959	rs6058694	T	C	.	PASS	DP=504;FS=0.000;MQ=60.00;EFF=CUSTOM(MODIFIER|||||ASXL1||||),NON_SYNONYMOUS_CODING(MODERATE|MISSENSE|cTg/cCg|L815P|ASXL1||CODING|NM_015338.5|12|);dbnsfpUniprot_acc=A6NIZ6,Q8IXJ9;dbnsfpEnsembl_transcriptid=ENST00000358956,ENST00000375687,ENST00000421155,ENST00000412498,ENST00000306058;dbnsfpPolyphen2_HVAR_score=0.0,0.0;dbnsfpSIFT_score=0.760000	GT:CLCAD2:DP	1/1:0,251:252
chr20	36030939	rs1885257	G	C	.	PASS	DP=449;FS=0.000;MQ=60.00;OND=2.227e-03;EFF=CUSTOM(MODIFIER|||||SRC||||),SYNONYMOUS_CODING(LOW|SILENT|gcG/gcC|A406|SRC||CODING|NM_198291.1|12|)	GT:CLCAD2:DP	1/1:0,224:224
chr20	36031097	rs2145792	A	G	.	FS_MORE_THAN_60	DP=997;FS=464.825;MQ=60.00;ReadPosRankSum=-21.250;EFF=CUSTOM(MODIFIER|||||SRC||||),INTRON(MODIFIER||||SRC||CODING|NM_198291.1|12|)	GT:CLCAD2:DP	0/1:473,519:992
chr20	57415110	rs1800900	A	G	.	PASS	DP=314;FS=0.000;MQ=60.00;EFF=CUSTOM(MODIFIER|||||GNAS||||),INTRAGENIC(MODIFIER||||GNAS||CODING|||),INTRON(MODIFIER||||GNAS-AS1||NON_CODING|NR_002785.2|4|)	GT:CLCAD2:DP	1/1:0,156:156
chr20	57478939	rs3730168;COSN166583	G	A	.	PASS	DP=258;FS=0.000;MQ=60.00;EFF=CUSTOM(MODIFIER|||||GNAS||||),INTRON(MODIFIER||||GNAS||CODING|NM_080425.2|5|);GENE=GNAS;STRAND=+	GT:CLCAD2:DP	1/1:0,130:130
chr22	29091676	.	C	A	.	PUTATIVE_FP	DP=997;FS=3.584;MQ=44.16;OND=3.009e-03;ReadPosRankSum=-0.732;EFF=CUSTOM(MODIFIER|||||CHEK2||||),INTRON(MODIFIER||||CHEK2||CODING|NM_001005735.1|12|)	GT:CLCAD2:DP	0/1:550,521:1074
chr22	29091740	rs200649225	C	T	.	PUTATIVE_FP	DP=999;FS=1.470;MQ=44.13;ReadPosRankSum=0.041;EFF=CUSTOM(MODIFIER|||||CHEK2||||),NON_SYNONYMOUS_CODING(MODERATE|MISSENSE|cGt/cAt|R449H|CHEK2||CODING|NM_001005735.1|12|);dbnsfpEnsembl_transcriptid=ENST00000434810	GT:CLCAD2:DP	0/1:1003,73:1076
chr22	30051705	.	CT	C	.	PUTATIVE_FP;HOMOPOLYMER	DP=444;IndelType=DEL.NOVEL_2.;MQ=60.07;EFF=CUSTOM(MODIFIER|||||NF2||||),INTRON(MODIFIER||||NF2||CODING|NM_000268.3|6|)	GT:CLCAD2:DP	1/.:0,74:227
chr22	41489115	rs201124490	A	G	.	PASS	DP=499;FS=0.000;MQ=60.00;OND=2.004e-03;ReadPosRankSum=1.094;EFF=CUSTOM(MODIFIER|||||EP300||||),DOWNSTREAM(MODIFIER||||MIR1281||NON_CODING|NR_031694.1||),INTRON(MODIFIER||||EP300||CODING|NM_001429.3|1|)	GT:CLCAD2:DP	0/1:159,89:248
chr22	41513744	.	C	T	.	PASS	DP=663;FS=0.000;MQ=59.96;OND=3.017e-03;ReadPosRankSum=8.895;EFF=CUSTOM(MODIFIER|||||EP300||||),SYNONYMOUS_CODING(LOW|SILENT|ggC/ggT|G216|EP300||CODING|NM_001429.3|2|)	GT:CLCAD2:DP	0/1:307,26:334
chr22	41527414	.	T	G	.	PUTATIVE_FP	DP=999;FS=0.512;MQ=60.00;ReadPosRankSum=24.750;EFF=CUSTOM(MODIFIER|||||EP300||||),SYNONYMOUS_CODING(LOW|SILENT|gtT/gtG|V435|EP300||CODING|NM_001429.3|6|)	GT:CLCAD2:DP	0/1:290,715:1006
chr22	41545024	.	GT	G	.	PUTATIVE_FP;HOMOPOLYMER	DP=426;IndelType=DEL.NOVEL_2.;MQ=60.03;EFF=CUSTOM(MODIFIER|||||EP300||||),INTRON(MODIFIER||||EP300||CODING|NM_001429.3|12|)	GT:CLCAD2:DP	1/.:0,65:212
chr22	41574132	rs111315183	C	T	.	PASS	DP=501;FS=15.987;MQ=59.98;OND=0.078;ReadPosRankSum=-0.790;EFF=CUSTOM(MODIFIER|||||EP300||||),SYNONYMOUS_CODING(LOW|SILENT|ggC/ggT|G2139|EP300||CODING|NM_001429.3|31|)	GT:CLCAD2:DP	0/1:120,93:247
chrX	1317404	.	T	C	.	PASS	DP=172;FS=0.000;MQ=60.00;ReadPosRankSum=-0.384;EFF=CUSTOM(MODIFIER|||||CRLF2||||),INTRON(MODIFIER||||CRLF2||NON_CODING|NM_022148.2|5|)	GT:CLCAD2:DP	0/1:59,29:88
chrX	1317599	.	TACAC	T	.	PUTATIVE_FP	DP=319;IndelType=DEL.NOVEL_5.;MQ=60.00;EFF=CUSTOM(MODIFIER|||||CRLF2||||),INTRON(MODIFIER||||CRLF2||NON_CODING|NM_022148.2|4|)	GT:CLCAD2:DP	1/.:0,58:160
chrX	1317599	.	TACACAC	T	.	PUTATIVE_FP	DP=319;IndelType=DEL.NOVEL_7.;MQ=60.00;EFF=CUSTOM(MODIFIER|||||CRLF2||||),INTRON(MODIFIER||||CRLF2||NON_CODING|NM_022148.2|4|)	GT:CLCAD2:DP	1/.:0,58:160
chrX	1317599	.	TACACACAC	T	.	PUTATIVE_FP	DP=319;IndelType=DEL.NOVEL_9.;MQ=60.00;EFF=CUSTOM(MODIFIER|||||CRLF2||||),INTRON(MODIFIER||||CRLF2||NON_CODING|NM_022148.2|4|)	GT:CLCAD2:DP	1/.:0,35:160
chrX	1331495	COSM3694339	G	C	.	PASS	DP=838;FS=0.562;MQ=60.00;ReadPosRankSum=-1.017;EFF=CUSTOM(MODIFIER|||||CRLF2||||),EXON(MODIFIER||||CRLF2||NON_CODING|NM_022148.2|1|);GENE=CRLF2;STRAND=-;CDS=c.33C>G;AA=p.A11A;CNT=2	GT:CLCAD2:DP	0/1:118,294:412
chrX	39930433	.	GA	G	.	PUTATIVE_FP;HOMOPOLYMER	DP=261;IndelType=DEL.NOVEL_2.;MQ=60.00;EFF=CUSTOM(MODIFIER|||||BCOR||||),INTRON(MODIFIER||||BCOR||CODING|NM_001123385.1|5|)	GT:CLCAD2:DP	1/.:0,36:131
chrX	39933339	rs5917933	A	G	.	PASS	DP=621;FS=0.000;MQ=59.96;OND=3.221e-03;ReadPosRankSum=-0.938;EFF=CUSTOM(MODIFIER|||||BCOR||||),SYNONYMOUS_CODING(LOW|SILENT|gaT/gaC|D420|BCOR||CODING|NM_001123385.1|4|)	GT:CLCAD2:DP	1/1:0,313:314
chrX	44938316	.	TA	T	.	PUTATIVE_FP;HOMOPOLYMER	DP=112;IndelType=DEL.NOVEL_2.;MQ=60.00;EFF=CUSTOM(MODIFIER|||||KDM6A||||),INTRON(MODIFIER||||KDM6A||CODING|NM_021140.2|19|)	GT:CLCAD2:DP	0/1:50,13:63
chrX	44949951	.	GT	G	.	PUTATIVE_FP;HOMOPOLYMER	DP=160;IndelType=DEL.NOVEL_2.;MQ=60.00;EFF=CUSTOM(MODIFIER|||||KDM6A||||),INTRON(MODIFIER||||KDM6A||CODING|NM_021140.2|25|)	GT:CLCAD2:DP	0/1:64,17:81
chrX	70339498	rs12850852	C	T	.	PASS	DP=240;FS=0.000;MQ=60.00;EFF=CUSTOM(MODIFIER|||||MED12||||),INTRON(MODIFIER||||MED12||CODING|NM_005120.2|2|)	GT:CLCAD2:DP	1/1:0,121:121
chrX	70341169	rs62609586	A	C	.	PASS	DP=623;FS=0.000;MQ=60.00;EFF=CUSTOM(MODIFIER|||||MED12||||),INTRON(MODIFIER||||MED12||CODING|NM_005120.2|5|)	GT:CLCAD2:DP	1/1:0,312:312
chrX	70344763	rs5030616	G	T	.	PASS	DP=414;FS=0.000;MQ=60.00;OND=0.053;EFF=CUSTOM(MODIFIER|||||MED12||||),INTRON(MODIFIER||||MED12||CODING|NM_005120.2|14|)	GT:CLCAD2:DP	1/1:0,196:208
chrX	70348344	rs5030618	G	A	.	PASS	DP=239;FS=3.029;MQ=60.00;OND=4.184e-03;ReadPosRankSum=1.689;EFF=CUSTOM(MODIFIER|||||MED12||||),INTRON(MODIFIER||||MED12||CODING|NM_005120.2|23|)	GT:CLCAD2:DP	1/1:0,111:111
chrX	70349947	rs5030619	A	C	.	PASS	DP=118;FS=0.000;MQ=60.00;OND=0.034;EFF=CUSTOM(MODIFIER|||||MED12||||),SYNONYMOUS_CODING(LOW|SILENT|ccA/ccC|P1310|MED12||CODING|NM_005120.2|28|)	GT:CLCAD2:DP	1/1:0,56:58
chrX	70352617	rs72335867	CCTCTTCTCTTCTCTTCTCTTCTCTTCTCTT	C	.	PUTATIVE_FP	DP=350;IndelType=DEL.NOVEL_10orMore.;MQ=60.06;EFF=CUSTOM(MODIFIER|||||MED12||||),INTRON(MODIFIER||||MED12||CODING|NM_005120.2|31|)	GT:CLCAD2:DP	1/1:0,179:179
chrX	70361967	rs36072155	G	A	.	PASS	DP=972;FS=0.000;MQ=60.00;EFF=CUSTOM(MODIFIER|||||MED12||||),INTRON(MODIFIER||||MED12||CODING|NM_005120.2|44|),UPSTREAM(MODIFIER||||NLGN3||CODING|NM_181303.1||)	GT:CLCAD2:DP	1/1:0,486:486
chrX	100615478	rs2855259	C	T	.	PASS	DP=396;FS=0.000;MQ=60.00;EFF=CUSTOM(MODIFIER|||||BTK||||),INTRON(MODIFIER||||BTK||CODING|NM_000061.2|8|)	GT:CLCAD2:DP	1/1:0,198:198
chrX	132838305	rs374169314;COSM1625536	GA	G	.	PUTATIVE_FP;HOMOPOLYMER	DP=891;IndelType=DEL.NOVEL_2.;MQ=60.00;EFF=CUSTOM(MODIFIER|||||GPC3||||),INTRON(MODIFIER||||GPC3||CODING|NM_001164617.1|3|);GENE=GPC3_ENST00000394299;STRAND=-;CDS=c.1033-5delt;AA=p.?;CNT=3	GT:CLCAD2:DP	1/.:0,119:447
chrX	132888207	rs370737647	TA	T	.	PUTATIVE_FP;HOMOPOLYMER	DP=169;IndelType=DEL.NOVEL_2.;MQ=60.05;EFF=CUSTOM(MODIFIER|||||GPC3||||),INTRON(MODIFIER||||GPC3||CODING|NM_001164617.1|2|)	GT:CLCAD2:DP	1/.:0,25:86
