# Supplementary material for: Comprehensive validation of liquid-based cytology specimens for next-generation sequencing in cancer genome analysis
Source: PLoS One. 2019 Jun 14;14(6):e0217724. doi: 10.1371/journal.pone.0217724 (PMC6568385; doi:10.1371/journal.pone.0217724)
Supplement: S2 File — (ZIP) [file pone.0217724.s002.zip › Cell NGS data190524/generead160/Promega/CR3M-MCF7-PM1_S6_L001_R_001.fastq.variants.xls]

## Sheet: summary
GAGCGCSC-F	sample ID
5488464	Total reads
5488464	Reads >= 45 bp
0	Reads Dropped for Downsampling
87.2	% Reads >= 45 bp aligned to the target region and control amplicons
0.3	% Reads >= 45 bp aligned to the control amplicons
743452	Bases in target region
464	Median read depth in target region
705	Mean read depth in target region
92	% of bases covered at >= 10% of median
87	% of bases covered at >= 20% of median
89	% of bases covered at >= 10% of mean
81	% of bases covered at >= 20% of mean
97	% of bases covered at >= 10x
94	% of bases covered at >= 30x
86	% of bases covered at >= 100x
95	% of bases callable according to GATK CallableLoci Walker
2.29	Ti / Tv ratio of SNPs called
0.3	fraction of C->T and G->A variants
380	SNPs / MNPs
83	Insertions / Deletions
0	CNVs
375	High confidence variants (variants that pass all filters)
12	Lower confidence variants (variants that fail some filters)
76	Putative false-positive calls
394	Variants in dbSNP or COSMIC
0	Variants with annotated clinical significance in Clinvar
87425	dbSNP & Cosmic records at callable loci
4126	dbSNP & Cosmic records at non-callable loci
7579	Clinvar records at callable loci
311	Clinvar records at non-callable loci

## Sheet: high-confidence variants
Chrom	Pos GRCh37	dbSNP ID	COSMIC ID	Ref	Variant	Gene Name	Variant Type	Transcript ID	Codon Change	AA Change	Filtered Coverage	Allele Coverage	Allele Frequency	Variant Frequency	P-Value	snpEff Effect	snpEff Impact	Filter	SIFT Score	Interpro Domain	UniProt	PolyPhen Score	COSMIC Sample Count	Somatic Mutation Assay	Variant Clinical Significance
chr1	2488153	rs4870		A	G	TNFRSF14	SNP	NM_003820.2	c.50A>G	p.K17R	316	A=0 G=315	A=0.0 G=0.997	0.997	1e-05	NON_SYNONYMOUS_CODING	MODERATE	PASS	0.43		B4DU65,Q92956	0.145,0.159			N/A
chr1	11187893	rs1770344		T	C	MTOR	SNP	NM_004958.3			138	T=0 C=138	T=0.0 C=1.0	1	1e-05	INTRON	MODIFIER	PASS							N/A
chr1	11205058	rs1057079		C	T	MTOR	SNP	NM_004958.3	c.4731G>A	p.A1577	609	C=0 T=608	C=0.0 T=0.998	0.998	1e-05	SYNONYMOUS_CODING	LOW	PASS							N/A
chr1	11288758	rs1064261		G	A	MTOR	SNP	NM_004958.3	c.2997C>T	p.N999	307	G=0 A=307	G=0.0 A=1.0	1	1e-05	SYNONYMOUS_CODING	LOW	PASS							N/A
chr1	11319587	rs4845988		A	G	MTOR	SNP	NM_004958.3			257	A=0 G=257	A=0.0 G=1.0	1	1e-05	INTRON	MODIFIER	PASS							N/A
chr1	17359600			T	G	SDHB	SNP	NM_003000.2	c.241A>C	p.N81H	251	T=138 G=113	T=0.55 G=0.45	0.45	1e-05	NON_SYNONYMOUS_CODING	MODERATE	PASS	0	Beta-grasp_fold,_ferredoxin-type_(1),Ferredoxin_(2),	P21912	0.985			N/A
chr1	17359676	rs1022580		C	A	SDHB	SNP	NM_003000.2			233	C=0 A=233	C=0.0 A=1.0	1	1e-05	INTRON	MODIFIER	PASS							N/A
chr1	17380497	rs2746462		G	T	SDHB	SNP	NM_003000.2	c.18C>A	p.A6	266	G=0 T=266	G=0.0 T=1.0	1	1e-05	SYNONYMOUS_CODING	LOW	PASS							N/A
chr1	45796269	rs3219493		G	C	MUTYH	SNP	NM_001128425.1			471	G=0 C=469	G=0.0 C=0.996	0.996	1e-05	INTRON	MODIFIER	PASS							N/A
chr1	45798555	rs3219487		T	C	MUTYH	SNP	NM_001128425.1			20	T=0 C=19	T=0.0 C=0.95	0.95	1e-05	INTRON	MODIFIER	PASS							N/A
chr1	65311262	rs2230587		G	A	JAK1	SNP	NM_002227.2	c.2049C>T	p.S683	235	G=160 A=75	G=0.681 A=0.319	0.319	1e-05	SYNONYMOUS_CODING	LOW	PASS							N/A
chr1	65351896	rs17127123		T	C	JAK1	SNP	NM_002227.2			74	T=50 C=24	T=0.676 C=0.324	0.324	1e-05	INTRON	MODIFIER	PASS							N/A
chr1	78430689	rs11409017		A	AG	FUBP1	INS	NM_003902.3			256	A=0 AG=254	A=0.0 AG=0.992	0.992	1e-05	INTRON	MODIFIER	PASS							N/A
chr1	78432503	rs3736909		G	C	FUBP1	SNP	NM_003902.3			451	G=169 C=278	G=0.375 C=0.616	0.616	1e-05	INTRON	MODIFIER	PASS							N/A
chr1	120458887	rs370800569		G	T	NOTCH2	SNP	NM_024408.3	c.6458C>A	p.S2153Y	172	G=161 T=11	G=0.936 T=0.064	0.064	1e-05	NON_SYNONYMOUS_CODING	MODERATE	PASS	0		Q04721	0.997			N/A
chr1	120478285	rs5025718		T	C	NOTCH2	SNP	NM_024408.3			29	T=0 C=29	T=0.0 C=1.0	1	1e-05	INTRON	MODIFIER	PASS							N/A
chr1	120484343			T	G	NOTCH2	SNP	NM_024408.3	c.2787A>C	p.G929	399	T=339 G=60	T=0.85 G=0.15	0.15	1e-05	SYNONYMOUS_CODING	LOW	PASS							N/A
chr1	162681151	rs4559477		T	G	DDR2	SNP	NM_006182.2			56	T=0 G=56	T=0.0 G=1.0	1	1e-05	INTRON	MODIFIER	PASS							N/A
chr1	162722846	rs1632311		C	G	DDR2	SNP	NM_006182.2			182	C=0 G=182	C=0.0 G=1.0	1	1e-05	INTRON	MODIFIER	PASS							N/A
chr1	162740327	rs1780003		T	C	DDR2	SNP	NM_006182.2			168	T=0 C=168	T=0.0 C=1.0	1	1e-05	INTRON	MODIFIER	PASS							N/A
chr1	162743418	rs1355287		G	T	DDR2	SNP	NM_006182.2			190	G=0 T=190	G=0.0 T=1.0	1	1e-05	INTRON	MODIFIER	PASS							N/A
chr1	193218843	rs11583414		C	G	CDC73	SNP	NM_024529.4			593	C=333 G=260	C=0.562 G=0.438	0.438	1e-05	INTRON	MODIFIER	PASS							N/A
chr2	25458546	rs2304429		C	T	DNMT3A	SNP	NM_022552.4			765	C=0 T=763	C=0.0 T=0.997	0.997	1e-05	INTRON	MODIFIER	PASS							N/A
chr2	25463483	rs2289195		G	A	DNMT3A	SNP	NM_022552.4			116	G=36 A=79	G=0.31 A=0.681	0.681	1e-05	INTRON	MODIFIER	PASS							N/A
chr2	25466888	rs2289093		G	T	DNMT3A	SNP	NM_022552.4			358	G=0 T=357	G=0.0 T=0.997	0.997	1e-05	INTRON	MODIFIER	PASS							N/A
chr2	25469913	rs2276599		C	T	DNMT3A	SNP	NM_022552.4			546	C=0 T=545	C=0.0 T=0.998	0.998	1e-05	INTRON	MODIFIER	PASS							N/A
chr2	29416572	rs1670283		T	C	ALK	SNP	NM_004304.4	c.4381A>G	p.I1461V	43	T=0 C=43	T=0.0 C=1.0	1	1e-05	NON_SYNONYMOUS_CODING	MODERATE	PASS			Q9UM73	0			N/A
chr2	29419591	rs1670284		G	T	ALK	SNP	NM_004304.4			302	G=0 T=302	G=0.0 T=1.0	1	1e-05	INTRON	MODIFIER	PASS							N/A
chr2	29446202	rs4622670		G	A	ALK	SNP	NM_004304.4			183	G=0 A=182	G=0.0 A=0.995	0.995	1e-05	INTRON	MODIFIER	PASS							N/A
chr2	29455267	rs2256740	COSM148825	A	G	ALK	SNP	NM_004304.4	c.2535T>C	p.G845	484	A=0 G=484	A=0.0 G=1.0	1	1e-05	SYNONYMOUS_CODING	LOW	PASS					1	COSM148825	N/A
chr2	29498210	rs4589708		A	G	ALK	SNP	NM_004304.4			135	A=0 G=135	A=0.0 G=1.0	1	1e-05	INTRON	MODIFIER	PASS							N/A
chr2	29543663	rs2293564		T	C	ALK	SNP	NM_004304.4	c.1500A>G	p.Q500	317	T=0 C=317	T=0.0 C=1.0	1	1e-05	SYNONYMOUS_CODING	LOW	PASS							N/A
chr2	29940529	rs2246745		A	T	ALK	SNP	NM_004304.4	c.702T>A	p.P234	283	A=0 T=282	A=0.0 T=0.996	0.996	1e-05	SYNONYMOUS_CODING	LOW	PASS							N/A
chr2	39514136	rs3755172		T	C	MAP4K3	SNP	NM_003618.3			88	T=0 C=88	T=0.0 C=1.0	1	1e-05	INTRON	MODIFIER	PASS							N/A
chr2	39526842	rs2111382		A	C	MAP4K3	SNP	NM_003618.3			591	A=0 C=591	A=0.0 C=1.0	1	1e-05	INTRON	MODIFIER	PASS							N/A
chr2	39564620	rs1125839		C	A	MAP4K3	SNP	NM_003618.3			344	C=0 A=343	C=0.0 A=0.997	0.997	1e-05	INTRON	MODIFIER	PASS							N/A
chr2	39583446	rs8545		A	G	MAP4K3	SNP	NM_003618.3	c.189T>C	p.I63	177	A=0 G=177	A=0.0 G=1.0	1	1e-05	SYNONYMOUS_CODING	LOW	PASS							N/A
chr2	47601106	rs1126497		T	C	EPCAM	SNP	NM_002354.2	c.344T>C	p.M115T	348	T=120 C=228	T=0.345 C=0.655	0.655	1e-05	NON_SYNONYMOUS_CODING	MODERATE	PASS	1	Thyroglobulin_type-1_(6),	P16422,B5MCA4	0.0,0.0			N/A
chr2	47693959	rs3732183		G	A	MSH2	SNP	NM_000251.2			183	G=59 A=124	G=0.322 A=0.678	0.678	1e-05	INTRON	MODIFIER	PASS							N/A
chr2	48018081	rs1800932		A	G	MSH6	SNP	NM_000179.2	c.276A>G	p.P92	38	A=24 G=14	A=0.632 G=0.368	0.368	1e-05	SYNONYMOUS_CODING	LOW	PASS							N/A
chr2	48023115	rs1800935		T	C	MSH6	SNP	NM_000179.2	c.540T>C	p.D180	212	T=0 C=212	T=0.0 C=1.0	1	1e-05	SYNONYMOUS_CODING	LOW	PASS							N/A
chr2	48030838	rs2020911		A	T	MSH6	SNP	NM_000179.2			370	A=251 T=118	A=0.678 T=0.319	0.319	1e-05	INTRON	MODIFIER	PASS							N/A
chr2	48032874	rs3136358 rs2234731		ACTAT	A	MSH6	DEL	NM_000179.2			331	ACTAT=0 A=331	ACTAT=0.0 A=1.0	1	1e-05	INTRON	MODIFIER	PASS							N/A
chr2	48032937	rs3136359		T	C	MSH6	SNP	NM_000179.2			330	T=0 C=329	T=0.0 C=0.997	0.997	1e-05	INTRON	MODIFIER	PASS							N/A
chr2	48033272	rs374071326		ATTTTTGTTTTAATTCCT	A	MSH6	DEL	NM_000179.2			93	ATTTTTGTTTTAATTCCT=29 A=62	ATTTTTGTTTTAATTCCT=0.312 A=0.667	0.667	1e-05	INTRON	MODIFIER	PASS							N/A
chr2	48035631	rs3136372		TTTATA	T	FBXO11	DEL	NM_001190274.1			226	TTTATA=75 T=150	TTTATA=0.332 T=0.664	0.664	1e-05	INTRON	MODIFIER	PASS							N/A
chr2	48040904	rs77079615		G	GA	FBXO11	INS	NM_001190274.1			400	G=0 GA=393	G=0.0 GA=0.983	0.983	1e-05	INTRON	MODIFIER	PASS							N/A
chr2	95847040	rs10578519		TGCG	T	ZNF2	DEL	NM_021088.2		p.LR156L	231	TGCG=0 T=230	TGCG=0.0 T=0.996	0.996	1e-05	CODON_DELETION	MODERATE	PASS							N/A
chr2	209101905	rs57383668		GA	G	IDH1	DEL	NM_005896.2			591	GA=0 G=548	GA=0.0 G=0.927	0.927	1e-05	INTRON	MODIFIER	PASS							N/A
chr2	212248542		COSM1669720	T	C	ERBB4	SNP	NM_005235.2	c.3725A>G	p.Y1242C	37	T=26 C=11	T=0.703 C=0.297	0.297	1e-05	NON_SYNONYMOUS_CODING	MODERATE	PASS	0.02		Q15303-4,Q15303-2,Q15303-3,Q15303	0.997,0.986,0.997,0.994	1	COSM1669720	N/A
chr2	212295875	rs6710946		C	T	ERBB4	SNP	NM_005235.2			170	C=0 T=170	C=0.0 T=1.0	1	1e-05	INTRON	MODIFIER	PASS							N/A
chr2	212543924	rs4673628		A	G	ERBB4	SNP	NM_005235.2			550	A=216 G=334	A=0.393 G=0.607	0.607	1e-05	INTRON	MODIFIER	PASS							N/A
chr2	212569983	rs6723705		G	A	ERBB4	SNP	NM_005235.2			333	G=0 A=332	G=0.0 A=0.997	0.997	1e-05	INTRON	MODIFIER	PASS							N/A
chr2	212569994	rs74395874		A	T	ERBB4	SNP	NM_005235.2			333	A=198 T=134	A=0.595 T=0.402	0.402	1e-05	INTRON	MODIFIER	PASS							N/A
chr3	10142949	rs3172417	COSN166813	C	T	FANCD2OS	SNP	NM_173472.1			1851	C=0 T=1849	C=0.0 T=0.999	0.999	1e-05	INTRON	MODIFIER	PASS						COSN166813	N/A
chr3	14187345	rs2229090		G	C	XPC	SNP	NM_004628.4			424	G=0 C=421	G=0.0 C=0.993	0.993	1e-05	UTR_3_PRIME	MODIFIER	PASS							N/A
chr3	14187449	rs2228001		G	T	XPC	SNP	NM_004628.4	c.2815C>A	p.Q939K	453	G=0 T=451	G=0.0 T=0.996	0.996	1e-05	NON_SYNONYMOUS_CODING	MODERATE	PASS	1		E9PH69,Q01831	0.0,0.0			N/A
chr3	14187699	rs2733532		T	C	XPC	SNP	NM_004628.4			178	T=0 C=177	T=0.0 C=0.994	0.994	1e-05	INTRON	MODIFIER	PASS							N/A
chr3	14188762	rs2733534		G	C	XPC	SNP	NM_004628.4			247	G=0 C=247	G=0.0 C=1.0	1	1e-05	INTRON	MODIFIER	PASS							N/A
chr3	14189340	rs2607749		A	G	XPC	SNP	NM_004628.4			49	A=0 G=49	A=0.0 G=1.0	1	1e-05	INTRON	MODIFIER	PASS							N/A
chr3	14190237	rs2279017		T	G	XPC	SNP	NM_004628.4			1582	T=0 G=1579	T=0.0 G=0.998	0.998	1e-05	INTRON	MODIFIER	PASS							N/A
chr3	14190268	rs2470353		G	C	XPC	SNP	NM_004628.4			662	G=0 C=657	G=0.0 C=0.992	0.992	1e-05	INTRON	MODIFIER	PASS							N/A
chr3	14197987	rs2958057		A	T	XPC	SNP	NM_004628.4	c.1881T>A	p.A627	580	A=0 T=578	A=0.0 T=0.997	0.997	1e-05	SYNONYMOUS_CODING	LOW	PASS							N/A
chr3	14199887	rs2228000		G	A	XPC	SNP	NM_004628.4	c.1496C>T	p.A499V	236	G=0 A=235	G=0.0 A=0.996	0.996	1e-05	NON_SYNONYMOUS_CODING	MODERATE	PASS	0.27		E9PH69,Q01831	0.027,0.004			N/A
chr3	14199908	rs2227999		C	T	XPC	SNP	NM_004628.4	c.1475G>A	p.R492H	237	C=0 T=237	C=0.0 T=1.0	1	1e-05	NON_SYNONYMOUS_CODING	MODERATE	PASS	0.22		E9PH69,Q01831	0.0,0.0			N/A
chr3	14220095	rs2607775		C	G	XPC	SNP	NM_004628.4			89	C=0 G=89	C=0.0 G=1.0	1	1e-05	UTR_5_PRIME	MODIFIER	PASS							N/A
chr3	37089174			G	C	MLH1	SNP	NM_000249.3	c.1896G>C	p.E632D	367	G=339 C=28	G=0.924 C=0.076	0.076	1e-05	NON_SYNONYMOUS_CODING	MODERATE	PASS							N/A
chr3	38182398	rs4988458		T	C	ACAA1	SNP	NM_001607.3			188	T=0 C=188	T=0.0 C=1.0	1	1e-05	UPSTREAM	MODIFIER	PASS							N/A
chr3	41265551	rs5743390		G	C	CTNNB1	SNP	NM_001098210.1			106	G=0 C=106	G=0.0 C=1.0	1	1e-05	UTR_5_PRIME	MODIFIER	PASS							N/A
chr3	41274764	rs2691680		C	A	CTNNB1	SNP	NM_001098210.1			174	C=0 A=174	C=0.0 A=1.0	1	1e-05	INTRON	MODIFIER	PASS							N/A
chr3	47125385	rs4082155	COSM149376	G	A	SETD2	SNP	NM_014159.6	c.5885C>T	p.P1962L	161	G=0 A=160	G=0.0 A=0.994	0.994	1e-05	NON_SYNONYMOUS_CODING	MODERATE	PASS	0.6		F2Z317,Q9BYW2	0.002,0.001	1	COSM149376	N/A
chr3	47162661	rs6767907		A	G	SETD2	SNP	NM_014159.6	c.3465T>C	p.N1155	60	A=0 G=60	A=0.0 G=1.0	1	1e-05	SYNONYMOUS_CODING	LOW	PASS							N/A
chr3	52584526			C	T	PBRM1	SNP	NM_018313.4	c.4487G>A	p.R1496Q	438	C=407 T=30	C=0.929 T=0.068	0.068	1e-05	NON_SYNONYMOUS_CODING	MODERATE	PASS	0.09		Q86U86-9,Q86U86-4,Q86U86-2,Q86U86-8,Q86U86-7,Q86U86,Q86U86-3,Q86U86-5	0.986,0.986,0.986,0.986,0.99,0.968,0.986,0.986			N/A
chr3	105389153	rs11713094		A	G	CBLB	SNP	NM_170662.3	c.2613T>C	p.P871	70	A=40 G=30	A=0.571 G=0.429	0.429	1e-05	SYNONYMOUS_CODING	LOW	PASS							N/A
chr3	105422844	rs2305037		C	T	CBLB	SNP	NM_170662.3	c.1581G>A	p.T527	109	C=53 T=56	C=0.486 T=0.514	0.514	1e-05	SYNONYMOUS_CODING	LOW	PASS							N/A
chr3	105423088	rs1548056		T	C	CBLB	SNP	NM_170662.3			87	T=0 C=87	T=0.0 C=1.0	1	1e-05	INTRON	MODIFIER	PASS							N/A
chr3	105438957	rs2305036		T	G	CBLB	SNP	NM_170662.3	c.1341A>C	p.L447	586	T=306 G=279	T=0.522 G=0.476	0.476	1e-05	SYNONYMOUS_CODING	LOW	PASS							N/A
chr3	105439026	rs2305035		G	A	CBLB	SNP	NM_170662.3	c.1272C>T	p.D424	651	G=346 A=304	G=0.531 A=0.467	0.467	1e-05	SYNONYMOUS_CODING	LOW	PASS							N/A
chr3	105453034	rs6768096		A	G	CBLB	SNP	NM_170662.3			122	A=0 G=122	A=0.0 G=1.0	1	1e-05	INTRON	MODIFIER	PASS							N/A
chr4	1801117			G	A	FGFR3	SNP	NM_001163213.1	c.246G>A	p.V82	57	G=42 A=15	G=0.737 A=0.263	0.263	1e-05	SYNONYMOUS_CODING	LOW	PASS							N/A
chr4	1806017	rs200683551		G	C	FGFR3	SNP	NM_001163213.1			45	G=30 C=15	G=0.667 C=0.333	0.333	1e-05	INTRON	MODIFIER	PASS							N/A
chr4	1807894	rs7688609		G	A	FGFR3	SNP	NM_001163213.1	c.1959G>A	p.T653	146	G=0 A=144	G=0.0 A=0.986	0.986	1e-05	SYNONYMOUS_CODING	LOW	PASS							N/A
chr4	55141055	rs1873778	COSM1430082	A	G	PDGFRA	SNP	NM_006206.4	c.1701A>G	p.P567	71	A=0 G=71	A=0.0 G=1.0	1	1e-05	SYNONYMOUS_CODING	LOW	PASS					1	COSM1430082	N/A
chr4	55151711	rs2412559		C	A	PDGFRA	SNP	NM_006206.4			502	C=0 A=500	C=0.0 A=0.996	0.996	1e-05	INTRON	MODIFIER	PASS							N/A
chr4	55153837	rs7695657		A	G	PDGFRA	SNP	NM_006206.4			264	A=0 G=264	A=0.0 G=1.0	1	1e-05	INTRON	MODIFIER	PASS							N/A
chr4	55156400	rs2276948		A	G	PDGFRA	SNP	NM_006206.4			125	A=0 G=125	A=0.0 G=1.0	1	1e-05	INTRON	MODIFIER	PASS							N/A
chr4	55161254	rs3733540		C	T	PDGFRA	SNP	NM_006206.4			101	C=0 T=101	C=0.0 T=1.0	1	1e-05	INTRON	MODIFIER	PASS							N/A
chr4	55161391	rs7685117		T	C	PDGFRA	SNP	NM_006206.4	c.3222T>C	p.D1074	123	T=0 C=123	T=0.0 C=1.0	1	1e-05	SYNONYMOUS_CODING	LOW	PASS							N/A
chr4	55161517	rs7680422		A	G	PDGFRA	SNP	NM_006206.4			108	A=0 G=108	A=0.0 G=1.0	1	1e-05	UTR_3_PRIME	MODIFIER	PASS							N/A
chr4	55599436	rs1008658		T	C	KIT	SNP	NM_000222.2			141	T=0 C=141	T=0.0 C=1.0	1	1e-05	INTRON	MODIFIER	PASS							N/A
chr4	55946081	rs4421048		A	G	KDR	SNP	NM_002253.2			333	A=0 G=333	A=0.0 G=1.0	1	1e-05	UTR_3_PRIME	MODIFIER	PASS							N/A
chr4	55948108	rs2412617		A	G	KDR	SNP	NM_002253.2			36	A=0 G=36	A=0.0 G=1.0	1	1e-05	INTRON	MODIFIER	PASS							N/A
chr4	55980239	rs7692791		C	T	KDR	SNP	NM_002253.2			242	C=136 T=106	C=0.562 T=0.438	0.438	1e-05	INTRON	MODIFIER	PASS							N/A
chr5	1258784			C	A	TERT	SNP	NM_198253.2			568	C=299 A=268	C=0.526 A=0.472	0.472	1e-05	INTRON	MODIFIER	PASS							N/A
chr5	1280477	rs13167280		G	A	TERT	SNP	NM_198253.2			2500	G=1299 A=1200	G=0.52 A=0.48	0.48	1e-05	INTRON	MODIFIER	PASS							N/A
chr5	1294086	rs2736098		C	T	TERT	SNP	NM_198253.2	c.915G>A	p.A305	259	C=130 T=129	C=0.502 T=0.498	0.498	1e-05	SYNONYMOUS_CODING	LOW	PASS							N/A
chr5	35857207	rs1353251		C	T	IL7R	SNP	NM_002185.3			810	C=496 T=314	C=0.612 T=0.388	0.388	1e-05	INTRON	MODIFIER	PASS							N/A
chr5	56161787	rs832575		G	A	MAP3K1	SNP	NM_005921.1	c.1284G>A	p.T428	100	G=0 A=100	G=0.0 A=1.0	1	1e-05	SYNONYMOUS_CODING	LOW	PASS							N/A
chr5	56177443	rs702689		G	A	MAP3K1	SNP	NM_005921.1	c.2416G>A	p.D806N	215	G=0 A=215	G=0.0 A=1.0	1	1e-05	NON_SYNONYMOUS_CODING	MODERATE	PASS	0.36		Q13233	0.915			N/A
chr5	56177848	rs67794491		TCAA	T	MAP3K1	DEL	NM_005921.1		p.ST941S	287	TCAA=0 T=275	TCAA=0.0 T=0.958	0.958	1e-05	CODON_DELETION	MODERATE	PASS							N/A
chr5	56178217	rs832583		A	C	MAP3K1	SNP	NM_005921.1	c.3190A>C	p.R1064	329	A=0 C=328	A=0.0 C=0.997	0.997	1e-05	SYNONYMOUS_CODING	LOW	PASS							N/A
chr5	67522851	rs706714		A	C	PIK3R1	SNP	NM_181523.2			217	A=159 C=58	A=0.733 C=0.267	0.267	1e-05	INTRON	MODIFIER	PASS							N/A
chr5	67569391	rs2302974		A	C	PIK3R1	SNP	NM_181523.2			306	A=76 C=228	A=0.248 C=0.745	0.745	1e-05	INTRON	MODIFIER	PASS							N/A
chr5	67588148	rs3730089		G	A	PIK3R1	SNP	NM_181523.2	c.978G>A	p.M326I	124	G=85 A=39	G=0.685 A=0.315	0.315	1e-05	NON_SYNONYMOUS_CODING	MODERATE	PASS	0.28	SH2_motif_(1),	P27986-2,P27986-3,P27986	0.0,0.0,0.0			N/A
chr5	112162854	rs2229992	COSM1432175	T	C	APC	SNP	NM_001127510.2	c.1458T>C	p.Y486	367	T=0 C=367	T=0.0 C=1.0	1	1e-05	SYNONYMOUS_CODING	LOW	PASS					1	COSM1432175	N/A
chr5	112164561	rs351771		G	A	APC	SNP	NM_001127510.2	c.1635G>A	p.A545	292	G=0 A=292	G=0.0 A=1.0	1	1e-05	SYNONYMOUS_CODING	LOW	PASS							N/A
chr5	112175617	rs67622085	COSM19049	T	A	APC	SNP	NM_001127510.2	c.4326T>A	p.P1442	311	T=59 A=251	T=0.19 A=0.807	0.807	1e-05	SYNONYMOUS_CODING	LOW	PASS					2	COSM19049	N/A
chr5	112175770	rs41115		G	A	APC	SNP	NM_001127510.2	c.4479G>A	p.T1493	62	G=0 A=62	G=0.0 A=1.0	1	1e-05	SYNONYMOUS_CODING	LOW	PASS							N/A
chr5	112176325	rs42427		G	A	APC	SNP	NM_001127510.2	c.5034G>A	p.G1678	29	G=0 A=29	G=0.0 A=1.0	1	1e-05	SYNONYMOUS_CODING	LOW	PASS							N/A
chr5	112176559	rs866006		T	G	APC	SNP	NM_001127510.2	c.5268T>G	p.S1756	56	T=0 G=56	T=0.0 G=1.0	1	1e-05	SYNONYMOUS_CODING	LOW	PASS							N/A
chr5	112176756	rs459552		T	A	APC	SNP	NM_001127510.2	c.5465T>A	p.V1822D	270	T=0 A=270	T=0.0 A=1.0	1	1e-05	NON_SYNONYMOUS_CODING	MODERATE	PASS			Q4LE70,P25054	0.0,0.0			N/A
chr5	112177171	rs465899		G	A	APC	SNP	NM_001127510.2	c.5880G>A	p.P1960	259	G=0 A=259	G=0.0 A=1.0	1	1e-05	SYNONYMOUS_CODING	LOW	PASS							N/A
chr5	149433596			TG	GA	CSF1R	MNP	NM_005211.3			73	TG=0 GA=73	TG=0.0 GA=1.0	1	1e-05	UTR_3_PRIME	MODIFIER	PASS							N/A
chr5	149435759	rs216136	COSN167607	G	A	CSF1R	SNP	NM_005211.3			117	G=0 A=116	G=0.0 A=0.991	0.991	1e-05	INTRON	MODIFIER	PASS						COSN167607	N/A
chr5	149437190	rs216138		C	G	CSF1R	SNP	NM_005211.3			48	C=0 G=48	C=0.0 G=1.0	1	1e-05	INTRON	MODIFIER	PASS							N/A
chr5	149457678	rs2228422	COSM149992	G	A	CSF1R	SNP	NM_005211.3	c.726C>T	p.T242	996	G=0 A=994	G=0.0 A=0.998	0.998	1e-05	SYNONYMOUS_CODING	LOW	PASS					1	COSM149992	N/A
chr5	149460553	rs216123		A	G	CSF1R	SNP	NM_005211.3	c.84T>C	p.P28	485	A=0 G=484	A=0.0 G=0.998	0.998	1e-05	SYNONYMOUS_CODING	LOW	PASS							N/A
chr6	26031868	rs2213284		G	A	HIST1H3B	SNP	NM_003537.3			158	G=0 A=158	G=0.0 A=1.0	1	1e-05	UTR_3_PRIME	MODIFIER	PASS							N/A
chr6	35420628	rs9470029		A	C	FANCE	SNP	NM_021922.2			103	A=0 C=103	A=0.0 C=1.0	1	1e-05	INTRON	MODIFIER	PASS							N/A
chr6	35423662	rs4713867		A	C	FANCE	SNP	NM_021922.2	c.387A>C	p.P129	507	A=0 C=504	A=0.0 C=0.994	0.994	1e-05	SYNONYMOUS_CODING	LOW	PASS							N/A
chr6	35425263	rs9470033		G	A	FANCE	SNP	NM_021922.2			269	G=142 A=127	G=0.528 A=0.472	0.472	1e-05	INTRON	MODIFIER	PASS							N/A
chr6	35425416	rs13214239		A	G	FANCE	SNP	NM_021922.2			245	A=122 G=123	A=0.498 G=0.502	0.502	1e-05	INTRON	MODIFIER	PASS							N/A
chr6	35427556	rs6457823		G	A	FANCE	SNP	NM_021922.2			381	G=183 A=198	G=0.48 A=0.52	0.52	1e-05	INTRON	MODIFIER	PASS							N/A
chr6	35430686	rs9462088		G	A	FANCE	SNP	NM_021922.2	c.1504G>A	p.A502T	321	G=140 A=180	G=0.436 A=0.561	0.561	1e-05	NON_SYNONYMOUS_CODING	MODERATE	PASS	0.78	Fanconi_Anaemia_group_E_protein,_C-terminal_(1),	Q9HB96	0.009			N/A
chr6	117642576			C	A	ROS1	SNP	NM_002944.2			129	C=98 A=31	C=0.76 A=0.24	0.24	1e-05	INTRON	MODIFIER	PASS							N/A
chr6	117674087	rs9481703		G	A	ROS1	SNP	NM_002944.2			157	G=79 A=78	G=0.503 A=0.497	0.497	1e-05	INTRON	MODIFIER	PASS							N/A
chr6	117681436	rs58588396		G	GACACAC,GACACACAC,GACACACACACACACAC,GACACACACACACACACAC	ROS1	INS	NM_002944.2			107	G=0 GACACAC=17 GACACACAC=33 GACACACACACACACAC=17 GACACACACACACACACAC=19	G=0.0 GACACAC=0.159 GACACACAC=0.308 GACACACACACACACAC=0.159 GACACACACACACACACAC=0.178	0.308	1e-05	INTRON	MODIFIER	PASS							N/A
chr6	117683803			A	T	ROS1	SNP	NM_002944.2	c.3344T>A	p.L1115H	333	A=242 T=91	A=0.727 T=0.273	0.273	1e-05	NON_SYNONYMOUS_CODING	MODERATE	PASS	0		P08922	0.996			N/A
chr6	117684016			G	T	ROS1	SNP	NM_002944.2	c.3131C>A	p.P1044Q	248	G=203 T=45	G=0.819 T=0.181	0.181	1e-05	NON_SYNONYMOUS_CODING	MODERATE	PASS	0		P08922	0.998			N/A
chr6	117686840	rs2229078		T	C	ROS1	SNP	NM_002944.2	c.2877A>G	p.E959	213	T=105 C=108	T=0.493 C=0.507	0.507	1e-05	SYNONYMOUS_CODING	LOW	PASS							N/A
chr6	117686943	rs2243383		A	T	ROS1	SNP	NM_002944.2			42	A=0 T=42	A=0.0 T=1.0	1	1e-05	INTRON	MODIFIER	PASS							N/A
chr6	117714346	rs1535330		C	G	ROS1	SNP	NM_002944.2			68	C=0 G=68	C=0.0 G=1.0	1	1e-05	INTRON	MODIFIER	PASS							N/A
chr6	117724462	rs2243379		C	A	ROS1	SNP	NM_002944.2			393	C=193 A=200	C=0.491 A=0.509	0.509	1e-05	INTRON	MODIFIER	PASS							N/A
chr6	117725448	rs1998206		T	G	ROS1	SNP	NM_002944.2	c.433A>C	p.T145P	28	T=11 G=17	T=0.393 G=0.607	0.607	1e-05	NON_SYNONYMOUS_CODING	MODERATE	PASS	0.15		P08922	0.999			N/A
chr6	117725578	rs2243378		T	A	ROS1	SNP	NM_002944.2	c.303A>T	p.L101	384	T=181 A=202	T=0.471 A=0.526	0.526	1e-05	SYNONYMOUS_CODING	LOW	PASS							N/A
chr6	117730673	rs17634067		G	A	ROS1	SNP	NM_002944.2			381	G=201 A=180	G=0.528 A=0.472	0.472	1e-05	INTRON	MODIFIER	PASS							N/A
chr6	117737390	rs2243		G	A	ROS1	SNP	NM_002944.2			35	G=19 A=16	G=0.543 A=0.457	0.457	1e-05	INTRON	MODIFIER	PASS							N/A
chr6	138197331	rs661561		A	C	TNFAIP3	SNP	NM_001270508.1			280	A=0 C=280	A=0.0 C=1.0	1	1e-05	INTRON	MODIFIER	PASS							N/A
chr6	139206889	rs369637766		C	T	ECT2L	SNP	NM_001195037.2	c.2181C>T	p.T727	971	C=493 T=478	C=0.508 T=0.492	0.492	1e-05	SYNONYMOUS_CODING	LOW	PASS							N/A
chr6	152129077	rs2077647		T	C	ESR1	SNP	NM_001122740.1	c.30T>C	p.S10	50	T=24 C=26	T=0.48 C=0.52	0.52	1e-05	SYNONYMOUS_CODING	LOW	PASS							N/A
chr6	152201875	rs4986934		T	C	ESR1	SNP	NM_001122740.1	c.729T>C	p.R243	420	T=0 C=420	T=0.0 C=1.0	1	1e-05	SYNONYMOUS_CODING	LOW	PASS							N/A
chr6	152265522	rs1801132		G	C	ESR1	SNP	NM_001122740.1	c.975G>C	p.P325	551	G=0 C=546	G=0.0 C=0.991	0.991	1e-05	SYNONYMOUS_CODING	LOW	PASS							N/A
chr6	152420095	rs2228480		G	A	ESR1	SNP	NM_001122740.1	c.1782G>A	p.T594	483	G=250 A=233	G=0.518 A=0.482	0.482	1e-05	SYNONYMOUS_CODING	LOW	PASS							N/A
chr7	2954801	rs1182157		T	C	CARD11	SNP	NM_032415.4			455	T=0 C=455	T=0.0 C=1.0	1	1e-05	INTRON	MODIFIER	PASS							N/A
chr7	2962753	rs2527509		G	A	CARD11	SNP	NM_032415.4			274	G=0 A=272	G=0.0 A=0.993	0.993	1e-05	INTRON	MODIFIER	PASS							N/A
chr7	2966445	rs1182136		T	G	CARD11	SNP	NM_032415.4			471	T=0 G=458	T=0.0 G=0.972	0.972	1e-05	INTRON	MODIFIER	PASS							N/A
chr7	2968361	rs2527506		G	A	CARD11	SNP	NM_032415.4			335	G=0 A=334	G=0.0 A=0.997	0.997	1e-05	INTRON	MODIFIER	PASS							N/A
chr7	6026530	rs1805324		C	T	PMS2	SNP	NM_000535.5	c.1866G>A	p.M622I	838	C=0 T=837	C=0.0 T=0.999	0.999	1e-05	NON_SYNONYMOUS_CODING	MODERATE	PASS	0.22		P54278,C9J167	0.003,0.225			N/A
chr7	6026775	rs2228006		T	C	PMS2	SNP	NM_000535.5	c.1621A>G	p.K541E	74	T=0 C=74	T=0.0 C=1.0	1	1e-05	NON_SYNONYMOUS_CODING	MODERATE	PASS	1		P54278-3,P54278,C9J167	0.0,0.0,0.0			N/A
chr7	50450442			G	A	IKZF1	SNP	NM_006060.4			161	G=148 A=13	G=0.919 A=0.081	0.081	1e-05	INTRON	MODIFIER	PASS							N/A
chr7	50450446	rs113962761		C	T	IKZF1	SNP	NM_006060.4			162	C=0 T=162	C=0.0 T=1.0	1	1e-05	INTRON	MODIFIER	PASS							N/A
chr7	55214348	rs2072454	COSM42978	C	T	EGFR	SNP	NM_005228.3	c.474C>T	p.N158	77	C=0 T=76	C=0.0 T=0.987	0.987	1e-05	SYNONYMOUS_CODING	LOW	PASS					3	COSM42978	N/A
chr7	55214443	rs7801956		G	A	EGFR	SNP	NM_005228.3			204	G=0 A=204	G=0.0 A=1.0	1	1e-05	INTRON	MODIFIER	PASS							N/A
chr7	55219159	rs2075110		C	T	EGFR	SNP	NM_005228.3			248	C=0 T=247	C=0.0 T=0.996	0.996	1e-05	INTRON	MODIFIER	PASS							N/A
chr7	55238087	rs10258429		C	T	EGFR	SNP	NM_005228.3			232	C=0 T=232	C=0.0 T=1.0	1	1e-05	INTRON	MODIFIER	PASS							N/A
chr7	55241755	rs17337107		G	A	EGFR	SNP	NM_005228.3			25	G=0 A=25	G=0.0 A=1.0	1	1e-05	INTRON	MODIFIER	PASS							N/A
chr7	55249063	rs1050171	COSM1451600	G	A	EGFR	SNP	NM_005228.3	c.2361G>A	p.Q787	107	G=0 A=104	G=0.0 A=0.972	0.972	1e-05	SYNONYMOUS_CODING	LOW	PASS					2	COSM1451600	N/A
chr7	55266417	rs1140475		T	C	EGFR	SNP	NM_005228.3	c.2709T>C	p.T903	35	T=0 C=34	T=0.0 C=0.971	0.971	1e-05	SYNONYMOUS_CODING	LOW	PASS							N/A
chr7	55268916	rs2293347		C	T	EGFR	SNP	NM_005228.3	c.2982C>T	p.D994	223	C=0 T=223	C=0.0 T=1.0	1	1e-05	SYNONYMOUS_CODING	LOW	PASS							N/A
chr7	116335811	rs80153920		A	T	MET	SNP	NM_001127500.1			128	A=74 T=54	A=0.578 T=0.422	0.422	1e-05	INTRON	MODIFIER	PASS	0						N/A
chr7	116397572	rs13223756		A	G	MET	SNP	NM_001127500.1	c.1944A>G	p.Q648	172	A=84 G=87	A=0.488 G=0.506	0.506	1e-05	SYNONYMOUS_CODING	LOW	PASS							N/A
chr7	116435768	rs41736	COSM150377	C	T	MET	SNP	NM_001127500.1	c.3912C>T	p.D1304	509	C=306 T=203	C=0.601 T=0.399	0.399	1e-05	SYNONYMOUS_CODING	LOW	PASS					1	COSM150377	N/A
chr7	116436022	rs2023748	COSM150378	G	A	MET	SNP	NM_001127500.1	c.4071G>A	p.A1357	1192	G=673 A=519	G=0.565 A=0.435	0.435	1e-05	SYNONYMOUS_CODING	LOW	PASS					1	COSM150378	N/A
chr7	116436097	rs41737	COSM150379	G	A	MET	SNP	NM_001127500.1	c.4146G>A	p.P1382	677	G=381 A=293	G=0.563 A=0.433	0.433	1e-05	SYNONYMOUS_CODING	LOW	PASS					1	COSM150379	N/A
chr7	128845277	rs2075777		G	C	SMO	SNP	NM_005631.4			171	G=0 C=169	G=0.0 C=0.988	0.988	1e-05	INTRON	MODIFIER	PASS							N/A
chr7	128845325	rs2566872		G	A	SMO	SNP	NM_005631.4			166	G=0 A=165	G=0.0 A=0.994	0.994	1e-05	INTRON	MODIFIER	PASS							N/A
chr7	128845702	rs2075778		C	T	SMO	SNP	NM_005631.4			181	C=0 T=181	C=0.0 T=1.0	1	1e-05	INTRON	MODIFIER	PASS							N/A
chr7	128846328	rs2228617		G	C	SMO	SNP	NM_005631.4	c.1164G>C	p.G388	572	G=0 C=572	G=0.0 C=1.0	1	1e-05	SYNONYMOUS_CODING	LOW	PASS							N/A
chr7	128851640	rs200513404		G	A	SMO	SNP	NM_005631.4			566	G=189 A=377	G=0.334 A=0.666	0.666	1e-05	INTRON	MODIFIER	PASS							N/A
chr7	128851980	rs77320475		G	A	SMO	SNP	NM_005631.4	c.2052G>A	p.P684	29	G=11 A=18	G=0.379 A=0.621	0.621	1e-05	SYNONYMOUS_CODING	LOW	PASS							N/A
chr7	148508833	rs2072407		A	G	EZH2	SNP	NM_004456.4			616	A=310 G=306	A=0.503 G=0.497	0.497	1e-05	INTRON	MODIFIER	PASS							N/A
chr7	148543525	rs10274535		A	G	EZH2	SNP	NM_004456.4			36	A=17 G=19	A=0.472 G=0.528	0.528	1e-05	INTRON	MODIFIER	PASS							N/A
chr9	36840623	rs3780135		G	A	PAX5	SNP	NM_016734.1	c.1110C>T	p.Y370	217	G=0 A=217	G=0.0 A=1.0	1	1e-05	SYNONYMOUS_CODING	LOW	PASS	0.07		E7ERW5,E7EQT0	0.0,0.001			N/A
chr9	37020622	rs2297105		A	C	PAX5	SNP	NM_016734.1			193	A=0 C=191	A=0.0 C=0.99	0.99	1e-05	INTRON	MODIFIER	PASS							N/A
chr9	98209594	rs357564	COSM1638397	G	A	PTCH1	SNP	NM_000264.3	c.3944C>T	p.P1315L	310	G=0 A=309	G=0.0 A=0.997	0.997	1e-05	NON_SYNONYMOUS_CODING	MODERATE	PASS	0.22		Q13635-3,Q13635-2,Q13635	0.646,0.714,0.444	1	COSM1638397	N/A
chr9	98209613			C	G	PTCH1	SNP	NM_000264.3	c.3925G>C	p.E1309Q	283	C=212 G=71	C=0.749 G=0.251	0.251	1e-05	NON_SYNONYMOUS_CODING	MODERATE	PASS	0.51		Q13635-3,Q13635-2,Q13635	0.277,0.445,0.202			N/A
chr9	98239190	rs574688		G	C	PTCH1	SNP	NM_000264.3			250	G=137 C=113	G=0.548 C=0.452	0.452	1e-05	INTRON	MODIFIER	PASS							N/A
chr9	133761001	rs1056171		A	G	ABL1	SNP	NM_007313.2	c.3381A>G	p.P1127	494	A=264 G=230	A=0.534 G=0.466	0.466	1e-05	SYNONYMOUS_CODING	LOW	PASS							N/A
chr9	139391636	rs2229974		G	A	NOTCH1	SNP	NM_017617.3	c.6555C>T	p.D2185	628	G=0 A=627	G=0.0 A=0.998	0.998	1e-05	SYNONYMOUS_CODING	LOW	PASS							N/A
chr9	139396408	rs3124594		A	G	NOTCH1	SNP	NM_017617.3			478	A=248 G=230	A=0.519 G=0.481	0.481	1e-05	INTRON	MODIFIER	PASS							N/A
chr9	139397707	rs10521	COSM33747	G	A	NOTCH1	SNP	NM_017617.3	c.5094C>T	p.D1698	196	G=88 A=107	G=0.449 A=0.546	0.546	1e-05	SYNONYMOUS_CODING	LOW	PASS					14	COSM33747	N/A
chr9	139402663	rs3124597		T	C	NOTCH1	SNP	NM_017617.3			109	T=59 C=50	T=0.541 C=0.459	0.459	1e-05	INTRON	MODIFIER	PASS							N/A
chr9	139402908	rs3812603		T	C	NOTCH1	SNP	NM_017617.3			740	T=371 C=368	T=0.501 C=0.497	0.497	1e-05	INTRON	MODIFIER	PASS							N/A
chr9	139403554	rs3124598		T	C	NOTCH1	SNP	NM_017617.3			275	T=130 C=136	T=0.473 C=0.495	0.495	1e-05	INTRON	MODIFIER	PASS							N/A
chr9	139405261	rs3125001		C	T	NOTCH1	SNP	NM_017617.3			493	C=226 T=267	C=0.458 T=0.542	0.542	1e-05	INTRON	MODIFIER	PASS							N/A
chr9	139410424	rs3125006		A	G	NOTCH1	SNP	NM_017617.3			168	A=0 G=168	A=0.0 G=1.0	1	1e-05	INTRON	MODIFIER	PASS							N/A
chr10	8100647	rs2229359		C	T	GATA3	SNP	NM_001002295.1	c.621C>T	p.A207	939	C=496 T=442	C=0.528 T=0.471	0.471	1e-05	SYNONYMOUS_CODING	LOW	PASS							N/A
chr10	8111409	rs422628		C	T	GATA3	SNP	NM_001002295.1			595	C=288 T=307	C=0.484 T=0.516	0.516	1e-05	INTRON	MODIFIER	PASS							N/A
chr10	43595968	rs1800858		A	G	RET	SNP	NM_020975.4	c.135A>G	p.A45	763	A=0 G=763	A=0.0 G=1.0	1	1e-05	SYNONYMOUS_CODING	LOW	PASS							N/A
chr10	43606687	rs1800860		A	G	RET	SNP	NM_020975.4	c.1296A>G	p.A432	1162	A=567 G=595	A=0.488 G=0.512	0.512	1e-05	SYNONYMOUS_CODING	LOW	PASS							N/A
chr10	43607756	rs3026750		G	A	RET	SNP	NM_020975.4			588	G=0 A=586	G=0.0 A=0.997	0.997	1e-05	INTRON	MODIFIER	PASS							N/A
chr10	43607759	rs34827976		GC	G	RET	DEL	NM_020975.4			585	GC=0 G=582	GC=0.0 G=0.995	0.995	1e-05	INTRON	MODIFIER	PASS							N/A
chr10	43612226	rs760466		C	T	RET	SNP	NM_020975.4			63	C=0 T=57	C=0.0 T=0.905	0.905	1e-05	INTRON	MODIFIER	PASS							N/A
chr10	43613843	rs1800861		G	T	RET	SNP	NM_020975.4	c.2307G>T	p.L769	367	G=0 T=367	G=0.0 T=1.0	1	1e-05	SYNONYMOUS_CODING	LOW	PASS							N/A
chr10	43617506			A	G	RET	SNP	NM_020975.4			911	A=677 G=233	A=0.743 G=0.256	0.256	1e-05	INTRON	MODIFIER	PASS							N/A
chr10	43622217	rs2075912		T	C	RET	SNP	NM_020975.4			634	T=0 C=633	T=0.0 C=0.998	0.998	1e-05	INTRON	MODIFIER	PASS							N/A
chr10	89720907	rs555895		T	G	PTEN	SNP	NM_000314.4			146	T=0 G=145	T=0.0 G=0.993	0.993	1e-05	INTRON	MODIFIER	PASS							N/A
chr10	90771829	rs2234978		T	C	FAS	SNP	NM_000043.4	c.642T>C	p.T214	283	T=0 C=283	T=0.0 C=1.0	1	1e-05	SYNONYMOUS_CODING	LOW	PASS							N/A
chr10	104264107	rs2274351		C	T	ACTR1A	SNP	NM_005736.3			358	C=0 T=357	C=0.0 T=0.997	0.997	1e-05	UPSTREAM	MODIFIER	PASS							N/A
chr10	104356822	rs10786690		A	G	SUFU	SNP	NM_016169.3			193	A=0 G=193	A=0.0 G=1.0	1	1e-05	INTRON	MODIFIER	PASS							N/A
chr10	104387019	rs12414407		T	C	SUFU	SNP	NM_016169.3			168	T=0 C=167	T=0.0 C=0.994	0.994	1e-05	INTRON	MODIFIER	PASS							N/A
chr10	104389932	rs4917980		T	G	SUFU	SNP	NM_016169.3			166	T=0 G=166	T=0.0 G=1.0	1	1e-05	UTR_3_PRIME	MODIFIER	PASS							N/A
chr10	123239112	rs1047057	COSM147070	G	A	FGFR2	SNP	NM_022970.3			145	G=89 A=56	G=0.614 A=0.386	0.386	1e-05	UTR_3_PRIME	MODIFIER	PASS					1	COSM147070	N/A
chr10	123243197	rs2278202	COSN163794	G	A	FGFR2	SNP	NM_022970.3			88	G=58 A=30	G=0.659 A=0.341	0.341	1e-05	INTRON	MODIFIER	PASS						COSN163794	N/A
chr10	123247669	rs111564057		AC	A	FGFR2	DEL	NM_022970.3			338	AC=110 A=227	AC=0.325 A=0.672	0.672	1e-05	INTRON	MODIFIER	PASS							N/A
chr10	123298158	rs1047100		T	C	FGFR2	SNP	NM_022970.3	c.696A>G	p.V232	334	T=232 C=102	T=0.695 C=0.305	0.305	1e-05	SYNONYMOUS_CODING	LOW	PASS							N/A
chr11	32417945	rs16754	COSM1353508	T	C	WT1	SNP	NM_024426.4	c.1107A>G	p.R369	407	T=149 C=258	T=0.366 C=0.634	0.634	1e-05	SYNONYMOUS_CODING	LOW	PASS					1	COSM1353508	N/A
chr11	32449417	rs5030171		C	G	WT1	SNP	NM_024426.4			90	C=50 G=40	C=0.556 G=0.444	0.444	1e-05	INTRON	MODIFIER	PASS							N/A
chr11	32449420	rs5030170		C	A	WT1	SNP	NM_024426.4			89	C=50 A=38	C=0.562 A=0.427	0.427	1e-05	INTRON	MODIFIER	PASS							N/A
chr11	32449661	rs2234585		G	A	WT1	SNP	NM_024426.4			478	G=143 A=335	G=0.299 A=0.701	0.701	1e-05	INTRON	MODIFIER	PASS							N/A
chr11	47238522	rs326212		T	C	DDB2	SNP	NM_000107.2	c.378T>C	p.T126	791	T=0 C=790	T=0.0 C=0.999	0.999	1e-05	SYNONYMOUS_CODING	LOW	PASS							N/A
chr11	47260319	rs901746		A	G	DDB2	SNP	NM_000107.2			746	A=0 G=745	A=0.0 G=0.999	0.999	1e-05	INTRON	MODIFIER	PASS							N/A
chr11	64572557	rs540012		A	G	MEN1	SNP	NM_130803.2	c.1314T>C	p.H438	366	A=0 G=364	A=0.0 G=0.995	0.995	1e-05	SYNONYMOUS_CODING	LOW	PASS							N/A
chr11	64572602	rs2071313		G	A	MEN1	SNP	NM_130803.2	c.1269C>T	p.D423	366	G=190 A=176	G=0.519 A=0.481	0.481	1e-05	SYNONYMOUS_CODING	LOW	PASS							N/A
chr11	64575505	rs607969	COSM23054	C	T	MEN1	SNP	NM_130803.2	c.527G>A	p.R176Q	477	C=244 T=232	C=0.512 T=0.486	0.486	1e-05	NON_SYNONYMOUS_CODING	MODERATE	PASS	0.05		O00255-2,O00255-3,O00255	0.444,0.086,0.661	1	COSM23054	N/A
chr11	108098459	rs2066734		TAA	T	ATM	DEL	NM_000051.3			176	TAA=0 T=175	TAA=0.0 T=0.994	0.994	1e-05	INTRON	MODIFIER	PASS							N/A
chr11	108183167	rs659243		A	G	ATM	SNP	NM_000051.3	c.5948A>G	p.N1983S	65	A=0 G=65	A=0.0 G=1.0	1	1e-05	NON_SYNONYMOUS_CODING	MODERATE	PASS	1	PIK-related_kinase_(1),Armadillo-type_fold_(1),	E9PFP9,Q13315	0.0,0.0			N/A
chr11	108225483	rs664982		C	T	ATM	SNP	NM_000051.3			209	C=0 T=207	C=0.0 T=0.99	0.99	1e-05	INTRON	MODIFIER	PASS							N/A
chr11	108225661	rs664143		A	G	ATM	SNP	NM_000051.3			128	A=0 G=128	A=0.0 G=1.0	1	1e-05	INTRON	MODIFIER	PASS							N/A
chr12	25362777	rs1137282		A	G	KRAS	SNP	NM_033360.2			105	A=31 G=74	A=0.295 G=0.705	0.705	1e-05	UTR_3_PRIME	MODIFIER	PASS							N/A
chr12	25368462	rs4362222		C	T	KRAS	SNP	NM_033360.2	c.483G>A	p.R161	367	C=0 T=367	C=0.0 T=1.0	1	1e-05	SYNONYMOUS_CODING	LOW	PASS							N/A
chr12	49422626			A	G	MLL2	SNP	NM_003482.3	c.14367T>C	p.S4789	602	A=560 G=41	A=0.93 G=0.068	0.068	1e-05	SYNONYMOUS_CODING	LOW	PASS							N/A
chr12	49422795	rs11168828		G	A	MLL2	SNP	NM_003482.3			514	G=263 A=249	G=0.512 A=0.484	0.484	1e-05	INTRON	MODIFIER	PASS							N/A
chr12	49427919	rs61942218		T	C	MLL2	SNP	NM_003482.3	c.10671A>G	p.P3557	430	T=217 C=213	T=0.505 C=0.495	0.495	1e-05	SYNONYMOUS_CODING	LOW	PASS							N/A
chr12	49439659	rs833818		C	T	MLL2	SNP	NM_003482.3			521	C=0 T=520	C=0.0 T=0.998	0.998	1e-05	INTRON	MODIFIER	PASS							N/A
chr12	56477694	rs2271194		A	T	ERBB3	SNP	NM_001982.3			511	A=0 T=509	A=0.0 T=0.996	0.996	1e-05	INTRON	MODIFIER	PASS							N/A
chr12	56493822	rs2292238		A	C	PA2G4	SNP	NM_006191.2			661	A=334 C=327	A=0.505 C=0.495	0.495	1e-05	UPSTREAM	MODIFIER	PASS							N/A
chr12	56494991	rs2271189		G	A	ERBB3	SNP	NM_001982.3	c.3348G>A	p.R1116	192	G=94 A=98	G=0.49 A=0.51	0.51	1e-05	SYNONYMOUS_CODING	LOW	PASS							N/A
chr12	58144665	rs2069502		C	T	MARCH9	SNP	NM_138396.5			208	C=131 T=77	C=0.63 T=0.37	0.37	1e-05	UPSTREAM	MODIFIER	PASS							N/A
chr12	112915434	rs41279090		C	T	PTPN11	SNP	NM_002834.3			593	C=279 T=314	C=0.47 T=0.53	0.53	1e-05	INTRON	MODIFIER	PASS							N/A
chr12	121416864	rs1800574		C	T	HNF1A	SNP	NM_000545.5	c.293C>T	p.A98V	140	C=51 T=89	C=0.364 T=0.636	0.636	1e-05	NON_SYNONYMOUS_CODING	MODERATE	PASS	0.09	Hepatocyte_nuclear_factor_1,_N-terminal_(1),Lambda_repressor-like,_DNA-binding_(2),	F5H0K0,P20823,E7EUQ4,E7EMR0	0.056,0.141,0.195,0.131			N/A
chr12	121426901	rs12427353		G	C	HNF1A	SNP	NM_000545.5			566	G=268 C=297	G=0.473 C=0.525	0.525	1e-05	INTRON	MODIFIER	PASS							N/A
chr12	121434630	rs58371019	COSM1645167	C	CTCATTCAT	HNF1A	INS	NM_000545.5			288	C=0 CTCATTCAT=279	C=0.0 CTCATTCAT=0.969	0.969	1e-05	INTRON	MODIFIER	PASS					6	COSM1645167	N/A
chr12	121434833	rs2259852		G	A	HNF1A	SNP	NM_000545.5			871	G=424 A=446	G=0.487 A=0.512	0.512	1e-05	INTRON	MODIFIER	PASS							N/A
chr12	121435475	rs2464195		G	A	HNF1A	SNP	NM_000545.5			517	G=255 A=262	G=0.493 A=0.507	0.507	1e-05	INTRON	MODIFIER	PASS	0.15		E7EUQ4	0.001			N/A
chr12	121437114	rs55834942	COSM1559373	G	A	HNF1A	SNP	NM_000545.5	c.1545G>A	p.T515	1670	G=804 A=865	G=0.481 A=0.518	0.518	1e-05	SYNONYMOUS_CODING	LOW	PASS					3	COSM1559373	N/A
chr12	121437221	rs1169304		T	C	HNF1A	SNP	NM_000545.5			279	T=0 C=278	T=0.0 C=0.996	0.996	1e-05	INTRON	MODIFIER	PASS							N/A
chr12	121438844	rs735396		T	C	HNF1A	SNP	NM_000545.5			154	T=76 C=78	T=0.494 C=0.506	0.506	1e-05	INTRON	MODIFIER	PASS							N/A
chr13	28589267	rs4073630		C	T	FLT3	SNP	NM_004119.2			591	C=461 T=130	C=0.78 T=0.22	0.22	1e-05	INTRON	MODIFIER	PASS							N/A
chr13	28597447	rs35829721		ATC	A	FLT3	DEL	NM_004119.2			122	ATC=89 A=33	ATC=0.73 A=0.27	0.27	1e-05	INTRON	MODIFIER	PASS							N/A
chr13	28607989	rs2491223		T	G	FLT3	SNP	NM_004119.2			217	T=197 G=19	T=0.908 G=0.088	0.088	1e-05	INTRON	MODIFIER	PASS							N/A
chr13	28609825	rs2491227		A	G	FLT3	SNP	NM_004119.2			165	A=126 G=38	A=0.764 G=0.23	0.23	1e-05	INTRON	MODIFIER	PASS							N/A
chr13	28609846	rs2491228		A	T	FLT3	SNP	NM_004119.2			164	A=126 T=37	A=0.768 T=0.226	0.226	1e-05	INTRON	MODIFIER	PASS							N/A
chr13	28610183	rs2491231		A	G	FLT3	SNP	NM_004119.2			880	A=672 G=207	A=0.764 G=0.235	0.235	1e-05	INTRON	MODIFIER	PASS							N/A
chr13	28623699	rs9507985		G	T	FLT3	SNP	NM_004119.2			462	G=353 T=109	G=0.764 T=0.236	0.236	1e-05	INTRON	MODIFIER	PASS							N/A
chr13	28623759	rs9513004		C	T	FLT3	SNP	NM_004119.2			518	C=400 T=118	C=0.772 T=0.228	0.228	1e-05	INTRON	MODIFIER	PASS							N/A
chr13	28636084	rs7338903		G	A	FLT3	SNP	NM_004119.2	c.288C>T	p.D96	566	G=0 A=565	G=0.0 A=0.998	0.998	1e-05	SYNONYMOUS_CODING	LOW	PASS							N/A
chr13	31725260	rs11556147		A	G	HSPH1	SNP	NM_006644.2	c.732T>C	p.F244	576	A=0 G=575	A=0.0 G=0.998	0.998	1e-05	SYNONYMOUS_CODING	LOW	PASS							N/A
chr13	31725732	rs4941772		A	C	HSPH1	SNP	NM_006644.2			301	A=0 C=301	A=0.0 C=1.0	1	1e-05	INTRON	MODIFIER	PASS							N/A
chr13	31729729	rs1047086		A	G	HSPH1	SNP	NM_006644.2	c.228T>C	p.N76	117	A=0 G=117	A=0.0 G=1.0	1	1e-05	SYNONYMOUS_CODING	LOW	PASS							N/A
chr13	32905265	rs206073		G	A	BRCA2	SNP	NM_000059.3			195	G=0 A=193	G=0.0 A=0.99	0.99	1e-05	INTRON	MODIFIER	PASS							N/A
chr13	32906729	rs144848	COSM147663	A	C	BRCA2	SNP	NM_000059.3	c.1114A>C	p.N372H	357	A=0 C=357	A=0.0 C=1.0	1	1e-05	NON_SYNONYMOUS_CODING	MODERATE	PASS	0.11				1	COSM147663	N/A
chr13	32913055	rs206075		A	G	BRCA2	SNP	NM_000059.3	c.4563A>G	p.L1521	24	A=0 G=24	A=0.0 G=1.0	1	1e-05	SYNONYMOUS_CODING	LOW	PASS							N/A
chr13	32913691	rs28897734		C	T	BRCA2	SNP	NM_000059.3	c.5199C>T	p.S1733	68	C=16 T=52	C=0.235 T=0.765	0.765	1e-05	SYNONYMOUS_CODING	LOW	PASS							N/A
chr13	32929387	rs169547		T	C	BRCA2	SNP	NM_000059.3	c.7397T>C	p.V2466A	160	T=0 C=160	T=0.0 C=1.0	1	1e-05	NON_SYNONYMOUS_CODING	MODERATE	PASS	1						N/A
chr13	48916895	rs520342	COSN164493	C	T	RB1	SNP	NM_000321.2			40	C=21 T=19	C=0.525 T=0.475	0.475	1e-05	INTRON	MODIFIER	PASS						COSN164493	N/A
chr13	48919358	rs198617		T	G	RB1	SNP	NM_000321.2			25	T=0 G=25	T=0.0 G=1.0	1	1e-05	INTRON	MODIFIER	PASS							N/A
chr13	48941595	rs148641922		T	C	RB1	SNP	NM_000321.2			344	T=126 C=218	T=0.366 C=0.634	0.634	1e-05	INTRON	MODIFIER	PASS							N/A
chr13	49051012	rs3020646		C	T	RB1	SNP	NM_000321.2			149	C=0 T=149	C=0.0 T=1.0	1	1e-05	INTRON	MODIFIER	PASS							N/A
chr13	49051481	rs3092904	COSM147687	T	A	RB1	SNP	NM_000321.2			195	T=59 A=136	T=0.303 A=0.697	0.697	1e-05	INTRON	MODIFIER	PASS					1	COSM147687	N/A
chr13	103514091	rs7982448		T	C	ERCC5	SNP	NM_000123.3			114	T=0 C=114	T=0.0 C=1.0	1	1e-05	INTRON	MODIFIER	PASS							N/A
chr13	103527849	rs9514066		G	C	BIVM-ERCC5	SNP	NM_001204425.1	c.4519G>C	p.G1507R	305	G=0 C=305	G=0.0 C=1.0	1	1e-05	NON_SYNONYMOUS_CODING	MODERATE	PASS	0.54		P28715	0.454			N/A
chr13	103527930	rs9514067		G	C	BIVM-ERCC5	SNP	NM_001204425.1	c.4600G>C	p.G1534R	68	G=0 C=68	G=0.0 C=1.0	1	1e-05	NON_SYNONYMOUS_CODING	MODERATE	PASS	0.54		P28715	0			N/A
chr13	103528002	rs17655		G	C	BIVM-ERCC5	SNP	NM_001204425.1	c.4672G>C	p.D1558H	282	G=0 C=282	G=0.0 C=1.0	1	1e-05	NON_SYNONYMOUS_CODING	MODERATE	PASS	0.16		P28715	0.819			N/A
chr14	23607246	rs1015089		C	A	SLC7A8	SNP	NM_012244.3			741	C=309 A=430	C=0.417 A=0.58	0.58	1e-05	INTRON	MODIFIER	PASS							N/A
chr14	23607271	rs1569951		C	T	SLC7A8	SNP	NM_012244.3			399	C=228 T=171	C=0.571 T=0.429	0.429	1e-05	INTRON	MODIFIER	PASS							N/A
chr14	23612489	rs2273394		C	G	SLC7A8	SNP	NM_012244.3			325	C=0 G=324	C=0.0 G=0.997	0.997	1e-05	INTRON	MODIFIER	PASS							N/A
chr14	23624583	rs8011016		C	T	SLC7A8	SNP	NM_012244.3			503	C=0 T=502	C=0.0 T=0.998	0.998	1e-05	INTRON	MODIFIER	PASS							N/A
chr14	35871217	rs8904		G	A	NFKBIA	SNP	NM_020529.2			78	G=0 A=77	G=0.0 A=0.987	0.987	1e-05	UTR_3_PRIME	MODIFIER	PASS							N/A
chr14	81574687	rs3837640		T	TTC,TTCTC	TSHR	INS	NM_000369.2			283	T=16 TTC=16 TTCTC=248	T=0.057 TTC=0.057 TTCTC=0.876	0.876	1e-05	INTRON	MODIFIER	PASS							N/A
chr14	81574845			T	TTTTTTTCTTTTTAC	TSHR	INS	NM_000369.2			416	T=0 TTTTTTTCTTTTTAC=221	T=0.0 TTTTTTTCTTTTTAC=0.531	0.531	1e-05	INTRON	MODIFIER	PASS							N/A
chr14	81574959	rs3783942		A	G	TSHR	SNP	NM_000369.2			752	A=0 G=752	A=0.0 G=1.0	1	1e-05	INTRON	MODIFIER	PASS							N/A
chr14	81575005	rs3783941		C	A	TSHR	SNP	NM_000369.2			53	C=0 A=53	C=0.0 A=1.0	1	1e-05	INTRON	MODIFIER	PASS	0.75		G3V2A9,P16473-2	0.001,0.0			N/A
chr14	81610583	rs1991517		G	C	TSHR	SNP	NM_000369.2	c.2181G>C	p.E727D	376	G=0 C=376	G=0.0 C=1.0	1	1e-05	NON_SYNONYMOUS_CODING	MODERATE	PASS	0.67		F5GYU5	0			N/A
chr14	95556747	rs13078		A	T	DICER1	SNP	NM_001271282.1			186	A=111 T=74	A=0.597 T=0.398	0.398	1e-05	UTR_3_PRIME	MODIFIER	PASS							N/A
chr14	95566068			TACACACACACACAC	T	DICER1	DEL	NM_001271282.1			410	TACACACACACACAC=0 T=197	TACACACACACACAC=0.0 T=0.48	0.48	1e-05	INTRON	MODIFIER	PASS							N/A
chr14	105239146	rs3803304		C	G	AKT1	SNP	NM_001014432.1			616	C=0 G=615	C=0.0 G=0.998	0.998	1e-05	INTRON	MODIFIER	PASS							N/A
chr14	105239192	rs2494732		T	C	AKT1	SNP	NM_001014432.1			605	T=0 C=604	T=0.0 C=0.998	0.998	1e-05	INTRON	MODIFIER	PASS							N/A
chr14	105239894	rs1130233		C	T	AKT1	SNP	NM_001014432.1	c.726G>A	p.E242	1562	C=0 T=1552	C=0.0 T=0.994	0.994	1e-05	SYNONYMOUS_CODING	LOW	PASS							N/A
chr14	105242966	rs2494735		T	C	AKT1	SNP	NM_001014432.1			298	T=0 C=298	T=0.0 C=1.0	1	1e-05	INTRON	MODIFIER	PASS							N/A
chr14	105243220	rs2498796		G	A	AKT1	SNP	NM_001014432.1			156	G=0 A=155	G=0.0 A=0.994	0.994	1e-05	INTRON	MODIFIER	PASS							N/A
chr14	105246325	rs2494737		T	A	AKT1	SNP	NM_001014432.1			575	T=0 A=574	T=0.0 A=0.998	0.998	1e-05	INTRON	MODIFIER	PASS							N/A
chr14	105246407	rs3730358		G	A	AKT1	SNP	NM_001014432.1			645	G=0 A=642	G=0.0 A=0.995	0.995	1e-05	INTRON	MODIFIER	PASS							N/A
chr15	40477831	rs1801376		G	A	BUB1B	SNP	NM_001211.5	c.1046G>A	p.R349Q	183	G=0 A=182	G=0.0 A=0.995	0.995	1e-05	NON_SYNONYMOUS_CODING	MODERATE	PASS	1		O60566-3,O60566	0.0,0.0			N/A
chr15	40488851	rs1047130		G	A	BUB1B	SNP	NM_001211.5	c.1164G>A	p.A388	261	G=0 A=261	G=0.0 A=1.0	1	1e-05	SYNONYMOUS_CODING	LOW	PASS							N/A
chr15	40491952	rs2172742		A	G	BUB1B	SNP	NM_001211.5			128	A=0 G=128	A=0.0 G=1.0	1	1e-05	INTRON	MODIFIER	PASS							N/A
chr15	40500986	rs11630664		C	T	BUB1B	SNP	NM_001211.5			333	C=0 T=333	C=0.0 T=1.0	1	1e-05	INTRON	MODIFIER	PASS							N/A
chr15	66727597	rs16949924		G	C	MAP2K1	SNP	NM_002755.3			583	G=0 C=582	G=0.0 C=0.998	0.998	1e-05	INTRON	MODIFIER	PASS							N/A
chr15	90627616	rs60147683	COSN165044	T	C	IDH2	SNP	NM_002168.2			226	T=77 C=149	T=0.341 C=0.659	0.659	1e-05	INTRON	MODIFIER	PASS						COSN165044	N/A
chr16	2110795	rs1800725		G	A	TSC2	SNP	NM_000548.3	c.1100G>A	p.R367Q	214	G=123 A=90	G=0.575 A=0.421	0.421	1e-05	NON_SYNONYMOUS_CODING	MODERATE	PASS	0.34	Armadillo-like_helical_(1),Armadillo-type_fold_(1),Tuberin,_N-terminal_(1),	B4DIL8,P49815-6,P49815-4,P49815-3,P49815-5,P49815	0.978,0.973,0.594,0.997,0.952,0.99			N/A
chr16	2133901	rs30259		C	T	TSC2	SNP	NM_000548.3			1374	C=517 T=857	C=0.376 T=0.624	0.624	1e-05	INTRON	MODIFIER	PASS							N/A
chr16	3779594	rs61754523		C	T	CREBBP	SNP	NM_004380.2	c.5454G>A	p.V1818	626	C=333 T=292	C=0.532 T=0.466	0.466	1e-05	SYNONYMOUS_CODING	LOW	PASS							N/A
chr16	9916204	rs9806806		C	G	GRIN2A	SNP	NM_000833.3	c.2085G>C	p.R695	981	C=0 G=979	C=0.0 G=0.998	0.998	1e-05	SYNONYMOUS_CODING	LOW	PASS							N/A
chr16	9934689	rs373772021		AAG	A	GRIN2A	DEL	NM_000833.3			461	AAG=0 A=170	AAG=0.0 A=0.369	0.369	1e-05	INTRON	MODIFIER	PASS							N/A
chr16	9943666	rs2229193		C	T	GRIN2A	SNP	NM_000833.3	c.1275G>A	p.L425	577	C=0 T=577	C=0.0 T=1.0	1	1e-05	SYNONYMOUS_CODING	LOW	PASS							N/A
chr16	50827601	rs2302759	COSN165198	A	G	CYLD	SNP	NM_015247.2			151	A=0 G=151	A=0.0 G=1.0	1	1e-05	INTRON	MODIFIER	PASS						COSN165198	N/A
chr16	68857289	rs2276330		T	C	CDH1	SNP	NM_004360.3			411	T=250 C=161	T=0.608 C=0.392	0.392	1e-05	INTRON	MODIFIER	PASS							N/A
chr16	68857441	rs1801552		T	C	CDH1	SNP	NM_004360.3	c.2076T>C	p.A692	479	T=0 C=479	T=0.0 C=1.0	1	1e-05	SYNONYMOUS_CODING	LOW	PASS							N/A
chr16	89815049	rs1800347		T	C	FANCA	SNP	NM_000135.2			1154	T=374 C=780	T=0.324 C=0.676	0.676	1e-05	INTRON	MODIFIER	PASS							N/A
chr17	7573025			C	A	TP53	SNP	NM_000546.5			318	C=259 A=22	C=0.814 A=0.069	0.069	1e-05	INTRON	MODIFIER	PASS							N/A
chr17	7579472	rs1042522	COSM250061	G	C	TP53	SNP	NM_000546.5	c.215C>G	p.P72R	413	G=81 C=332	G=0.196 C=0.804	0.804	1e-05	NON_SYNONYMOUS_CODING	MODERATE	PASS	0.17		E7EMR6,P04637-2,P04637-3,P04637,E7EQX7	0.0,0.128,0.147,0.045,0.372	3	COSM250061	N/A
chr17	7579801	rs1642785		G	C	TP53	SNP	NM_000546.5			55	G=20 C=35	G=0.364 C=0.636	0.636	1e-05	INTRON	MODIFIER	PASS							N/A
chr17	17118442	rs34235236		T	C	FLCN	SNP	NM_144997.5			183	T=116 C=66	T=0.634 C=0.361	0.361	1e-05	INTRON	MODIFIER	PASS							N/A
chr17	17118689	rs34311146		G	A	FLCN	SNP	NM_144997.5			307	G=91 A=216	G=0.296 A=0.704	0.704	1e-05	INTRON	MODIFIER	PASS							N/A
chr17	17122286	rs8065572		C	T	FLCN	SNP	NM_144997.5			127	C=0 T=127	C=0.0 T=1.0	1	1e-05	INTRON	MODIFIER	PASS							N/A
chr17	17122327	rs8065832		G	A	FLCN	SNP	NM_144997.5			126	G=40 A=86	G=0.317 A=0.683	0.683	1e-05	INTRON	MODIFIER	PASS							N/A
chr17	17124625	rs41400246		C	T	FLCN	SNP	NM_144997.5			303	C=194 T=108	C=0.64 T=0.356	0.356	1e-05	INTRON	MODIFIER	PASS							N/A
chr17	17125750			A	G	FLCN	SNP	NM_144997.5			177	A=164 G=10	A=0.927 G=0.056	0.056	1e-05	INTRON	MODIFIER	PASS							N/A
chr17	17127471	rs1736219		G	A	FLCN	SNP	NM_144997.5			60	G=26 A=34	G=0.433 A=0.567	0.567	1e-05	INTRON	MODIFIER	PASS							N/A
chr17	29559932	rs2066736		C	A	NF1	SNP	NM_001042492.2			141	C=0 A=141	C=0.0 A=1.0	1	1e-05	INTRON	MODIFIER	PASS							N/A
chr17	29670190	rs7405740		C	G	NF1	SNP	NM_001042492.2			121	C=0 G=121	C=0.0 G=1.0	1	1e-05	INTRON	MODIFIER	PASS							N/A
chr17	37868715	rs4252627	COSN165414	C	T	ERBB2	SNP	NM_004448.2			272	C=0 T=271	C=0.0 T=0.996	0.996	1e-05	INTRON	MODIFIER	PASS						COSN165414	N/A
chr17	37879585	rs1801201		A	G	ERBB2	SNP	NM_004448.2	c.1960A>G	p.I654V	364	A=0 G=362	A=0.0 G=0.995	0.995	1e-05	NON_SYNONYMOUS_CODING	MODERATE	PASS	0.17	Cytochrome_c1,_transmembrane_anchor,_C-terminal_(1),	B4DTR1,P04626-4,P04626	0.047,0.057,0.085			N/A
chr17	37879588	rs1136201		A	G	ERBB2	SNP	NM_004448.2	c.1963A>G	p.I655V	362	A=0 G=361	A=0.0 G=0.997	0.997	1e-05	NON_SYNONYMOUS_CODING	MODERATE	PASS	0.39	Cytochrome_c1,_transmembrane_anchor,_C-terminal_(1),	B4DTR1,P04626-4,P04626	0.108,0.255,0.108			N/A
chr17	37879762	rs903506		G	A	MIR4728	SNP	NR_039881.2			52	G=0 A=50	G=0.0 A=0.962	0.962	1e-05	UPSTREAM	MODIFIER	PASS							N/A
chr17	59760996	rs4986763		A	G	BRIP1	SNP	NM_032043.2	c.3411T>C	p.Y1137	1336	A=0 G=1291	A=0.0 G=0.966	0.966	1e-05	SYNONYMOUS_CODING	LOW	PASS							N/A
chr17	59763114	rs4988357		A	T	BRIP1	SNP	NM_032043.2			3667	A=0 T=3533	A=0.0 T=0.963	0.963	1e-05	INTRON	MODIFIER	PASS							N/A
chr17	59763347	rs4986764		A	G	BRIP1	SNP	NM_032043.2	c.2755T>C	p.S919P	9477	A=0 G=9120	A=0.0 G=0.962	0.962	1e-05	NON_SYNONYMOUS_CODING	MODERATE	PASS			C9JGZ0	0			N/A
chr17	59763465	rs4986765	COSM437064	T	C	BRIP1	SNP	NM_032043.2	c.2637A>G	p.E879	8445	T=0 C=8184	T=0.0 C=0.969	0.969	1e-05	SYNONYMOUS_CODING	LOW	PASS					1	COSM437064	N/A
chr17	62007498	rs2070776	COSM148316	A	G	CD79B	SNP	NM_001039933.1	c.369T>C	p.C123	920	A=388 G=531	A=0.422 G=0.577	0.577	1e-05	SYNONYMOUS_CODING	LOW	PASS					1	COSM148316	N/A
chr17	66522186	rs10625677		T	TTC	PRKAR1A	INS	NM_002734.4			354	T=150 TTC=204	T=0.424 TTC=0.576	0.576	1e-05	INTRON	MODIFIER	PASS							N/A
chr17	66524987	rs2302230		G	A	PRKAR1A	SNP	NM_002734.4			391	G=146 A=245	G=0.373 A=0.627	0.627	1e-05	INTRON	MODIFIER	PASS							N/A
chr17	66526027	rs2302231		G	T	PRKAR1A	SNP	NM_002734.4			391	G=168 T=222	G=0.43 T=0.568	0.568	1e-05	INTRON	MODIFIER	PASS							N/A
chr19	1207238	rs3764640		G	T	STK11	SNP	NM_000455.4			380	G=135 T=245	G=0.355 T=0.645	0.645	1e-05	INTRON	MODIFIER	PASS							N/A
chr19	1207280	rs3764641		C	T	STK11	SNP	NM_000455.4			388	C=143 T=244	C=0.369 T=0.629	0.629	1e-05	INTRON	MODIFIER	PASS							N/A
chr19	1218523	rs2075604		G	T	STK11	SNP	NM_000455.4			340	G=124 T=216	G=0.365 T=0.635	0.635	1e-05	INTRON	MODIFIER	PASS							N/A
chr19	1219274	rs34928889		G	A	STK11	SNP	NM_000455.4			98	G=0 A=98	G=0.0 A=1.0	1	1e-05	INTRON	MODIFIER	PASS							N/A
chr19	1220321	rs2075606		T	C	STK11	SNP	NM_000455.4			108	T=33 C=75	T=0.306 C=0.694	0.694	1e-05	INTRON	MODIFIER	PASS							N/A
chr19	3113305	rs1682811		G	C	GNA11	SNP	NM_002067.2			292	G=0 C=292	G=0.0 C=1.0	1	1e-05	INTRON	MODIFIER	PASS							N/A
chr19	3119184	rs308046		T	G	GNA11	SNP	NM_002067.2			448	T=0 G=446	T=0.0 G=0.996	0.996	1e-05	INTRON	MODIFIER	PASS							N/A
chr19	3119239	rs4900		C	T	GNA11	SNP	NM_002067.2	c.771C>T	p.T257	459	C=0 T=459	C=0.0 T=1.0	1	1e-05	SYNONYMOUS_CODING	LOW	PASS							N/A
chr19	3119405			TG	GT	GNA11	MNP	NM_002067.2			59	TG=0 GT=59	TG=0.0 GT=1.0	1	1e-05	INTRON	MODIFIER	PASS							N/A
chr19	4099187	rs350911		T	C	MAP2K2	SNP	NM_030662.3			187	T=126 C=61	T=0.674 C=0.326	0.326	1e-05	INTRON	MODIFIER	PASS							N/A
chr19	4099272	rs11539506		G	A	MAP2K2	SNP	NM_030662.3	c.846C>T	p.P282	389	G=113 A=276	G=0.29 A=0.71	0.71	1e-05	SYNONYMOUS_CODING	LOW	PASS							N/A
chr19	4101062	rs10250	COSM439538	G	T	MAP2K2	SNP	NM_030662.3	c.660C>A	p.I220	218	G=129 T=89	G=0.592 T=0.408	0.408	1e-05	SYNONYMOUS_CODING	LOW	PASS					1	COSM439538	N/A
chr19	4101221	rs201435249		C	T	MAP2K2	SNP	NM_030662.3			108	C=72 T=36	C=0.667 T=0.333	0.333	1e-05	INTRON	MODIFIER	PASS							N/A
chr19	4102449	rs17851657	COSM1129849	G	A	MAP2K2	SNP	NM_030662.3	c.453C>T	p.D151	947	G=0 A=945	G=0.0 A=0.998	0.998	1e-05	SYNONYMOUS_CODING	LOW	PASS					1	COSM1129849	N/A
chr19	11096851	rs111447132		A	G	SMARCA4	SNP	NM_001128849.1			664	A=333 G=331	A=0.502 G=0.498	0.498	1e-05	INTRON	MODIFIER	PASS							N/A
chr19	11101993	rs17001073		G	A	SMARCA4	SNP	NM_001128849.1	c.1413G>A	p.K471	487	G=158 A=329	G=0.324 A=0.676	0.676	1e-05	SYNONYMOUS_CODING	LOW	PASS							N/A
chr19	11105593	rs17001075		A	G	SMARCA4	SNP	NM_001128849.1	c.1509A>G	p.A503	808	A=272 G=535	A=0.337 G=0.662	0.662	1e-05	SYNONYMOUS_CODING	LOW	PASS							N/A
chr19	11105608	rs7935		T	C	SMARCA4	SNP	NM_001128849.1	c.1524T>C	p.H508	809	T=0 C=809	T=0.0 C=1.0	1	1e-05	SYNONYMOUS_CODING	LOW	PASS							N/A
chr19	11107085	rs45471592		G	A	SMARCA4	SNP	NM_001128849.1			459	G=158 A=301	G=0.344 A=0.656	0.656	1e-05	INTRON	MODIFIER	PASS							N/A
chr19	11107133	rs2304087		T	C	SMARCA4	SNP	NM_001128849.1			598	T=0 C=596	T=0.0 C=0.997	0.997	1e-05	INTRON	MODIFIER	PASS							N/A
chr19	11107295	rs45618443		G	A	SMARCA4	SNP	NM_001128849.1			810	G=286 A=524	G=0.353 A=0.647	0.647	1e-05	INTRON	MODIFIER	PASS							N/A
chr19	11113651	rs17001078		T	C	SMARCA4	SNP	NM_001128849.1			658	T=238 C=420	T=0.362 C=0.638	0.638	1e-05	INTRON	MODIFIER	PASS							N/A
chr19	11118711	rs17001090		C	T	SMARCA4	SNP	NM_001128849.1			364	C=116 T=248	C=0.319 T=0.681	0.681	1e-05	INTRON	MODIFIER	PASS							N/A
chr19	11136215	rs2075021		C	G	SMARCA4	SNP	NM_001128849.1			37	C=0 G=37	C=0.0 G=1.0	1	1e-05	INTRON	MODIFIER	PASS							N/A
chr19	11168896	rs8104480		A	G	SMARCA4	SNP	NM_001128849.1			88	A=0 G=88	A=0.0 G=1.0	1	1e-05	INTRON	MODIFIER	PASS							N/A
chr19	11170839	rs7275	COSM1390291	T	C	SMARCA4	SNP	NM_001128849.1	c.4983T>C	p.D1661	454	T=331 C=121	T=0.729 C=0.267	0.267	1e-05	SYNONYMOUS_CODING	LOW	PASS					1	COSM1390291	N/A
chr19	17941294	rs2302603		T	C	JAK3	SNP	NM_000215.3			756	T=551 C=205	T=0.729 C=0.271	0.271	1e-05	INTRON	MODIFIER	PASS							N/A
chr19	40742320	rs2304189		T	C	AKT2	SNP	NM_001626.4			305	T=97 C=208	T=0.318 C=0.682	0.682	1e-05	INTRON	MODIFIER	PASS							N/A
chr19	42795554	rs10410185		T	C	CIC	SNP	NM_015125.3	c.2634T>C	p.A878	206	T=46 C=160	T=0.223 C=0.777	0.777	1e-05	SYNONYMOUS_CODING	LOW	PASS							N/A
chr19	42798678			C	T	CIC	SNP	NM_015125.3			356	C=234 T=122	C=0.657 T=0.343	0.343	1e-05	INTRON	MODIFIER	PASS							N/A
chr19	52714719	rs11537695		C	T	PPP2R1A	SNP	NM_014225.5	c.477C>T	p.S159	578	C=185 T=392	C=0.32 T=0.678	0.678	1e-05	SYNONYMOUS_CODING	LOW	PASS							N/A
chr19	52719190	rs755531		A	G	PPP2R1A	SNP	NM_014225.5			329	A=119 G=210	A=0.362 G=0.638	0.638	1e-05	INTRON	MODIFIER	PASS							N/A
chr19	52719436	rs73935039		C	T	PPP2R1A	SNP	NM_014225.5			469	C=163 T=306	C=0.348 T=0.652	0.652	1e-05	INTRON	MODIFIER	PASS							N/A
chr19	52725338	rs10412196		T	C	PPP2R1A	SNP	NM_014225.5			138	T=50 C=88	T=0.362 C=0.638	0.638	1e-05	INTRON	MODIFIER	PASS							N/A
chr19	52729082	rs41275802		A	C	PPP2R1A	SNP	NM_014225.5			565	A=188 C=375	A=0.333 C=0.664	0.664	1e-05	INTRON	MODIFIER	PASS							N/A
chr20	31022959	rs6058694		T	C	ASXL1	SNP	NM_015338.5	c.2444T>C	p.L815P	252	T=0 C=251	T=0.0 C=0.996	0.996	1e-05	NON_SYNONYMOUS_CODING	MODERATE	PASS	0.76		A6NIZ6,Q8IXJ9	0.0,0.0			N/A
chr20	36030939	rs1885257		G	C	SRC	SNP	NM_198291.1	c.1218G>C	p.A406	224	G=0 C=224	G=0.0 C=1.0	1	1e-05	SYNONYMOUS_CODING	LOW	PASS							N/A
chr20	57415110	rs1800900		A	G	GNAS-AS1	SNP	NR_002785.2			156	A=0 G=156	A=0.0 G=1.0	1	1e-05	INTRON	MODIFIER	PASS							N/A
chr20	57478939	rs3730168	COSN166583	G	A	GNAS	SNP	NM_080425.2			130	G=0 A=130	G=0.0 A=1.0	1	1e-05	INTRON	MODIFIER	PASS						COSN166583	N/A
chr22	41489115	rs201124490		A	G	EP300	SNP	NM_001429.3			248	A=159 G=89	A=0.641 G=0.359	0.359	1e-05	INTRON	MODIFIER	PASS							N/A
chr22	41513744			C	T	EP300	SNP	NM_001429.3	c.648C>T	p.G216	334	C=307 T=26	C=0.919 T=0.078	0.078	1e-05	SYNONYMOUS_CODING	LOW	PASS							N/A
chr22	41574132	rs111315183		C	T	EP300	SNP	NM_001429.3	c.6417C>T	p.G2139	247	C=120 T=93	C=0.486 T=0.377	0.377	1e-05	SYNONYMOUS_CODING	LOW	PASS							N/A
chrX	1317404			T	C	CRLF2	SNP	NM_022148.2			88	T=59 C=29	T=0.67 C=0.33	0.33	1e-05	INTRON	MODIFIER	PASS							N/A
chrX	1331495		COSM3694339	G	C	CRLF2	SNP	NM_022148.2			412	G=118 C=294	G=0.286 C=0.714	0.714	1e-05	EXON	MODIFIER	PASS					2	COSM3694339	N/A
chrX	39933339	rs5917933		A	G	BCOR	SNP	NM_001123385.1	c.1260T>C	p.D420	314	A=0 G=313	A=0.0 G=0.997	0.997	1e-05	SYNONYMOUS_CODING	LOW	PASS							N/A
chrX	70339498	rs12850852		C	T	MED12	SNP	NM_005120.2			121	C=0 T=121	C=0.0 T=1.0	1	1e-05	INTRON	MODIFIER	PASS							N/A
chrX	70341169	rs62609586		A	C	MED12	SNP	NM_005120.2			312	A=0 C=312	A=0.0 C=1.0	1	1e-05	INTRON	MODIFIER	PASS							N/A
chrX	70344763	rs5030616		G	T	MED12	SNP	NM_005120.2			208	G=0 T=196	G=0.0 T=0.942	0.942	1e-05	INTRON	MODIFIER	PASS							N/A
chrX	70348344	rs5030618		G	A	MED12	SNP	NM_005120.2			111	G=0 A=111	G=0.0 A=1.0	1	1e-05	INTRON	MODIFIER	PASS							N/A
chrX	70349947	rs5030619		A	C	MED12	SNP	NM_005120.2	c.3930A>C	p.P1310	58	A=0 C=56	A=0.0 C=0.966	0.966	1e-05	SYNONYMOUS_CODING	LOW	PASS							N/A
chrX	70361967	rs36072155		G	A	NLGN3	SNP	NM_181303.1			486	G=0 A=486	G=0.0 A=1.0	1	1e-05	UPSTREAM	MODIFIER	PASS							N/A
chrX	100615478	rs2855259		C	T	BTK	SNP	NM_000061.2			198	C=0 T=198	C=0.0 T=1.0	1	1e-05	INTRON	MODIFIER	PASS							N/A

## Sheet: lower-confidence variants
Chrom	Pos GRCh37	dbSNP ID	COSMIC ID	Ref	Variant	Gene Name	Variant Type	Transcript ID	Codon Change	AA Change	Filtered Coverage	Allele Coverage	Allele Frequency	Variant Frequency	P-Value	snpEff Effect	snpEff Impact	Filter	SIFT Score	Interpro Domain	UniProt	PolyPhen Score	COSMIC Sample Count	Somatic Mutation Assay	Variant Clinical Significance
chr2	39536689			A	AT,ATT,ATTT	MAP4K3	INS	NM_003618.3			98	A=42 AT=25 ATT=16 ATTT=11	A=0.429 AT=0.255 ATT=0.163 ATTT=0.112	0.255	1e-05	INTRON	MODIFIER	HOMOPOLYMER							N/A
chr2	212295590	rs141267844		G	GT	ERBB4	INS	NM_005235.2			65	G=36 GT=29	G=0.554 GT=0.446	0.446	1e-05	INTRON	MODIFIER	HOMOPOLYMER							N/A
chr7	148543693	rs3214332		TA	T	EZH2	DEL	NM_004456.4			26	TA=12 T=14	TA=0.462 T=0.538	0.538	1e-05	INTRON	MODIFIER	HOMOPOLYMER							N/A
chr10	8111513		COSM1474805	T	TG	GATA3	INS	NM_001002295.1		p.-335?	850	T=442 TG=408	T=0.52 TG=0.48	0.48	1e-05	FRAME_SHIFT	HIGH	HOMOPOLYMER					2	COSM1474805	N/A
chr11	108100105	rs11390378		G	GT,GTT	ATM	INS	NM_000051.3			252	G=103 GT=127 GTT=19	G=0.409 GT=0.504 GTT=0.075	0.504	1e-05	INTRON	MODIFIER	HOMOPOLYMER							N/A
chr13	28623938	rs67491524		G	GA	FLT3	INS	NM_004119.2			51	G=40 GA=11	G=0.784 GA=0.216	0.216	1e-05	INTRON	MODIFIER	HOMOPOLYMER							N/A
chr14	81574845			T	TTTTTCTTTTTAC,TTTTTTCTTTTTAC,TTTTTTTTCTTTTTAC	TSHR	INS	NM_000369.2			416	T=0 TTTTTCTTTTTAC=24 TTTTTTCTTTTTAC=121 TTTTTTTTCTTTTTAC=30	T=0.0 TTTTTCTTTTTAC=0.058 TTTTTTCTTTTTAC=0.291 TTTTTTTTCTTTTTAC=0.072	0.291	1e-05	INTRON	MODIFIER	HOMOPOLYMER							N/A
chr16	89815095			T	G	FANCA	SNP	NM_000135.2	c.3320A>C	p.Q1107P	1987	T=1722 G=265	T=0.867 G=0.133	0.133	1e-05	NON_SYNONYMOUS_CODING	MODERATE	FS_MORE_THAN_60	0.04		B7Z6Y4,B4DRI7,O15360	0.043,0.062,0.062			N/A
chr17	7573013			A	G	TP53	SNP	NM_000546.5			323	A=282 G=18	A=0.873 G=0.056	0.056	1e-05	INTRON	MODIFIER	FS_MORE_THAN_60							N/A
chr17	7573019			C	G	TP53	SNP	NM_000546.5			320	C=260 G=32	C=0.813 G=0.1	0.1	1e-05	INTRON	MODIFIER	FS_MORE_THAN_60							N/A
chr17	37657460	rs11406230		C	CT,CTT	CDK12	INS	NM_016507.2			413	C=102 CT=289 CTT=22	C=0.247 CT=0.7 CTT=0.053	0.7	1e-05	INTRON	MODIFIER	HOMOPOLYMER							N/A
chr20	36031097	rs2145792		A	G	SRC	SNP	NM_198291.1			992	A=473 G=519	A=0.477 G=0.523	0.523	1e-05	INTRON	MODIFIER	FS_MORE_THAN_60							N/A

## Sheet: putative false-positive calls
Chrom	Pos GRCh37	dbSNP ID	COSMIC ID	Ref	Variant	Gene Name	Variant Type	Transcript ID	Codon Change	AA Change	Filtered Coverage	Allele Coverage	Allele Frequency	Variant Frequency	P-Value	snpEff Effect	snpEff Impact	Filter	SIFT Score	Interpro Domain	UniProt	PolyPhen Score	COSMIC Sample Count	Somatic Mutation Assay	Variant Clinical Significance
chr1	65339079			TG	CA	JAK1	MNP	NM_002227.2		p.AS0AG	393	TG=353 CA=40	TG=0.898 CA=0.102	0.102	1e-05	NON_SYNONYMOUS_CODING	MODERATE	PUTATIVE_FP							N/A
chr1	78432506			TA	T	FUBP1	DEL	NM_003902.3			490	TA=0 T=114	TA=0.0 T=0.233	0.233	1e-05	INTRON	MODIFIER	PUTATIVE_FP;HOMOPOLYMER							N/A
chr1	120510722			T	C	NOTCH2	SNP	NM_024408.3	c.1242A>G	p.E414	850	T=804 C=45	T=0.946 C=0.053	0.053	1e-05	SYNONYMOUS_CODING	LOW	PUTATIVE_FP							N/A
chr1	241663769			A	T	FH	SNP	NM_000143.3	c.1358T>A	p.L453Q	272	A=239 T=32	A=0.879 T=0.118	0.118	1e-05	NON_SYNONYMOUS_CODING	MODERATE	PUTATIVE_FP	0	L-Aspartase-like_(1),	P07954	0.999			N/A
chr2	47635523	rs201372136		CT	C	MSH2	DEL	NM_000251.2			262	CT=181 C=68	CT=0.691 C=0.26	0.26	1e-05	INTRON	MODIFIER	PUTATIVE_FP;HOMOPOLYMER							N/A
chr2	48033890	rs67094025 rs267608137		CT	C	MSH6	DEL	NM_000179.2			88	CT=0 C=37	CT=0.0 C=0.42	0.42	1e-05	INTRON	MODIFIER	PUTATIVE_FP;HOMOPOLYMER							N/A
chr2	48033890			CTT	C	MSH6	DEL	NM_000179.2			88	CTT=28 C=23	CTT=0.318 C=0.261	0.261	1e-05	INTRON	MODIFIER	PUTATIVE_FP;HOMOPOLYMER							N/A
chr2	48046012	rs374445177		TA	T	FBXO11	DEL	NM_001190274.1			67	TA=43 T=21	TA=0.642 T=0.313	0.313	1e-05	INTRON	MODIFIER	PUTATIVE_FP;HOMOPOLYMER							N/A
chr2	178098087	rs139080704		CA	C	NFE2L2	DEL	NM_006164.4			53	CA=34 C=19	CA=0.642 C=0.358	0.358	1e-05	INTRON	MODIFIER	PUTATIVE_FP							N/A
chr3	10107478			GC	CG	FANCD2	MNP	NM_033084.3			25	GC=0 CG=21	GC=0.0 CG=0.84	0.84	1e-05	INTRON	MODIFIER	PUTATIVE_FP							N/A
chr3	10128965			CT	C	FANCD2	DEL	NM_033084.3			690	CT=0 C=168	CT=0.0 C=0.243	0.243	1e-05	INTRON	MODIFIER	PUTATIVE_FP;HOMOPOLYMER							N/A
chr3	47103861	rs10589946		GTT	G	SETD2	DEL	NM_014159.6			206	GTT=0 G=144	GTT=0.0 G=0.699	0.699	1e-05	INTRON	MODIFIER	PUTATIVE_FP							N/A
chr3	47143087			AGT	A	SETD2	DEL	NM_014159.6			280	AGT=0 A=61	AGT=0.0 A=0.218	0.218	1e-05	INTRON	MODIFIER	PUTATIVE_FP							N/A
chr3	52621586			CT	C	PBRM1	DEL	NM_018313.4			206	CT=0 C=57	CT=0.0 C=0.277	0.277	1e-05	INTRON	MODIFIER	PUTATIVE_FP;HOMOPOLYMER							N/A
chr3	52676065	rs376663529		CA	C	PBRM1	DEL	NM_018313.4			488	CA=0 C=126	CA=0.0 C=0.258	0.258	1e-05	INTRON	MODIFIER	PUTATIVE_FP;HOMOPOLYMER							N/A
chr3	187451297			ACCCTTTCCTTTCAGATCCCTCACCT	A	BCL6	DEL	NM_001706.4			466	ACCCTTTCCTTTCAGATCCCTCACCT=268 A=188	ACCCTTTCCTTTCAGATCCCTCACCT=0.575 A=0.403	0.403	1e-05	SPLICE_SITE_DONOR	HIGH	PUTATIVE_FP							N/A
chr4	55956186			T	C	KDR	SNP	NM_002253.2	c.3129A>G	p.K1043	141	T=44 C=97	T=0.312 C=0.688	0.688	1e-05	SYNONYMOUS_CODING	LOW	PUTATIVE_FP							N/A
chr4	55976947	rs5858314		T	TA	KDR	INS	NM_002253.2			142	T=98 TA=40	T=0.69 TA=0.282	0.282	1e-05	INTRON	MODIFIER	PUTATIVE_FP;HOMOPOLYMER							N/A
chr4	55976947			TA	T	KDR	DEL	NM_002253.2			141	TA=111 T=30	TA=0.787 T=0.213	0.213	1e-05	INTRON	MODIFIER	PUTATIVE_FP;HOMOPOLYMER							N/A
chr5	55252984			CA	C	IL6ST	DEL	NM_002184.3			739	CA=0 C=212	CA=0.0 C=0.287	0.287	1e-05	INTRON	MODIFIER	PUTATIVE_FP;HOMOPOLYMER							N/A
chr5	67584512			AT	A	PIK3R1	DEL	NM_181523.2			189	AT=144 A=45	AT=0.762 A=0.238	0.238	1e-05	INTRON	MODIFIER	PUTATIVE_FP;HOMOPOLYMER							N/A
chr5	170837513	rs34323200		CT	C	NPM1	DEL	NM_002520.6			242	CT=0 C=63	CT=0.0 C=0.26	0.26	1e-05	INTRON	MODIFIER	PUTATIVE_FP;HOMOPOLYMER							N/A
chr6	35430660			T	C	FANCE	SNP	NM_021922.2	c.1478T>C	p.M493T	981	T=860 C=120	T=0.877 C=0.122	0.122	1e-05	NON_SYNONYMOUS_CODING	MODERATE	PUTATIVE_FP	0.2	Fanconi_Anaemia_group_E_protein,_C-terminal_(1),	Q9HB96	0.902			N/A
chr6	106534484			AT	A	PRDM1	DEL	NM_001198.3			93	AT=68 A=24	AT=0.731 A=0.258	0.258	1e-05	INTRON	MODIFIER	PUTATIVE_FP;HOMOPOLYMER							N/A
chr6	138192324	rs3214646		CT	C	LOC100130476	DEL	NR_049793.1			240	CT=186 C=54	CT=0.775 C=0.225	0.225	1e-05	UPSTREAM	MODIFIER	PUTATIVE_FP;HOMOPOLYMER							N/A
chr6	138195961	rs71670547		TCTC	T	TNFAIP3	DEL	NM_001270508.1			257	TCTC=0 T=257	TCTC=0.0 T=1.0	1	1e-05	INTRON	MODIFIER	PUTATIVE_FP							N/A
chr6	152265282	rs55740371		A	AT	ESR1	INS	NM_001122740.1			84	A=0 AT=77	A=0.0 AT=0.917	0.917	1e-05	INTRON	MODIFIER	PUTATIVE_FP							N/A
chr7	6037057	rs60794673		GA	G	PMS2	DEL	NM_000535.5			426	GA=0 G=118	GA=0.0 G=0.277	0.277	1e-05	INTRON	MODIFIER	PUTATIVE_FP;HOMOPOLYMER							N/A
chr7	55228029			G	A	EGFR	SNP	NM_005228.3	c.1496G>A	p.C499Y	206	G=184 A=22	G=0.893 A=0.107	0.107	1e-05	NON_SYNONYMOUS_CODING	MODERATE	PUTATIVE_FP	0		Q504U8,P00533,P00533-3,P00533-4	0.997,0.989,0.998,0.999			N/A
chr7	116409675	rs72220100		CT	C	MET	DEL	NM_001127500.1			87	CT=62 C=25	CT=0.713 C=0.287	0.287	1e-05	INTRON	MODIFIER	PUTATIVE_FP;HOMOPOLYMER							N/A
chr7	140434597	rs200465027		G	A	BRAF	SNP	NM_004333.4			70	G=0 A=18	G=0.0 A=0.257	0.257	1e-05	INTRON	MODIFIER	PUTATIVE_FP							N/A
chr7	140434597			G	GA	BRAF	INS	NM_004333.4			69	G=27 GA=41	G=0.391 GA=0.594	0.594	1e-05	INTRON	MODIFIER	PUTATIVE_FP;HOMOPOLYMER							N/A
chr9	80343587			GA	G	GNAQ	DEL	NM_002072.3			406	GA=0 G=90	GA=0.0 G=0.222	0.222	1e-05	INTRON	MODIFIER	PUTATIVE_FP;HOMOPOLYMER							N/A
chr9	135773000	rs5901000		G	GAA	TSC1	INS	NM_000368.4			48	G=26 GAA=10	G=0.542 GAA=0.208	0.208	1e-05	INTRON	MODIFIER	PUTATIVE_FP;HOMOPOLYMER							N/A
chr9	135773000			GA	G	TSC1	DEL	NM_000368.4			49	GA=38 G=11	GA=0.776 G=0.224	0.224	1e-05	INTRON	MODIFIER	PUTATIVE_FP;HOMOPOLYMER							N/A
chr10	89720791			A	G	PTEN	SNP	NM_000314.4	c.942A>G	p.E314	185	A=170 G=15	A=0.919 G=0.081	0.081	1e-05	SYNONYMOUS_CODING	LOW	PUTATIVE_FP							N/A
chr10	123256329	rs372610391		CT	C	FGFR2	DEL	NM_022970.3			360	CT=0 C=87	CT=0.0 C=0.242	0.242	1e-05	INTRON	MODIFIER	PUTATIVE_FP;HOMOPOLYMER							N/A
chr11	533769			T	C	HRAS	SNP	NM_005343.2	c.287A>G	p.Y96C	79	T=69 C=10	T=0.873 C=0.127	0.127	1e-05	NON_SYNONYMOUS_CODING	MODERATE	PUTATIVE_FP	0	Small_GTP-binding_protein_domain_(1),	P01112-2,P01112	0.333,0.992			N/A
chr11	108119615	rs35813860		CA	C	ATM	DEL	NM_000051.3			152	CA=0 C=31	CA=0.0 C=0.204	0.204	1e-05	INTRON	MODIFIER	PUTATIVE_FP;HOMOPOLYMER							N/A
chr11	108121410	rs34325032		C	CT	ATM	INS	NM_000051.3			120	C=59 CT=58	C=0.492 CT=0.483	0.483	1e-05	INTRON	MODIFIER	PUTATIVE_FP;HOMOPOLYMER							N/A
chr11	108141955	rs373881770		CT	C	ATM	DEL	NM_000051.3			146	CT=0 C=32	CT=0.0 C=0.219	0.219	1e-05	INTRON	MODIFIER	PUTATIVE_FP;HOMOPOLYMER							N/A
chr11	108151707	rs4987984		T	TA	ATM	INS	NM_000051.3			30	T=0 TA=26	T=0.0 TA=0.867	0.867	1e-05	INTRON	MODIFIER	PUTATIVE_FP							N/A
chr11	108188266	rs58978479		AT	A	ATM	DEL	NM_000051.3			497	AT=357 A=117	AT=0.718 A=0.235	0.235	1e-05	INTRON	MODIFIER	PUTATIVE_FP;HOMOPOLYMER							N/A
chr12	56492739	rs372817506		CT	C	ERBB3	DEL	NM_001982.3			350	CT=0 C=77	CT=0.0 C=0.22	0.22	1e-05	INTRON	MODIFIER	PUTATIVE_FP;HOMOPOLYMER							N/A
chr12	121432117	rs56348580		G	C	HNF1A	SNP	NM_000545.5	c.864G>C	p.G288	466	G=245 C=221	G=0.526 C=0.474	0.474	1e-05	SYNONYMOUS_CODING	LOW	PUTATIVE_FP							N/A
chr13	31722620	rs35594388		TA	T	HSPH1	DEL	NM_006644.2			128	TA=0 T=71	TA=0.0 T=0.555	0.555	1e-05	INTRON	MODIFIER	PUTATIVE_FP;HOMOPOLYMER							N/A
chr13	31722620			TAA	T	HSPH1	DEL	NM_006644.2			128	TAA=0 T=31	TAA=0.0 T=0.242	0.242	1e-05	INTRON	MODIFIER	PUTATIVE_FP;HOMOPOLYMER							N/A
chr13	32905219			AT	A	BRCA2	DEL	NM_000059.3			196	AT=154 A=42	AT=0.786 A=0.214	0.214	1e-05	INTRON	MODIFIER	PUTATIVE_FP;HOMOPOLYMER							N/A
chr14	95566068	rs71463970		TACAC	T	DICER1	DEL	NM_001271282.1			410	TACAC=0 T=85	TACAC=0.0 T=0.207	0.207	1e-05	INTRON	MODIFIER	PUTATIVE_FP							N/A
chr14	95566108	rs1778057		C	A	DICER1	SNP	NM_001271282.1			402	C=254 A=141	C=0.632 A=0.351	0.351	1e-05	INTRON	MODIFIER	PUTATIVE_FP							N/A
chr14	95593159			CA	C	DICER1	DEL	NM_001271282.1			487	CA=0 C=119	CA=0.0 C=0.244	0.244	1e-05	INTRON	MODIFIER	PUTATIVE_FP;HOMOPOLYMER							N/A
chr16	9934688	rs372003374		AAAG	A	GRIN2A	DEL	NM_000833.3			461	AAAG=0 A=96	AAAG=0.0 A=0.208	0.208	1e-05	INTRON	MODIFIER	PUTATIVE_FP;HOMOPOLYMER							N/A
chr16	23615042	rs35294437		TA	T	PALB2	DEL	NM_024675.3			378	TA=0 T=83	TA=0.0 T=0.22	0.22	1e-05	INTRON	MODIFIER	PUTATIVE_FP;HOMOPOLYMER							N/A
chr17	17125735			C	T	FLCN	SNP	NM_144997.5			180	C=58 T=122	C=0.322 T=0.678	0.678	1e-05	INTRON	MODIFIER	PUTATIVE_FP							N/A
chr17	17125737			AAAT	A	FLCN	DEL	NM_144997.5			180	AAAT=59 A=121	AAAT=0.328 A=0.672	0.672	1e-05	INTRON	MODIFIER	PUTATIVE_FP							N/A
chr17	17125748			C	G	FLCN	SNP	NM_144997.5			178	C=59 G=119	C=0.331 G=0.669	0.669	1e-05	INTRON	MODIFIER	PUTATIVE_FP							N/A
chr17	29528406			CT	C	NF1	DEL	NM_001042492.2			74	CT=57 C=17	CT=0.77 C=0.23	0.23	1e-05	INTRON	MODIFIER	PUTATIVE_FP;HOMOPOLYMER							N/A
chr17	29563073			T	TTG	NF1	INS	NM_001042492.2			83	T=11 TTG=71	T=0.133 TTG=0.855	0.855	1e-05	INTRON	MODIFIER	PUTATIVE_FP							N/A
chr17	29563085	rs72813695		T	G	NF1	SNP	NM_001042492.2			86	T=0 G=84	T=0.0 G=0.977	0.977	1e-05	INTRON	MODIFIER	PUTATIVE_FP							N/A
chr17	29663625	rs33925668		T	TA	NF1	INS	NM_001042492.2			32	T=0 TA=19	T=0.0 TA=0.594	0.594	1e-05	INTRON	MODIFIER	PUTATIVE_FP							N/A
chr19	11121036			GC	TG	SMARCA4	MNP	NM_001128849.1			28	GC=0 TG=24	GC=0.0 TG=0.857	0.857	1e-05	INTRON	MODIFIER	PUTATIVE_FP							N/A
chr19	11121040			C	G	SMARCA4	SNP	NM_001128849.1			28	C=0 G=24	C=0.0 G=0.857	0.857	1e-05	INTRON	MODIFIER	PUTATIVE_FP							N/A
chr22	29091676			C	A	CHEK2	SNP	NM_001005735.1			1074	C=550 A=521	C=0.512 A=0.485	0.485	1e-05	INTRON	MODIFIER	PUTATIVE_FP							N/A
chr22	29091740	rs200649225		C	T	CHEK2	SNP	NM_001005735.1	c.1346G>A	p.R449H	1076	C=1003 T=73	C=0.932 T=0.068	0.068	1e-05	NON_SYNONYMOUS_CODING	MODERATE	PUTATIVE_FP							N/A
chr22	30051705			CT	C	NF2	DEL	NM_000268.3			227	CT=0 C=74	CT=0.0 C=0.326	0.326	1e-05	INTRON	MODIFIER	PUTATIVE_FP;HOMOPOLYMER							N/A
chr22	41527414			T	G	EP300	SNP	NM_001429.3	c.1305T>G	p.V435	1006	T=290 G=715	T=0.288 G=0.711	0.711	1e-05	SYNONYMOUS_CODING	LOW	PUTATIVE_FP							N/A
chr22	41545024			GT	G	EP300	DEL	NM_001429.3			212	GT=0 G=65	GT=0.0 G=0.307	0.307	1e-05	INTRON	MODIFIER	PUTATIVE_FP;HOMOPOLYMER							N/A
chrX	1317599			TACAC	T	CRLF2	DEL	NM_022148.2			160	TACAC=0 T=58	TACAC=0.0 T=0.362	0.362	1e-05	INTRON	MODIFIER	PUTATIVE_FP							N/A
chrX	1317599			TACACAC	T	CRLF2	DEL	NM_022148.2			160	TACACAC=0 T=58	TACACAC=0.0 T=0.362	0.362	1e-05	INTRON	MODIFIER	PUTATIVE_FP							N/A
chrX	1317599			TACACACAC	T	CRLF2	DEL	NM_022148.2			160	TACACACAC=0 T=35	TACACACAC=0.0 T=0.219	0.219	1e-05	INTRON	MODIFIER	PUTATIVE_FP							N/A
chrX	39930433			GA	G	BCOR	DEL	NM_001123385.1			131	GA=0 G=36	GA=0.0 G=0.275	0.275	1e-05	INTRON	MODIFIER	PUTATIVE_FP;HOMOPOLYMER							N/A
chrX	44938316			TA	T	KDM6A	DEL	NM_021140.2			63	TA=50 T=13	TA=0.794 T=0.206	0.206	1e-05	INTRON	MODIFIER	PUTATIVE_FP;HOMOPOLYMER							N/A
chrX	44949951			GT	G	KDM6A	DEL	NM_021140.2			81	GT=64 G=17	GT=0.79 G=0.21	0.21	1e-05	INTRON	MODIFIER	PUTATIVE_FP;HOMOPOLYMER							N/A
chrX	70352617	rs72335867		CCTCTTCTCTTCTCTTCTCTTCTCTTCTCTT	C	MED12	DEL	NM_005120.2			179	CCTCTTCTCTTCTCTTCTCTTCTCTTCTCTT=0 C=179	CCTCTTCTCTTCTCTTCTCTTCTCTTCTCTT=0.0 C=1.0	1	1e-05	INTRON	MODIFIER	PUTATIVE_FP							N/A
chrX	132838305	rs374169314	COSM1625536	GA	G	GPC3	DEL	NM_001164617.1			447	GA=0 G=119	GA=0.0 G=0.266	0.266	1e-05	INTRON	MODIFIER	PUTATIVE_FP;HOMOPOLYMER					3	COSM1625536	N/A
chrX	132888207	rs370737647		TA	T	GPC3	DEL	NM_001164617.1			86	TA=0 T=25	TA=0.0 T=0.291	0.291	1e-05	INTRON	MODIFIER	PUTATIVE_FP;HOMOPOLYMER							N/A

## Sheet: non-callable loci
Chrom	Pos GRCh37	dbSNP ID	COSMIC ID	Ref	Variant	Gene Name	Variant Type	Transcript ID	Codon Change	AA Change	Reason for Not Calling	snpEff Effect	snpEff Impact	Somatic Mutation Assay	Variant Clinical Significance
chr1	11174834	rs374152262		C	T	MTOR	SNP	NM_004958.3			LOW_COVERAGE	INTRON	MODIFIER		N/A
chr1	11174838	rs375378968		T	C	MTOR	SNP	NM_004958.3			LOW_COVERAGE	INTRON	MODIFIER		N/A
chr1	11174850	rs1148477		C	T	MTOR	SNP	NM_004958.3			LOW_COVERAGE	INTRON	MODIFIER		N/A
chr1	11174851	rs2275523		G	A	MTOR	SNP	NM_004958.3			LOW_COVERAGE	INTRON	MODIFIER		N/A
chr1	11174856	rs373599853		C	T	MTOR	SNP	NM_004958.3			LOW_COVERAGE	INTRON	MODIFIER		N/A
chr1	11174857	rs367774843		G	A	MTOR	SNP	NM_004958.3			LOW_COVERAGE	INTRON	MODIFIER		N/A
chr1	11174859	rs75573431		T	C	MTOR	SNP	NM_004958.3			LOW_COVERAGE	INTRON	MODIFIER		N/A
chr1	11174862	rs368963147		C	A	MTOR	SNP	NM_004958.3			LOW_COVERAGE	INTRON	MODIFIER		N/A
chr1	11174870	rs146446463		C	T	MTOR	SNP	NM_004958.3	c.7164G>A	p.E2388	LOW_COVERAGE	SYNONYMOUS_CODING	LOW		N/A
chr1	11174876	rs143035002		A	G	MTOR	SNP	NM_004958.3	c.7158T>C	p.A2386	LOW_COVERAGE	SYNONYMOUS_CODING	LOW		N/A
chr1	11188172	rs370318222		G	A	MTOR	SNP	NM_004958.3	c.5922C>T	p.Y1974	LOW_COVERAGE	SYNONYMOUS_CODING	LOW		N/A
chr1	11188175	rs34910402		G	GT	MTOR	INS	NM_004958.3		p.-1973?	LOW_COVERAGE	FRAME_SHIFT	HIGH		N/A
chr1	11188196	rs370875658		C	T	MTOR	SNP	NM_004958.3			LOW_COVERAGE	INTRON	MODIFIER		N/A
chr1	11188205	rs373827951		C	G	MTOR	SNP	NM_004958.3			LOW_COVERAGE	INTRON	MODIFIER		N/A
chr1	11188215	rs201184277		G	A	MTOR	SNP	NM_004958.3			LOW_COVERAGE	INTRON	MODIFIER		N/A
chr1	11199331	rs369323146		G	C	MTOR-AS1	SNP	NR_046600.1			LOW_COVERAGE	UPSTREAM	MODIFIER		N/A
chr1	11288661	rs186995791		C	G	MTOR	SNP	NM_004958.3			LOW_COVERAGE	INTRON	MODIFIER		N/A
chr1	11288678	rs146106031		G	T	MTOR	SNP	NM_004958.3			LOW_COVERAGE	INTRON	MODIFIER		N/A
chr1	11293577	rs28730690		G	A	MTOR	SNP	NM_004958.3			NO_COVERAGE	INTRON	MODIFIER		N/A
chr1	11293584	rs145684115		C	T	MTOR	SNP	NM_004958.3			NO_COVERAGE	INTRON	MODIFIER		N/A
chr1	11293642	rs17229172		A	G	MTOR	SNP	NM_004958.3			NO_COVERAGE	INTRON	MODIFIER		N/A
chr1	11301713	rs201601333		C	T	MTOR	SNP	NM_004958.3	c.1438G>A	p.A480T	LOW_COVERAGE	NON_SYNONYMOUS_CODING	MODERATE		N/A
chr1	11301714	rs1135172		A	G	MTOR	SNP	NM_004958.3	c.1437T>C	p.D479	LOW_COVERAGE	SYNONYMOUS_CODING	LOW		N/A
chr1	11301725	rs138156757		T	C	MTOR	SNP	NM_004958.3	c.1426A>G	p.M476V	LOW_COVERAGE	NON_SYNONYMOUS_CODING	MODERATE		N/A
chr1	11301756	rs377023984		G	A	MTOR	SNP	NM_004958.3			LOW_COVERAGE	INTRON	MODIFIER		N/A
chr1	11301766	rs200822355		G	C	MTOR	SNP	NM_004958.3			LOW_COVERAGE	INTRON	MODIFIER		N/A
chr1	11319417	rs200587372		C	T	MTOR	SNP	NM_004958.3	c.50G>A	p.S17N	LOW_COVERAGE	NON_SYNONYMOUS_CODING	MODERATE		N/A
chr1	11319427	rs200753449		T	A	MTOR	SNP	NM_004958.3	c.40A>T	p.T14S	LOW_COVERAGE	NON_SYNONYMOUS_CODING	MODERATE		N/A
chr1	11319439	rs368184120		T	C	MTOR	SNP	NM_004958.3	c.28A>G	p.T10A	NO_COVERAGE	NON_SYNONYMOUS_CODING	MODERATE		N/A
chr1	11319446	rs371674142		G	A	MTOR	SNP	NM_004958.3	c.21C>T	p.A7	NO_COVERAGE	SYNONYMOUS_CODING	LOW		N/A
chr1	11319471	rs187553755		C	T	MTOR	SNP	NM_004958.3			NO_COVERAGE	UTR_5_PRIME	MODIFIER		N/A
chr1	11319472	rs373040403		C	G	MTOR	SNP	NM_004958.3			NO_COVERAGE	UTR_5_PRIME	MODIFIER		N/A
chr1	27099465	rs376672377		C	T	ARID1A	SNP	NM_139135.2	c.3702C>T	p.G1234	LOW_COVERAGE	SYNONYMOUS_CODING	LOW		N/A
chr1	27099488	rs375061327		C	G	ARID1A	SNP	NM_139135.2			LOW_COVERAGE	INTRON	MODIFIER		N/A
chr1	27099524	rs370054984		G	C	ARID1A	SNP	NM_139135.2			LOW_COVERAGE	INTRON	MODIFIER		N/A
chr1	27100001	rs184190609		C	T	ARID1A	SNP	NM_139135.2			LOW_COVERAGE	INTRON	MODIFIER		N/A
chr1	27100030	rs373547786		A	C	ARID1A	SNP	NM_139135.2			LOW_COVERAGE	INTRON	MODIFIER		N/A
chr1	27100077	rs201904230		G	T	ARID1A	SNP	NM_139135.2	c.3873G>T	p.E1291D	LOW_COVERAGE	NON_SYNONYMOUS_CODING	MODERATE		N/A
chr1	27100084	rs370983765		A	G	ARID1A	SNP	NM_139135.2	c.3880A>G	p.I1294V	LOW_COVERAGE	NON_SYNONYMOUS_CODING	MODERATE		N/A
chr1	65300332	rs1129739		T	C	JAK1	SNP	NM_002227.2	c.3378A>G	p.Q1126	NO_COVERAGE	SYNONYMOUS_CODING	LOW		N/A
chr1	65300334	rs377646860		G	A	JAK1	SNP	NM_002227.2	c.3376C>T	p.Q1126*	NO_COVERAGE	STOP_GAINED	HIGH		N/A
chr1	65300341	rs187435238		C	A	JAK1	SNP	NM_002227.2			NO_COVERAGE	SPLICE_SITE_ACCEPTOR	HIGH		N/A
chr1	65300344	rs67578405		T	TA	JAK1	INS	NM_002227.2			NO_COVERAGE	INTRON	MODIFIER		N/A
chr1	65300366	rs369938382		G	T	JAK1	SNP	NM_002227.2			NO_COVERAGE	INTRON	MODIFIER		N/A
chr1	65300371	rs373797407		A	T	JAK1	SNP	NM_002227.2			NO_COVERAGE	INTRON	MODIFIER		N/A
chr1	65300380	rs376230040		T	C	JAK1	SNP	NM_002227.2			NO_COVERAGE	INTRON	MODIFIER		N/A
chr1	65300389	rs201182888		T	A	JAK1	SNP	NM_002227.2			NO_COVERAGE	INTRON	MODIFIER		N/A
chr1	65300410	rs375676764		C	G	JAK1	SNP	NM_002227.2			NO_COVERAGE	INTRON	MODIFIER		N/A
chr1	65300419	rs67463507		G	GA	JAK1	INS	NM_002227.2			NO_COVERAGE	INTRON	MODIFIER		N/A
chr1	65301179	rs368218410		T	C	JAK1	SNP	NM_002227.2	c.3269A>G	p.K1090R	NO_COVERAGE	NON_SYNONYMOUS_CODING	MODERATE		N/A
chr1	65301216	rs372341991		G	A	JAK1	SNP	NM_002227.2			NO_COVERAGE	INTRON	MODIFIER		N/A
chr1	65301238	rs2274945		A	G	JAK1	SNP	NM_002227.2			NO_COVERAGE	INTRON	MODIFIER		N/A
chr1	65301765	rs2274944		G	T	JAK1	SNP	NM_002227.2			NO_COVERAGE	INTRON	MODIFIER		N/A
chr1	65301765	rs66552266		GA	G	JAK1	DEL	NM_002227.2			NO_COVERAGE	INTRON	MODIFIER		N/A
chr1	65301774	rs371900175		G	A	JAK1	SNP	NM_002227.2			LOW_COVERAGE	INTRON	MODIFIER		N/A
chr1	65310587	rs137864059		G	A	JAK1	SNP	NM_002227.2			LOW_COVERAGE	INTRON	MODIFIER		N/A
chr1	65310603	rs371238327		G	C	JAK1	SNP	NM_002227.2			LOW_COVERAGE	INTRON	MODIFIER		N/A
chr1	65310606	rs374347327		G	T	JAK1	SNP	NM_002227.2			LOW_COVERAGE	INTRON	MODIFIER		N/A
chr1	65310616	rs376038360		G	A	JAK1	SNP	NM_002227.2			LOW_COVERAGE	INTRON	MODIFIER		N/A
chr1	78414472	rs370548993		G	A	FUBP1	SNP	NM_003902.3			LOW_COVERAGE	INTRON	MODIFIER		N/A
chr1	78414491	rs191860494		A	G	FUBP1	SNP	NM_003902.3			LOW_COVERAGE	INTRON	MODIFIER		N/A
chr1	78430044	rs190415676		T	C	FUBP1	SNP	NM_003902.3			NO_COVERAGE	INTRON	MODIFIER		N/A
chr1	78430061	rs200330246		G	A	FUBP1	SNP	NM_003902.3			NO_COVERAGE	INTRON	MODIFIER		N/A
chr1	78430094	rs200099776		T	TA	FUBP1	INS	NM_003902.3			NO_COVERAGE	INTRON	MODIFIER		N/A
chr1	78432602	rs139141622		T	C	FUBP1	SNP	NM_003902.3	c.381A>G	p.Q127	NO_COVERAGE	SYNONYMOUS_CODING	LOW		N/A
chr1	120512104	rs2493409		T	C	NOTCH2	SNP	NM_024408.3			LOW_COVERAGE	INTRON	MODIFIER		N/A
chr1	120512117	rs376006218		G	A	NOTCH2	SNP	NM_024408.3			LOW_COVERAGE	INTRON	MODIFIER		N/A
chr1	120512120	rs377649578		C	T	NOTCH2	SNP	NM_024408.3			LOW_COVERAGE	INTRON	MODIFIER		N/A
chr1	120539661	rs146498360		C	T	NOTCH2	SNP	NM_024408.3	c.710G>A	p.R237Q	LOW_COVERAGE	NON_SYNONYMOUS_CODING	MODERATE		N/A
chr1	120539667	rs138796691		G	A	NOTCH2	SNP	NM_024408.3	c.704C>T	p.T235I	LOW_COVERAGE	NON_SYNONYMOUS_CODING	MODERATE		N/A
chr1	120539668	rs200464440		T	A	NOTCH2	SNP	NM_024408.3	c.703A>T	p.T235S	LOW_COVERAGE	NON_SYNONYMOUS_CODING	MODERATE		N/A
chr1	120539676	rs375605753		T	C	NOTCH2	SNP	NM_024408.3	c.695A>G	p.N232S	LOW_COVERAGE	NON_SYNONYMOUS_CODING	MODERATE		N/A
chr1	120539687	rs2261101		T	C	NOTCH2	SNP	NM_024408.3	c.684A>G	p.S228	LOW_COVERAGE	SYNONYMOUS_CODING	LOW		N/A
chr1	120539691	rs3899528		G	T	NOTCH2	SNP	NM_024408.3	c.680C>A	p.P227H	LOW_COVERAGE	NON_SYNONYMOUS_CODING	MODERATE		N/A
chr1	120539708	rs374483518		C	T	NOTCH2	SNP	NM_024408.3	c.663G>A	p.L221	LOW_COVERAGE	SYNONYMOUS_CODING	LOW		N/A
chr1	120539711	rs112650847		G	T	NOTCH2	SNP	NM_024408.3	c.660C>A	p.S220R	LOW_COVERAGE	NON_SYNONYMOUS_CODING	MODERATE		N/A
chr1	120539720	rs150410907		G	A	NOTCH2	SNP	NM_024408.3	c.651C>T	p.Y217	LOW_COVERAGE	SYNONYMOUS_CODING	LOW		N/A
chr1	120611876	rs11801062		C	T	NOTCH2	SNP	NM_024408.3			LOW_COVERAGE	INTRON	MODIFIER		N/A
chr1	120611927	rs367580725		G	C	NOTCH2	SNP	NM_024408.3			LOW_COVERAGE	INTRON	MODIFIER		N/A
chr1	120611960	rs139076095		C	T	NOTCH2	SNP	NM_024408.3	c.61G>A	p.A21T	LOW_COVERAGE	NON_SYNONYMOUS_CODING	MODERATE		N/A
chr1	120611964	rs11810554		G	C	NOTCH2	SNP	NM_024408.3	c.57C>G	p.C19W	LOW_COVERAGE	NON_SYNONYMOUS_CODING	MODERATE		N/A
chr1	120612002	rs368589740		CG	C,CGG	NOTCH2	DEL	NM_024408.3		p.-6	LOW_COVERAGE	FRAME_SHIFT	HIGH		N/A
chr1	120612002	rs372504208		CGG	C	NOTCH2	DEL	NM_024408.3		p.-6	LOW_COVERAGE	FRAME_SHIFT	HIGH		N/A
chr1	120612006	rs4021006		G	A	NOTCH2	SNP	NM_024408.3	c.15C>T	p.R5	LOW_COVERAGE	SYNONYMOUS_CODING	LOW		N/A
chr1	120612013	rs200646249		G	A	NOTCH2	SNP	NM_024408.3	c.8C>T	p.A3V	LOW_COVERAGE	NON_SYNONYMOUS_CODING	MODERATE		N/A
chr1	120612018	rs149632008		C	G,T	NOTCH2	SNP	NM_024408.3	c.3G>C	p.M1I	LOW_COVERAGE	START_LOST	HIGH		N/A
chr1	120612030	rs377249634		CGC	C,CCCT	NOTCH2	DEL	NM_024408.3			LOW_COVERAGE	UTR_5_PRIME	MODIFIER		N/A
chr1	120612034	rs201668322		T	G	NOTCH2	SNP	NM_024408.3			LOW_COVERAGE	UTR_5_PRIME	MODIFIER		N/A
chr1	120612040	rs372737711		TCCG	T	NOTCH2	DEL	NM_024408.3			LOW_COVERAGE	UTR_5_PRIME	MODIFIER		N/A
chr1	120612043	rs57122008		G	T	NOTCH2	SNP	NM_024408.3			LOW_COVERAGE	UTR_5_PRIME	MODIFIER		N/A
chr1	120612043	rs72310584		G	GGCCGCCGCC,GTCCGCCGCC	NOTCH2	INS	NM_024408.3			LOW_COVERAGE	UTR_5_PRIME	MODIFIER		N/A
chr1	120612046	rs372170835		G	T	NOTCH2	SNP	NM_024408.3			LOW_COVERAGE	UTR_5_PRIME	MODIFIER		N/A
chr1	162725579	rs190639601		A	T	DDR2	SNP	NM_006182.2			LOW_COVERAGE	INTRON	MODIFIER		N/A
chr1	162725601	rs377455650		TAAGA	T	DDR2	DEL	NM_006182.2			LOW_COVERAGE	INTRON	MODIFIER		N/A
chr1	162725655	rs1115570		A	C	DDR2	SNP	NM_006182.2			LOW_COVERAGE	INTRON	MODIFIER		N/A
chr1	193091475	rs374880255		G	C	CDC73	SNP	NM_024529.4			LOW_COVERAGE	INTRON	MODIFIER		N/A
chr1	193091491	rs201573755		T	C	CDC73	SNP	NM_024529.4			LOW_COVERAGE	INTRON	MODIFIER		N/A
chr1	193091510	rs370173791		G	A	CDC73	SNP	NM_024529.4			LOW_COVERAGE	INTRON	MODIFIER		N/A
chr1	193099354	rs144194535		A	G	CDC73	SNP	NM_024529.4	c.288A>G	p.G96	NO_COVERAGE	SYNONYMOUS_CODING	LOW		N/A
chr1	193099369	rs372978307		A	C	CDC73	SNP	NM_024529.4	c.303A>C	p.E101D	LOW_COVERAGE	NON_SYNONYMOUS_CODING	MODERATE		N/A
chr1	193099372	rs141131532		G	A	CDC73	SNP	NM_024529.4	c.306G>A	p.A102	LOW_COVERAGE	SYNONYMOUS_CODING	LOW		N/A
chr1	241663872	rs200004220		A	G	FH	SNP	NM_000143.3	c.1255T>C	p.S419P	LOW_COVERAGE	NON_SYNONYMOUS_CODING	MODERATE		probable-pathogenic
chr1	241663895	rs200926050		G	A	FH	SNP	NM_000143.3			LOW_COVERAGE	INTRON	MODIFIER		N/A
chr1	241663897	rs376260223		G	A	FH	SNP	NM_000143.3			LOW_COVERAGE	INTRON	MODIFIER		N/A
chr1	241663898	rs375717640		T	A	FH	SNP	NM_000143.3			LOW_COVERAGE	INTRON	MODIFIER		N/A
chr1	241663900	rs369072161		AGT	A	FH	DEL	NM_000143.3			LOW_COVERAGE	INTRON	MODIFIER		N/A
chr1	241663902	rs144131869		T	TGAGA	FH	INS	NM_000143.3			LOW_COVERAGE	INTRON	MODIFIER		N/A
chr1	241663902	rs370495955		TGA	T,TGAGA	FH	DEL	NM_000143.3			LOW_COVERAGE	INTRON	MODIFIER		N/A
chr1	241663902	rs59736583		T	TGAGAGA,TGAGAGAGAGA	FH	INS	NM_000143.3			LOW_COVERAGE	INTRON	MODIFIER		N/A
chr1	241663902	rs74405673		T	A	FH	SNP	NM_000143.3			LOW_COVERAGE	INTRON	MODIFIER		N/A
chr1	241663904	rs199911164		A	C	FH	SNP	NM_000143.3			LOW_COVERAGE	INTRON	MODIFIER		N/A
chr1	241663906	rs201040163		A	T	FH	SNP	NM_000143.3			LOW_COVERAGE	INTRON	MODIFIER		N/A
chr1	241663908	rs202206776		A	T	FH	SNP	NM_000143.3			LOW_COVERAGE	INTRON	MODIFIER		N/A
chr1	241663924	rs200490916		A	G	FH	SNP	NM_000143.3			LOW_COVERAGE	INTRON	MODIFIER		N/A
chr1	241663935	rs201765715		G	C	FH	SNP	NM_000143.3			LOW_COVERAGE	INTRON	MODIFIER		N/A
chr1	241663936	rs190374342		A	G	FH	SNP	NM_000143.3			LOW_COVERAGE	INTRON	MODIFIER		N/A
chr1	241663938	rs200270634		A	G	FH	SNP	NM_000143.3			LOW_COVERAGE	INTRON	MODIFIER		N/A
chr1	241663939	rs201422946		G	C	FH	SNP	NM_000143.3			LOW_COVERAGE	INTRON	MODIFIER		N/A
chr1	241663963	rs183704256		T	C	FH	SNP	NM_000143.3			LOW_COVERAGE	INTRON	MODIFIER		N/A
chr1	241676961	rs121913121		T	G	FH	SNP	NM_000143.3	c.320A>C	p.N107T	LOW_COVERAGE	NON_SYNONYMOUS_CODING	MODERATE		pathogenic
chr1	241676972	rs10926501		G	A	FH	SNP	NM_000143.3	c.309C>T	p.A103	LOW_COVERAGE	SYNONYMOUS_CODING	LOW		N/A
chr1	241676975	rs142283468		C	T	FH	SNP	NM_000143.3	c.306G>A	p.A102	LOW_COVERAGE	SYNONYMOUS_CODING	LOW		N/A
chr1	241676976	rs61753295		G	A	FH	SNP	NM_000143.3	c.305C>T	p.A102V	LOW_COVERAGE	NON_SYNONYMOUS_CODING	MODERATE		N/A
chr1	241676979	rs75086406		C	T,G	FH	SNP	NM_000143.3	c.302G>C	p.R101P	LOW_COVERAGE	NON_SYNONYMOUS_CODING	MODERATE		N/A
chr1	241676980	rs121913120		G	A	FH	SNP	NM_000143.3	c.301C>T	p.R101*	LOW_COVERAGE	STOP_GAINED	HIGH		pathogenic
chr1	241677035	rs2275162		T	A	FH	SNP	NM_000143.3			LOW_COVERAGE	INTRON	MODIFIER		N/A
chr1	241677048	rs150762946		A	G	FH	SNP	NM_000143.3			LOW_COVERAGE	INTRON	MODIFIER		N/A
chr2	25459792	rs143620117		C	T	DNMT3A	SNP	NM_175629.2			LOW_COVERAGE	INTRON	MODIFIER		N/A
chr2	25459793	rs375577092		G	A	DNMT3A	SNP	NM_175629.2			LOW_COVERAGE	INTRON	MODIFIER		N/A
chr2	25470960	rs116609083		G	A	DNMT3A	SNP	NM_153759.3	c.234C>T	p.S78	NO_COVERAGE	SYNONYMOUS_CODING	LOW		N/A
chr2	25471001	rs201097136		C	T	DNMT3A	SNP	NM_153759.3	c.193G>A	p.A65T	NO_COVERAGE	NON_SYNONYMOUS_CODING	MODERATE		N/A
chr2	25471002	rs77558739		G	A	DNMT3A	SNP	NM_153759.3	c.192C>T	p.P64	NO_COVERAGE	SYNONYMOUS_CODING	LOW		N/A
chr2	25471010	rs139388008		T	G	DNMT3A	SNP	NM_153759.3	c.184A>C	p.T62P	NO_COVERAGE	NON_SYNONYMOUS_CODING	MODERATE		N/A
chr2	25471055	rs144134652		A	G	DNMT3A	SNP	NM_153759.3	c.139T>C	p.S47P	NO_COVERAGE	NON_SYNONYMOUS_CODING	MODERATE		N/A
chr2	25536827	rs41284843		G	A	DNMT3A	SNP	NM_175630.1	c.27C>T	p.P9	LOW_COVERAGE	SYNONYMOUS_CODING	LOW		N/A
chr2	25536859	rs148146288		C	T	DNMT3A	SNP	NM_175630.1			LOW_COVERAGE	UTR_5_PRIME	MODIFIER		N/A
chr2	29420359	rs140653490		A	G	ALK	SNP	NM_004304.4			LOW_COVERAGE	INTRON	MODIFIER		N/A
chr2	29420378	rs373369966		C	T	ALK	SNP	NM_004304.4			LOW_COVERAGE	INTRON	MODIFIER		N/A
chr2	29420436	rs368744524		C	G	ALK	SNP	NM_004304.4	c.4045G>C	p.D1349H	LOW_COVERAGE	NON_SYNONYMOUS_CODING	MODERATE		N/A
chr2	29451794	rs75861155		C	T	ALK	SNP	NM_004304.4	c.2771G>A	p.G924D	LOW_COVERAGE	NON_SYNONYMOUS_CODING	MODERATE		N/A
chr2	29451795	rs78086548		C	T	ALK	SNP	NM_004304.4	c.2770G>A	p.G924S	LOW_COVERAGE	NON_SYNONYMOUS_CODING	MODERATE		N/A
chr2	29451796	rs75434768		C	T	ALK	SNP	NM_004304.4	c.2769G>A	p.G923	LOW_COVERAGE	SYNONYMOUS_CODING	LOW		N/A
chr2	29451797	rs79530637		C	T	ALK	SNP	NM_004304.4	c.2768G>A	p.G923E	LOW_COVERAGE	NON_SYNONYMOUS_CODING	MODERATE		N/A
chr2	29451802	rs201042802		G	A	ALK	SNP	NM_004304.4	c.2763C>T	p.F921	LOW_COVERAGE	SYNONYMOUS_CODING	LOW		N/A
chr2	29451862	rs375296866		G	C	ALK	SNP	NM_004304.4	c.2703C>G	p.T901	LOW_COVERAGE	SYNONYMOUS_CODING	LOW		N/A
chr2	29451869	rs369314121		C	G	ALK	SNP	NM_004304.4	c.2696G>C	p.G899A	LOW_COVERAGE	NON_SYNONYMOUS_CODING	MODERATE		N/A
chr2	29551347	rs372472978		C	T	ALK	SNP	NM_004304.4	c.1283G>A	p.G428E	LOW_COVERAGE	NON_SYNONYMOUS_CODING	MODERATE		N/A
chr2	29551352	rs377214413		A	G	ALK	SNP	NM_004304.4			LOW_COVERAGE	INTRON	MODIFIER		N/A
chr2	29551386	rs34572102		AT	A	ALK	DEL	NM_004304.4			LOW_COVERAGE	INTRON	MODIFIER		N/A
chr2	29551394	rs11901987		A	T	ALK	SNP	NM_004304.4			LOW_COVERAGE	INTRON	MODIFIER		N/A
chr2	29551396	rs11885503		G	A	ALK	SNP	NM_004304.4			LOW_COVERAGE	INTRON	MODIFIER		N/A
chr2	29551420	rs34893240		T	TC	ALK	INS	NM_004304.4			LOW_COVERAGE	INTRON	MODIFIER		N/A
chr2	30143028	rs373986433		G	C	ALK	SNP	NM_004304.4	c.498C>G	p.L166	LOW_COVERAGE	SYNONYMOUS_CODING	LOW		N/A
chr2	30143039	rs55697431		C	A	ALK	SNP	NM_004304.4	c.487G>T	p.V163L	LOW_COVERAGE	NON_SYNONYMOUS_CODING	MODERATE		N/A
chr2	30143051	rs367875912		C	T	ALK	SNP	NM_004304.4	c.475G>A	p.G159R	LOW_COVERAGE	NON_SYNONYMOUS_CODING	MODERATE		N/A
chr2	30143057	rs74774946		G	A	ALK	SNP	NM_004304.4	c.469C>T	p.P157S	LOW_COVERAGE	NON_SYNONYMOUS_CODING	MODERATE		N/A
chr2	30143061	rs77250749		G	A	ALK	SNP	NM_004304.4	c.465C>T	p.V155	LOW_COVERAGE	SYNONYMOUS_CODING	LOW		N/A
chr2	30143080	rs374276783		G	A	ALK	SNP	NM_004304.4	c.446C>T	p.A149V	LOW_COVERAGE	NON_SYNONYMOUS_CODING	MODERATE		N/A
chr2	39479021	rs140507355		T	G	MAP4K3	SNP	NM_003618.3	c.2547A>C	p.T849	NO_COVERAGE	SYNONYMOUS_CODING	LOW		N/A
chr2	39479030	rs369931848		T	C	MAP4K3	SNP	NM_003618.3			NO_COVERAGE	INTRON	MODIFIER		N/A
chr2	39479057	rs77464649		G	A	MAP4K3	SNP	NM_003618.3			NO_COVERAGE	INTRON	MODIFIER		N/A
chr2	39499366	rs184578138		T	C	MAP4K3	SNP	NM_003618.3			LOW_COVERAGE	INTRON	MODIFIER		N/A
chr2	39499376	rs371853758		T	C	MAP4K3	SNP	NM_003618.3			LOW_COVERAGE	INTRON	MODIFIER		N/A
chr2	39499384	rs375640483		A	G	MAP4K3	SNP	NM_003618.3			LOW_COVERAGE	INTRON	MODIFIER		N/A
chr2	39499388	rs375781588		G	A	MAP4K3	SNP	NM_003618.3			LOW_COVERAGE	INTRON	MODIFIER		N/A
chr2	39499405	rs116053819		T	G	MAP4K3	SNP	NM_003618.3			LOW_COVERAGE	INTRON	MODIFIER		N/A
chr2	39507370	rs190973250		T	A	MAP4K3	SNP	NM_003618.3			NO_COVERAGE	INTRON	MODIFIER		N/A
chr2	39507386	rs373127386		A	G	MAP4K3	SNP	NM_003618.3			NO_COVERAGE	INTRON	MODIFIER		N/A
chr2	39507417	rs3755176		T	A	MAP4K3	SNP	NM_003618.3	c.1710A>T	p.T570	NO_COVERAGE	SYNONYMOUS_CODING	LOW		N/A
chr2	39520400	rs373761369		G	C	MAP4K3	SNP	NM_003618.3	c.1188C>G	p.L396	LOW_COVERAGE	SYNONYMOUS_CODING	LOW		N/A
chr2	39536640	rs145604652		G	C	MAP4K3	SNP	NM_003618.3	c.1018C>G	p.P340A	LOW_COVERAGE	NON_SYNONYMOUS_CODING	MODERATE		N/A
chr2	39552585	rs7578373		A	G	MAP4K3	SNP	NM_003618.3			LOW_COVERAGE	INTRON	MODIFIER		N/A
chr2	39552621	rs373200455		A	G	MAP4K3	SNP	NM_003618.3			LOW_COVERAGE	INTRON	MODIFIER		N/A
chr2	39552624	rs375831909		T	C	MAP4K3	SNP	NM_003618.3			LOW_COVERAGE	INTRON	MODIFIER		N/A
chr2	39552635	rs113059583		C	T	MAP4K3	SNP	NM_003618.3			LOW_COVERAGE	INTRON	MODIFIER		N/A
chr2	39552638	rs189946691		G	A	MAP4K3	SNP	NM_003618.3			LOW_COVERAGE	INTRON	MODIFIER		N/A
chr2	39552643	rs201552060		T	G	MAP4K3	SNP	NM_003618.3			LOW_COVERAGE	INTRON	MODIFIER		N/A
chr2	39552756	rs139238128		G	A	MAP4K3	SNP	NM_003618.3	c.821C>T	p.T274I	NO_COVERAGE	NON_SYNONYMOUS_CODING	MODERATE		N/A
chr2	39552786	rs199595861		C	T	MAP4K3	SNP	NM_003618.3			NO_COVERAGE	INTRON	MODIFIER		N/A
chr2	39552792	rs189426144		A	G	MAP4K3	SNP	NM_003618.3			NO_COVERAGE	INTRON	MODIFIER		N/A
chr2	39552802	rs371071030		C	T	MAP4K3	SNP	NM_003618.3			NO_COVERAGE	INTRON	MODIFIER		N/A
chr2	39552806	rs373189717		A	T	MAP4K3	SNP	NM_003618.3			NO_COVERAGE	INTRON	MODIFIER		N/A
chr2	39552963	rs375140446		T	G	MAP4K3	SNP	NM_003618.3			LOW_COVERAGE	INTRON	MODIFIER		N/A
chr2	39553254	rs79984459		A	T	MAP4K3	SNP	NM_003618.3			NO_COVERAGE	INTRON	MODIFIER		N/A
chr2	39553258	rs185458912		G	A	MAP4K3	SNP	NM_003618.3			NO_COVERAGE	INTRON	MODIFIER		N/A
chr2	39553271	rs3815594		A	G	MAP4K3	SNP	NM_003618.3			NO_COVERAGE	INTRON	MODIFIER		N/A
chr2	39553291	rs201809154		T	C	MAP4K3	SNP	NM_003618.3	c.658A>G	p.M220V	NO_COVERAGE	NON_SYNONYMOUS_CODING	MODERATE		N/A
chr2	39553294	rs375531661		G	C	MAP4K3	SNP	NM_003618.3	c.655C>G	p.P219A	NO_COVERAGE	NON_SYNONYMOUS_CODING	MODERATE		N/A
chr2	39553336	rs139708839		T	C	MAP4K3	SNP	NM_003618.3	c.613A>G	p.I205V	NO_COVERAGE	NON_SYNONYMOUS_CODING	MODERATE		N/A
chr2	39564055	rs182656557		G	A	MAP4K3	SNP	NM_003618.3			LOW_COVERAGE	INTRON	MODIFIER		N/A
chr2	39564103	rs150925306		T	C	MAP4K3	SNP	NM_003618.3	c.372A>G	p.L124	LOW_COVERAGE	SYNONYMOUS_CODING	LOW		N/A
chr2	39564121	rs199685774		A	C	MAP4K3	SNP	NM_003618.3			LOW_COVERAGE	INTRON	MODIFIER		N/A
chr2	39564134	rs201194112		A	T	MAP4K3	SNP	NM_003618.3			LOW_COVERAGE	INTRON	MODIFIER		N/A
chr2	39605260	rs201570057		C	T	MAP4K3	SNP	NM_003618.3	c.101G>A	p.R34Q	LOW_COVERAGE	NON_SYNONYMOUS_CODING	MODERATE		N/A
chr2	39605291	rs367659795		T	C	MAP4K3	SNP	NM_003618.3			LOW_COVERAGE	INTRON	MODIFIER		N/A
chr2	39605293	rs201122606		G	A	MAP4K3	SNP	NM_003618.3			LOW_COVERAGE	INTRON	MODIFIER		N/A
chr2	39605320	rs373514312		T	C	MAP4K3	SNP	NM_003618.3			LOW_COVERAGE	INTRON	MODIFIER		N/A
chr2	47630349	rs267607915		GA	G	MSH2	DEL	NM_000251.2		p.-7	LOW_COVERAGE	FRAME_SHIFT	HIGH		pathogenic
chr2	47630349	rs375561490		G	A	MSH2	SNP	NM_000251.2	c.19G>A	p.E7K	LOW_COVERAGE	NON_SYNONYMOUS_CODING	MODERATE		N/A
chr2	47630353	rs17217716		C	T	MSH2	SNP	NM_000251.2	c.23C>T	p.T8M	LOW_COVERAGE	NON_SYNONYMOUS_CODING	MODERATE		non-pathogenic
chr2	47630358	rs63750589		C	CA	MSH2	INS	NM_000251.2		p.-10?	LOW_COVERAGE	FRAME_SHIFT	HIGH		pathogenic
chr2	47630358	rs63751099		C	A,T	MSH2	SNP	NM_000251.2	c.28C>T	p.Q10*	LOW_COVERAGE	STOP_GAINED	HIGH		N/A
chr2	47630360	rs66818250		GT	G	MSH2	DEL	NM_000251.2		p.-11	LOW_COVERAGE	FRAME_SHIFT	HIGH		N/A
chr2	47630372	rs374396150		G	A	MSH2	SNP	NM_000251.2	c.42G>A	p.A14	LOW_COVERAGE	SYNONYMOUS_CODING	LOW		N/A
chr2	47630379	rs63750966		G	T	MSH2	SNP	NM_000251.2	c.49G>T	p.V17F	LOW_COVERAGE	NON_SYNONYMOUS_CODING	MODERATE		unknown
chr2	47630384	rs63750777		C	G	MSH2	SNP	NM_000251.2	c.54C>G	p.G18	LOW_COVERAGE	SYNONYMOUS_CODING	LOW		unknown
chr2	47630385	rs141711342		T	C	MSH2	SNP	NM_000251.2	c.55T>C	p.F19L	LOW_COVERAGE	NON_SYNONYMOUS_CODING	MODERATE		N/A
chr2	47630396	rs200632093		C	T	MSH2	SNP	NM_000251.2	c.66C>T	p.F22	LOW_COVERAGE	SYNONYMOUS_CODING	LOW		N/A
chr2	47630397	rs372619120		T	C	MSH2	SNP	NM_000251.2	c.67T>C	p.F23L	LOW_COVERAGE	NON_SYNONYMOUS_CODING	MODERATE		N/A
chr2	47630400	rs66513409		C	CT	MSH2	INS	NM_000251.2		p.-24?	LOW_COVERAGE	FRAME_SHIFT	HIGH		N/A
chr2	47639615	rs63751288		CATTT	C	MSH2	DEL	NM_000251.2		p.-237	LOW_COVERAGE	FRAME_SHIFT	HIGH		N/A
chr2	47639621	rs369670665		T	C	MSH2	SNP	NM_000251.2	c.714T>C	p.Y238	LOW_COVERAGE	SYNONYMOUS_CODING	LOW		N/A
chr2	47639622	rs63750488		C	T	MSH2	SNP	NM_000251.2	c.715C>T	p.Q239*	LOW_COVERAGE	STOP_GAINED	HIGH		pathogenic
chr2	47639623	rs199676483		A	G	MSH2	SNP	NM_000251.2	c.716A>G	p.Q239R	LOW_COVERAGE	NON_SYNONYMOUS_CODING	MODERATE		N/A
chr2	47639623	rs63750690		AGGACC	ATTA	MSH2	DEL	NM_000251.2		p.-240	LOW_COVERAGE	FRAME_SHIFT	HIGH		N/A
chr2	47639634	rs138857091		C	T	MSH2	SNP	NM_000251.2	c.727C>T	p.R243W	LOW_COVERAGE	NON_SYNONYMOUS_CODING	MODERATE		N/A
chr2	47639635	rs63751455		G	A	MSH2	SNP	NM_000251.2	c.728G>A	p.R243Q	LOW_COVERAGE	NON_SYNONYMOUS_CODING	MODERATE		unknown
chr2	47639641	rs63750107		T	TG	MSH2	INS	NM_000251.2		p.-245?	LOW_COVERAGE	FRAME_SHIFT	HIGH		pathogenic
chr2	47639643	rs63750881		A	C,T	MSH2	SNP	NM_000251.2	c.736A>T	p.K246*	LOW_COVERAGE	STOP_GAINED	HIGH		pathogenic,unknown
chr2	47639648	rs63749832		CA	C	MSH2	DEL	NM_000251.2		p.-248	LOW_COVERAGE	FRAME_SHIFT	HIGH		pathogenic
chr2	47639653	rs61756464		A	C	MSH2	SNP	NM_000251.2	c.746A>C	p.K249T	LOW_COVERAGE	NON_SYNONYMOUS_CODING	MODERATE		N/A
chr2	47639658	rs147389443		G	A	MSH2	SNP	NM_000251.2	c.751G>A	p.E251K	LOW_COVERAGE	NON_SYNONYMOUS_CODING	MODERATE		N/A
chr2	47639661	rs63750347		C	T	MSH2	SNP	NM_000251.2	c.754C>T	p.Q252*	LOW_COVERAGE	STOP_GAINED	HIGH		pathogenic
chr2	47639662	rs370906735		A	G	MSH2	SNP	NM_000251.2	c.755A>G	p.Q252R	LOW_COVERAGE	NON_SYNONYMOUS_CODING	MODERATE		N/A
chr2	47639663	rs267607931		GATGA	G	MSH2	DEL	NM_000251.2		p.-253	LOW_COVERAGE	FRAME_SHIFT	HIGH		N/A
chr2	47639663	rs35170366		G	GC	MSH2	INS	NM_000251.2		p.-253?	LOW_COVERAGE	FRAME_SHIFT	HIGH		N/A
chr2	47639665	rs63751160		TG	T	MSH2	DEL	NM_000251.2		p.-253	LOW_COVERAGE	FRAME_SHIFT	HIGH		pathogenic
chr2	47639669	rs63750329		TAGTG	TTT	MSH2	DEL	NM_000251.2		p.-255	LOW_COVERAGE	FRAME_SHIFT	HIGH		pathogenic
chr2	47639673	rs377403073		G	A	MSH2	SNP	NM_000251.2	c.766G>A	p.A256T	LOW_COVERAGE	NON_SYNONYMOUS_CODING	MODERATE		N/A
chr2	47693808	rs267607968		G	A	MSH2	SNP	NM_000251.2	c.1522G>A	p.G508S	LOW_COVERAGE	NON_SYNONYMOUS_CODING	MODERATE		unknown
chr2	47693833	rs373564353		G	A	MSH2	SNP	NM_000251.2	c.1547G>A	p.S516N	LOW_COVERAGE	NON_SYNONYMOUS_CODING	MODERATE		N/A
chr2	47693835	rs63749930		GCA	G	MSH2	DEL	NM_000251.2		p.-517	LOW_COVERAGE	FRAME_SHIFT	HIGH		pathogenic
chr2	47693838	rs63750780		C	T	MSH2	SNP	NM_000251.2	c.1552C>T	p.Q518*	LOW_COVERAGE	STOP_GAINED	HIGH		pathogenic
chr2	47693846	rs63750820		A	G	MSH2	SNP	NM_000251.2	c.1560A>G	p.G520	LOW_COVERAGE	SYNONYMOUS_CODING	LOW		N/A
chr2	47693849	rs63750330		T	C	MSH2	SNP	NM_000251.2	c.1563T>C	p.Y521	LOW_COVERAGE	SYNONYMOUS_CODING	LOW		unknown
chr2	47693852	rs63749955		CT	C	MSH2	DEL	NM_000251.2		p.-523	LOW_COVERAGE	FRAME_SHIFT	HIGH		N/A
chr2	47693852	rs63750224		C	G	MSH2	SNP	NM_000251.2	c.1566C>G	p.Y522*	LOW_COVERAGE	STOP_GAINED	HIGH		N/A
chr2	47693853	rs267607966		T	A	MSH2	SNP	NM_000251.2	c.1567T>A	p.F523I	LOW_COVERAGE	NON_SYNONYMOUS_CODING	MODERATE		unknown
chr2	47693857	rs63751207		G	C,T	MSH2	SNP	NM_000251.2	c.1571G>T	p.R524L	LOW_COVERAGE	NON_SYNONYMOUS_CODING	MODERATE		pathogenic,probable-pathogenic
chr2	47693860	rs63750094		TA	T	MSH2	DEL	NM_000251.2		p.-525	LOW_COVERAGE	FRAME_SHIFT	HIGH		pathogenic
chr2	47693862	rs63750738		AC	A	MSH2	DEL	NM_000251.2		p.-526	LOW_COVERAGE	FRAME_SHIFT	HIGH		pathogenic
chr2	47693868	rs199744440		A	C	MSH2	SNP	NM_000251.2	c.1582A>C	p.K528Q	LOW_COVERAGE	NON_SYNONYMOUS_CODING	MODERATE		N/A
chr2	47693869	rs63751261		AG	A	MSH2	DEL	NM_000251.2		p.-528	LOW_COVERAGE	FRAME_SHIFT	HIGH		N/A
chr2	47693871	rs63750845		GA	G	MSH2	DEL	NM_000251.2		p.-529	LOW_COVERAGE	FRAME_SHIFT	HIGH		pathogenic
chr2	47703468	rs4987190		GT	G	MSH2	DEL	NM_001258281.1			LOW_COVERAGE	INTRON	MODIFIER		N/A
chr2	47703480	rs137977242		G	A	MSH2	SNP	NM_001258281.1			LOW_COVERAGE	INTRON	MODIFIER		N/A
chr2	47703561	rs63750032		C	G	MSH2	SNP	NM_000251.2	c.2061C>G	p.L687	LOW_COVERAGE	SYNONYMOUS_CODING	LOW		N/A
chr2	47703563	rs63749993		T	G	MSH2	SNP	NM_000251.2	c.2063T>G	p.M688R	LOW_COVERAGE	NON_SYNONYMOUS_CODING	MODERATE		pathogenic
chr2	47703564	rs63750790		G	A	MSH2	SNP	NM_000251.2	c.2064G>A	p.M688I	LOW_COVERAGE	NON_SYNONYMOUS_CODING	MODERATE		unknown
chr2	47703568	rs63749878		C	CA	MSH2	INS	NM_000251.2		p.-690?	LOW_COVERAGE	FRAME_SHIFT	HIGH		pathogenic
chr2	47709974	rs148653184		T	C	MSH2	SNP	NM_000251.2	c.2691T>C	p.T897	LOW_COVERAGE	SYNONYMOUS_CODING	LOW		N/A
chr2	47709997	rs267608022		C	G,T	MSH2	SNP	NM_000251.2	c.2714C>T	p.T905I	LOW_COVERAGE	NON_SYNONYMOUS_CODING	MODERATE		unknown
chr2	47710009	rs34319539		A	T	MSH2	SNP	NM_000251.2	c.2726A>T	p.K909I	LOW_COVERAGE	NON_SYNONYMOUS_CODING	MODERATE		N/A
chr2	47710015	rs41295182		T	G	MSH2	SNP	NM_000251.2	c.2732T>G	p.L911R	LOW_COVERAGE	NON_SYNONYMOUS_CODING	MODERATE		unknown
chr2	47710023	rs267608024		G	T	MSH2	SNP	NM_000251.2	c.2740G>T	p.E914*	LOW_COVERAGE	STOP_GAINED	HIGH		pathogenic
chr2	47710032	rs200581817		G	A	MSH2	SNP	NM_000251.2	c.2749G>A	p.A917T	LOW_COVERAGE	NON_SYNONYMOUS_CODING	MODERATE		N/A
chr2	47710049	rs55859129		T	C	MSH2	SNP	NM_000251.2	c.2766T>C	p.F922	LOW_COVERAGE	SYNONYMOUS_CODING	LOW		probable-non-pathogenic
chr2	47710051	rs146421227		T	A	MSH2	SNP	NM_000251.2	c.2768T>A	p.V923E	LOW_COVERAGE	NON_SYNONYMOUS_CODING	MODERATE		unknown
chr2	47710060	rs199747712		T	A	MSH2	SNP	NM_000251.2	c.2777T>A	p.I926N	LOW_COVERAGE	NON_SYNONYMOUS_CODING	MODERATE		N/A
chr2	47710062	rs66726749		AT	A	MSH2	DEL	NM_000251.2		p.-927	LOW_COVERAGE	FRAME_SHIFT	HIGH		N/A
chr2	47710066	rs1802577		C	A	MSH2	SNP	NM_000251.2	c.2783C>A	p.S928*	LOW_COVERAGE	STOP_GAINED	HIGH		N/A
chr2	48018163	rs146455343		A	G	MSH6	SNP	NM_000179.2	c.358A>G	p.I120V	LOW_COVERAGE	NON_SYNONYMOUS_CODING	MODERATE		N/A
chr2	48018169	rs143036974		G	A	MSH6	SNP	NM_000179.2	c.364G>A	p.E122K	LOW_COVERAGE	NON_SYNONYMOUS_CODING	MODERATE		N/A
chr2	48018178	rs372352774		A	G	MSH6	SNP	NM_000179.2	c.373A>G	p.K125E	LOW_COVERAGE	NON_SYNONYMOUS_CODING	MODERATE		N/A
chr2	48018188	rs63750143		G	T	MSH6	SNP	NM_000179.2	c.383G>T	p.R128L	LOW_COVERAGE	NON_SYNONYMOUS_CODING	MODERATE		unknown
chr2	48018188	rs63750374		GT	G	MSH6	DEL	NM_000179.2		p.-128	LOW_COVERAGE	FRAME_SHIFT	HIGH		N/A
chr2	48018231	rs63750342		G	A	MSH6	SNP	NM_000179.2	c.426G>A	p.W142*	LOW_COVERAGE	STOP_GAINED	HIGH		pathogenic
chr2	48018264	rs267608036		T	A	MSH6	SNP	NM_000179.2			LOW_COVERAGE	SPLICE_SITE_DONOR	HIGH		pathogenic
chr2	48018267	rs2020909		G	A	MSH6	SNP	NM_000179.2			LOW_COVERAGE	INTRON	MODIFIER		N/A
chr2	48018275	rs1800933		A	G	MSH6	SNP	NM_000179.2			LOW_COVERAGE	INTRON	MODIFIER		probable-non-pathogenic
chr2	48018276	rs267608033		C	G	MSH6	SNP	NM_000179.2			LOW_COVERAGE	INTRON	MODIFIER		unknown
chr2	48018289	rs376985059		G	T	MSH6	SNP	NM_000179.2			LOW_COVERAGE	INTRON	MODIFIER		N/A
chr2	48018293	rs3136281		TTG	T	MSH6	DEL	NM_000179.2			LOW_COVERAGE	INTRON	MODIFIER		N/A
chr2	48018313	rs374618432		GTG	G,GGTGA	MSH6	DEL	NM_000179.2			LOW_COVERAGE	INTRON	MODIFIER		N/A
chr2	48018314	rs3136282		T	A	MSH6	SNP	NM_000179.2			LOW_COVERAGE	INTRON	MODIFIER		non-pathogenic
chr2	48018314	rs376571697		TGA	T	MSH6	DEL	NM_000179.2			LOW_COVERAGE	INTRON	MODIFIER		N/A
chr2	48018321	rs374212811		AACAG	A	MSH6	DEL	NM_000179.2			LOW_COVERAGE	INTRON	MODIFIER		N/A
chr2	48018323	rs267608034		CAG	C	MSH6	DEL	NM_000179.2			LOW_COVERAGE	INTRON	MODIFIER		N/A
chr2	48018345	rs150046242		T	C	MSH6	SNP	NM_000179.2			LOW_COVERAGE	INTRON	MODIFIER		N/A
chr2	48018362	rs145343480		A	C	MSH6	SNP	NM_000179.2			LOW_COVERAGE	INTRON	MODIFIER		N/A
chr2	48023025	rs372091232		C	G	MSH6	SNP	NM_000179.2			LOW_COVERAGE	INTRON	MODIFIER		N/A
chr2	48023032	rs267608035		G	A	MSH6	SNP	NM_000179.2			LOW_COVERAGE	SPLICE_SITE_ACCEPTOR	HIGH		probable-pathogenic
chr2	48023042	rs63749873		C	G	MSH6	SNP	NM_000179.2	c.467C>G	p.S156*	LOW_COVERAGE	STOP_GAINED	HIGH		pathogenic
chr2	48023058	rs63751030		G	A	MSH6	SNP	NM_000179.2	c.483G>A	p.K161	LOW_COVERAGE	SYNONYMOUS_CODING	LOW		unknown
chr2	48023066	rs146469162		A	C	MSH6	SNP	NM_000179.2	c.491A>C	p.H164P	LOW_COVERAGE	NON_SYNONYMOUS_CODING	MODERATE		N/A
chr2	48023093	rs267608037		TGA	T	MSH6	DEL	NM_000179.2		p.-173	LOW_COVERAGE	FRAME_SHIFT	HIGH		N/A
chr2	48026818	rs63749973		G	A	MSH6	SNP	NM_000179.2	c.1696G>A	p.G566R	LOW_COVERAGE	NON_SYNONYMOUS_CODING	MODERATE		unknown
chr2	48026830	rs61748081		A	G	MSH6	SNP	NM_000179.2	c.1708A>G	p.I570V	LOW_COVERAGE	NON_SYNONYMOUS_CODING	MODERATE		N/A
chr2	48026852	rs376220212		G	A	MSH6	SNP	NM_000179.2	c.1730G>A	p.R577H	LOW_COVERAGE	NON_SYNONYMOUS_CODING	MODERATE		N/A
chr2	48026861	rs41295270		C	T	MSH6	SNP	NM_000179.2	c.1739C>T	p.S580L	LOW_COVERAGE	NON_SYNONYMOUS_CODING	MODERATE		unknown
chr2	48026868	rs201518545		T	G	MSH6	SNP	NM_000179.2	c.1746T>G	p.F582L	LOW_COVERAGE	NON_SYNONYMOUS_CODING	MODERATE		N/A
chr2	48027539	rs372990379		C	G	MSH6	SNP	NM_000179.2	c.2417C>G	p.S806C	LOW_COVERAGE	NON_SYNONYMOUS_CODING	MODERATE		N/A
chr2	48027546	rs63751053		TG	T	MSH6	DEL	NM_000179.2		p.-809	LOW_COVERAGE	FRAME_SHIFT	HIGH		N/A
chr2	48027565	rs377411318		C	A	MSH6	SNP	NM_000179.2	c.2443C>A	p.L815I	LOW_COVERAGE	NON_SYNONYMOUS_CODING	MODERATE		N/A
chr2	48027589	rs267608032		A	G	MSH6	SNP	NM_000179.2	c.2467A>G	p.S823G	NO_COVERAGE	NON_SYNONYMOUS_CODING	MODERATE		N/A
chr2	48027613	rs267608053		C	G	MSH6	SNP	NM_000179.2	c.2491C>G	p.P831A	NO_COVERAGE	NON_SYNONYMOUS_CODING	MODERATE		unknown
chr2	48027625	rs63751321		C	T	MSH6	SNP	NM_000179.2	c.2503C>T	p.Q835*	NO_COVERAGE	STOP_GAINED	HIGH		pathogenic
chr2	48032801	rs182024561		C	T	MSH6	SNP	NM_000179.2	c.3601C>T	p.L1201F	NO_COVERAGE	NON_SYNONYMOUS_CODING	MODERATE		N/A
chr2	48032802	rs267608040		TCATG	T	MSH6	DEL	NM_000179.2		p.-1201	NO_COVERAGE	FRAME_SHIFT	HIGH		N/A
chr2	48032804	rs369778514		A	G	MSH6	SNP	NM_000179.2	c.3604A>G	p.M1202V	NO_COVERAGE	NON_SYNONYMOUS_CODING	MODERATE		N/A
chr2	48032834	rs63750731		G	GT	MSH6	INS	NM_000179.2		p.-1212?	NO_COVERAGE	FRAME_SHIFT	HIGH		pathogenic
chr2	48032841	rs63750914		A	C	MSH6	SNP	NM_000179.2	c.3641A>C	p.E1214A	NO_COVERAGE	NON_SYNONYMOUS_CODING	MODERATE		N/A
chr2	48032843	rs267608106		TTAGG	T	MSH6	DEL	NM_000179.2		p.LG1215*	NO_COVERAGE	STOP_GAINED	HIGH		N/A
chr2	48032845	rs267608113		A	G	MSH6	SNP	NM_000179.2	c.3645A>G	p.L1215	NO_COVERAGE	SYNONYMOUS_CODING	LOW		N/A
chr2	48033474	rs63750673		G	A	MSH6	SNP	NM_000179.2	c.3778G>A	p.V1260I	LOW_COVERAGE	NON_SYNONYMOUS_CODING	MODERATE		N/A
chr2	48033483	rs367912290		C	T	MSH6	SNP	NM_000179.2	c.3787C>T	p.R1263C	LOW_COVERAGE	NON_SYNONYMOUS_CODING	MODERATE		N/A
chr2	48033484	rs147852216		G	A	MSH6	SNP	NM_000179.2	c.3788G>A	p.R1263H	LOW_COVERAGE	NON_SYNONYMOUS_CODING	MODERATE		N/A
chr2	48033492	rs267608114		CAT	C	MSH6	DEL	NM_000179.2		p.-1266	LOW_COVERAGE	FRAME_SHIFT	HIGH		pathogenic
chr2	48033496	rs148445930		T	C	MSH6	SNP	NM_000179.2	c.3800T>C	p.M1267T	LOW_COVERAGE	NON_SYNONYMOUS_CODING	MODERATE		N/A
chr2	48033502	rs201080919		G	A	MSH6	SNP	NM_000179.2			LOW_COVERAGE	INTRON	MODIFIER		N/A
chr2	48033514	rs3136365		T	C	MSH6	SNP	NM_000179.2			LOW_COVERAGE	INTRON	MODIFIER		unknown
chr2	48033518	rs34315174		T	C	MSH6	SNP	NM_000179.2			LOW_COVERAGE	INTRON	MODIFIER		N/A
chr2	48033521	rs369975479		A	T	MSH6	SNP	NM_000179.2			LOW_COVERAGE	INTRON	MODIFIER		N/A
chr2	48033528	rs372983718		C	T	MSH6	SNP	NM_000179.2			LOW_COVERAGE	INTRON	MODIFIER		N/A
chr2	48033540	rs67857018		A	AG	MSH6	INS	NM_000179.2			LOW_COVERAGE	INTRON	MODIFIER		N/A
chr2	48033546	rs142812704		C	CT	MSH6	INS	NM_000179.2			LOW_COVERAGE	INTRON	MODIFIER		N/A
chr2	48033546	rs3136366		C	CT	MSH6	INS	NM_000179.2			LOW_COVERAGE	INTRON	MODIFIER		N/A
chr2	48033546	rs34154602		CT	C	MSH6	DEL	NM_000179.2			LOW_COVERAGE	INTRON	MODIFIER		N/A
chr2	48033549	rs267608116		C	CA	MSH6	INS	NM_000179.2			LOW_COVERAGE	INTRON	MODIFIER		unknown
chr2	48033549	rs267608117		C	CT	MSH6	INS	NM_000179.2			LOW_COVERAGE	INTRON	MODIFIER		N/A
chr2	48033551	rs3136367		C	G	MSH6	SNP	NM_000179.2			LOW_COVERAGE	INTRON	MODIFIER		non-pathogenic
chr2	48033564	rs34530700		G	A	MSH6	SNP	NM_000179.2			LOW_COVERAGE	INTRON	MODIFIER		N/A
chr2	48033568	rs369183135		C	T	MSH6	SNP	NM_000179.2			LOW_COVERAGE	INTRON	MODIFIER		N/A
chr2	48033569	rs373409282		G	A	MSH6	SNP	NM_000179.2			LOW_COVERAGE	INTRON	MODIFIER		N/A
chr2	48036822	rs370048586		G	T	FBXO11	SNP	NM_001190274.1	c.2363C>A	p.T788N	LOW_COVERAGE	NON_SYNONYMOUS_CODING	MODERATE		N/A
chr2	48036850	rs113217589		A	G	FBXO11	SNP	NM_025133.4			LOW_COVERAGE	INTRON	MODIFIER		N/A
chr2	48036887	rs371182710		A	C	FBXO11	SNP	NM_025133.4			LOW_COVERAGE	INTRON	MODIFIER		N/A
chr2	48036889	rs373506263		T	C	FBXO11	SNP	NM_025133.4			LOW_COVERAGE	INTRON	MODIFIER		N/A
chr2	48036890	rs376248060		G	A	FBXO11	SNP	NM_025133.4			LOW_COVERAGE	INTRON	MODIFIER		N/A
chr2	48036911	rs151143738		A	G	FBXO11	SNP	NM_025133.4			LOW_COVERAGE	INTRON	MODIFIER		N/A
chr2	48037420	rs370360253		T	C	FBXO11	SNP	NM_025133.4			LOW_COVERAGE	INTRON	MODIFIER		N/A
chr2	48037431	rs376980191		C	A	FBXO11	SNP	NM_025133.4			LOW_COVERAGE	INTRON	MODIFIER		N/A
chr2	48037494	rs200424223		T	C	FBXO11	SNP	NM_001190274.1	c.2299A>G	p.I767V	LOW_COVERAGE	NON_SYNONYMOUS_CODING	MODERATE		N/A
chr2	48061766	rs144063499		T	C	FBXO11	SNP	NM_001190274.1	c.886A>G	p.T296A	LOW_COVERAGE	NON_SYNONYMOUS_CODING	MODERATE		N/A
chr2	48063051	rs142422435		T	C	FBXO11	SNP	NM_001190274.1	c.677A>G	p.Y226C	LOW_COVERAGE	NON_SYNONYMOUS_CODING	MODERATE		N/A
chr2	48063067	rs201891349		T	C	FBXO11	SNP	NM_001190274.1	c.661A>G	p.I221V	LOW_COVERAGE	NON_SYNONYMOUS_CODING	MODERATE		N/A
chr2	48063069	rs367772526		T	C	FBXO11	SNP	NM_001190274.1	c.659A>G	p.Q220R	LOW_COVERAGE	NON_SYNONYMOUS_CODING	MODERATE		N/A
chr2	198257008	rs72912888		C	G	SF3B1	SNP	NM_012433.2			NO_COVERAGE	UTR_3_PRIME	MODIFIER		N/A
chr2	198257036	rs150226353		A	G	SF3B1	SNP	NM_012433.2	c.3906T>C	p.Y1302	NO_COVERAGE	SYNONYMOUS_CODING	LOW		N/A
chr2	198257067	rs146507607		T	C	SF3B1	SNP	NM_012433.2	c.3875A>G	p.K1292R	NO_COVERAGE	NON_SYNONYMOUS_CODING	MODERATE		N/A
chr2	198257075	rs78516934		G	A	SF3B1	SNP	NM_012433.2	c.3867C>T	p.N1289	NO_COVERAGE	SYNONYMOUS_CODING	LOW		N/A
chr2	198267558	rs368197273		G	A	SF3B1	SNP	NM_012433.2			LOW_COVERAGE	INTRON	MODIFIER		N/A
chr2	198267571	rs371654460		G	T	SF3B1	SNP	NM_012433.2			LOW_COVERAGE	INTRON	MODIFIER		N/A
chr2	198267591	rs371387200		T	C	SF3B1	SNP	NM_012433.2			LOW_COVERAGE	INTRON	MODIFIER		N/A
chr2	198267593	rs200537891		T	C	SF3B1	SNP	NM_012433.2			LOW_COVERAGE	INTRON	MODIFIER		N/A
chr2	198267639	rs200174401		T	C	SF3B1	SNP	NM_012433.2			LOW_COVERAGE	INTRON	MODIFIER		N/A
chr2	198270017	rs35493573		T	C	SF3B1	SNP	NM_012433.2	c.1419A>G	p.Q473	LOW_COVERAGE	SYNONYMOUS_CODING	LOW		N/A
chr2	198270044	rs199851411		A	G	SF3B1	SNP	NM_012433.2	c.1392T>C	p.L464	LOW_COVERAGE	SYNONYMOUS_CODING	LOW		N/A
chr2	209116254	rs369048275		C	T	IDH1	SNP	NM_005896.2	c.22G>A	p.G8S	LOW_COVERAGE	NON_SYNONYMOUS_CODING	MODERATE		N/A
chr2	209116260	rs141118556		T	C	IDH1	SNP	NM_005896.2	c.16A>G	p.S6G	LOW_COVERAGE	NON_SYNONYMOUS_CODING	MODERATE		N/A
chr2	209116299	rs139018716		G	GA	IDH1-AS1	INS	NR_046452.1			LOW_COVERAGE	UPSTREAM	MODIFIER		N/A
chr2	212251630	rs138148119		T	C	ERBB4	SNP	NM_005235.2	c.3429A>G	p.G1143	LOW_COVERAGE	SYNONYMOUS_CODING	LOW		N/A
chr2	212251634	rs3748961		C	T	ERBB4	SNP	NM_005235.2	c.3425G>A	p.R1142Q	LOW_COVERAGE	NON_SYNONYMOUS_CODING	MODERATE		N/A
chr2	212251639	rs150903040		G	A	ERBB4	SNP	NM_005235.2	c.3420C>T	p.S1140	LOW_COVERAGE	SYNONYMOUS_CODING	LOW		N/A
chr2	212251643	rs377737065		C	T	ERBB4	SNP	NM_005235.2	c.3416G>A	p.R1139Q	LOW_COVERAGE	NON_SYNONYMOUS_CODING	MODERATE		N/A
chr2	212251644	rs368679346		G	A	ERBB4	SNP	NM_005235.2	c.3415C>T	p.R1139W	LOW_COVERAGE	NON_SYNONYMOUS_CODING	MODERATE		N/A
chr2	212251649	rs78030748		G	A	ERBB4	SNP	NM_005235.2	c.3410C>T	p.P1137L	LOW_COVERAGE	NON_SYNONYMOUS_CODING	MODERATE		N/A
chr2	212251651	rs200659841		G	A	ERBB4	SNP	NM_005235.2	c.3408C>T	p.A1136	LOW_COVERAGE	SYNONYMOUS_CODING	LOW		N/A
chr2	212251653	rs67624304		CA	C	ERBB4	DEL	NM_005235.2		p.-1135	LOW_COVERAGE	FRAME_SHIFT	HIGH		N/A
chr2	212251659	rs139785964		C	T	ERBB4	SNP	NM_005235.2	c.3400G>A	p.V1134M	LOW_COVERAGE	NON_SYNONYMOUS_CODING	MODERATE		N/A
chr2	212285069	rs75879069		G	C	ERBB4	SNP	NM_005235.2			NO_COVERAGE	INTRON	MODIFIER		N/A
chr2	212285103	rs2289086		T	C	ERBB4	SNP	NM_005235.2			NO_COVERAGE	INTRON	MODIFIER		N/A
chr2	212285106	rs368230599		A	G	ERBB4	SNP	NM_005235.2			NO_COVERAGE	INTRON	MODIFIER		N/A
chr2	212285116	rs374086164		G	C	ERBB4	SNP	NM_005235.2			NO_COVERAGE	INTRON	MODIFIER		N/A
chr2	212285130	rs116387000		G	T	ERBB4	SNP	NM_005235.2			NO_COVERAGE	INTRON	MODIFIER		N/A
chr2	212285147	rs80165837		G	A	ERBB4	SNP	NM_005235.2			NO_COVERAGE	INTRON	MODIFIER		N/A
chr2	212285167	rs202053701		C	G,T	ERBB4	SNP	NM_005235.2	c.3134G>C	p.R1045T	NO_COVERAGE	NON_SYNONYMOUS_CODING	MODERATE		N/A
chr2	212285172	rs372014839		C	T	ERBB4	SNP	NM_005235.2	c.3129G>A	p.S1043	NO_COVERAGE	SYNONYMOUS_CODING	LOW		N/A
chr2	212285174	rs146491343		A	G	ERBB4	SNP	NM_005235.2	c.3127T>C	p.S1043P	NO_COVERAGE	NON_SYNONYMOUS_CODING	MODERATE		N/A
chr2	212578378	rs62182965		T	A	ERBB4	SNP	NM_005235.2			LOW_COVERAGE	INTRON	MODIFIER		N/A
chr2	212578379	rs67894136		TA	T	ERBB4	DEL	NM_005235.2			LOW_COVERAGE	INTRON	MODIFIER		N/A
chr2	212578380	rs74499552		A	T	ERBB4	SNP	NM_005235.2			LOW_COVERAGE	INTRON	MODIFIER		N/A
chr2	212587101	rs200396473		C	T	ERBB4	SNP	NM_005235.2			LOW_COVERAGE	INTRON	MODIFIER		N/A
chr2	212587107	rs372704630		C	A	ERBB4	SNP	NM_005235.2			LOW_COVERAGE	INTRON	MODIFIER		N/A
chr2	212587118	rs74898139		G	A	ERBB4	SNP	NM_005235.2	c.883C>T	p.H295Y	LOW_COVERAGE	NON_SYNONYMOUS_CODING	MODERATE		N/A
chr2	212587119	rs77309171		T	C	ERBB4	SNP	NM_005235.2	c.882A>G	p.P294	LOW_COVERAGE	SYNONYMOUS_CODING	LOW		N/A
chr2	212587164	rs151042332		G	A	ERBB4	SNP	NM_005235.2	c.837C>T	p.F279	LOW_COVERAGE	SYNONYMOUS_CODING	LOW		N/A
chr2	212587175	rs201872526		C	A	ERBB4	SNP	NM_005235.2	c.826G>T	p.E276*	LOW_COVERAGE	STOP_GAINED	HIGH		N/A
chr2	212587188	rs374973037		G	A	ERBB4	SNP	NM_005235.2	c.813C>T	p.T271	LOW_COVERAGE	SYNONYMOUS_CODING	LOW		N/A
chr2	212587204	rs149800322		A	C	ERBB4	SNP	NM_005235.2	c.797T>G	p.F266C	LOW_COVERAGE	NON_SYNONYMOUS_CODING	MODERATE		N/A
chr2	212587286	rs369356760		T	G	ERBB4	SNP	NM_005235.2			LOW_COVERAGE	INTRON	MODIFIER		N/A
chr2	212587295	rs373129189		A	C	ERBB4	SNP	NM_005235.2			LOW_COVERAGE	INTRON	MODIFIER		N/A
chr3	10116324	rs200118565		G	A	FANCD2	SNP	NM_033084.3	c.2826G>A	p.T942	LOW_COVERAGE	SYNONYMOUS_CODING	LOW		N/A
chr3	10116370	rs376913349		C	G	FANCD2	SNP	NM_033084.3			LOW_COVERAGE	INTRON	MODIFIER		N/A
chr3	10116405	rs199989284		T	A	FANCD2	SNP	NM_033084.3			LOW_COVERAGE	INTRON	MODIFIER		N/A
chr3	10138069	rs2272125		T	G	FANCD2	SNP	NM_033084.3	c.4098T>G	p.L1366	LOW_COVERAGE	SYNONYMOUS_CODING	LOW		N/A
chr3	10138074	rs113250678		T	C	FANCD2	SNP	NM_033084.3	c.4103T>C	p.V1368A	LOW_COVERAGE	NON_SYNONYMOUS_CODING	MODERATE		N/A
chr3	10140580	rs145889419		G	A	FANCD2	SNP	NM_033084.3	c.4362G>A	p.L1454	NO_COVERAGE	SYNONYMOUS_CODING	LOW		N/A
chr3	10140610	rs191614064		A	G	FANCD2	SNP	NM_033084.3	c.4392A>G	p.L1464	NO_COVERAGE	SYNONYMOUS_CODING	LOW		N/A
chr3	10140614	rs78896323		C	A	FANCD2	SNP	NM_033084.3	c.4396C>A	p.P1466T	NO_COVERAGE	NON_SYNONYMOUS_CODING	MODERATE		N/A
chr3	10183435	rs34271731		T	G	VHL	SNP	NM_198156.2			LOW_COVERAGE	UTR_5_PRIME	MODIFIER		N/A
chr3	10183455	rs3087462		C	T	VHL	SNP	NM_198156.2			LOW_COVERAGE	UTR_5_PRIME	MODIFIER		N/A
chr3	10183487	rs372483939		C	T	VHL	SNP	NM_198156.2			LOW_COVERAGE	UTR_5_PRIME	MODIFIER		N/A
chr3	10183527	rs35793832		A	C	VHL	SNP	NM_198156.2			LOW_COVERAGE	UTR_5_PRIME	MODIFIER		N/A
chr3	10183536	rs111246617		C	T	VHL	SNP	NM_198156.2	c.5C>T	p.P2L	LOW_COVERAGE	NON_SYNONYMOUS_CODING	MODERATE		N/A
chr3	14214593	rs368420888		G	A	XPC	SNP	NR_027299.1			LOW_COVERAGE	INTRON	MODIFIER		N/A
chr3	14214606	rs188078273		G	C	XPC	SNP	NR_027299.1			LOW_COVERAGE	INTRON	MODIFIER		N/A
chr3	14214638	rs368100297		A	G	XPC	SNP	NR_027299.1			LOW_COVERAGE	INTRON	MODIFIER		N/A
chr3	14214650	rs56218055		T	C	XPC	SNP	NR_027299.1			LOW_COVERAGE	INTRON	MODIFIER		N/A
chr3	37038139	rs63750098		T	A	MLH1	SNP	NM_001258271.1	c.146T>A	p.V49E	LOW_COVERAGE	NON_SYNONYMOUS_CODING	MODERATE		pathogenic
chr3	37038141	rs63749956		A	AT	MLH1	INS	NM_001258271.1		p.-50?	LOW_COVERAGE	FRAME_SHIFT	HIGH		pathogenic
chr3	37038146	rs267607714		TAAAG	T	MLH1	DEL	NM_001258271.1		p.-52	LOW_COVERAGE	FRAME_SHIFT	HIGH		N/A
chr3	37038146	rs63750028		T	TA	MLH1	INS	NM_001258271.1		p.-52?	LOW_COVERAGE	FRAME_SHIFT	HIGH		N/A
chr3	37038147	rs63751401		A	T	MLH1	SNP	NM_001258271.1	c.154A>T	p.K52*	LOW_COVERAGE	STOP_GAINED	HIGH		N/A
chr3	37038150	rs63751199		G	T	MLH1	SNP	NM_001258271.1	c.157G>T	p.E53*	LOW_COVERAGE	STOP_GAINED	HIGH		N/A
chr3	37038151	rs63750263		A	C	MLH1	SNP	NM_001258271.1	c.158A>C	p.E53A	LOW_COVERAGE	NON_SYNONYMOUS_CODING	MODERATE		N/A
chr3	37038151	rs63751266		AG	A	MLH1	DEL	NM_001258271.1		p.-53	LOW_COVERAGE	FRAME_SHIFT	HIGH		N/A
chr3	37038154	rs63751267		G	A	MLH1	SNP	NM_001258271.1	c.161G>A	p.G54E	LOW_COVERAGE	NON_SYNONYMOUS_CODING	MODERATE		N/A
chr3	37038162	rs63750877		A	T	MLH1	SNP	NM_001258271.1	c.169A>T	p.K57*	LOW_COVERAGE	STOP_GAINED	HIGH		N/A
chr3	37038173	rs63751398		G	A	MLH1	SNP	NM_001258271.1	c.180G>A	p.Q60	LOW_COVERAGE	SYNONYMOUS_CODING	LOW		N/A
chr3	37038177	rs63751428		C	A,T	MLH1	SNP	NM_001258271.1	c.184C>T	p.Q62*	LOW_COVERAGE	STOP_GAINED	HIGH		pathogenic,unknown
chr3	37038180	rs63750850		G	A	MLH1	SNP	NM_001258271.1	c.187G>A	p.D63N	LOW_COVERAGE	NON_SYNONYMOUS_CODING	MODERATE		unknown
chr3	37038182	rs63750469		CAA	C	MLH1	DEL	NM_001258271.1		p.-64	LOW_COVERAGE	FRAME_SHIFT	HIGH		pathogenic
chr3	37038182	rs63751255		C	CA	MLH1	INS	NM_001258271.1		p.-64?	LOW_COVERAGE	FRAME_SHIFT	HIGH		N/A
chr3	37038184	rs63750952		A	G	MLH1	SNP	NM_001258271.1	c.191A>G	p.N64S	LOW_COVERAGE	NON_SYNONYMOUS_CODING	MODERATE		probable-pathogenic
chr3	37038187	rs267607715		GC	G	MLH1	DEL	NM_001258271.1		p.-65	LOW_COVERAGE	FRAME_SHIFT	HIGH		pathogenic
chr3	37038187	rs63751465		G	A	MLH1	SNP	NM_001258271.1	c.194G>A	p.G65D	LOW_COVERAGE	NON_SYNONYMOUS_CODING	MODERATE		N/A
chr3	37038191	rs61751642		C	T	MLH1	SNP	NM_001258271.1	c.198C>T	p.T66	LOW_COVERAGE	SYNONYMOUS_CODING	LOW		probable-non-pathogenic
chr3	37038192	rs63750206		G	A,T	MLH1	SNP	NM_001258271.1	c.199G>T	p.G67W	LOW_COVERAGE	NON_SYNONYMOUS_CODING	MODERATE		pathogenic
chr3	37038193	rs63749939		G	A	MLH1	SNP	NM_001258271.1	c.200G>A	p.G67E	LOW_COVERAGE	NON_SYNONYMOUS_CODING	MODERATE		pathogenic
chr3	37038195	rs63750452		A	G	MLH1	SNP	NM_001258271.1	c.202A>G	p.I68V	LOW_COVERAGE	NON_SYNONYMOUS_CODING	MODERATE		N/A
chr3	37038196	rs63750281		T	A	MLH1	SNP	NM_001258271.1	c.203T>A	p.I68N	LOW_COVERAGE	NON_SYNONYMOUS_CODING	MODERATE		probable-pathogenic
chr3	37038197	rs63751704		CA	C	MLH1	DEL	NM_001258271.1		p.-69	LOW_COVERAGE	FRAME_SHIFT	HIGH		pathogenic
chr3	37038198	rs63750719		A	G	MLH1	SNP	NM_001258271.1	c.205A>G	p.R69G	LOW_COVERAGE	NON_SYNONYMOUS_CODING	MODERATE		N/A
chr3	37038199	rs63751661		G	A	MLH1	SNP	NM_001258271.1	c.206G>A	p.R69K	LOW_COVERAGE	NON_SYNONYMOUS_CODING	MODERATE		N/A
chr3	37038200	rs267607719		GGT	G	MLH1	DEL	NM_001258274.1			LOW_COVERAGE	SPLICE_SITE_DONOR	HIGH		probable-pathogenic
chr3	37038201	rs267607718		G	A,T	MLH1	SNP	NM_001258274.1			LOW_COVERAGE	SPLICE_SITE_DONOR	HIGH		probable-pathogenic
chr3	37038202	rs267607722		T	C	MLH1	SNP	NM_001258274.1			LOW_COVERAGE	SPLICE_SITE_DONOR	HIGH		probable-pathogenic
chr3	37038212	rs121909450		C	T	EPM2AIP1	SNP	NM_014805.3			LOW_COVERAGE	UPSTREAM	MODIFIER		untested
chr3	37038235	rs376593743		C	T	EPM2AIP1	SNP	NM_014805.3			LOW_COVERAGE	UPSTREAM	MODIFIER		N/A
chr3	37038237	rs370362484		C	T	EPM2AIP1	SNP	NM_014805.3			LOW_COVERAGE	UPSTREAM	MODIFIER		N/A
chr3	37038241	rs377420872		A	G	EPM2AIP1	SNP	NM_014805.3			LOW_COVERAGE	UPSTREAM	MODIFIER		N/A
chr3	38180113	rs199395		G	C	MYD88	SNP	NM_002468.4			LOW_COVERAGE	UTR_5_PRIME	MODIFIER		N/A
chr3	38180122	rs3058794		CCG	C	MYD88	DEL	NM_002468.4			LOW_COVERAGE	UTR_5_PRIME	MODIFIER		N/A
chr3	38180528	rs369357634		G	A	ACAA1	SNP	NR_024024.1			LOW_COVERAGE	UPSTREAM	MODIFIER		N/A
chr3	38180530	rs201931967		C	T	ACAA1	SNP	NR_024024.1			LOW_COVERAGE	UPSTREAM	MODIFIER		N/A
chr3	38180544	rs201354839		C	T	ACAA1	SNP	NR_024024.1			LOW_COVERAGE	UPSTREAM	MODIFIER		N/A
chr3	38180545	rs200931535		G	A	ACAA1	SNP	NR_024024.1			LOW_COVERAGE	UPSTREAM	MODIFIER		N/A
chr3	38180553	rs200424253		G	T	ACAA1	SNP	NR_024024.1			LOW_COVERAGE	UPSTREAM	MODIFIER		N/A
chr3	41266240	rs113120762		A	G	CTNNB1	SNP	NM_001904.3	c.237A>G	p.V79	LOW_COVERAGE	SYNONYMOUS_CODING	LOW		N/A
chr3	41266250	rs371769678		A	G	CTNNB1	SNP	NM_001904.3			LOW_COVERAGE	INTRON	MODIFIER		N/A
chr3	41266258	rs199795087		T	C	CTNNB1	SNP	NM_001904.3			LOW_COVERAGE	INTRON	MODIFIER		N/A
chr3	41266264	rs375741392		T	G	CTNNB1	SNP	NM_001904.3			LOW_COVERAGE	INTRON	MODIFIER		N/A
chr3	41266301	rs183594226		A	G	CTNNB1	SNP	NM_001904.3			LOW_COVERAGE	INTRON	MODIFIER		N/A
chr3	41280742	rs373158451		G	C	CTNNB1	SNP	NM_001904.3	c.2255G>C	p.G752A	LOW_COVERAGE	NON_SYNONYMOUS_CODING	MODERATE		N/A
chr3	41280752	rs200991012		T	A	CTNNB1	SNP	NM_001904.3	c.2265T>A	p.D755E	LOW_COVERAGE	NON_SYNONYMOUS_CODING	MODERATE		N/A
chr3	47142974	rs148325978		C	T	SETD2	SNP	NM_014159.6	c.4989G>A	p.T1663	NO_COVERAGE	SYNONYMOUS_CODING	LOW		N/A
chr3	47142994	rs141705382		G	T	SETD2	SNP	NM_014159.6	c.4969C>A	p.P1657T	NO_COVERAGE	NON_SYNONYMOUS_CODING	MODERATE		N/A
chr3	47143034	rs139879059		G	A	SETD2	SNP	NM_014159.6	c.4929C>T	p.N1643	NO_COVERAGE	SYNONYMOUS_CODING	LOW		N/A
chr3	47155527	rs187048201		T	C	SETD2	SNP	NM_014159.6			LOW_COVERAGE	INTRON	MODIFIER		N/A
chr3	47155535	rs370810141		C	G	SETD2	SNP	NM_014159.6			LOW_COVERAGE	INTRON	MODIFIER		N/A
chr3	47158087	rs189308064		A	G	SETD2	SNP	NM_014159.6			LOW_COVERAGE	INTRON	MODIFIER		N/A
chr3	47158093	rs377581761		G	A	SETD2	SNP	NM_014159.6			LOW_COVERAGE	INTRON	MODIFIER		N/A
chr3	47158247	rs372732605		A	G	SETD2	SNP	NM_014159.6			LOW_COVERAGE	INTRON	MODIFIER		N/A
chr3	47158256	rs180872586		A	C	SETD2	SNP	NM_014159.6			LOW_COVERAGE	INTRON	MODIFIER		N/A
chr3	47158271	rs374722813		G	C	SETD2	SNP	NM_014159.6			LOW_COVERAGE	INTRON	MODIFIER		N/A
chr3	47162616	rs148902202		A	G	SETD2	SNP	NM_014159.6	c.3510T>C	p.S1170	LOW_COVERAGE	SYNONYMOUS_CODING	LOW		N/A
chr3	47162642	rs137871492		G	A	SETD2	SNP	NM_014159.6	c.3484C>T	p.H1162Y	LOW_COVERAGE	NON_SYNONYMOUS_CODING	MODERATE		N/A
chr3	47162845	rs200216964		T	C	SETD2	SNP	NM_014159.6	c.3281A>G	p.Y1094C	LOW_COVERAGE	NON_SYNONYMOUS_CODING	MODERATE		N/A
chr3	47162850	rs114327122		T	C	SETD2	SNP	NM_014159.6	c.3276A>G	p.Q1092	LOW_COVERAGE	SYNONYMOUS_CODING	LOW		N/A
chr3	47162877	rs80241480		T	G	SETD2	SNP	NM_014159.6	c.3249A>C	p.T1083	LOW_COVERAGE	SYNONYMOUS_CODING	LOW		N/A
chr3	47162886	rs76208147		C	T	SETD2	SNP	NM_014159.6	c.3240G>A	p.M1080I	LOW_COVERAGE	NON_SYNONYMOUS_CODING	MODERATE		N/A
chr3	47162897	rs114719990		T	C	SETD2	SNP	NM_014159.6	c.3229A>G	p.T1077A	LOW_COVERAGE	NON_SYNONYMOUS_CODING	MODERATE		N/A
chr3	47163396	rs377041426		T	C	SETD2	SNP	NM_014159.6	c.2730A>G	p.A910	LOW_COVERAGE	SYNONYMOUS_CODING	LOW		N/A
chr3	47163403	rs148490530		A	C,G	SETD2	SNP	NM_014159.6	c.2723T>G	p.L908R	LOW_COVERAGE	NON_SYNONYMOUS_CODING	MODERATE		N/A
chr3	47163422	rs58906143		C	G	SETD2	SNP	NM_014159.6	c.2704G>C	p.E902Q	LOW_COVERAGE	NON_SYNONYMOUS_CODING	MODERATE		N/A
chr3	47163426	rs370480746		G	A	SETD2	SNP	NM_014159.6	c.2700C>T	p.C900	LOW_COVERAGE	SYNONYMOUS_CODING	LOW		N/A
chr3	47164277	rs372521251		G	A	SETD2	SNP	NM_014159.6	c.1849C>T	p.P617S	LOW_COVERAGE	NON_SYNONYMOUS_CODING	MODERATE		N/A
chr3	47164328	rs372547666		A	C	SETD2	SNP	NM_014159.6	c.1798T>G	p.L600V	LOW_COVERAGE	NON_SYNONYMOUS_CODING	MODERATE		N/A
chr3	47164351	rs115569620		G	T	SETD2	SNP	NM_014159.6	c.1775C>A	p.T592K	LOW_COVERAGE	NON_SYNONYMOUS_CODING	MODERATE		N/A
chr3	47165327	rs186148199		C	T	SETD2	SNP	NM_014159.6	c.799G>A	p.V267I	LOW_COVERAGE	NON_SYNONYMOUS_CODING	MODERATE		N/A
chr3	47165328	rs375614739		G	A	SETD2	SNP	NM_014159.6	c.798C>T	p.H266	LOW_COVERAGE	SYNONYMOUS_CODING	LOW		N/A
chr3	52436441	rs149499021		C	A	BAP1	SNP	NM_004656.2			LOW_COVERAGE	INTRON	MODIFIER		N/A
chr3	52436453	rs369116884		G	C	BAP1	SNP	NM_004656.2			LOW_COVERAGE	INTRON	MODIFIER		N/A
chr3	52436459	rs144083199		T	G	BAP1	SNP	NM_004656.2			LOW_COVERAGE	INTRON	MODIFIER		N/A
chr3	52436474	rs66466103		TG	T	BAP1	DEL	NM_004656.2			LOW_COVERAGE	INTRON	MODIFIER		N/A
chr3	52436496	rs114897676		C	T	BAP1	SNP	NM_004656.2			LOW_COVERAGE	INTRON	MODIFIER		N/A
chr3	52440364	rs150084170		G	A	BAP1	SNP	NM_004656.2	c.688C>T	p.L230	LOW_COVERAGE	SYNONYMOUS_CODING	LOW		N/A
chr3	52440390	rs34267070		T	TC	BAP1	INS	NM_004656.2		p.-221?	LOW_COVERAGE	FRAME_SHIFT	HIGH		N/A
chr3	52440407	rs200791465		G	A	PHF7	SNP	NM_173341.1			LOW_COVERAGE	UPSTREAM	MODIFIER		N/A
chr3	52440418	rs139414598		A	T	PHF7	SNP	NM_173341.1			LOW_COVERAGE	UPSTREAM	MODIFIER		N/A
chr3	52440427	rs369980498		C	G	PHF7	SNP	NM_173341.1			LOW_COVERAGE	UPSTREAM	MODIFIER		N/A
chr3	52440438	rs373236100		C	T	PHF7	SNP	NM_173341.1			LOW_COVERAGE	UPSTREAM	MODIFIER		N/A
chr3	52595752	rs373805826		C	T	PBRM1	SNP	NM_018313.4			LOW_COVERAGE	INTRON	MODIFIER		N/A
chr3	52610651	rs17264436		T	A	PBRM1	SNP	NM_018313.4	c.3522A>T	p.P1174	LOW_COVERAGE	SYNONYMOUS_CODING	LOW		N/A
chr3	52620399	rs369494224		T	C	PBRM1	SNP	NM_018313.4			LOW_COVERAGE	INTRON	MODIFIER		N/A
chr3	52620404	rs112649974		A	G	PBRM1	SNP	NM_018313.4			LOW_COVERAGE	INTRON	MODIFIER		N/A
chr3	52620469	rs35102895		C	A,T	PBRM1	SNP	NM_018313.4	c.3284G>T	p.R1095L	LOW_COVERAGE	NON_SYNONYMOUS_CODING	MODERATE		N/A
chr3	52621357	rs370364456		T	C	PBRM1	SNP	NM_018313.4			LOW_COVERAGE	INTRON	MODIFIER		N/A
chr3	52637631	rs34341044		T	C	PBRM1	SNP	NM_018313.4	c.2685A>G	p.T895	LOW_COVERAGE	SYNONYMOUS_CODING	LOW		N/A
chr3	52637649	rs150107375		C	T	PBRM1	SNP	NM_018313.4	c.2667G>A	p.P889	LOW_COVERAGE	SYNONYMOUS_CODING	LOW		N/A
chr3	52668776	rs34173244		A	G	PBRM1	SNP	NM_018313.4	c.1143T>C	p.D381	LOW_COVERAGE	SYNONYMOUS_CODING	LOW		N/A
chr3	52702583	rs143274687		C	T	PBRM1	SNP	NM_018313.4	c.315G>A	p.E105	LOW_COVERAGE	SYNONYMOUS_CODING	LOW		N/A
chr3	52702595	rs371903250		T	C	PBRM1	SNP	NM_018313.4	c.303A>G	p.L101	LOW_COVERAGE	SYNONYMOUS_CODING	LOW		N/A
chr3	52702606	rs74646140		G	T	PBRM1	SNP	NM_018313.4	c.292C>A	p.Q98K	LOW_COVERAGE	NON_SYNONYMOUS_CODING	MODERATE		N/A
chr3	105455988	rs115843627		T	C	CBLB	SNP	NM_170662.3			NO_COVERAGE	INTRON	MODIFIER		N/A
chr3	105456033	rs114003941		G	A	CBLB	SNP	NM_170662.3	c.1053C>T	p.D351	NO_COVERAGE	SYNONYMOUS_CODING	LOW		N/A
chr3	128200770	rs371599112		G	C	GATA2	SNP	NM_032638.4	c.1035C>G	p.A345	LOW_COVERAGE	SYNONYMOUS_CODING	LOW		N/A
chr3	128200780	rs143554523		G	A	GATA2	SNP	NM_032638.4	c.1025C>T	p.A342V	LOW_COVERAGE	NON_SYNONYMOUS_CODING	MODERATE		N/A
chr3	128200782	rs376360090		G	A	GATA2	SNP	NM_032638.4	c.1023C>T	p.A341	LOW_COVERAGE	SYNONYMOUS_CODING	LOW		N/A
chr3	128200785	rs370166358		C	T	GATA2	SNP	NM_032638.4	c.1020G>A	p.S340	LOW_COVERAGE	SYNONYMOUS_CODING	LOW		N/A
chr3	128200806	rs11708606		G	A	GATA2	SNP	NM_032638.4			LOW_COVERAGE	INTRON	MODIFIER		N/A
chr3	128200830	rs369850507		C	T	GATA2	SNP	NM_032638.4			LOW_COVERAGE	INTRON	MODIFIER		N/A
chr3	128200853	rs193252096		C	G	GATA2	SNP	NM_032638.4			LOW_COVERAGE	INTRON	MODIFIER		N/A
chr3	128202637	rs56250038		T	C	GATA2	SNP	NM_032638.4			LOW_COVERAGE	INTRON	MODIFIER		N/A
chr3	128202695	rs200848213		G	A	GATA2	SNP	NM_032638.4			LOW_COVERAGE	INTRON	MODIFIER		N/A
chr3	128205701	rs112460453		G	C	GATA2	SNP	NM_032638.4	c.174C>G	p.P58	LOW_COVERAGE	SYNONYMOUS_CODING	LOW		N/A
chr3	128205719	rs201821076		G	C	GATA2	SNP	NM_032638.4	c.156C>G	p.L52	LOW_COVERAGE	SYNONYMOUS_CODING	LOW		N/A
chr3	178921449	rs201238717		A	G	PIK3CA	SNP	NM_006218.2	c.931A>G	p.I311V	LOW_COVERAGE	NON_SYNONYMOUS_CODING	MODERATE		N/A
chr3	178921472	rs199605762		G	A	PIK3CA	SNP	NM_006218.2	c.954G>A	p.M318I	LOW_COVERAGE	NON_SYNONYMOUS_CODING	MODERATE		N/A
chr3	178921480	rs369596123		A	G	PIK3CA	SNP	NM_006218.2	c.962A>G	p.E321G	LOW_COVERAGE	NON_SYNONYMOUS_CODING	MODERATE		N/A
chr3	178921482	rs372585003		A	G	PIK3CA	SNP	NM_006218.2	c.964A>G	p.T322A	LOW_COVERAGE	NON_SYNONYMOUS_CODING	MODERATE		N/A
chr3	178921485	rs200751708		T	G	PIK3CA	SNP	NM_006218.2	c.967T>G	p.S323A	LOW_COVERAGE	NON_SYNONYMOUS_CODING	MODERATE		N/A
chr3	178927911	rs138281424		G	A	PIK3CA	SNP	NM_006218.2			LOW_COVERAGE	INTRON	MODIFIER		N/A
chr3	178927939	rs200643359		T	G	PIK3CA	SNP	NM_006218.2			LOW_COVERAGE	INTRON	MODIFIER		N/A
chr3	178927964	rs201600987		G	A	PIK3CA	SNP	NM_006218.2			LOW_COVERAGE	INTRON	MODIFIER		N/A
chr3	178927980	rs121913272		T	C	PIK3CA	SNP	NM_006218.2	c.1258T>C	p.C420R	LOW_COVERAGE	NON_SYNONYMOUS_CODING	MODERATE		other
chr3	178927985	rs199927451		A	G	PIK3CA	SNP	NM_006218.2	c.1263A>G	p.P421	LOW_COVERAGE	SYNONYMOUS_CODING	LOW		N/A
chr3	178937062	rs370692448		C	A	PIK3CA	SNP	NM_006218.2	c.1743C>A	p.A581	LOW_COVERAGE	SYNONYMOUS_CODING	LOW		N/A
chr3	178937097	rs200376833		G	C	PIK3CA	SNP	NM_006218.2			LOW_COVERAGE	INTRON	MODIFIER		N/A
chr3	178937104	rs201025829		A	G	PIK3CA	SNP	NM_006218.2			LOW_COVERAGE	INTRON	MODIFIER		N/A
chr3	178937107	rs200409955		T	C	PIK3CA	SNP	NM_006218.2			LOW_COVERAGE	INTRON	MODIFIER		N/A
chr3	187447360	rs201424809		G	A	BCL6	SNP	NM_001706.4	c.833C>T	p.A278V	LOW_COVERAGE	NON_SYNONYMOUS_CODING	MODERATE		N/A
chr3	187447371	rs373783130		G	A	BCL6	SNP	NM_001706.4	c.822C>T	p.H274	LOW_COVERAGE	SYNONYMOUS_CODING	LOW		N/A
chr4	1803221	rs377492283		C	T	FGFR3	SNP	NM_022965.3	c.573C>T	p.N191	LOW_COVERAGE	SYNONYMOUS_CODING	LOW		N/A
chr4	1803236	rs2305180		C	T	FGFR3	SNP	NM_022965.3	c.588C>T	p.R196	LOW_COVERAGE	SYNONYMOUS_CODING	LOW		N/A
chr4	1803251	rs2305181		T	C	FGFR3	SNP	NM_022965.3	c.603T>C	p.I201	LOW_COVERAGE	SYNONYMOUS_CODING	LOW		N/A
chr4	1803269	rs2305182		C	A	FGFR3	SNP	NM_022965.3			LOW_COVERAGE	INTRON	MODIFIER		N/A
chr4	1803271	rs17878375		C	G	FGFR3	SNP	NM_022965.3			LOW_COVERAGE	INTRON	MODIFIER		N/A
chr4	1803301	rs199595716		G	A,C	FGFR3	SNP	NM_022965.3			LOW_COVERAGE	INTRON	MODIFIER		N/A
chr4	1803307	rs2305183		T	C	FGFR3	SNP	NM_022965.3			LOW_COVERAGE	INTRON	MODIFIER		N/A
chr4	1803317	rs372387192		G	A	FGFR3	SNP	NM_022965.3			LOW_COVERAGE	INTRON	MODIFIER		N/A
chr4	1803328	rs377149645		C	T	FGFR3	SNP	NM_022965.3			LOW_COVERAGE	INTRON	MODIFIER		N/A
chr4	1803329	rs372940259		G	C	FGFR3	SNP	NM_022965.3			LOW_COVERAGE	INTRON	MODIFIER		N/A
chr4	1803332	rs17883683		C	T	FGFR3	SNP	NM_022965.3			LOW_COVERAGE	INTRON	MODIFIER		N/A
chr4	1803339	rs372304346		C	T	FGFR3	SNP	NM_022965.3			LOW_COVERAGE	INTRON	MODIFIER		N/A
chr4	1803341	rs17883400		G	A	FGFR3	SNP	NM_022965.3			LOW_COVERAGE	INTRON	MODIFIER		N/A
chr4	1803364	rs369033272		G	A	FGFR3	SNP	NM_022965.3	c.633G>A	p.W211*	LOW_COVERAGE	STOP_GAINED	HIGH		N/A
chr4	1803370	rs138707520		G	A	FGFR3	SNP	NM_022965.3	c.639G>A	p.L213	LOW_COVERAGE	SYNONYMOUS_CODING	LOW		N/A
chr4	1807363	rs80053154		A	G	FGFR3	SNP	NM_001163213.1	c.1618A>G	p.I540V	LOW_COVERAGE	NON_SYNONYMOUS_CODING	MODERATE		N/A
chr4	1807370	rs77722678		A	G,C	FGFR3	SNP	NM_001163213.1	c.1625A>G	p.N542S	LOW_COVERAGE	NON_SYNONYMOUS_CODING	MODERATE		N/A
chr4	1807371	rs28933068		C	A,G	FGFR3	SNP	NM_001163213.1	c.1626C>G	p.N542K	LOW_COVERAGE	NON_SYNONYMOUS_CODING	MODERATE		pathogenic
chr4	1807380	rs61735103		C	G	FGFR3	SNP	NM_001163213.1	c.1635C>G	p.G545	LOW_COVERAGE	SYNONYMOUS_CODING	LOW		N/A
chr4	1807404	rs372987620		C	T	FGFR3	SNP	NM_022965.3			LOW_COVERAGE	INTRON	MODIFIER		N/A
chr4	1807405	rs376263017		G	A	FGFR3	SNP	NM_022965.3			LOW_COVERAGE	INTRON	MODIFIER		N/A
chr4	1807411	rs192433202		G	A	FGFR3	SNP	NM_022965.3			LOW_COVERAGE	INTRON	MODIFIER		N/A
chr4	1807413	rs142761915		C	CG	FGFR3	INS	NM_022965.3			LOW_COVERAGE	INTRON	MODIFIER		N/A
chr4	1807420	rs149015233		GCC	G	FGFR3	DEL	NM_022965.3			LOW_COVERAGE	INTRON	MODIFIER		N/A
chr4	1807422	rs3135896		C	T	FGFR3	SNP	NM_022965.3			LOW_COVERAGE	INTRON	MODIFIER		N/A
chr4	1807436	rs369725165		T	G	FGFR3	SNP	NM_022965.3			LOW_COVERAGE	INTRON	MODIFIER		N/A
chr4	1807443	rs376418987		C	T	FGFR3	SNP	NM_022965.3			LOW_COVERAGE	INTRON	MODIFIER		N/A
chr4	1807450	rs371538127		G	A	FGFR3	SNP	NM_022965.3			LOW_COVERAGE	INTRON	MODIFIER		N/A
chr4	1807453	rs202246266		C	T	FGFR3	SNP	NM_022965.3			LOW_COVERAGE	INTRON	MODIFIER		N/A
chr4	1807467	rs201317043		G	A	FGFR3	SNP	NM_022965.3			LOW_COVERAGE	INTRON	MODIFIER		N/A
chr4	1807473	rs200428838		C	T	FGFR3	SNP	NM_022965.3			LOW_COVERAGE	INTRON	MODIFIER		N/A
chr4	1807478	rs3135897		G	T	FGFR3	SNP	NM_001163213.1	c.1653G>T	p.G551	LOW_COVERAGE	SYNONYMOUS_CODING	LOW		N/A
chr4	1807652	rs370203006		C	T	FGFR3	SNP	NM_001163213.1	c.1827C>T	p.Y609	LOW_COVERAGE	SYNONYMOUS_CODING	LOW		N/A
chr4	1807657	rs142093553		C	T	FGFR3	SNP	NM_001163213.1	c.1832C>T	p.A611V	LOW_COVERAGE	NON_SYNONYMOUS_CODING	MODERATE		N/A
chr4	1807678	rs112949422		C	A,T	FGFR3	SNP	NM_022965.3			LOW_COVERAGE	INTRON	MODIFIER		N/A
chr4	1807679	rs377493690		G	A	FGFR3	SNP	NM_022965.3			LOW_COVERAGE	INTRON	MODIFIER		N/A
chr4	1807707	rs370664514		C	T	FGFR3	SNP	NM_022965.3			LOW_COVERAGE	INTRON	MODIFIER		N/A
chr4	1807711	rs17878554		C	T	FGFR3	SNP	NM_022965.3			LOW_COVERAGE	INTRON	MODIFIER		N/A
chr4	1807756	rs368947084		C	A	FGFR3	SNP	NM_022965.3			LOW_COVERAGE	INTRON	MODIFIER		N/A
chr4	1807760	rs371271923		C	T	FGFR3	SNP	NM_022965.3			LOW_COVERAGE	INTRON	MODIFIER		N/A
chr4	1807786	rs375856533		C	T	FGFR3	SNP	NM_001163213.1	c.1851C>T	p.H617	LOW_COVERAGE	SYNONYMOUS_CODING	LOW		N/A
chr4	1807803	rs121913113		G	A	FGFR3	SNP	NM_001163213.1	c.1868G>A	p.R623H	LOW_COVERAGE	NON_SYNONYMOUS_CODING	MODERATE		pathogenic
chr4	1807819	rs369137031		C	T	FGFR3	SNP	NM_001163213.1	c.1884C>T	p.T628	LOW_COVERAGE	SYNONYMOUS_CODING	LOW		N/A
chr4	1807820	rs200849753		G	A	FGFR3	SNP	NM_001163213.1	c.1885G>A	p.E629K	LOW_COVERAGE	NON_SYNONYMOUS_CODING	MODERATE		N/A
chr4	1808422	rs369096713		C	T	FGFR3	SNP	NM_022965.3			NO_COVERAGE	INTRON	MODIFIER		N/A
chr4	1808426	rs371703270		G	T	FGFR3	SNP	NM_022965.3			NO_COVERAGE	INTRON	MODIFIER		N/A
chr4	1808473	rs113910209		G	A	FGFR3	SNP	NM_022965.3			NO_COVERAGE	INTRON	MODIFIER		N/A
chr4	1808515	rs2305187		C	T	FGFR3	SNP	NM_022965.3			LOW_COVERAGE	INTRON	MODIFIER		N/A
chr4	1808521	rs199766966		G	A	FGFR3	SNP	NM_022965.3			LOW_COVERAGE	INTRON	MODIFIER		N/A
chr4	1808523	rs3135899		G	A	FGFR3	SNP	NM_022965.3			LOW_COVERAGE	INTRON	MODIFIER		N/A
chr4	1808543	rs370060233		G	A	FGFR3	SNP	NM_022965.3			LOW_COVERAGE	INTRON	MODIFIER		N/A
chr4	1808551	rs17884617		C	T	FGFR3	SNP	NM_022965.3			LOW_COVERAGE	INTRON	MODIFIER		N/A
chr4	1808562	rs377402598		G	A	FGFR3	SNP	NM_001163213.1	c.2181G>A	p.M727I	LOW_COVERAGE	NON_SYNONYMOUS_CODING	MODERATE		N/A
chr4	1808563	rs17880763		A	T	FGFR3	SNP	NM_001163213.1	c.2182A>T	p.I728F	LOW_COVERAGE	NON_SYNONYMOUS_CODING	MODERATE		N/A
chr4	1808570	rs149924317		G	A	FGFR3	SNP	NM_001163213.1	c.2189G>A	p.R730Q	LOW_COVERAGE	NON_SYNONYMOUS_CODING	MODERATE		N/A
chr4	1808587	rs188849608		G	A	FGFR3	SNP	NM_001163213.1	c.2206G>A	p.A736T	LOW_COVERAGE	NON_SYNONYMOUS_CODING	MODERATE		N/A
chr4	1808592	rs145020302		C	G	FGFR3	SNP	NM_001163213.1	c.2211C>G	p.P737	LOW_COVERAGE	SYNONYMOUS_CODING	LOW		N/A
chr4	1808594	rs148631462		C	A	FGFR3	SNP	NM_001163213.1	c.2213C>A	p.S738Y	LOW_COVERAGE	NON_SYNONYMOUS_CODING	MODERATE		N/A
chr4	1808601	rs200624062		G	A	FGFR3	SNP	NM_001163213.1	c.2220G>A	p.R740	LOW_COVERAGE	SYNONYMOUS_CODING	LOW		N/A
chr4	1808604	rs377293519		C	G	FGFR3	SNP	NM_001163213.1	c.2223C>G	p.P741	LOW_COVERAGE	SYNONYMOUS_CODING	LOW		N/A
chr4	1808628	rs142137666		C	T	FGFR3	SNP	NM_001163213.1	c.2247C>T	p.D749	LOW_COVERAGE	SYNONYMOUS_CODING	LOW		N/A
chr4	1808631	rs368790668		G	A	FGFR3	SNP	NM_001163213.1	c.2250G>A	p.L750	LOW_COVERAGE	SYNONYMOUS_CODING	LOW		N/A
chr4	55129831	rs55947416		C	T	PDGFRA	SNP	NM_006206.4			LOW_COVERAGE	INTRON	MODIFIER		N/A
chr4	55129856	rs67545113		T	TC	PDGFRA	INS	NM_006206.4		p.-131?	LOW_COVERAGE	FRAME_SHIFT	HIGH		N/A
chr4	55129867	rs373126818		C	T	PDGFRA	SNP	NM_006206.4	c.401C>T	p.T134M	LOW_COVERAGE	NON_SYNONYMOUS_CODING	MODERATE		N/A
chr4	55139891	rs372546959		G	T	PDGFRA	SNP	NM_006206.4	c.1552G>T	p.A518S	LOW_COVERAGE	NON_SYNONYMOUS_CODING	MODERATE		N/A
chr4	55139935	rs377696807		G	A	PDGFRA	SNP	NM_006206.4			LOW_COVERAGE	INTRON	MODIFIER		N/A
chr4	55139937	rs199763264		C	T	PDGFRA	SNP	NM_006206.4			LOW_COVERAGE	INTRON	MODIFIER		N/A
chr4	55139938	rs368983655		G	A	PDGFRA	SNP	NM_006206.4			LOW_COVERAGE	INTRON	MODIFIER		N/A
chr4	55139944	rs370139585		G	T	PDGFRA	SNP	NM_006206.4			LOW_COVERAGE	INTRON	MODIFIER		N/A
chr4	55139948	rs182073697		C	T	PDGFRA	SNP	NM_006206.4			LOW_COVERAGE	INTRON	MODIFIER		N/A
chr4	55139953	rs56242721		G	A	PDGFRA	SNP	NM_006206.4			LOW_COVERAGE	INTRON	MODIFIER		N/A
chr4	55141162	rs2307051		C	T	PDGFRA	SNP	NM_006206.4			LOW_COVERAGE	INTRON	MODIFIER		N/A
chr4	55146617	rs141047712		G	A	PDGFRA	SNP	NM_006206.4	c.2291G>A	p.R764H	LOW_COVERAGE	NON_SYNONYMOUS_CODING	MODERATE		unknown
chr4	55146621	rs112489310		A	G	PDGFRA	SNP	NM_006206.4	c.2295A>G	p.P765	LOW_COVERAGE	SYNONYMOUS_CODING	LOW		N/A
chr4	55146629	rs61735625		A	G	PDGFRA	SNP	NM_006206.4	c.2303A>G	p.Y768C	LOW_COVERAGE	NON_SYNONYMOUS_CODING	MODERATE		N/A
chr4	55146632	rs373061721		A	T	PDGFRA	SNP	NM_006206.4	c.2306A>T	p.K769M	LOW_COVERAGE	NON_SYNONYMOUS_CODING	MODERATE		N/A
chr4	55146643	rs191808397		A	G	PDGFRA	SNP	NM_006206.4	c.2317A>G	p.M773V	LOW_COVERAGE	NON_SYNONYMOUS_CODING	MODERATE		N/A
chr4	55146662	rs143491825		A	G	PDGFRA	SNP	NM_006206.4			LOW_COVERAGE	INTRON	MODIFIER		N/A
chr4	55147769	rs2291591		C	T	PDGFRA	SNP	NM_006206.4			LOW_COVERAGE	INTRON	MODIFIER		N/A
chr4	55155124	rs150109363		G	A	PDGFRA	SNP	NM_006206.4			NO_COVERAGE	INTRON	MODIFIER		N/A
chr4	55155130	rs113840201		C	T	PDGFRA	SNP	NM_006206.4			NO_COVERAGE	INTRON	MODIFIER		N/A
chr4	55155149	rs377435947		G	A	PDGFRA	SNP	NM_006206.4			LOW_COVERAGE	INTRON	MODIFIER		N/A
chr4	55155179	rs138519829		C	T	PDGFRA	SNP	NM_006206.4	c.2778C>T	p.Y926	LOW_COVERAGE	SYNONYMOUS_CODING	LOW		N/A
chr4	55155204	rs111766115		A	G	PDGFRA	SNP	NM_006206.4	c.2803A>G	p.S935G	LOW_COVERAGE	NON_SYNONYMOUS_CODING	MODERATE		N/A
chr4	55156529	rs375104103		T	G	PDGFRA	SNP	NM_006206.4	c.2930T>G	p.V977G	LOW_COVERAGE	NON_SYNONYMOUS_CODING	MODERATE		N/A
chr4	55156541	rs368266633		G	A	PDGFRA	SNP	NM_006206.4	c.2942G>A	p.R981H	LOW_COVERAGE	NON_SYNONYMOUS_CODING	MODERATE		N/A
chr4	55561805	rs200121443		A	G	KIT	SNP	NM_001093772.1	c.195A>G	p.K65	NO_COVERAGE	SYNONYMOUS_CODING	LOW		N/A
chr4	55561809	rs139441923		A	T	KIT	SNP	NM_001093772.1	c.199A>T	p.T67S	NO_COVERAGE	NON_SYNONYMOUS_CODING	MODERATE		N/A
chr4	55561810	rs144933028		C	G	KIT	SNP	NM_001093772.1	c.200C>G	p.T67S	NO_COVERAGE	NON_SYNONYMOUS_CODING	MODERATE		N/A
chr4	55561831	rs147943899		C	T	KIT	SNP	NM_001093772.1	c.221C>T	p.T74M	NO_COVERAGE	NON_SYNONYMOUS_CODING	MODERATE		N/A
chr4	55561840	rs371353189		A	G	KIT	SNP	NM_001093772.1	c.230A>G	p.N77S	NO_COVERAGE	NON_SYNONYMOUS_CODING	MODERATE		N/A
chr4	55564425	rs376630883		A	G	KIT	SNP	NM_001093772.1			NO_COVERAGE	INTRON	MODIFIER		N/A
chr4	55564461	rs189660852		C	A	KIT	SNP	NM_001093772.1	c.349C>A	p.L117I	NO_COVERAGE	NON_SYNONYMOUS_CODING	MODERATE		N/A
chr4	55564479	rs35525445		T	TC	KIT	INS	NM_001093772.1		p.-123?	NO_COVERAGE	FRAME_SHIFT	HIGH		N/A
chr4	55564480	rs371303702		C	T	KIT	SNP	NM_001093772.1	c.368C>T	p.S123F	NO_COVERAGE	NON_SYNONYMOUS_CODING	MODERATE		N/A
chr4	55564508	rs149172424		G	A	KIT	SNP	NM_001093772.1	c.396G>A	p.T132	NO_COVERAGE	SYNONYMOUS_CODING	LOW		N/A
chr4	55595494	rs370661908		C	T	KIT	SNP	NM_001093772.1			NO_COVERAGE	INTRON	MODIFIER		N/A
chr4	55595519	rs121913516		C	T	KIT	SNP	NM_000222.2	c.2009C>T	p.T670I	NO_COVERAGE	NON_SYNONYMOUS_CODING	MODERATE		N/A
chr4	55595566	rs148771698		C	T	KIT	SNP	NM_000222.2	c.2056C>T	p.R686C	LOW_COVERAGE	NON_SYNONYMOUS_CODING	MODERATE		N/A
chr4	55595567	rs143772138		G	A	KIT	SNP	NM_000222.2	c.2057G>A	p.R686H	LOW_COVERAGE	NON_SYNONYMOUS_CODING	MODERATE		N/A
chr4	55595582	rs35200131		G	C	KIT	SNP	NM_000222.2	c.2072G>C	p.C691S	LOW_COVERAGE	NON_SYNONYMOUS_CODING	MODERATE		N/A
chr4	55595632	rs146337870		C	T	KIT	SNP	NM_000222.2	c.2122C>T	p.H708Y	LOW_COVERAGE	NON_SYNONYMOUS_CODING	MODERATE		N/A
chr4	55602756	rs371058716		T	C	KIT	SNP	NM_000222.2	c.2577T>C	p.L859	LOW_COVERAGE	SYNONYMOUS_CODING	LOW		N/A
chr4	55602765	rs3733542		G	C	KIT	SNP	NM_000222.2	c.2586G>C	p.L862	LOW_COVERAGE	SYNONYMOUS_CODING	LOW		N/A
chr4	55602797	rs375118591		A	G	KIT	SNP	NM_001093772.1			LOW_COVERAGE	INTRON	MODIFIER		N/A
chr4	55602800	rs112230003		A	G	KIT	SNP	NM_001093772.1			LOW_COVERAGE	INTRON	MODIFIER		N/A
chr4	55962522	rs375253114		T	C	KDR	SNP	NM_002253.2			LOW_COVERAGE	INTRON	MODIFIER		N/A
chr4	55962545	rs3214870		T	TG	KDR	INS	NM_002253.2			LOW_COVERAGE	INTRON	MODIFIER		N/A
chr4	55962559	rs202176656		A	AG	KDR	INS	NM_002253.2			LOW_COVERAGE	INTRON	MODIFIER		N/A
chr4	55979634	rs371483510		T	C	KDR	SNP	NM_002253.2	c.813A>G	p.K271	LOW_COVERAGE	SYNONYMOUS_CODING	LOW		N/A
chr4	55979660	rs370413822		A	G	KDR	SNP	NM_002253.2			LOW_COVERAGE	INTRON	MODIFIER		N/A
chr4	55979692	rs200313074		C	T	KDR	SNP	NM_002253.2			LOW_COVERAGE	INTRON	MODIFIER		N/A
chr4	153245411	rs139469703		G	GA	FBXW7	INS	NM_033632.3		p.-593?	LOW_COVERAGE	FRAME_SHIFT	HIGH		other
chr4	153245451	rs80075051		G	GTT	FBXW7	INS	NM_033632.3		p.-580?	LOW_COVERAGE	FRAME_SHIFT	HIGH		N/A
chr4	153247429	rs370413277		C	T	FBXW7	SNP	NM_033632.3			LOW_COVERAGE	INTRON	MODIFIER		N/A
chr4	153247438	rs189542579		T	A	FBXW7	SNP	NM_033632.3			LOW_COVERAGE	INTRON	MODIFIER		N/A
chr4	153247444	rs375905474		A	G	FBXW7	SNP	NM_033632.3			LOW_COVERAGE	INTRON	MODIFIER		N/A
chr4	153247486	rs367926135		CT	C	FBXW7	DEL	NM_033632.3			LOW_COVERAGE	INTRON	MODIFIER		N/A
chr4	153249639	rs376282783		T	C	FBXW7	SNP	NM_033632.3			LOW_COVERAGE	INTRON	MODIFIER		N/A
chr4	153259017	rs34026470		T	C	FBXW7	SNP	NM_033632.3	c.798A>G	p.K266	NO_COVERAGE	SYNONYMOUS_CODING	LOW		N/A
chr4	153268140	rs185892035		C	T	FBXW7	SNP	NM_033632.3	c.668G>A	p.R223H	LOW_COVERAGE	NON_SYNONYMOUS_CODING	MODERATE		N/A
chr4	153268145	rs150895624		T	C	FBXW7	SNP	NM_033632.3	c.663A>G	p.Q221	LOW_COVERAGE	SYNONYMOUS_CODING	LOW		N/A
chr4	153268148	rs139422874		T	C	FBXW7	SNP	NM_033632.3	c.660A>G	p.Q220	LOW_COVERAGE	SYNONYMOUS_CODING	LOW		N/A
chr4	153268151	rs368210176		C	A	FBXW7	SNP	NM_033632.3	c.657G>T	p.G219	LOW_COVERAGE	SYNONYMOUS_CODING	LOW		N/A
chr4	153268191	rs143118227		G	A	FBXW7	SNP	NM_001013415.1	c.263C>T	p.P88L	LOW_COVERAGE	NON_SYNONYMOUS_CODING	MODERATE		N/A
chr4	153268198	rs189772026		C	T	FBXW7	SNP	NM_001013415.1	c.256G>A	p.A86T	LOW_COVERAGE	NON_SYNONYMOUS_CODING	MODERATE		N/A
chr4	153268216	rs371752214		C	T	FBXW7	SNP	NM_001013415.1	c.238G>A	p.G80R	LOW_COVERAGE	NON_SYNONYMOUS_CODING	MODERATE		N/A
chr4	153268226	rs370159630		AC	A	FBXW7	DEL	NM_033632.3			LOW_COVERAGE	INTRON	MODIFIER		N/A
chr4	153268227	rs72720002		C	A	FBXW7	SNP	NM_033632.3			LOW_COVERAGE	INTRON	MODIFIER		N/A
chr4	153268227	rs78770465		CAA	C	FBXW7	DEL	NM_033632.3			LOW_COVERAGE	INTRON	MODIFIER		N/A
chr4	153268242	rs74746576		G	A	FBXW7	SNP	NM_033632.3			LOW_COVERAGE	INTRON	MODIFIER		N/A
chr4	153268256	rs200162479		A	G	FBXW7	SNP	NM_033632.3			LOW_COVERAGE	INTRON	MODIFIER		N/A
chr4	153268296	rs201329763		TTATTAA	T	FBXW7	DEL	NM_033632.3			LOW_COVERAGE	INTRON	MODIFIER		N/A
chr5	55237492	rs140896990		G	A	IL6ST	SNP	NM_002184.3	c.2175C>T	p.S725	LOW_COVERAGE	SYNONYMOUS_CODING	LOW		N/A
chr5	55237501	rs146333104		T	C	IL6ST	SNP	NM_002184.3	c.2166A>G	p.E722	LOW_COVERAGE	SYNONYMOUS_CODING	LOW		N/A
chr5	55237537	rs376597375		T	C	IL6ST	SNP	NM_002184.3	c.2130A>G	p.S710	LOW_COVERAGE	SYNONYMOUS_CODING	LOW		N/A
chr5	55237546	rs368730281		A	C	IL6ST	SNP	NM_002184.3	c.2121T>G	p.D707E	LOW_COVERAGE	NON_SYNONYMOUS_CODING	MODERATE		N/A
chr5	55247826	rs375131282		C	T	IL6ST	SNP	NM_002184.3	c.1630G>A	p.V544I	LOW_COVERAGE	NON_SYNONYMOUS_CODING	MODERATE		N/A
chr5	55247837	rs368246591		T	G	IL6ST	SNP	NM_002184.3	c.1619A>C	p.D540A	LOW_COVERAGE	NON_SYNONYMOUS_CODING	MODERATE		N/A
chr5	55247879	rs144353104		C	T	IL6ST	SNP	NM_002184.3	c.1577G>A	p.R526Q	LOW_COVERAGE	NON_SYNONYMOUS_CODING	MODERATE		N/A
chr5	55247913	rs375975681		A	T	IL6ST	SNP	NM_175767.2			LOW_COVERAGE	INTRON	MODIFIER		N/A
chr5	55247932	rs201820887		T	C	IL6ST	SNP	NM_175767.2			LOW_COVERAGE	INTRON	MODIFIER		N/A
chr5	55247978	rs28763918		T	G	IL6ST	SNP	NM_175767.2			LOW_COVERAGE	INTRON	MODIFIER		N/A
chr5	56152410	rs183415433		T	G	MAP3K1	SNP	NM_005921.1			LOW_COVERAGE	INTRON	MODIFIER		N/A
chr5	56152413	rs368497910		T	C	MAP3K1	SNP	NM_005921.1			LOW_COVERAGE	INTRON	MODIFIER		N/A
chr5	56152415	rs371767072		C	A	MAP3K1	SNP	NM_005921.1			LOW_COVERAGE	INTRON	MODIFIER		N/A
chr5	56152416	rs832567		C	A	MAP3K1	SNP	NM_005921.1			LOW_COVERAGE	INTRON	MODIFIER		N/A
chr5	56152459	rs368874835		G	A	MAP3K1	SNP	NM_005921.1	c.515G>A	p.G172E	LOW_COVERAGE	NON_SYNONYMOUS_CODING	MODERATE		N/A
chr5	56152463	rs200381937		G	A	MAP3K1	SNP	NM_005921.1	c.519G>A	p.L173	LOW_COVERAGE	SYNONYMOUS_CODING	LOW		N/A
chr5	56152520	rs372106846		C	T	MAP3K1	SNP	NM_005921.1	c.576C>T	p.T192	LOW_COVERAGE	SYNONYMOUS_CODING	LOW		N/A
chr5	56152567	rs375239979		G	A	MAP3K1	SNP	NM_005921.1	c.623G>A	p.R208Q	LOW_COVERAGE	NON_SYNONYMOUS_CODING	MODERATE		N/A
chr5	56152603	rs141945641		T	C	MAP3K1	SNP	NM_005921.1			LOW_COVERAGE	INTRON	MODIFIER		N/A
chr5	56152604	rs373083962		A	G	MAP3K1	SNP	NM_005921.1			LOW_COVERAGE	INTRON	MODIFIER		N/A
chr5	56155566	rs76711380		G	A	MAP3K1	SNP	NM_005921.1	c.658G>A	p.G220R	NO_COVERAGE	NON_SYNONYMOUS_CODING	MODERATE		N/A
chr5	56155570	rs370060943		A	T	MAP3K1	SNP	NM_005921.1	c.662A>T	p.D221V	NO_COVERAGE	NON_SYNONYMOUS_CODING	MODERATE		N/A
chr5	56155583	rs373481385		G	T	MAP3K1	SNP	NM_005921.1	c.675G>T	p.M225I	NO_COVERAGE	NON_SYNONYMOUS_CODING	MODERATE		N/A
chr5	56168546	rs199985393		A	G	MAP3K1	SNP	NM_005921.1	c.1502A>G	p.Y501C	LOW_COVERAGE	NON_SYNONYMOUS_CODING	MODERATE		N/A
chr5	56177312	rs138408013		G	C	MAP3K1	SNP	NM_005921.1			NO_COVERAGE	INTRON	MODIFIER		N/A
chr5	56177348	rs73135095		T	G	MAP3K1	SNP	NM_005921.1			NO_COVERAGE	INTRON	MODIFIER		N/A
chr5	56177369	rs114561358		T	C	MAP3K1	SNP	NM_005921.1			NO_COVERAGE	INTRON	MODIFIER		N/A
chr5	56177713	rs137911818		A	G	MAP3K1	SNP	NM_005921.1	c.2686A>G	p.T896A	LOW_COVERAGE	NON_SYNONYMOUS_CODING	MODERATE		N/A
chr5	56177723	rs142968004		A	G	MAP3K1	SNP	NM_005921.1	c.2696A>G	p.N899S	LOW_COVERAGE	NON_SYNONYMOUS_CODING	MODERATE		N/A
chr5	56177729	rs375363156		C	G	MAP3K1	SNP	NM_005921.1	c.2702C>G	p.S901C	LOW_COVERAGE	NON_SYNONYMOUS_CODING	MODERATE		N/A
chr5	56177743	rs832582		G	A	MAP3K1	SNP	NM_005921.1	c.2716G>A	p.V906I	LOW_COVERAGE	NON_SYNONYMOUS_CODING	MODERATE		N/A
chr5	56177784	rs200375119		A	G	MAP3K1	SNP	NM_005921.1	c.2757A>G	p.K919	LOW_COVERAGE	SYNONYMOUS_CODING	LOW		N/A
chr5	56178095	rs374455781		G	A	MAP3K1	SNP	NM_005921.1	c.3068G>A	p.R1023H	LOW_COVERAGE	NON_SYNONYMOUS_CODING	MODERATE		N/A
chr5	56178098	rs373003943		A	G	MAP3K1	SNP	NM_005921.1	c.3071A>G	p.K1024R	LOW_COVERAGE	NON_SYNONYMOUS_CODING	MODERATE		N/A
chr5	56178106	rs376073926		C	T	MAP3K1	SNP	NM_005921.1	c.3079C>T	p.L1027	LOW_COVERAGE	SYNONYMOUS_CODING	LOW		N/A
chr5	56178111	rs3822625		A	G	MAP3K1	SNP	NM_005921.1	c.3084A>G	p.Q1028	LOW_COVERAGE	SYNONYMOUS_CODING	LOW		N/A
chr5	56178114	rs146112116		C	T	MAP3K1	SNP	NM_005921.1	c.3087C>T	p.F1029	LOW_COVERAGE	SYNONYMOUS_CODING	LOW		N/A
chr5	56178139	rs377648645		G	C	MAP3K1	SNP	NM_005921.1	c.3112G>C	p.D1038H	LOW_COVERAGE	NON_SYNONYMOUS_CODING	MODERATE		N/A
chr5	56178142	rs148803468		T	C	MAP3K1	SNP	NM_005921.1	c.3115T>C	p.S1039P	LOW_COVERAGE	NON_SYNONYMOUS_CODING	MODERATE		N/A
chr5	67576326	rs111708946		TTC	T	PIK3R1	DEL	NM_181523.2			LOW_COVERAGE	INTRON	MODIFIER		N/A
chr5	67576330	rs74634187		CTT	C	PIK3R1	DEL	NM_181523.2			LOW_COVERAGE	INTRON	MODIFIER		N/A
chr5	67576331	rs75408171		T	C	PIK3R1	SNP	NM_181523.2			LOW_COVERAGE	INTRON	MODIFIER		N/A
chr5	67576332	rs199691117		T	C	PIK3R1	SNP	NM_181523.2			LOW_COVERAGE	INTRON	MODIFIER		N/A
chr5	67576358	rs150170197		G	A	PIK3R1	SNP	NM_181523.2	c.637G>A	p.V213I	LOW_COVERAGE	NON_SYNONYMOUS_CODING	MODERATE		N/A
chr5	67576377	rs373220196		A	G	PIK3R1	SNP	NM_181523.2	c.656A>G	p.Y219C	LOW_COVERAGE	NON_SYNONYMOUS_CODING	MODERATE		N/A
chr5	67576407	rs201598843		C	G	PIK3R1	SNP	NM_181523.2	c.686C>G	p.S229W	LOW_COVERAGE	NON_SYNONYMOUS_CODING	MODERATE		N/A
chr5	67576408	rs34175949		G	A	PIK3R1	SNP	NM_181523.2	c.687G>A	p.S229	LOW_COVERAGE	SYNONYMOUS_CODING	LOW		N/A
chr5	67589120	rs375814436		T	G	PIK3R1	SNP	NM_181524.1			LOW_COVERAGE	INTRON	MODIFIER		N/A
chr5	67589122	rs369244066		T	C	PIK3R1	SNP	NM_181524.1			LOW_COVERAGE	INTRON	MODIFIER		N/A
chr5	67589161	rs67842735		AT	A	PIK3R1	DEL	NM_181524.1		p.-84	LOW_COVERAGE	FRAME_SHIFT	HIGH		N/A
chr5	67589182	rs17847317		T	C	PIK3R1	SNP	NM_181524.1	c.270T>C	p.Y90	LOW_COVERAGE	SYNONYMOUS_CODING	LOW		N/A
chr5	67589188	rs3730090		C	T	PIK3R1	SNP	NM_181524.1	c.276C>T	p.F92	LOW_COVERAGE	SYNONYMOUS_CODING	LOW		N/A
chr5	67589197	rs149905863		A	G	PIK3R1	SNP	NM_181524.1	c.285A>G	p.P95	LOW_COVERAGE	SYNONYMOUS_CODING	LOW		N/A
chr5	67589527	rs377666209		A	T	PIK3R1	SNP	NM_181524.1			NO_COVERAGE	INTRON	MODIFIER		N/A
chr5	67589556	rs3730091		A	C	PIK3R1	SNP	NM_001242466.1	c.230A>C	p.D77A	NO_COVERAGE	NON_SYNONYMOUS_CODING	MODERATE		N/A
chr5	67589588	rs17852841		G	A	PIK3R1	SNP	NM_001242466.1	c.262G>A	p.E88K	NO_COVERAGE	NON_SYNONYMOUS_CODING	MODERATE		N/A
chr5	112090508	rs76865148		T	A	APC	SNP	NM_001127511.2			LOW_COVERAGE	INTRON	MODIFIER		other
chr5	112090514	rs79234413		C	A	APC	SNP	NM_001127511.2			LOW_COVERAGE	INTRON	MODIFIER		other
chr5	112090517	rs77090722		G	C	APC	SNP	NM_001127511.2			LOW_COVERAGE	INTRON	MODIFIER		other
chr5	112090572	rs371665872		C	T	APC	SNP	NM_001127510.2			LOW_COVERAGE	UTR_5_PRIME	MODIFIER		N/A
chr5	112116439	rs369001704		T	C	APC	SNP	NM_001127511.2			LOW_COVERAGE	INTRON	MODIFIER		N/A
chr5	112116442	rs371435392		C	T	APC	SNP	NM_001127511.2			LOW_COVERAGE	INTRON	MODIFIER		N/A
chr5	112116443	rs201769510		G	A	APC	SNP	NM_001127511.2			LOW_COVERAGE	INTRON	MODIFIER		N/A
chr5	112116450	rs375405036		C	G	APC	SNP	NM_001127511.2			LOW_COVERAGE	INTRON	MODIFIER		N/A
chr5	112116455	rs112108777		T	C	APC	SNP	NM_001127511.2			LOW_COVERAGE	INTRON	MODIFIER		N/A
chr5	112116463	rs373494698		C	A	APC	SNP	NM_001127511.2			LOW_COVERAGE	INTRON	MODIFIER		N/A
chr5	112116473	rs375254915		A	G	APC	SNP	NM_001127511.2			LOW_COVERAGE	INTRON	MODIFIER		N/A
chr5	112116490	rs35790168		T	TC	APC	INS	NM_001127511.2		p.-189?	LOW_COVERAGE	FRAME_SHIFT	HIGH		N/A
chr5	112116492	rs149736402		C	A	APC	SNP	NM_001127511.2	c.567C>A	p.S189	LOW_COVERAGE	SYNONYMOUS_CODING	LOW		N/A
chr5	112174138	rs147394539		G	T	APC	SNP	NM_001127510.2	c.2847G>T	p.M949I	LOW_COVERAGE	NON_SYNONYMOUS_CODING	MODERATE		N/A
chr5	112174211	rs74561014		G	T	APC	SNP	NM_001127510.2	c.2920G>T	p.G974C	LOW_COVERAGE	NON_SYNONYMOUS_CODING	MODERATE		other
chr5	112176654	rs201472075		G	A	APC	SNP	NM_001127510.2	c.5363G>A	p.R1788H	LOW_COVERAGE	NON_SYNONYMOUS_CODING	MODERATE		unknown
chr5	149436963	rs200830545		G	A	CSF1R	SNP	NM_005211.3			LOW_COVERAGE	INTRON	MODIFIER		N/A
chr5	149436964	rs372508167		C	T	CSF1R	SNP	NM_005211.3			LOW_COVERAGE	INTRON	MODIFIER		N/A
chr5	149436965	rs374818714		G	A	CSF1R	SNP	NM_005211.3			LOW_COVERAGE	INTRON	MODIFIER		N/A
chr5	149460436	rs200054887		G	A	CSF1R	SNP	NM_005211.3	c.201C>T	p.S67	NO_COVERAGE	SYNONYMOUS_CODING	LOW		N/A
chr5	149460437	rs147989288		C	T	CSF1R	SNP	NM_005211.3	c.200G>A	p.S67N	NO_COVERAGE	NON_SYNONYMOUS_CODING	MODERATE		N/A
chr6	26032231	rs375048781		G	C	HIST1H3B	SNP	NM_003537.3	c.58C>G	p.Q20E	LOW_COVERAGE	NON_SYNONYMOUS_CODING	MODERATE		N/A
chr6	26032232	rs140525161		C	T	HIST1H3B	SNP	NM_003537.3	c.57G>A	p.K19	LOW_COVERAGE	SYNONYMOUS_CODING	LOW		N/A
chr6	26032250	rs145803209		G	A	HIST1H3B	SNP	NM_003537.3	c.39C>T	p.G13	LOW_COVERAGE	SYNONYMOUS_CODING	LOW		N/A
chr6	26032253	rs61741998		G	A	HIST1H3B	SNP	NM_003537.3	c.36C>T	p.T12	LOW_COVERAGE	SYNONYMOUS_CODING	LOW		N/A
chr6	26032301	rs201974900		G	A	HIST1H4B	SNP	NM_003544.2			LOW_COVERAGE	UPSTREAM	MODIFIER		N/A
chr6	26032310	rs188393592		G	C	HIST1H4B	SNP	NM_003544.2			LOW_COVERAGE	UPSTREAM	MODIFIER		N/A
chr6	26032311	rs59324656		C	G	HIST1H4B	SNP	NM_003544.2			LOW_COVERAGE	UPSTREAM	MODIFIER		N/A
chr6	26032313	rs199936105		T	A	HIST1H4B	SNP	NM_003544.2			LOW_COVERAGE	UPSTREAM	MODIFIER		N/A
chr6	26032314	rs373490166		G	T	HIST1H4B	SNP	NM_003544.2			LOW_COVERAGE	UPSTREAM	MODIFIER		N/A
chr6	26032324	rs142552261		C	T	HIST1H4B	SNP	NM_003544.2			LOW_COVERAGE	UPSTREAM	MODIFIER		N/A
chr6	26032326	rs146709166		G	C	HIST1H4B	SNP	NM_003544.2			LOW_COVERAGE	UPSTREAM	MODIFIER		N/A
chr6	26032329	rs370105268		GAGGAA	G	HIST1H4B	DEL	NM_003544.2			LOW_COVERAGE	UPSTREAM	MODIFIER		N/A
chr6	26032331	rs78162243		G	C	HIST1H4B	SNP	NM_003544.2			LOW_COVERAGE	UPSTREAM	MODIFIER		N/A
chr6	26032332	rs181205219		G	A	HIST1H4B	SNP	NM_003544.2			LOW_COVERAGE	UPSTREAM	MODIFIER		N/A
chr6	26032349	rs184952244		C	G	HIST1H4B	SNP	NM_003544.2			LOW_COVERAGE	UPSTREAM	MODIFIER		N/A
chr6	33286923	rs142786199		G	A	DAXX	SNP	NM_001141970.1.2	c.2050C>T	p.P684S	LOW_COVERAGE	NON_SYNONYMOUS_CODING	MODERATE		N/A
chr6	33287346	rs371054058		G	A	DAXX	SNP	NM_001141970.1.2	c.1787C>T	p.T596M	LOW_COVERAGE	NON_SYNONYMOUS_CODING	MODERATE		N/A
chr6	33290547	rs2073524		T	A	ZBTB22	SNP	NM_001145338.1.3			LOW_COVERAGE	UPSTREAM	MODIFIER		N/A
chr6	33290567	rs368435882		C	T	ZBTB22	SNP	NM_001145338.1.3			LOW_COVERAGE	UPSTREAM	MODIFIER		N/A
chr6	33290613	rs371351597		T	G	ZBTB22	SNP	NM_001145338.1.3			LOW_COVERAGE	UPSTREAM	MODIFIER		N/A
chr6	33290632	rs375599552		C	G	ZBTB22	SNP	NM_001145338.1.3			LOW_COVERAGE	UPSTREAM	MODIFIER		N/A
chr6	33290637	rs112834360		A	T	DAXX	SNP	NM_001350.4			LOW_COVERAGE	SPLICE_SITE_DONOR	HIGH		N/A
chr6	33290638	rs111369765		C	G	DAXX	SNP	NM_001350.4			LOW_COVERAGE	SPLICE_SITE_DONOR	HIGH		N/A
chr6	33290642	rs368656638		A	G	DAXX	SNP	NM_001141970.1.2	c.50T>C	p.L17P	LOW_COVERAGE	NON_SYNONYMOUS_CODING	MODERATE		N/A
chr6	35425708	rs148121245		G	A	FANCE	SNP	NM_021922.2	c.916G>A	p.E306K	LOW_COVERAGE	NON_SYNONYMOUS_CODING	MODERATE		other
chr6	35425710	rs145023621		G	A	FANCE	SNP	NM_021922.2	c.918G>A	p.E306	LOW_COVERAGE	SYNONYMOUS_CODING	LOW		N/A
chr6	35425718	rs151020666		C	T	FANCE	SNP	NM_021922.2	c.926C>T	p.P309L	LOW_COVERAGE	NON_SYNONYMOUS_CODING	MODERATE		N/A
chr6	35425720	rs372788363		C	G	FANCE	SNP	NM_021922.2	c.928C>G	p.P310A	LOW_COVERAGE	NON_SYNONYMOUS_CODING	MODERATE		N/A
chr6	35425721	rs139600847		C	A,G	FANCE	SNP	NM_021922.2	c.929C>G	p.P310R	LOW_COVERAGE	NON_SYNONYMOUS_CODING	MODERATE		N/A
chr6	35425722	rs201293383		A	G	FANCE	SNP	NM_021922.2	c.930A>G	p.P310	LOW_COVERAGE	SYNONYMOUS_CODING	LOW		N/A
chr6	35425722	rs67038695		A	AC	FANCE	INS	NM_021922.2		p.-311?	LOW_COVERAGE	FRAME_SHIFT	HIGH		N/A
chr6	35425746	rs149719310		A	G	FANCE	SNP	NM_021922.2	c.954A>G	p.E318	LOW_COVERAGE	SYNONYMOUS_CODING	LOW		N/A
chr6	106553383	rs141465160		C	T	PRDM1	SNP	NM_001198.3	c.1348C>T	p.L450F	LOW_COVERAGE	NON_SYNONYMOUS_CODING	MODERATE		N/A
chr6	117609954	rs369184938		C	T	ROS1	SNP	NM_002944.2	c.6745G>A	p.D2249N	LOW_COVERAGE	NON_SYNONYMOUS_CODING	MODERATE		N/A
chr6	117609965	rs148710046		C	T	ROS1	SNP	NM_002944.2	c.6734G>A	p.G2245D	LOW_COVERAGE	NON_SYNONYMOUS_CODING	MODERATE		N/A
chr6	117609980	rs373225447		T	A	ROS1	SNP	NM_002944.2			LOW_COVERAGE	INTRON	MODIFIER		N/A
chr6	117610032	rs188875147		T	G	ROS1	SNP	NM_002944.2			LOW_COVERAGE	INTRON	MODIFIER		N/A
chr6	117631241	rs373471832		T	C	ROS1	SNP	NM_002944.2			LOW_COVERAGE	INTRON	MODIFIER		N/A
chr6	117631246	rs116038831		T	C	ROS1	SNP	NM_002944.2	c.6432A>G	p.V2144	LOW_COVERAGE	SYNONYMOUS_CODING	LOW		N/A
chr6	117631274	rs376507701		T	C	ROS1	SNP	NM_002944.2	c.6404A>G	p.D2135G	LOW_COVERAGE	NON_SYNONYMOUS_CODING	MODERATE		N/A
chr6	117709135	rs376165477		A	G	ROS1	SNP	NM_002944.2	c.1822T>C	p.W608R	LOW_COVERAGE	NON_SYNONYMOUS_CODING	MODERATE		N/A
chr6	117709145	rs148442289		G	T	ROS1	SNP	NM_002944.2	c.1812C>A	p.A604	LOW_COVERAGE	SYNONYMOUS_CODING	LOW		N/A
chr6	117709166	rs192964342		G	A	ROS1	SNP	NM_002944.2	c.1791C>T	p.L597	LOW_COVERAGE	SYNONYMOUS_CODING	LOW		N/A
chr6	117709196	rs369900414		A	G	ROS1	SNP	NM_002944.2	c.1761T>C	p.N587	LOW_COVERAGE	SYNONYMOUS_CODING	LOW		N/A
chr6	117709197	rs185334662		T	G	ROS1	SNP	NM_002944.2	c.1760A>C	p.N587T	LOW_COVERAGE	NON_SYNONYMOUS_CODING	MODERATE		N/A
chr6	117709246	rs188601869		C	T	ROS1	SNP	NM_002944.2			LOW_COVERAGE	INTRON	MODIFIER		N/A
chr6	139175228	rs139396585		A	T	ECT2L	SNP	NM_001195037.2	c.1135A>T	p.S379C	LOW_COVERAGE	NON_SYNONYMOUS_CODING	MODERATE		N/A
chr6	139175238	rs149517821		C	A	ECT2L	SNP	NM_001195037.2	c.1145C>A	p.A382D	LOW_COVERAGE	NON_SYNONYMOUS_CODING	MODERATE		N/A
chr6	139175251	rs375219807		AG	A	ECT2L	DEL	NM_001195037.2		p.-387	LOW_COVERAGE	FRAME_SHIFT	HIGH		N/A
chr6	139175252	rs200690490		G	T	ECT2L	SNP	NM_001195037.2	c.1159G>T	p.G387W	LOW_COVERAGE	NON_SYNONYMOUS_CODING	MODERATE		N/A
chr6	139175254	rs375332969		G	T	ECT2L	SNP	NM_001195037.2	c.1161G>T	p.G387	LOW_COVERAGE	SYNONYMOUS_CODING	LOW		N/A
chr6	139175261	rs372903555		G	A	ECT2L	SNP	NM_001195037.2	c.1168G>A	p.V390M	LOW_COVERAGE	NON_SYNONYMOUS_CODING	MODERATE		N/A
chr6	139175272	rs201910297		C	T	ECT2L	SNP	NM_001195037.2	c.1179C>T	p.F393	LOW_COVERAGE	SYNONYMOUS_CODING	LOW		N/A
chr6	139175273	rs367782648		G	A	ECT2L	SNP	NM_001195037.2	c.1180G>A	p.V394M	LOW_COVERAGE	NON_SYNONYMOUS_CODING	MODERATE		N/A
chr6	139175318	rs371347697		A	T	ECT2L	SNP	NM_001195037.2			LOW_COVERAGE	INTRON	MODIFIER		N/A
chr6	139189386	rs144755665		T	C	ECT2L	SNP	NM_001195037.2			LOW_COVERAGE	INTRON	MODIFIER		N/A
chr6	139189392	rs368311301		A	G	ECT2L	SNP	NM_001195037.2			LOW_COVERAGE	INTRON	MODIFIER		N/A
chr7	50444154	rs192442763		C	G	IKZF1	SNP	NM_006060.4			LOW_COVERAGE	INTRON	MODIFIER		N/A
chr7	50444168	rs139714456		G	A	IKZF1	SNP	NM_006060.4			LOW_COVERAGE	INTRON	MODIFIER		N/A
chr7	50444181	rs112450927		G	GT	IKZF1	INS	NM_006060.4			LOW_COVERAGE	INTRON	MODIFIER		N/A
chr7	50444187	rs199815122		T	G	IKZF1	SNP	NM_006060.4			LOW_COVERAGE	INTRON	MODIFIER		N/A
chr7	50444195	rs149346054		A	G	IKZF1	SNP	NM_006060.4			LOW_COVERAGE	INTRON	MODIFIER		N/A
chr7	50455132	rs373583058		T	A	IKZF1	SNP	NM_001220774.1	c.130T>A	p.L44M	LOW_COVERAGE	NON_SYNONYMOUS_CODING	MODERATE		N/A
chr7	50455153	rs376824019		G	C	IKZF1	SNP	NM_001220774.1	c.151G>C	p.G51R	LOW_COVERAGE	NON_SYNONYMOUS_CODING	MODERATE		N/A
chr7	50455205	rs370074724		C	T	IKZF1	SNP	NM_006060.4			LOW_COVERAGE	INTRON	MODIFIER		N/A
chr7	50455207	rs189937880		C	T	IKZF1	SNP	NM_006060.4			LOW_COVERAGE	INTRON	MODIFIER		N/A
chr7	50455211	rs150440917		C	A,G	IKZF1	SNP	NM_006060.4			LOW_COVERAGE	INTRON	MODIFIER		N/A
chr7	50455235	rs116556348		C	T	IKZF1	SNP	NM_006060.4			LOW_COVERAGE	INTRON	MODIFIER		N/A
chr7	55220215	rs370904966		C	T	EGFR	SNP	NM_201284.1			NO_COVERAGE	INTRON	MODIFIER		N/A
chr7	55224556	rs375700897		T	C	EGFR	SNP	NM_201283.1			LOW_COVERAGE	UTR_3_PRIME	MODIFIER		N/A
chr7	55228038	rs376125895		C	T	EGFR	SNP	NM_201284.1			LOW_COVERAGE	INTRON	MODIFIER		N/A
chr7	55228042	rs181191669		G	A	EGFR	SNP	NM_201284.1			LOW_COVERAGE	INTRON	MODIFIER		N/A
chr7	55228043	rs201837816		C	A	EGFR	SNP	NM_201284.1			LOW_COVERAGE	INTRON	MODIFIER		N/A
chr7	55228051	rs200479991		T	C	EGFR	SNP	NM_201284.1			LOW_COVERAGE	INTRON	MODIFIER		N/A
chr7	55228053	rs1558544		A	T	EGFR	SNP	NM_201284.1			LOW_COVERAGE	INTRON	MODIFIER		N/A
chr7	55228054	rs200057780		G	A	EGFR	SNP	NM_201284.1			LOW_COVERAGE	INTRON	MODIFIER		N/A
chr7	55238129	rs374459674		G	T	EGFR	SNP	NM_201284.1	c.2010G>T	p.W670C	NO_COVERAGE	NON_SYNONYMOUS_CODING	MODERATE		N/A
chr7	55238142	rs138963326		C	G	EGFR	SNP	NM_201284.1	c.2023C>G	p.L675V	NO_COVERAGE	NON_SYNONYMOUS_CODING	MODERATE		N/A
chr7	55238147	rs17336988		G	A	EGFR	SNP	NM_201284.1	c.2028G>A	p.P676	NO_COVERAGE	SYNONYMOUS_CODING	LOW		N/A
chr7	55238159	rs201419843		G	C	EGFR	SNP	NM_201284.1	c.2040G>C	p.Q680H	NO_COVERAGE	NON_SYNONYMOUS_CODING	MODERATE		N/A
chr7	55238176	rs111275056		G	A	EGFR	SNP	NM_201284.1	c.2057G>A	p.C686Y	NO_COVERAGE	NON_SYNONYMOUS_CODING	MODERATE		N/A
chr7	55268124	rs2692452		T	C	EGFR	SNP	NM_005228.3			NO_COVERAGE	INTRON	MODIFIER		N/A
chr7	55268132	rs200932281		T	C	EGFR	SNP	NM_005228.3			NO_COVERAGE	INTRON	MODIFIER		N/A
chr7	55268197	rs17337458		C	G	EGFR	SNP	NM_005228.3			NO_COVERAGE	INTRON	MODIFIER		N/A
chr7	55269046	rs138104726		C	T	EGFR	SNP	NM_005228.3	c.3112C>T	p.L1038	LOW_COVERAGE	SYNONYMOUS_CODING	LOW		N/A
chr7	55269052	rs372917735		T	G	EGFR	SNP	NM_005228.3			LOW_COVERAGE	INTRON	MODIFIER		N/A
chr7	55269060	rs199997298		C	T	EGFR	SNP	NM_005228.3			LOW_COVERAGE	INTRON	MODIFIER		N/A
chr7	55270250	rs374501041		G	A	EGFR	SNP	NM_005228.3	c.3203G>A	p.R1068Q	LOW_COVERAGE	NON_SYNONYMOUS_CODING	MODERATE		N/A
chr7	55270257	rs41494749		C	T	EGFR	SNP	NM_005228.3	c.3210C>T	p.S1070	LOW_COVERAGE	SYNONYMOUS_CODING	LOW		N/A
chr7	55270272	rs140117937		C	T	EGFR	SNP	NM_005228.3	c.3225C>T	p.G1075	LOW_COVERAGE	SYNONYMOUS_CODING	LOW		N/A
chr7	55270278	rs367750834		G	A	EGFR	SNP	NM_005228.3	c.3231G>A	p.L1077	LOW_COVERAGE	SYNONYMOUS_CODING	LOW		N/A
chr7	55270284	rs184614596		G	C	EGFR	SNP	NM_005228.3	c.3237G>C	p.E1079D	LOW_COVERAGE	NON_SYNONYMOUS_CODING	MODERATE		N/A
chr7	55270291	rs371229748		A	T	EGFR	SNP	NM_005228.3	c.3244A>T	p.I1082L	LOW_COVERAGE	NON_SYNONYMOUS_CODING	MODERATE		N/A
chr7	55270296	rs373990043		C	A	EGFR	SNP	NM_005228.3	c.3249C>A	p.D1083E	LOW_COVERAGE	NON_SYNONYMOUS_CODING	MODERATE		N/A
chr7	55270315	rs367870311		C	T	EGFR	SNP	NM_005228.3	c.3268C>T	p.P1090S	LOW_COVERAGE	NON_SYNONYMOUS_CODING	MODERATE		N/A
chr7	116395384	rs34570320		T	A	MET	SNP	NM_001127500.1			LOW_COVERAGE	INTRON	MODIFIER		N/A
chr7	116395389	rs201975734		G	C	MET	SNP	NM_001127500.1			LOW_COVERAGE	INTRON	MODIFIER		N/A
chr7	116395394	rs200635057		A	G	MET	SNP	NM_001127500.1			LOW_COVERAGE	INTRON	MODIFIER		N/A
chr7	116395396	rs201500347		G	C	MET	SNP	NM_001127500.1			LOW_COVERAGE	INTRON	MODIFIER		N/A
chr7	116395417	rs199705069		A	G	MET	SNP	NM_001127500.1	c.1710A>G	p.P570	LOW_COVERAGE	SYNONYMOUS_CODING	LOW		N/A
chr7	116395419	rs200269358		A	C	MET	SNP	NM_001127500.1	c.1712A>C	p.N571T	LOW_COVERAGE	NON_SYNONYMOUS_CODING	MODERATE		N/A
chr7	116395422	rs199771406		G	A,C	MET	SNP	NM_001127500.1	c.1715G>C	p.S572T	LOW_COVERAGE	NON_SYNONYMOUS_CODING	MODERATE		N/A
chr7	116395426	rs199776656		A	C	MET	SNP	NM_001127500.1	c.1719A>C	p.A573	LOW_COVERAGE	SYNONYMOUS_CODING	LOW		N/A
chr7	116395432	rs200806817		T	G	MET	SNP	NM_001127500.1	c.1725T>G	p.L575	LOW_COVERAGE	SYNONYMOUS_CODING	LOW		N/A
chr7	116395446	rs201975130		G	C	MET	SNP	NM_001127500.1	c.1739G>C	p.R580T	LOW_COVERAGE	NON_SYNONYMOUS_CODING	MODERATE		N/A
chr7	116397739	rs202198336		T	A,G	MET	SNP	NM_001127500.1	c.2013T>G	p.G671	LOW_COVERAGE	SYNONYMOUS_CODING	LOW		N/A
chr7	116397748	rs200345440		A	G	MET	SNP	NM_001127500.1	c.2022A>G	p.L674	LOW_COVERAGE	SYNONYMOUS_CODING	LOW		N/A
chr7	116397749	rs201090828		C	G	MET	SNP	NM_001127500.1	c.2023C>G	p.L675V	LOW_COVERAGE	NON_SYNONYMOUS_CODING	MODERATE		N/A
chr7	116419007	rs121913675		C	T	MET	SNP	NM_001127500.1	c.3572C>T	p.T1191I	LOW_COVERAGE	NON_SYNONYMOUS_CODING	MODERATE		other
chr7	116419010	rs372830789		A	G	MET	SNP	NM_001127500.1	c.3575A>G	p.H1192R	LOW_COVERAGE	NON_SYNONYMOUS_CODING	MODERATE		N/A
chr7	116419011	rs146651797		T	C	MET	SNP	NM_001127500.1	c.3576T>C	p.H1192	LOW_COVERAGE	SYNONYMOUS_CODING	LOW		N/A
chr7	116419022	rs201726372		T	C	MET	SNP	NM_001127500.1			LOW_COVERAGE	INTRON	MODIFIER		N/A
chr7	116419023	rs200624981		G	T	MET	SNP	NM_001127500.1			LOW_COVERAGE	INTRON	MODIFIER		N/A
chr7	116419043	rs373030124		A	T	MET	SNP	NM_001127500.1			LOW_COVERAGE	INTRON	MODIFIER		N/A
chr7	128843324	rs116193648		G	A	SMO	SNP	NM_005631.4	c.431G>A	p.R144H	LOW_COVERAGE	NON_SYNONYMOUS_CODING	MODERATE		N/A
chr7	128843349	rs375490983		C	A	SMO	SNP	NM_005631.4	c.456C>A	p.G152	LOW_COVERAGE	SYNONYMOUS_CODING	LOW		N/A
chr7	128843350	rs201412858		C	T	SMO	SNP	NM_005631.4	c.457C>T	p.P153S	LOW_COVERAGE	NON_SYNONYMOUS_CODING	MODERATE		N/A
chr7	128843395	rs146797066		C	T	SMO	SNP	NM_005631.4	c.502C>T	p.R168C	LOW_COVERAGE	NON_SYNONYMOUS_CODING	MODERATE		N/A
chr7	128843396	rs61746143		G	A	SMO	SNP	NM_005631.4	c.503G>A	p.R168H	LOW_COVERAGE	NON_SYNONYMOUS_CODING	MODERATE		N/A
chr7	128843400	rs369335907		C	T	SMO	SNP	NM_005631.4	c.507C>T	p.C169	LOW_COVERAGE	SYNONYMOUS_CODING	LOW		N/A
chr7	128843410	rs143083812		C	T	SMO	SNP	NM_005631.4	c.517C>T	p.R173C	LOW_COVERAGE	NON_SYNONYMOUS_CODING	MODERATE		N/A
chr7	128843411	rs147491841		G	A	SMO	SNP	NM_005631.4	c.518G>A	p.R173H	LOW_COVERAGE	NON_SYNONYMOUS_CODING	MODERATE		N/A
chr7	128843421	rs114834844		A	G	SMO	SNP	NM_005631.4	c.528A>G	p.E176	LOW_COVERAGE	SYNONYMOUS_CODING	LOW		N/A
chr7	128845018	rs2703091		C	T	SMO	SNP	NM_005631.4			LOW_COVERAGE	INTRON	MODIFIER		N/A
chr7	128845020	rs375639276		G	A	SMO	SNP	NM_005631.4			LOW_COVERAGE	INTRON	MODIFIER		N/A
chr7	128845037	rs202215666		G	T	SMO	SNP	NM_005631.4			LOW_COVERAGE	INTRON	MODIFIER		N/A
chr7	128845058	rs373395370		C	T	SMO	SNP	NM_005631.4	c.552C>T	p.N184	LOW_COVERAGE	SYNONYMOUS_CODING	LOW		N/A
chr7	140507919	rs183540644		C	T	BRAF	SNP	NM_004333.4			LOW_COVERAGE	INTRON	MODIFIER		N/A
chr7	148508655	rs192331938		T	C	EZH2	SNP	NM_152998.2			LOW_COVERAGE	INTRON	MODIFIER		N/A
chr7	148508668	rs372913099		A	T	EZH2	SNP	NM_152998.2			LOW_COVERAGE	INTRON	MODIFIER		N/A
chr7	148508698	rs374931827		C	T	EZH2	SNP	NM_152998.2			LOW_COVERAGE	INTRON	MODIFIER		N/A
chr7	148515129	rs146533006		T	C	EZH2	SNP	NM_004456.4	c.1080A>G	p.R360	LOW_COVERAGE	SYNONYMOUS_CODING	LOW		N/A
chr9	5044390	rs200008036		T	C	JAK2	SNP	NM_004972.3			NO_COVERAGE	INTRON	MODIFIER		N/A
chr9	5044397	rs114448906		T	C	JAK2	SNP	NM_004972.3			NO_COVERAGE	INTRON	MODIFIER		N/A
chr9	5044399	rs370926996		G	A	JAK2	SNP	NM_004972.3			NO_COVERAGE	INTRON	MODIFIER		N/A
chr9	5044416	rs147483622		C	T	JAK2	SNP	NM_004972.3	c.364C>T	p.R122C	NO_COVERAGE	NON_SYNONYMOUS_CODING	MODERATE		N/A
chr9	5044427	rs368963113		C	T	JAK2	SNP	NM_004972.3	c.375C>T	p.C125	NO_COVERAGE	SYNONYMOUS_CODING	LOW		N/A
chr9	5044432	rs56118985		G	A	JAK2	SNP	NM_004972.3	c.380G>A	p.G127D	NO_COVERAGE	NON_SYNONYMOUS_CODING	MODERATE		N/A
chr9	5044449	rs371826393		C	T	JAK2	SNP	NM_004972.3	c.397C>T	p.R133W	NO_COVERAGE	NON_SYNONYMOUS_CODING	MODERATE		N/A
chr9	5044450	rs376070326		G	A	JAK2	SNP	NM_004972.3	c.398G>A	p.R133Q	NO_COVERAGE	NON_SYNONYMOUS_CODING	MODERATE		N/A
chr9	5044458	rs140052813		A	T	JAK2	SNP	NM_004972.3	c.406A>T	p.I136L	NO_COVERAGE	NON_SYNONYMOUS_CODING	MODERATE		N/A
chr9	5069888	rs374913103		T	C	JAK2	SNP	NM_004972.3			LOW_COVERAGE	INTRON	MODIFIER		N/A
chr9	5069901	rs201380361		T	C	JAK2	SNP	NM_004972.3			LOW_COVERAGE	INTRON	MODIFIER		N/A
chr9	5069903	rs189627971		T	G	JAK2	SNP	NM_004972.3			LOW_COVERAGE	INTRON	MODIFIER		N/A
chr9	5069908	rs372305906		G	C	JAK2	SNP	NM_004972.3			LOW_COVERAGE	INTRON	MODIFIER		N/A
chr9	5069941	rs370960892		A	G	JAK2	SNP	NM_004972.3	c.1530A>G	p.L510	LOW_COVERAGE	SYNONYMOUS_CODING	LOW		N/A
chr9	5069952	rs374192423		C	T	JAK2	SNP	NM_004972.3	c.1541C>T	p.T514M	LOW_COVERAGE	NON_SYNONYMOUS_CODING	MODERATE		N/A
chr9	5069955	rs111279131		A	G	JAK2	SNP	NM_004972.3	c.1544A>G	p.N515S	LOW_COVERAGE	NON_SYNONYMOUS_CODING	MODERATE		N/A
chr9	5069972	rs374370951		C	T	JAK2	SNP	NM_004972.3	c.1561C>T	p.P521S	LOW_COVERAGE	NON_SYNONYMOUS_CODING	MODERATE		N/A
chr9	5070025	rs121912473		CAA	CTT	JAK2	MNP	NM_004972.3		p.K0L	LOW_COVERAGE	NON_SYNONYMOUS_CODING	MODERATE		other
chr9	5070058	rs182123615		T	C	JAK2	SNP	NM_004972.3			LOW_COVERAGE	INTRON	MODIFIER		N/A
chr9	5070070	rs372174914		C	G	JAK2	SNP	NM_004972.3			LOW_COVERAGE	INTRON	MODIFIER		N/A
chr9	5077414	rs13297560		T	C	JAK2	SNP	NM_004972.3			LOW_COVERAGE	INTRON	MODIFIER		N/A
chr9	5077420	rs13293089		A	G	JAK2	SNP	NM_004972.3			LOW_COVERAGE	INTRON	MODIFIER		N/A
chr9	5077589	rs13297757		T	C	JAK2	SNP	NM_004972.3			LOW_COVERAGE	INTRON	MODIFIER		N/A
chr9	5077590	rs13293328		A	C	JAK2	SNP	NM_004972.3			LOW_COVERAGE	INTRON	MODIFIER		N/A
chr9	5077601	rs199520927		A	T	JAK2	SNP	NM_004972.3			LOW_COVERAGE	INTRON	MODIFIER		N/A
chr9	5077603	rs34542894		C	CA	JAK2	INS	NM_004972.3			LOW_COVERAGE	INTRON	MODIFIER		N/A
chr9	5077615	rs41298194		T	C	JAK2	SNP	NM_004972.3			LOW_COVERAGE	INTRON	MODIFIER		N/A
chr9	5081767	rs377400885		G	A	JAK2	SNP	NM_004972.3	c.2477G>A	p.R826K	LOW_COVERAGE	NON_SYNONYMOUS_CODING	MODERATE		N/A
chr9	5090523	rs370705658		C	T	JAK2	SNP	NM_004972.3	c.2839C>T	p.R947W	LOW_COVERAGE	NON_SYNONYMOUS_CODING	MODERATE		N/A
chr9	5090534	rs77779115		C	T	JAK2	SNP	NM_004972.3	c.2850C>T	p.H950	LOW_COVERAGE	SYNONYMOUS_CODING	LOW		N/A
chr9	5090934	rs2274649		A	T	JAK2	SNP	NM_004972.3			LOW_COVERAGE	INTRON	MODIFIER		N/A
chr9	5126312	rs201214519		T	C	JAK2	SNP	NM_004972.3			LOW_COVERAGE	INTRON	MODIFIER		N/A
chr9	5126343	rs41316003		G	A	JAK2	SNP	NM_004972.3	c.3188G>A	p.R1063H	LOW_COVERAGE	NON_SYNONYMOUS_CODING	MODERATE		N/A
chr9	5126352	rs139127951		G	A	JAK2	SNP	NM_004972.3	c.3197G>A	p.G1066D	LOW_COVERAGE	NON_SYNONYMOUS_CODING	MODERATE		N/A
chr9	5126385	rs112745035		A	G	JAK2	SNP	NM_004972.3	c.3230A>G	p.H1077R	LOW_COVERAGE	NON_SYNONYMOUS_CODING	MODERATE		N/A
chr9	21968186	rs375246626		G	T	CDKN2A	SNP	NM_058197.4			NO_COVERAGE	UTR_3_PRIME	MODIFIER		N/A
chr9	21968198	rs367953311		C	T	CDKN2A	SNP	NM_058197.4			NO_COVERAGE	UTR_3_PRIME	MODIFIER		N/A
chr9	21968199	rs11515		C	G	CDKN2A	SNP	NM_058197.4			NO_COVERAGE	UTR_3_PRIME	MODIFIER		N/A
chr9	21968215	rs374668781		C	G	CDKN2A	SNP	NM_058197.4			NO_COVERAGE	UTR_3_PRIME	MODIFIER		N/A
chr9	21968222	rs375628411		G	C	CDKN2A	SNP	NM_058197.4			NO_COVERAGE	UTR_3_PRIME	MODIFIER		N/A
chr9	21968224	rs72549205		T	C	CDKN2A	SNP	NM_058197.4			NO_COVERAGE	UTR_3_PRIME	MODIFIER		N/A
chr9	21968671	rs375649921		AACCAAAGGGCG	A	CDKN2A	DEL	NM_001195132.1			NO_COVERAGE	UTR_3_PRIME	MODIFIER		N/A
chr9	21968712	rs34011899		C	A	CDKN2A	SNP	NM_001195132.1			LOW_COVERAGE	UTR_3_PRIME	MODIFIER		N/A
chr9	21968727	rs189127161		C	T	CDKN2A	SNP	NM_001195132.1	c.501G>A	p.A167	LOW_COVERAGE	SYNONYMOUS_CODING	LOW		N/A
chr9	21968732	rs181044510		G	A	CDKN2A	SNP	NM_001195132.1	c.496C>T	p.H166Y	LOW_COVERAGE	NON_SYNONYMOUS_CODING	MODERATE		N/A
chr9	21970852	rs369590378		G	C	CDKN2A	SNP	NM_058197.4			NO_COVERAGE	INTRON	MODIFIER		N/A
chr9	21970859	rs377229595		G	C	CDKN2A	SNP	NM_058197.4			NO_COVERAGE	INTRON	MODIFIER		N/A
chr9	21970901	rs45476696		C	T	CDKN2A	SNP	NM_000077.4	c.457G>A	p.D153N	NO_COVERAGE	NON_SYNONYMOUS_CODING	MODERATE		N/A
chr9	21970916	rs3731249		C	T	CDKN2A	SNP	NM_001195132.1	c.442G>A	p.A148T	NO_COVERAGE	NON_SYNONYMOUS_CODING	MODERATE		non-pathogenic
chr9	21970928	rs116150891		G	A	CDKN2A	SNP	NM_001195132.1	c.430C>T	p.R144C	NO_COVERAGE	NON_SYNONYMOUS_CODING	MODERATE		unknown
chr9	21971320	rs200285921		C	CTTAA	CDKN2A	INS	NM_058197.4			NO_COVERAGE	INTRON	MODIFIER		N/A
chr9	21971320	rs3731248		CTAAT	C	CDKN2A	DEL	NM_058197.4			NO_COVERAGE	INTRON	MODIFIER		N/A
chr9	21974424	rs182946652		T	C	CDKN2A	SNP	NM_058197.4			NO_COVERAGE	UTR_3_PRIME	MODIFIER		N/A
chr9	21974436	rs373185790		A	G	CDKN2A	SNP	NM_058197.4			NO_COVERAGE	UTR_3_PRIME	MODIFIER		N/A
chr9	21974438	rs145143907		C	A	CDKN2A	SNP	NM_058197.4			NO_COVERAGE	UTR_3_PRIME	MODIFIER		N/A
chr9	21974450	rs200504822		CGAGAGA	C	CDKN2A	DEL	NM_058197.4			NO_COVERAGE	UTR_3_PRIME	MODIFIER		N/A
chr9	21974458	rs201820199		CTGT	C	CDKN2A	DEL	NM_058197.4			NO_COVERAGE	UTR_3_PRIME	MODIFIER		N/A
chr9	21974461	rs147602781		T	C	CDKN2A	SNP	NM_058197.4			NO_COVERAGE	UTR_3_PRIME	MODIFIER		N/A
chr9	21974462	rs200129494		AC	A	CDKN2A	DEL	NM_058197.4			NO_COVERAGE	UTR_3_PRIME	MODIFIER		N/A
chr9	21974463	rs189126115		C	A,T	CDKN2A	SNP	NM_058197.4			NO_COVERAGE	UTR_3_PRIME	MODIFIER		N/A
chr9	21974468	rs374087901		G	A	CDKN2A	SNP	NM_058197.4			NO_COVERAGE	UTR_3_PRIME	MODIFIER		N/A
chr9	21974479	rs141480348		T	A	CDKN2A	SNP	NM_058197.4	c.348A>T	p.E116D	NO_COVERAGE	NON_SYNONYMOUS_CODING	MODERATE		N/A
chr9	21974483	rs377665008		T	C	CDKN2A	SNP	NM_058197.4	c.344A>G	p.E115G	NO_COVERAGE	NON_SYNONYMOUS_CODING	MODERATE		N/A
chr9	21974522	rs372058542		G	A	CDKN2A	SNP	NM_058197.4	c.305C>T	p.P102L	NO_COVERAGE	NON_SYNONYMOUS_CODING	MODERATE		N/A
chr9	21974524	rs150447516		A	T	CDKN2A	SNP	NM_058197.4	c.303T>A	p.P101	NO_COVERAGE	SYNONYMOUS_CODING	LOW		N/A
chr9	21974525	rs75256133		G	A	CDKN2A	SNP	NM_058197.4	c.302C>T	p.P101L	NO_COVERAGE	NON_SYNONYMOUS_CODING	MODERATE		N/A
chr9	21974547	rs149117035		C	T	CDKN2A	SNP	NM_058197.4	c.280G>A	p.E94K	NO_COVERAGE	NON_SYNONYMOUS_CODING	MODERATE		N/A
chr9	21974562	rs66666647		GA	G	CDKN2A	DEL	NM_058197.4		p.-88	NO_COVERAGE	FRAME_SHIFT	HIGH		N/A
chr9	21974631	rs138424891		A	T	CDKN2A	SNP	NM_058197.4	c.196T>A	p.W66R	NO_COVERAGE	NON_SYNONYMOUS_CODING	MODERATE		N/A
chr9	21974632	rs143013864		G	T	CDKN2A	SNP	NM_058197.4	c.195C>A	p.L65	NO_COVERAGE	SYNONYMOUS_CODING	LOW		N/A
chr9	21974636	rs144845109		C	G	CDKN2A	SNP	NM_058197.4	c.191G>C	p.R64P	NO_COVERAGE	NON_SYNONYMOUS_CODING	MODERATE		N/A
chr9	21974640	rs45456595		C	G	CDKN2A	SNP	NM_058197.4	c.187G>C	p.G63R	NO_COVERAGE	NON_SYNONYMOUS_CODING	MODERATE		unknown
chr9	21974643	rs139807099		C	T	CDKN2A	SNP	NM_058197.4	c.184G>A	p.G62S	NO_COVERAGE	NON_SYNONYMOUS_CODING	MODERATE		N/A
chr9	21974656	rs369946603		C	T	CDKN2A	SNP	NM_058197.4	c.171G>A	p.A57	NO_COVERAGE	SYNONYMOUS_CODING	LOW		N/A
chr9	21974680	rs200738474		G	T	CDKN2A	SNP	NM_058197.4	c.147C>A	p.I49	NO_COVERAGE	SYNONYMOUS_CODING	LOW		N/A
chr9	21974681	rs199907548		A	G	CDKN2A	SNP	NM_058197.4	c.146T>C	p.I49T	NO_COVERAGE	NON_SYNONYMOUS_CODING	MODERATE		N/A
chr9	21992445	rs187456809		C	T	CDKN2B-AS1	SNP	NR_047543.1			NO_COVERAGE	UPSTREAM	MODIFIER		N/A
chr9	21992469	rs114413954		T	C	CDKN2B-AS1	SNP	NR_047543.1			NO_COVERAGE	UPSTREAM	MODIFIER		N/A
chr9	21992477	rs191336901		T	C	CDKN2B-AS1	SNP	NR_047543.1			NO_COVERAGE	UPSTREAM	MODIFIER		N/A
chr9	98211286	rs183890322		C	T	PTCH1	SNP	NM_001083607.1			LOW_COVERAGE	INTRON	MODIFIER		N/A
chr9	98211297	rs188219594		G	A	PTCH1	SNP	NM_001083607.1			LOW_COVERAGE	INTRON	MODIFIER		N/A
chr9	98211303	rs141443540		C	G	PTCH1	SNP	NM_001083607.1			LOW_COVERAGE	INTRON	MODIFIER		N/A
chr9	98211319	rs199982439		A	G	PTCH1	SNP	NM_001083607.1			LOW_COVERAGE	INTRON	MODIFIER		N/A
chr9	98211323	rs200724772		C	T	PTCH1	SNP	NM_001083607.1			LOW_COVERAGE	INTRON	MODIFIER		N/A
chr9	98211325	rs373071965		C	T	PTCH1	SNP	NM_001083607.1			LOW_COVERAGE	INTRON	MODIFIER		N/A
chr9	98215745	rs190483719		C	T	PTCH1	SNP	NM_001083607.1			LOW_COVERAGE	INTRON	MODIFIER		N/A
chr9	98215750	rs371546179		G	A	PTCH1	SNP	NM_001083607.1			LOW_COVERAGE	INTRON	MODIFIER		N/A
chr9	98215753	rs374907800		T	A	PTCH1	SNP	NM_001083607.1			LOW_COVERAGE	INTRON	MODIFIER		N/A
chr9	98215757	rs201942643		T	C	PTCH1	SNP	NM_001083607.1			LOW_COVERAGE	INTRON	MODIFIER		N/A
chr9	98215767	rs369265532		T	C	PTCH1	SNP	NM_001083607.1	c.2989A>G	p.I997V	LOW_COVERAGE	NON_SYNONYMOUS_CODING	MODERATE		N/A
chr9	98215774	rs200435277		G	A	PTCH1	SNP	NM_001083607.1	c.2982C>T	p.F994	LOW_COVERAGE	SYNONYMOUS_CODING	LOW		N/A
chr9	98222056	rs143091773		GT	G	PTCH1	DEL	NM_000264.3		p.-904	LOW_COVERAGE	FRAME_SHIFT	HIGH		N/A
chr9	98222071	rs182321370		A	G	LOC100507346	SNP	NR_038982.1			LOW_COVERAGE	UPSTREAM	MODIFIER		N/A
chr9	98222086	rs374613113		G	A	LOC100507346	SNP	NR_038982.1			LOW_COVERAGE	UPSTREAM	MODIFIER		N/A
chr9	98222089	rs368607507		G	C	LOC100507346	SNP	NR_038982.1			LOW_COVERAGE	UPSTREAM	MODIFIER		N/A
chr9	98222091	rs66836919		CT	C	LOC100507346	DEL	NR_038982.1			LOW_COVERAGE	UPSTREAM	MODIFIER		N/A
chr9	98222104	rs370875922		G	C	LOC100507346	SNP	NR_038982.1			LOW_COVERAGE	UPSTREAM	MODIFIER		N/A
chr9	98231338	rs375049109		T	C	PTCH1	SNP	NM_000264.3	c.1945A>G	p.S649G	LOW_COVERAGE	NON_SYNONYMOUS_CODING	MODERATE		N/A
chr9	98231341	rs149762881		G	C	PTCH1	SNP	NM_000264.3	c.1942C>G	p.H648D	LOW_COVERAGE	NON_SYNONYMOUS_CODING	MODERATE		N/A
chr9	98231370	rs145766839		C	T	PTCH1	SNP	NM_000264.3	c.1913G>A	p.R638H	LOW_COVERAGE	NON_SYNONYMOUS_CODING	MODERATE		N/A
chr9	98231373	rs369090032		G	A	PTCH1	SNP	NM_000264.3	c.1910C>T	p.T637I	LOW_COVERAGE	NON_SYNONYMOUS_CODING	MODERATE		N/A
chr9	98231379	rs200321717		T	C	PTCH1	SNP	NM_000264.3	c.1904A>G	p.D635G	LOW_COVERAGE	NON_SYNONYMOUS_CODING	MODERATE		N/A
chr9	98231380	rs372555269		C	T	PTCH1	SNP	NM_000264.3	c.1903G>A	p.D635N	LOW_COVERAGE	NON_SYNONYMOUS_CODING	MODERATE		N/A
chr9	98239981	rs142791675		C	T	PTCH1	SNP	NM_000264.3	c.1351G>A	p.A451T	LOW_COVERAGE	NON_SYNONYMOUS_CODING	MODERATE		N/A
chr9	98239982	rs369109033		G	A	PTCH1	SNP	NM_000264.3	c.1350C>T	p.L450	LOW_COVERAGE	SYNONYMOUS_CODING	LOW		N/A
chr9	98240034	rs375856076		T	G	PTCH1	SNP	NM_001083607.1			LOW_COVERAGE	INTRON	MODIFIER		N/A
chr9	133759762	rs371639850		C	T	ABL1	SNP	NM_007313.2	c.2142C>T	p.S714	LOW_COVERAGE	SYNONYMOUS_CODING	LOW		N/A
chr9	133759777	rs374980809		C	T	ABL1	SNP	NM_007313.2	c.2157C>T	p.T719	LOW_COVERAGE	SYNONYMOUS_CODING	LOW		N/A
chr9	133759788	rs200897981		A	T	ABL1	SNP	NM_007313.2	c.2168A>T	p.E723V	LOW_COVERAGE	NON_SYNONYMOUS_CODING	MODERATE		N/A
chr9	133759793	rs143837301		G	A	ABL1	SNP	NM_007313.2	c.2173G>A	p.G725S	LOW_COVERAGE	NON_SYNONYMOUS_CODING	MODERATE		N/A
chr9	133759794	rs34634745		G	T	ABL1	SNP	NM_007313.2	c.2174G>T	p.G725V	LOW_COVERAGE	NON_SYNONYMOUS_CODING	MODERATE		N/A
chr9	133759816	rs368343708		C	T	ABL1	SNP	NM_007313.2	c.2196C>T	p.F732	LOW_COVERAGE	SYNONYMOUS_CODING	LOW		N/A
chr9	133759832	rs145494071		G	A	ABL1	SNP	NM_007313.2	c.2212G>A	p.A738T	LOW_COVERAGE	NON_SYNONYMOUS_CODING	MODERATE		N/A
chr9	133759833	rs1064158		C	T	ABL1	SNP	NM_007313.2	c.2213C>T	p.A738V	LOW_COVERAGE	NON_SYNONYMOUS_CODING	MODERATE		N/A
chr9	133759840	rs148885613		C	T	ABL1	SNP	NM_007313.2	c.2220C>T	p.C740	LOW_COVERAGE	SYNONYMOUS_CODING	LOW		N/A
chr9	133759841	rs372281632		G	A	ABL1	SNP	NM_007313.2	c.2221G>A	p.V741I	LOW_COVERAGE	NON_SYNONYMOUS_CODING	MODERATE		N/A
chr9	135786973	rs118203471		A	G	TSC1	SNP	NM_001162427.1			LOW_COVERAGE	INTRON	MODIFIER		untested
chr9	135786976	rs7026879		A	C	TSC1	SNP	NM_001162427.1			LOW_COVERAGE	INTRON	MODIFIER		N/A
chr9	135787011	rs999686		T	G	TSC1	SNP	NM_001162427.1			LOW_COVERAGE	INTRON	MODIFIER		N/A
chr9	135787012	rs11364856		TA	T	TSC1	DEL	NM_001162427.1			LOW_COVERAGE	INTRON	MODIFIER		N/A
chr9	135787030	rs3885297		A	G	TSC1	SNP	NM_001162427.1			LOW_COVERAGE	INTRON	MODIFIER		N/A
chr9	135796747	rs118203439		T	C	TSC1	SNP	NM_001162427.1			LOW_COVERAGE	INTRON	MODIFIER		untested
chr9	135796748	rs118203435 rs397514851		AC	A	TSC1	DEL	NM_001162427.1			LOW_COVERAGE	SPLICE_SITE_DONOR	HIGH		untested
chr9	135796749	rs118203438		C	T	TSC1	SNP	NM_001162427.1			LOW_COVERAGE	SPLICE_SITE_DONOR	HIGH		untested
chr9	135796750	rs118203436		C	T,G	TSC1	SNP	NM_001162426.1	c.737G>C	p.R246T	LOW_COVERAGE	NON_SYNONYMOUS_CODING	MODERATE		untested
chr9	135796754	rs118203433		GA	G	TSC1	DEL	NM_001162426.1		p.-244	LOW_COVERAGE	FRAME_SHIFT	HIGH		untested
chr9	135796754	rs118203434		G	A	TSC1	SNP	NM_001162426.1	c.733C>T	p.R245*	LOW_COVERAGE	STOP_GAINED	HIGH		N/A
chr9	135796763	rs118203432		G	A	TSC1	SNP	NM_001162426.1	c.724C>T	p.L242	LOW_COVERAGE	SYNONYMOUS_CODING	LOW		untested
chr9	135796766	rs118203431		C	CT	TSC1	INS	NM_001162426.1		p.-240?	LOW_COVERAGE	FRAME_SHIFT	HIGH		untested
chr9	135796777	rs118203430		G	GA	TSC1	INS	NM_001162426.1		p.-237?	LOW_COVERAGE	FRAME_SHIFT	HIGH		untested
chr9	135796792	rs118203428		TC	T	TSC1	DEL	NM_001162426.1		p.-232	LOW_COVERAGE	FRAME_SHIFT	HIGH		untested
chr9	135796793	rs118203429		C	A	TSC1	SNP	NM_001162426.1	c.694G>T	p.E232*	LOW_COVERAGE	STOP_GAINED	HIGH		untested
chr9	135796805	rs118203427		G	A	TSC1	SNP	NM_001162426.1	c.682C>T	p.R228*	LOW_COVERAGE	STOP_GAINED	HIGH		untested
chr9	135796816	rs118203426		A	C	TSC1	SNP	NM_001162426.1	c.671T>G	p.M224R	LOW_COVERAGE	NON_SYNONYMOUS_CODING	MODERATE		pathogenic,untested
chr9	135796821	rs118203425		TG	T	TSC1	DEL	NM_001162426.1		p.-222	LOW_COVERAGE	FRAME_SHIFT	HIGH		untested
chr9	135796824	rs118203423		C	T,G	TSC1	SNP	NM_001162427.1			LOW_COVERAGE	SPLICE_SITE_ACCEPTOR	HIGH		untested
chr9	139390616	rs375576856		C	T	NOTCH1	SNP	NM_017617.3	c.7575G>A	p.P2525	NO_COVERAGE	SYNONYMOUS_CODING	LOW		N/A
chr9	139390655	rs192299793		C	T	NOTCH1	SNP	NM_017617.3	c.7536G>A	p.P2512	NO_COVERAGE	SYNONYMOUS_CODING	LOW		N/A
chr9	139390676	rs34152221		A	C	NOTCH1	SNP	NM_017617.3	c.7515T>G	p.P2505	NO_COVERAGE	SYNONYMOUS_CODING	LOW		N/A
chr9	139391734	rs375073677		C	T	NOTCH1	SNP	NM_017617.3	c.6457G>A	p.V2153M	LOW_COVERAGE	NON_SYNONYMOUS_CODING	MODERATE		N/A
chr9	139391735	rs368287903		G	A	NOTCH1	SNP	NM_017617.3	c.6456C>T	p.G2152	LOW_COVERAGE	SYNONYMOUS_CODING	LOW		N/A
chr9	139391737	rs116317506		C	G	NOTCH1	SNP	NM_017617.3	c.6454G>C	p.G2152R	LOW_COVERAGE	NON_SYNONYMOUS_CODING	MODERATE		N/A
chr9	139391738	rs377302245		G	A	NOTCH1	SNP	NM_017617.3	c.6453C>T	p.P2151	LOW_COVERAGE	SYNONYMOUS_CODING	LOW		N/A
chr9	139391762	rs369845924		G	A	NOTCH1	SNP	NM_017617.3	c.6429C>T	p.N2143	LOW_COVERAGE	SYNONYMOUS_CODING	LOW		N/A
chr9	139391782	rs372698234		G	A	NOTCH1	SNP	NM_017617.3	c.6409C>T	p.P2137S	LOW_COVERAGE	NON_SYNONYMOUS_CODING	MODERATE		N/A
chr9	139391794	rs61733294		G	A	NOTCH1	SNP	NM_017617.3	c.6397C>T	p.P2133S	LOW_COVERAGE	NON_SYNONYMOUS_CODING	MODERATE		N/A
chr9	139391816	rs369009290		G	A	NOTCH1	SNP	NM_017617.3	c.6375C>T	p.H2125	LOW_COVERAGE	SYNONYMOUS_CODING	LOW		N/A
chr9	139391828	rs61751533		G	A	NOTCH1	SNP	NM_017617.3	c.6363C>T	p.S2121	LOW_COVERAGE	SYNONYMOUS_CODING	LOW		N/A
chr9	139391833	rs375969725		G	A	NOTCH1	SNP	NM_017617.3	c.6358C>T	p.R2120C	LOW_COVERAGE	NON_SYNONYMOUS_CODING	MODERATE		N/A
chr9	139400317	rs201215245		G	A	NOTCH1	SNP	NM_017617.3	c.4031C>T	p.T1344M	LOW_COVERAGE	NON_SYNONYMOUS_CODING	MODERATE		N/A
chr9	139400320	rs183156491		G	A	NOTCH1	SNP	NM_017617.3	c.4028C>T	p.A1343V	LOW_COVERAGE	NON_SYNONYMOUS_CODING	MODERATE		N/A
chr9	139400321	rs369654090		C	T	NOTCH1	SNP	NM_017617.3	c.4027G>A	p.A1343T	LOW_COVERAGE	NON_SYNONYMOUS_CODING	MODERATE		N/A
chr9	139400327	rs372767143		C	T	NOTCH1	SNP	NM_017617.3	c.4021G>A	p.E1341K	LOW_COVERAGE	NON_SYNONYMOUS_CODING	MODERATE		N/A
chr9	139400357	rs185477559		G	A	NOTCH1	SNP	NM_017617.3			LOW_COVERAGE	INTRON	MODIFIER		N/A
chr9	139400406	rs11145764		C	T	NOTCH1	SNP	NM_017617.3			LOW_COVERAGE	INTRON	MODIFIER		N/A
chr9	139412565	rs370943888		C	T	NOTCH1	SNP	NM_017617.3			LOW_COVERAGE	INTRON	MODIFIER		N/A
chr10	3822249	rs371440301		A	T	KLF6	SNP	NR_027653.1			LOW_COVERAGE	INTRON	MODIFIER		N/A
chr10	3822264	rs367807577		C	T	KLF6	SNP	NR_027653.1			LOW_COVERAGE	INTRON	MODIFIER		N/A
chr10	3822277	rs111743412		G	A	KLF6	SNP	NR_027653.1			LOW_COVERAGE	INTRON	MODIFIER		N/A
chr10	3822317	rs17855372		T	A	KLF6	SNP	NM_001300.5	c.781A>T	p.K261*	LOW_COVERAGE	STOP_GAINED	HIGH		N/A
chr10	3822351	rs186409969		C	T	KLF6	SNP	NM_001300.5	c.747G>A	p.R249	LOW_COVERAGE	SYNONYMOUS_CODING	LOW		N/A
chr10	3823765	rs369177993		C	T	KLF6	SNP	NR_027653.1			LOW_COVERAGE	INTRON	MODIFIER		N/A
chr10	3823772	rs186624120		G	A	KLF6	SNP	NR_027653.1			LOW_COVERAGE	INTRON	MODIFIER		N/A
chr10	3823788	rs201068884		G	A	KLF6	SNP	NR_027653.1			LOW_COVERAGE	INTRON	MODIFIER		N/A
chr10	3823805	rs192712828		G	A	KLF6	SNP	NR_027653.1			LOW_COVERAGE	INTRON	MODIFIER		N/A
chr10	3823821	rs113244515		G	A	KLF6	SNP	NR_027653.1			LOW_COVERAGE	INTRON	MODIFIER		N/A
chr10	3824253	rs141749814		G	A	KLF6	SNP	NM_001300.5	c.256C>T	p.P86S	NO_COVERAGE	NON_SYNONYMOUS_CODING	MODERATE		N/A
chr10	3824278	rs35835052		G	A	KLF6	SNP	NM_001300.5	c.231C>T	p.S77	NO_COVERAGE	SYNONYMOUS_CODING	LOW		N/A
chr10	43608433	rs188801393		C	T	RET	SNP	NM_020975.4			LOW_COVERAGE	INTRON	MODIFIER		N/A
chr10	43608435	rs67583072		TG	T	RET	DEL	NM_020975.4			LOW_COVERAGE	INTRON	MODIFIER		N/A
chr10	43608448	rs372580064		G	C	RET	SNP	NM_020975.4			LOW_COVERAGE	INTRON	MODIFIER		N/A
chr10	43608470	rs3026756		T	A	RET	SNP	NM_020975.4			LOW_COVERAGE	INTRON	MODIFIER		N/A
chr10	43608967	rs149319863		C	T	RET	SNP	NM_020975.4			LOW_COVERAGE	INTRON	MODIFIER		N/A
chr10	43608985	rs373710654		G	A	RET	SNP	NM_020975.4			LOW_COVERAGE	INTRON	MODIFIER		N/A
chr10	43608991	rs376709486		C	T	RET	SNP	NM_020975.4			LOW_COVERAGE	INTRON	MODIFIER		N/A
chr10	43609060	rs199921511		T	C	RET	SNP	NM_020975.4	c.1816T>C	p.Y606H	LOW_COVERAGE	NON_SYNONYMOUS_CODING	MODERATE		N/A
chr10	43609069	rs77558292		T	A,C,G	RET	SNP	NM_020975.4	c.1825T>G	p.C609G	LOW_COVERAGE	NON_SYNONYMOUS_CODING	MODERATE		pathogenic,unknown
chr10	43609070	rs77939446		G	A,C,T	RET	SNP	NM_020975.4	c.1826G>T	p.C609F	LOW_COVERAGE	NON_SYNONYMOUS_CODING	MODERATE		pathogenic
chr10	43609073	rs121913313		ACTGCTTCCCTGAGGAGGAGAAGTGCTT	A	RET	DEL	NM_020975.4		p.NCFPEEEKCF610N	LOW_COVERAGE	CODON_DELETION	MODERATE		N/A
chr10	43610164	rs137855422		G	A	RET	SNP	NM_020975.4	c.2116G>A	p.V706M	NO_COVERAGE	NON_SYNONYMOUS_CODING	MODERATE		N/A
chr10	43610176	rs3026760		A	G	RET	SNP	NM_020975.4	c.2128A>G	p.K710E	NO_COVERAGE	NON_SYNONYMOUS_CODING	MODERATE		N/A
chr10	43610198	rs368361145		C	T	RET	SNP	NM_020975.4			NO_COVERAGE	INTRON	MODIFIER		N/A
chr10	43610218	rs372106974		G	A	RET	SNP	NM_020975.4			NO_COVERAGE	INTRON	MODIFIER		N/A
chr10	89653759	rs373159376		C	A	PTEN	SNP	NM_000314.4			LOW_COVERAGE	INTRON	MODIFIER		N/A
chr10	89653806	rs121909225		T	G	PTEN	SNP	NM_000314.4	c.104T>G	p.M35R	LOW_COVERAGE	NON_SYNONYMOUS_CODING	MODERATE		pathogenic
chr10	89653834	rs150651961		C	T	PTEN	SNP	NM_000314.4	c.132C>T	p.G44	LOW_COVERAGE	SYNONYMOUS_CODING	LOW		non-pathogenic
chr10	90773093	rs370323285		T	C	FAS	SNP	NR_028036.2			LOW_COVERAGE	INTRON	MODIFIER		N/A
chr10	90773115	rs143318339		A	C	FAS	SNP	NM_000043.4	c.667A>C	p.N223H	LOW_COVERAGE	NON_SYNONYMOUS_CODING	MODERATE		N/A
chr10	90773149	rs373508982		A	G	FAS	SNP	NR_028036.2			NO_COVERAGE	INTRON	MODIFIER		N/A
chr10	90773199	rs3218615		G	A	FAS	SNP	NR_028036.2			NO_COVERAGE	INTRON	MODIFIER		N/A
chr10	90773209	rs34644108		T	TG	FAS	INS	NR_028036.2			NO_COVERAGE	INTRON	MODIFIER		N/A
chr10	123246810	rs41294217		G	A	FGFR2	SNP	NR_073009.1			LOW_COVERAGE	INTRON	MODIFIER		N/A
chr10	123246812	rs12768223		A	C	FGFR2	SNP	NR_073009.1			LOW_COVERAGE	INTRON	MODIFIER		N/A
chr10	123246832	rs150105073		G	T	FGFR2	SNP	NR_073009.1			LOW_COVERAGE	INTRON	MODIFIER		N/A
chr10	123246842	rs369395878		A	G	FGFR2	SNP	NR_073009.1			LOW_COVERAGE	INTRON	MODIFIER		N/A
chr10	123246888	rs141253851		T	C	FGFR2	SNP	NM_022970.3	c.2040A>G	p.V680	LOW_COVERAGE	SYNONYMOUS_CODING	LOW		N/A
chr10	123246890	rs371596204		C	T	FGFR2	SNP	NM_022970.3	c.2038G>A	p.V680I	LOW_COVERAGE	NON_SYNONYMOUS_CODING	MODERATE		N/A
chr11	64572131	rs375804228		C	T	MEN1	SNP	NM_130804.2	c.1523G>A	p.G508D	LOW_COVERAGE	NON_SYNONYMOUS_CODING	MODERATE		N/A
chr11	108098533	rs55861249		C	A,T	ATM	SNP	NM_000051.3	c.103C>T	p.R35*	NO_COVERAGE	STOP_GAINED	HIGH		pathogenic
chr11	108098555	rs201773026		A	G	ATM	SNP	NM_000051.3	c.125A>G	p.H42R	NO_COVERAGE	NON_SYNONYMOUS_CODING	MODERATE		N/A
chr11	108098561	rs150143957		A	G	ATM	SNP	NM_000051.3	c.131A>G	p.D44G	NO_COVERAGE	NON_SYNONYMOUS_CODING	MODERATE		N/A
chr11	108098563	rs3218684		C	T	ATM	SNP	NM_000051.3	c.133C>T	p.R45W	NO_COVERAGE	NON_SYNONYMOUS_CODING	MODERATE		N/A
chr11	108098576	rs1800054		C	G	ATM	SNP	NM_000051.3	c.146C>G	p.S49C	NO_COVERAGE	NON_SYNONYMOUS_CODING	MODERATE		other
chr11	108106326	rs2234996		A	G	ATM	SNP	NM_000051.3			LOW_COVERAGE	INTRON	MODIFIER		N/A
chr11	108106394	rs376116157		T	C	ATM	SNP	NM_000051.3			LOW_COVERAGE	INTRON	MODIFIER		N/A
chr11	108106399	rs146382972		G	A	ATM	SNP	NM_000051.3	c.334G>A	p.A112T	LOW_COVERAGE	NON_SYNONYMOUS_CODING	MODERATE		N/A
chr11	108106406	rs1442730		G	A	ATM	SNP	NM_000051.3	c.341G>A	p.R114K	LOW_COVERAGE	NON_SYNONYMOUS_CODING	MODERATE		N/A
chr11	108159778	rs375396787		A	G	ATM	SNP	NM_000051.3	c.4184A>G	p.N1395S	LOW_COVERAGE	NON_SYNONYMOUS_CODING	MODERATE		N/A
chr11	108183108	rs370279848		C	T	ATM	SNP	NM_000051.3			LOW_COVERAGE	INTRON	MODIFIER		N/A
chr11	108183117	rs373693586		A	C	ATM	SNP	NM_000051.3			LOW_COVERAGE	INTRON	MODIFIER		N/A
chr11	108183120	rs113087586		T	C	ATM	SNP	NM_000051.3			LOW_COVERAGE	INTRON	MODIFIER		N/A
chr11	108196253	rs368596499		A	C	ATM	SNP	NM_000051.3	c.6789A>C	p.R2263S	LOW_COVERAGE	NON_SYNONYMOUS_CODING	MODERATE		N/A
chr11	108196259	rs3218699		C	T	ATM	SNP	NM_000051.3	c.6795C>T	p.F2265	LOW_COVERAGE	SYNONYMOUS_CODING	LOW		N/A
chr11	108196260	rs45481995		A	C	ATM	SNP	NM_000051.3	c.6796A>C	p.K2266Q	LOW_COVERAGE	NON_SYNONYMOUS_CODING	MODERATE		N/A
chr11	108196291	rs369001797		A	G	ATM	SNP	NM_000051.3			LOW_COVERAGE	INTRON	MODIFIER		N/A
chr11	108196299	rs368876711		T	C	ATM	SNP	NM_000051.3			LOW_COVERAGE	INTRON	MODIFIER		N/A
chr11	108199774	rs3218675		T	C	ATM	SNP	NM_000051.3	c.7116T>C	p.D2372	NO_COVERAGE	SYNONYMOUS_CODING	LOW		N/A
chr11	108199780	rs376159946		A	C	ATM	SNP	NM_000051.3	c.7122A>C	p.E2374D	NO_COVERAGE	NON_SYNONYMOUS_CODING	MODERATE		N/A
chr11	108199789	rs373309822		T	C	ATM	SNP	NM_000051.3	c.7131T>C	p.D2377	NO_COVERAGE	SYNONYMOUS_CODING	LOW		N/A
chr11	108199792	rs376185463		G	C	ATM	SNP	NM_000051.3	c.7134G>C	p.E2378D	NO_COVERAGE	NON_SYNONYMOUS_CODING	MODERATE		N/A
chr11	108202296	rs373731708		T	C	ATM	SNP	NM_000051.3			LOW_COVERAGE	INTRON	MODIFIER		N/A
chr11	108202347	rs55772091		A	G	ATM	SNP	NM_000051.3			LOW_COVERAGE	INTRON	MODIFIER		N/A
chr11	108216399	rs375168656		T	C	ATM	SNP	NM_000051.3			LOW_COVERAGE	INTRON	MODIFIER		N/A
chr11	108216451	rs12279930		A	G	ATM	SNP	NM_000051.3			LOW_COVERAGE	INTRON	MODIFIER		N/A
chr11	108216530	rs370152402		T	A	ATM	SNP	NM_000051.3	c.8479T>A	p.F2827I	LOW_COVERAGE	NON_SYNONYMOUS_CODING	MODERATE		N/A
chr11	108216531	rs121434216		T	G	ATM	SNP	NM_000051.3	c.8480T>G	p.F2827C	LOW_COVERAGE	NON_SYNONYMOUS_CODING	MODERATE		pathogenic
chr11	119149381	rs201969307		T	C	CBL	SNP	NM_005188.3	c.1389T>C	p.A463	LOW_COVERAGE	SYNONYMOUS_CODING	LOW		N/A
chr11	119149383	rs201762219		A	G	CBL	SNP	NM_005188.3	c.1391A>G	p.D464G	LOW_COVERAGE	NON_SYNONYMOUS_CODING	MODERATE		N/A
chr11	119158514	rs189506126		C	A	CBL	SNP	NM_005188.3			LOW_COVERAGE	INTRON	MODIFIER		N/A
chr11	119158519	rs112223324		G	A	CBL	SNP	NM_005188.3			LOW_COVERAGE	INTRON	MODIFIER		N/A
chr11	119158529	rs374048242		A	G	CBL	SNP	NM_005188.3			LOW_COVERAGE	INTRON	MODIFIER		N/A
chr11	119158539	rs200647693		C	T	CBL	SNP	NM_005188.3			LOW_COVERAGE	INTRON	MODIFIER		N/A
chr11	119158562	rs143264567		A	C	CBL	SNP	NM_005188.3	c.1942A>C	p.S648R	LOW_COVERAGE	NON_SYNONYMOUS_CODING	MODERATE		N/A
chr11	119158566	rs117204536		T	C	CBL	SNP	NM_005188.3	c.1946T>C	p.M649T	LOW_COVERAGE	NON_SYNONYMOUS_CODING	MODERATE		N/A
chr12	46123776	rs377186982		G	A	LOC400027	SNP	NR_028408.1			LOW_COVERAGE	UPSTREAM	MODIFIER		N/A
chr12	46123792	rs370473528		C	T	LOC400027	SNP	NR_028408.1			LOW_COVERAGE	UPSTREAM	MODIFIER		N/A
chr12	46123799	rs200913974		C	T	LOC400027	SNP	NR_028408.1			LOW_COVERAGE	UPSTREAM	MODIFIER		N/A
chr12	46123802	rs113071787		G	C	LOC400027	SNP	NR_028408.1			LOW_COVERAGE	UPSTREAM	MODIFIER		N/A
chr12	46123808	rs199908674		G	C	LOC400027	SNP	NR_028408.1			LOW_COVERAGE	UPSTREAM	MODIFIER		N/A
chr12	46123850	rs139981084		C	A	ARID2	SNP	NM_152641.2	c.116C>A	p.A39E	LOW_COVERAGE	NON_SYNONYMOUS_CODING	MODERATE		N/A
chr12	46123854	rs201596354		G	T	ARID2	SNP	NM_152641.2	c.120G>T	p.V40	LOW_COVERAGE	SYNONYMOUS_CODING	LOW		N/A
chr12	46233204	rs139689510		C	G	ARID2	SNP	NM_152641.2	c.1423C>G	p.H475D	LOW_COVERAGE	NON_SYNONYMOUS_CODING	MODERATE		N/A
chr12	46233211	rs369291359		T	G	ARID2	SNP	NM_152641.2	c.1430T>G	p.M477R	LOW_COVERAGE	NON_SYNONYMOUS_CODING	MODERATE		N/A
chr12	46233228	rs374540100		C	T	ARID2	SNP	NM_152641.2	c.1447C>T	p.P483S	LOW_COVERAGE	NON_SYNONYMOUS_CODING	MODERATE		N/A
chr12	46233237	rs370535448		A	G	ARID2	SNP	NM_152641.2	c.1456A>G	p.I486V	LOW_COVERAGE	NON_SYNONYMOUS_CODING	MODERATE		N/A
chr12	46233253	rs149755754		C	G	ARID2	SNP	NM_152641.2	c.1472C>G	p.T491S	LOW_COVERAGE	NON_SYNONYMOUS_CODING	MODERATE		N/A
chr12	49420008	rs370487812		C	T	MLL2	SNP	NM_003482.3	c.15741G>A	p.E5247	LOW_COVERAGE	SYNONYMOUS_CODING	LOW		N/A
chr12	49422997	rs369583907		C	T	MLL2	SNP	NM_003482.3	c.14098G>A	p.D4700N	LOW_COVERAGE	NON_SYNONYMOUS_CODING	MODERATE		N/A
chr12	49424164	rs373146997		G	A	MLL2	SNP	NM_003482.3	c.13898C>T	p.S4633L	LOW_COVERAGE	NON_SYNONYMOUS_CODING	MODERATE		N/A
chr12	49431618	rs374526821		G	A	MLL2	SNP	NM_003482.3	c.9521C>T	p.S3174F	LOW_COVERAGE	NON_SYNONYMOUS_CODING	MODERATE		N/A
chr12	49431803	rs371304851		T	C	MLL2	SNP	NM_003482.3	c.9336A>G	p.A3112	LOW_COVERAGE	SYNONYMOUS_CODING	LOW		N/A
chr12	49445087	rs368323505		C	T	MLL2	SNP	NM_003482.3	c.2379G>A	p.E793	LOW_COVERAGE	SYNONYMOUS_CODING	LOW		N/A
chr12	49445092	rs201778313		C	T	MLL2	SNP	NM_003482.3	c.2374G>A	p.A792T	LOW_COVERAGE	NON_SYNONYMOUS_CODING	MODERATE		N/A
chr12	49445096	rs372297725		G	A	MLL2	SNP	NM_003482.3	c.2370C>T	p.P790	LOW_COVERAGE	SYNONYMOUS_CODING	LOW		N/A
chr12	49445098	rs376911077		G	A	MLL2	SNP	NM_003482.3	c.2368C>T	p.P790S	LOW_COVERAGE	NON_SYNONYMOUS_CODING	MODERATE		N/A
chr12	49445310	rs185660524		G	A	MLL2	SNP	NM_003482.3	c.2156C>T	p.P719L	LOW_COVERAGE	NON_SYNONYMOUS_CODING	MODERATE		unknown
chr12	49445319	rs200026379		A	G	MLL2	SNP	NM_003482.3	c.2147T>C	p.M716T	LOW_COVERAGE	NON_SYNONYMOUS_CODING	MODERATE		N/A
chr12	49445328	rs376061914		T	C	MLL2	SNP	NM_003482.3	c.2138A>G	p.D713G	LOW_COVERAGE	NON_SYNONYMOUS_CODING	MODERATE		N/A
chr12	49445338	rs370502666		G	A	MLL2	SNP	NM_003482.3	c.2128C>T	p.P710S	LOW_COVERAGE	NON_SYNONYMOUS_CODING	MODERATE		N/A
chr12	49448714	rs372067643		G	T	MLL2	SNP	NM_003482.3	c.145C>A	p.P49T	LOW_COVERAGE	NON_SYNONYMOUS_CODING	MODERATE		N/A
chr12	112888210	rs121918464		G	A	PTPN11	SNP	NM_080601.1	c.226G>A	p.E76K	LOW_COVERAGE	NON_SYNONYMOUS_CODING	MODERATE		other
chr12	112888211	rs121918465		A	C,G,T	PTPN11	SNP	NM_080601.1	c.227A>T	p.E76V	LOW_COVERAGE	NON_SYNONYMOUS_CODING	MODERATE		other
chr12	112888220	rs121918466		A	G	PTPN11	SNP	NM_080601.1	c.236A>G	p.Q79R	LOW_COVERAGE	NON_SYNONYMOUS_CODING	MODERATE		pathogenic
chr12	112888239	rs61736914		C	T	PTPN11	SNP	NM_080601.1	c.255C>T	p.H85	LOW_COVERAGE	SYNONYMOUS_CODING	LOW		probable-non-pathogenic,non-pathogenic
chr13	28644696	rs370661880		T	A	FLT3	SNP	NM_004119.2	c.97A>T	p.I33F	LOW_COVERAGE	NON_SYNONYMOUS_CODING	MODERATE		N/A
chr13	28644697	rs149370695		C	G	FLT3	SNP	NM_004119.2	c.96G>C	p.V32	LOW_COVERAGE	SYNONYMOUS_CODING	LOW		N/A
chr13	28644712	rs188418054		A	G	FLT3	SNP	NM_004119.2	c.81T>C	p.N27	LOW_COVERAGE	SYNONYMOUS_CODING	LOW		N/A
chr13	28644733	rs373941964		C	A	FLT3	SNP	NM_004119.2	c.60G>T	p.M20I	LOW_COVERAGE	NON_SYNONYMOUS_CODING	MODERATE		N/A
chr13	28644747	rs62636526		C	G	FLT3	SNP	NM_004119.2	c.46G>C	p.V16L	LOW_COVERAGE	NON_SYNONYMOUS_CODING	MODERATE		N/A
chr13	28644749	rs376016497		A	G	FLT3	SNP	NM_004119.2	c.44T>C	p.V15A	LOW_COVERAGE	NON_SYNONYMOUS_CODING	MODERATE		N/A
chr13	28644779	rs374302650		G	C	FLT3	SNP	NM_004119.2			LOW_COVERAGE	INTRON	MODIFIER		N/A
chr13	28644806	rs138426807		A	G	FLT3	SNP	NM_004119.2			LOW_COVERAGE	INTRON	MODIFIER		N/A
chr13	31722552	rs369362209		T	C	HSPH1	SNP	NM_006644.2	c.1203A>G	p.P401	LOW_COVERAGE	SYNONYMOUS_CODING	LOW		N/A
chr13	31722566	rs191818949		C	T	HSPH1	SNP	NM_006644.2	c.1189G>A	p.A397T	LOW_COVERAGE	NON_SYNONYMOUS_CODING	MODERATE		N/A
chr13	31728763	rs200162671		T	C	HSPH1	SNP	NM_006644.2			LOW_COVERAGE	INTRON	MODIFIER		N/A
chr13	31728782	rs139370701		A	G	HSPH1	SNP	NM_006644.2	c.417T>C	p.D139	LOW_COVERAGE	SYNONYMOUS_CODING	LOW		N/A
chr13	31728791	rs35908907		T	TA	HSPH1	INS	NM_006644.2		p.-136?	LOW_COVERAGE	FRAME_SHIFT	HIGH		N/A
chr13	31728794	rs143278145		T	C	HSPH1	SNP	NM_006644.2	c.405A>G	p.K135	LOW_COVERAGE	SYNONYMOUS_CODING	LOW		N/A
chr13	31728800	rs111995920		G	C,T	HSPH1	SNP	NM_006644.2	c.399C>G	p.L133	LOW_COVERAGE	SYNONYMOUS_CODING	LOW		N/A
chr13	31728811	rs111378880		C	G,T	HSPH1	SNP	NM_006644.2	c.388G>C	p.E130Q	LOW_COVERAGE	NON_SYNONYMOUS_CODING	MODERATE		N/A
chr13	32907399	rs80358460		A	G	BRCA2	SNP	NM_000059.3	c.1784A>G	p.H595R	LOW_COVERAGE	NON_SYNONYMOUS_CODING	MODERATE		unknown,untested
chr13	32907401	rs56328701		G	C	BRCA2	SNP	NM_000059.3	c.1786G>C	p.D596H	LOW_COVERAGE	NON_SYNONYMOUS_CODING	MODERATE		untested,non-pathogenic
chr13	32907403	rs11571642		T	C	BRCA2	SNP	NM_000059.3	c.1788T>C	p.D596	LOW_COVERAGE	SYNONYMOUS_CODING	LOW		unknown,untested
chr13	32907404	rs80358461		G	T	BRCA2	SNP	NM_000059.3	c.1789G>T	p.E597*	LOW_COVERAGE	STOP_GAINED	HIGH		pathogenic,untested
chr13	32907407	rs28897710		A	G	BRCA2	SNP	NM_000059.3	c.1792A>G	p.T598A	LOW_COVERAGE	NON_SYNONYMOUS_CODING	MODERATE		unknown,untested,probable-non-pathogenic
chr13	32907408	rs276174813		CATCTT	C	BRCA2	DEL	NM_000059.3		p.-598	LOW_COVERAGE	FRAME_SHIFT	HIGH		pathogenic
chr13	32907408	rs276174814		CATCTT	C	BRCA2	DEL	NM_000059.3		p.-598	LOW_COVERAGE	FRAME_SHIFT	HIGH		N/A
chr13	32907408	rs80358462		C	T	BRCA2	SNP	NM_000059.3	c.1793C>T	p.T598I	LOW_COVERAGE	NON_SYNONYMOUS_CODING	MODERATE		N/A
chr13	32907411	rs1046984		C	T	BRCA2	SNP	NM_000059.3	c.1796C>T	p.S599F	LOW_COVERAGE	NON_SYNONYMOUS_CODING	MODERATE		N/A
chr13	32907413	rs75419644		T	C	BRCA2	SNP	NM_000059.3	c.1798T>C	p.Y600H	LOW_COVERAGE	NON_SYNONYMOUS_CODING	MODERATE		probable-non-pathogenic,unknown
chr13	32907415	rs80358464		T	A,G	BRCA2	SNP	NM_000059.3	c.1800T>G	p.Y600*	LOW_COVERAGE	STOP_GAINED	HIGH		pathogenic,untested
chr13	32907419	rs80358466		G	A	BRCA2	SNP	NM_000059.3	c.1804G>A	p.G602R	LOW_COVERAGE	NON_SYNONYMOUS_CODING	MODERATE		untested,other
chr13	32907420	rs80359306		G	GA	BRCA2	INS	NM_000059.3		p.-602?	LOW_COVERAGE	FRAME_SHIFT	HIGH		pathogenic
chr13	32907420	rs80359307		GA	G	BRCA2	DEL	NM_000059.3		p.-602	LOW_COVERAGE	FRAME_SHIFT	HIGH		N/A
chr13	32907420	rs80359308		G	GA	BRCA2	INS	NM_000059.3		p.-602?	LOW_COVERAGE	FRAME_SHIFT	HIGH		N/A
chr13	32907420	rs80359309		GA	G	BRCA2	DEL	NM_000059.3		p.-602	LOW_COVERAGE	FRAME_SHIFT	HIGH		N/A
chr13	32907425	rs80358467		A	G	BRCA2	SNP	NM_000059.3	c.1810A>G	p.K604E	LOW_COVERAGE	NON_SYNONYMOUS_CODING	MODERATE		other
chr13	32907429	rs80358468		T	C	BRCA2	SNP	NM_000059.3	c.1814T>C	p.I605T	LOW_COVERAGE	NON_SYNONYMOUS_CODING	MODERATE		other
chr13	32907429	rs80359310		T	TA	BRCA2	INS	NM_000059.3		p.-605?	LOW_COVERAGE	FRAME_SHIFT	HIGH		N/A
chr13	32907432	rs80358469		C	A,T	BRCA2	SNP	NM_000059.3	c.1817C>T	p.P606L	LOW_COVERAGE	NON_SYNONYMOUS_CODING	MODERATE		unknown,untested
chr13	32907433	rs76844014		G	A	BRCA2	SNP	NM_000059.3	c.1818G>A	p.P606	LOW_COVERAGE	SYNONYMOUS_CODING	LOW		N/A
chr13	32907434	rs80358471		A	T	BRCA2	SNP	NM_000059.3	c.1819A>T	p.K607*	LOW_COVERAGE	STOP_GAINED	HIGH		pathogenic
chr13	32907435	rs55962656		A	C	BRCA2	SNP	NM_000059.3	c.1820A>C	p.K607T	LOW_COVERAGE	NON_SYNONYMOUS_CODING	MODERATE		untested,other
chr13	32907440	rs80358472		C	G,T	BRCA2	SNP	NM_000059.3	c.1825C>T	p.Q609*	LOW_COVERAGE	STOP_GAINED	HIGH		pathogenic,unknown,untested
chr13	32907441	rs80358473		A	G	BRCA2	SNP	NM_000059.3	c.1826A>G	p.Q609R	LOW_COVERAGE	NON_SYNONYMOUS_CODING	MODERATE		unknown,untested
chr13	32907445	rs80359311		AT	A	BRCA2	DEL	NM_000059.3		p.-611	LOW_COVERAGE	FRAME_SHIFT	HIGH		pathogenic,untested
chr13	32907447	rs80358474		C	A	BRCA2	SNP	NM_000059.3	c.1832C>A	p.S611*	LOW_COVERAGE	STOP_GAINED	HIGH		pathogenic,untested
chr13	32907455	rs80359312		A	AT	BRCA2	INS	NM_000059.3		p.-614?	LOW_COVERAGE	FRAME_SHIFT	HIGH		pathogenic,untested
chr13	32907467	rs80358475		G	C	BRCA2	SNP	NM_000059.3	c.1852G>C	p.A618P	LOW_COVERAGE	NON_SYNONYMOUS_CODING	MODERATE		unknown,untested
chr13	32907468	rs276174815		CC	CAA	BRCA2	INS	NM_000059.3		p.-619?	LOW_COVERAGE	FRAME_SHIFT	HIGH		pathogenic,untested
chr13	32907469	rs80359313		C	CA	BRCA2	INS	NM_000059.3		p.-619?	LOW_COVERAGE	FRAME_SHIFT	HIGH		pathogenic
chr13	32907470	rs80358476		C	T	BRCA2	SNP	NM_000059.3	c.1855C>T	p.Q619*	LOW_COVERAGE	STOP_GAINED	HIGH		pathogenic,untested
chr13	32912227	rs80359402		GA	G	BRCA2	DEL	NM_000059.3		p.-1246	LOW_COVERAGE	FRAME_SHIFT	HIGH		pathogenic,untested
chr13	32912233	rs80359403		TAGTG	T	BRCA2	DEL	NM_000059.3		p.-1248	LOW_COVERAGE	FRAME_SHIFT	HIGH		N/A
chr13	32912234	rs80358614		A	C	BRCA2	SNP	NM_000059.3	c.3742A>C	p.S1248R	LOW_COVERAGE	NON_SYNONYMOUS_CODING	MODERATE		unknown,untested
chr13	32912240	rs80358615		G	T	BRCA2	SNP	NM_000059.3	c.3748G>T	p.E1250*	LOW_COVERAGE	STOP_GAINED	HIGH		pathogenic,untested
chr13	32912241	rs56400215		A	G	BRCA2	SNP	NM_000059.3	c.3749A>G	p.E1250G	LOW_COVERAGE	NON_SYNONYMOUS_CODING	MODERATE		unknown,untested
chr13	32912255	rs80358617		G	T	BRCA2	SNP	NM_000059.3	c.3763G>T	p.V1255L	LOW_COVERAGE	NON_SYNONYMOUS_CODING	MODERATE		unknown,untested
chr13	32912257	rs41293483		A	G	BRCA2	SNP	NM_000059.3	c.3765A>G	p.V1255	LOW_COVERAGE	SYNONYMOUS_CODING	LOW		N/A
chr13	32912259	rs80358618		A	C,G	BRCA2	SNP	NM_000059.3	c.3767A>G	p.H1256R	LOW_COVERAGE	NON_SYNONYMOUS_CODING	MODERATE		unknown,untested
chr13	32913646	rs80359488		TAATTC	T	BRCA2	DEL	NM_000059.3		p.-1719	LOW_COVERAGE	FRAME_SHIFT	HIGH		N/A
chr13	32913651	rs80358740		C	G	BRCA2	SNP	NM_000059.3	c.5159C>G	p.S1720*	LOW_COVERAGE	STOP_GAINED	HIGH		pathogenic,untested
chr13	32913655	rs80359490		CAG	C	BRCA2	DEL	NM_000059.3		p.-1722	LOW_COVERAGE	FRAME_SHIFT	HIGH		pathogenic,untested
chr13	32913656	rs80358741		A	T	BRCA2	SNP	NM_000059.3	c.5164A>T	p.S1722C	LOW_COVERAGE	NON_SYNONYMOUS_CODING	MODERATE		unknown
chr13	32913659	rs80358742		A	C,G	BRCA2	SNP	NM_000059.3	c.5167A>G	p.T1723A	LOW_COVERAGE	NON_SYNONYMOUS_CODING	MODERATE		unknown,untested
chr13	32913662	rs35335654		A	G	BRCA2	SNP	NM_000059.3	c.5170A>G	p.I1724V	LOW_COVERAGE	NON_SYNONYMOUS_CODING	MODERATE		other
chr13	32913663	rs80358743		T	C	BRCA2	SNP	NM_000059.3	c.5171T>C	p.I1724T	LOW_COVERAGE	NON_SYNONYMOUS_CODING	MODERATE		unknown
chr13	32913668	rs80359491		GA	G	BRCA2	DEL	NM_000059.3		p.-1726	LOW_COVERAGE	FRAME_SHIFT	HIGH		pathogenic,untested
chr13	32913674	rs80358744		G	A	BRCA2	SNP	NM_000059.3	c.5182G>A	p.D1728N	LOW_COVERAGE	NON_SYNONYMOUS_CODING	MODERATE		unknown,untested
chr13	32918663	rs276174885		CTTAAAAACATATATGAAATATTTCTTTT	C	BRCA2	DEL	NM_000059.3			LOW_COVERAGE	INTRON	MODIFIER		N/A
chr13	32918671	rs276174884		CAT	C	BRCA2	DEL	NM_000059.3			LOW_COVERAGE	INTRON	MODIFIER		unknown,untested
chr13	32918675	rs81002811		T	A	BRCA2	SNP	NM_000059.3			LOW_COVERAGE	INTRON	MODIFIER		untested,other
chr13	32918676	rs81002865		A	G	BRCA2	SNP	NM_000059.3			LOW_COVERAGE	INTRON	MODIFIER		unknown,untested
chr13	32918681	rs81002821		A	G,T	BRCA2	SNP	NM_000059.3			LOW_COVERAGE	INTRON	MODIFIER		unknown,untested
chr13	32918684	rs81002877		T	A	BRCA2	SNP	NM_000059.3			LOW_COVERAGE	INTRON	MODIFIER		unknown,untested
chr13	32918695	rs80358908		G	T	BRCA2	SNP	NM_000059.3	c.6842G>T	p.G2281V	LOW_COVERAGE	NON_SYNONYMOUS_CODING	MODERATE		unknown,untested
chr13	32918700	rs80358909		C	G	BRCA2	SNP	NM_000059.3	c.6847C>G	p.P2283A	LOW_COVERAGE	NON_SYNONYMOUS_CODING	MODERATE		unknown,untested
chr13	32918701	rs80358910		C	A	BRCA2	SNP	NM_000059.3	c.6848C>A	p.P2283H	LOW_COVERAGE	NON_SYNONYMOUS_CODING	MODERATE		unknown,untested
chr13	32918706	rs56272235		A	G	BRCA2	SNP	NM_000059.3	c.6853A>G	p.I2285V	LOW_COVERAGE	NON_SYNONYMOUS_CODING	MODERATE		unknown,untested,other
chr13	32937633	rs112343538		G	A	BRCA2	SNP	NM_000059.3	c.8294G>A	p.C2765Y	LOW_COVERAGE	NON_SYNONYMOUS_CODING	MODERATE		N/A
chr13	32937635	rs80359705		AC	A	BRCA2	DEL	NM_000059.3		p.-2766	LOW_COVERAGE	FRAME_SHIFT	HIGH		pathogenic,untested
chr13	32937648	rs28897750		C	A	BRCA2	SNP	NM_000059.3	c.8309C>A	p.A2770D	LOW_COVERAGE	NON_SYNONYMOUS_CODING	MODERATE		unknown
chr13	32937656	rs143761565		T	C	BRCA2	SNP	NM_000059.3	c.8317T>C	p.S2773P	LOW_COVERAGE	NON_SYNONYMOUS_CODING	MODERATE		N/A
chr13	32937659	rs80359706		C	CT	BRCA2	INS	NM_000059.3		p.-2774?	LOW_COVERAGE	FRAME_SHIFT	HIGH		pathogenic,untested
chr13	32937661	rs276174904		T	TA	BRCA2	INS	NM_000059.3		p.-2775?	LOW_COVERAGE	FRAME_SHIFT	HIGH		pathogenic
chr13	32937663	rs80359073		T	C,G	BRCA2	SNP	NM_000059.3	c.8324T>G	p.M2775R	LOW_COVERAGE	NON_SYNONYMOUS_CODING	MODERATE		unknown,untested
chr13	32937670	rs80359802		G	A	BRCA2	SNP	NM_000059.3	c.8331G>A	p.K2777	LOW_COVERAGE	SYNONYMOUS_CODING	LOW		unknown,untested
chr13	32937671	rs81002837		G	T	BRCA2	SNP	NM_000059.3			LOW_COVERAGE	SPLICE_SITE_DONOR	HIGH		pathogenic,untested
chr13	32937697	rs199788656		A	G	BRCA2	SNP	NM_000059.3			LOW_COVERAGE	INTRON	MODIFIER		N/A
chr13	32953884	rs81002844		C	G,T	BRCA2	SNP	NM_000059.3			LOW_COVERAGE	INTRON	MODIFIER		pathogenic,untested
chr13	32953885	rs276174916		AGTT	AAA	BRCA2	DEL	NM_000059.3		p.-2985	LOW_COVERAGE	FRAME_SHIFT	HIGH		N/A
chr13	32953892	rs80359734		CTGAG	C	BRCA2	DEL	NM_000059.3		p.-2987	LOW_COVERAGE	FRAME_SHIFT	HIGH		N/A
chr13	32953895	rs80359147		A	G	BRCA2	SNP	NM_000059.3	c.8962A>G	p.S2988G	LOW_COVERAGE	NON_SYNONYMOUS_CODING	MODERATE		unknown,untested
chr13	32953902	rs80359148		G	A	BRCA2	SNP	NM_000059.3	c.8969G>A	p.W2990*	LOW_COVERAGE	STOP_GAINED	HIGH		pathogenic
chr13	32953903	rs80359149		G	A	BRCA2	SNP	NM_000059.3	c.8970G>A	p.W2990*	LOW_COVERAGE	STOP_GAINED	HIGH		pathogenic,untested
chr13	32953905	rs80359150		G	A	BRCA2	SNP	NM_000059.3	c.8972G>A	p.R2991H	LOW_COVERAGE	NON_SYNONYMOUS_CODING	MODERATE		untested,other
chr13	32953905	rs80359736		GTCCATCATCAGATTTATATTCTCTGTTAACAGAAGGAAAGAGATACAGAATTTATCATCTTGCAACTTCAAAATCTAAAAGTAAATCTGAAAGAGCTAACATACAGTTAGCAGCGACAAAAAAAAC	G	BRCA2	DEL	NM_000059.3		p.RPSSDLYSLLTEGKRYRIYHLATSKSKSKSERANIQLAATKKT2991R	LOW_COVERAGE	CODON_DELETION	MODERATE		N/A
chr13	32953912	rs80359737		ATCAG	A	BRCA2	DEL	NM_000059.3		p.-2994	LOW_COVERAGE	FRAME_SHIFT	HIGH		pathogenic,untested
chr13	32953930	rs80359804		G	A	BRCA2	SNP	NM_000059.3	c.8997G>A	p.L2999	LOW_COVERAGE	SYNONYMOUS_CODING	LOW		unknown,untested
chr13	32953932	rs80359151		T	A	BRCA2	SNP	NM_000059.3	c.8999T>A	p.L3000*	LOW_COVERAGE	STOP_GAINED	HIGH		pathogenic,untested
chr13	32953937	rs80359152		G	A	BRCA2	SNP	NM_000059.3	c.9004G>A	p.E3002K	LOW_COVERAGE	NON_SYNONYMOUS_CODING	MODERATE		untested,other
chr13	32953939	rs80359153		A	T	BRCA2	SNP	NM_000059.3	c.9006A>T	p.E3002D	LOW_COVERAGE	NON_SYNONYMOUS_CODING	MODERATE		other,probable-pathogenic
chr13	32953947	rs80359739		GAT	G	BRCA2	DEL	NM_000059.3		p.-3005	LOW_COVERAGE	FRAME_SHIFT	HIGH		pathogenic
chr13	32953947	rs80359740		GAT	G	BRCA2	DEL	NM_000059.3		p.-3005	LOW_COVERAGE	FRAME_SHIFT	HIGH		N/A
chr13	32953951	rs80359154		C	A	BRCA2	SNP	NM_000059.3	c.9018C>A	p.Y3006*	LOW_COVERAGE	STOP_GAINED	HIGH		pathogenic,untested
chr13	32972254	rs376783622		G	C	BRCA2	SNP	NM_000059.3			LOW_COVERAGE	INTRON	MODIFIER		N/A
chr13	32972259	rs369703703		T	A	BRCA2	SNP	NM_000059.3			LOW_COVERAGE	INTRON	MODIFIER		N/A
chr13	32972260	rs373472929		A	G	BRCA2	SNP	NM_000059.3			LOW_COVERAGE	INTRON	MODIFIER		N/A
chr13	32972279	rs56177715		C	T	BRCA2	SNP	NM_000059.3			LOW_COVERAGE	INTRON	MODIFIER		untested,other
chr13	32972280	rs11571830		G	A	BRCA2	SNP	NM_000059.3			LOW_COVERAGE	INTRON	MODIFIER		untested,non-pathogenic
chr13	32972286	rs276174929		A	AT	BRCA2	INS	NM_000059.3			LOW_COVERAGE	INTRON	MODIFIER		unknown
chr13	32972291	rs81002857		T	C	BRCA2	SNP	NM_000059.3			LOW_COVERAGE	INTRON	MODIFIER		unknown,untested
chr13	32972294	rs67376267		A	AT	BRCA2	INS	NM_000059.3			LOW_COVERAGE	INTRON	MODIFIER		N/A
chr13	32972297	rs81002895		A	G	BRCA2	SNP	NM_000059.3			LOW_COVERAGE	SPLICE_SITE_ACCEPTOR	HIGH		pathogenic,untested
chr13	32972308	rs80359236		C	T	BRCA2	SNP	NM_000059.3	c.9658C>T	p.P3220S	LOW_COVERAGE	NON_SYNONYMOUS_CODING	MODERATE		unknown,untested
chr13	32972315	rs80359772		GT	G	BRCA2	DEL	NM_000059.3		p.-3222	LOW_COVERAGE	FRAME_SHIFT	HIGH		pathogenic,untested
chr13	32972320	rs374321381		A	T	BRCA2	SNP	NM_000059.3	c.9670A>T	p.I3224L	LOW_COVERAGE	NON_SYNONYMOUS_CODING	MODERATE		N/A
chr13	32972321	rs80359773		T	TA	BRCA2	INS	NM_000059.3		p.-3224?	LOW_COVERAGE	FRAME_SHIFT	HIGH		pathogenic
chr13	32972324	rs80359774		AT	A	BRCA2	DEL	NM_000059.3		p.-3225	LOW_COVERAGE	FRAME_SHIFT	HIGH		pathogenic,untested
chr13	32972327	rs80359237		A	G	BRCA2	SNP	NM_000059.3	c.9677A>G	p.Y3226C	LOW_COVERAGE	NON_SYNONYMOUS_CODING	MODERATE		unknown,untested
chr13	32972340	rs80359238		A	T	BRCA2	SNP	NM_000059.3	c.9690A>T	p.L3230F	LOW_COVERAGE	NON_SYNONYMOUS_CODING	MODERATE		unknown,untested
chr13	32972346	rs80359775		TTGTA	T	BRCA2	DEL	NM_000059.3		p.-3233	LOW_COVERAGE	FRAME_SHIFT	HIGH		N/A
chr13	48916683	rs200537722		C	T	RB1	SNP	NM_000321.2			LOW_COVERAGE	INTRON	MODIFIER		N/A
chr13	48916736	rs371655281		G	A	RB1	SNP	NM_000321.2	c.266G>A	p.G89E	LOW_COVERAGE	NON_SYNONYMOUS_CODING	MODERATE		N/A
chr13	48916793	rs376408183		T	C	RB1	SNP	NM_000321.2	c.323T>C	p.V108A	LOW_COVERAGE	NON_SYNONYMOUS_CODING	MODERATE		N/A
chr13	48916811	rs139673557		C	T	RB1	SNP	NM_000321.2	c.341C>T	p.S114L	LOW_COVERAGE	NON_SYNONYMOUS_CODING	MODERATE		N/A
chr13	48919191	rs377666789		CT	C	RB1	DEL	NM_000321.2			LOW_COVERAGE	INTRON	MODIFIER		N/A
chr13	48919232	rs3092900		A	C	RB1	SNP	NM_000321.2	c.397A>C	p.N133H	LOW_COVERAGE	NON_SYNONYMOUS_CODING	MODERATE		N/A
chr13	48919244	rs121913296		G	T	RB1	SNP	NM_000321.2	c.409G>T	p.E137*	LOW_COVERAGE	STOP_GAINED	HIGH		other
chr13	48919244	rs66936947		G	GA	RB1	INS	NM_000321.2		p.-137?	LOW_COVERAGE	FRAME_SHIFT	HIGH		N/A
chr13	48919246	rs3092902		A	T	RB1	SNP	NM_000321.2	c.411A>T	p.E137D	LOW_COVERAGE	NON_SYNONYMOUS_CODING	MODERATE		unknown
chr13	48923148	rs121913298		T	A	RB1	SNP	NM_000321.2	c.596T>A	p.L199*	LOW_COVERAGE	STOP_GAINED	HIGH		N/A
chr13	48923177	rs66464450		AT	A	RB1	DEL	NM_000321.2			LOW_COVERAGE	INTRON	MODIFIER		N/A
chr13	48923190	rs67941527		AT	A	RB1	DEL	NM_000321.2			LOW_COVERAGE	INTRON	MODIFIER		N/A
chr13	48947542	rs146897002		A	T	RB1	SNP	NM_000321.2	c.1129A>T	p.T377S	LOW_COVERAGE	NON_SYNONYMOUS_CODING	MODERATE		N/A
chr13	48955314	rs373846570		A	G	RB1	SNP	NM_000321.2			LOW_COVERAGE	INTRON	MODIFIER		N/A
chr13	48955319	rs11351399		CA	C	RB1	DEL	NM_000321.2			LOW_COVERAGE	INTRON	MODIFIER		N/A
chr13	48955327	rs140363907		T	A	RB1	SNP	NM_000321.2			LOW_COVERAGE	INTRON	MODIFIER		N/A
chr13	48955342	rs144996130		T	G	RB1	SNP	NM_000321.2			LOW_COVERAGE	INTRON	MODIFIER		N/A
chr13	48955363	rs148580581		CT	C	RB1	DEL	NM_000321.2			LOW_COVERAGE	INTRON	MODIFIER		N/A
chr13	48955374	rs201020747		C	A	RB1	SNP	NM_000321.2			LOW_COVERAGE	INTRON	MODIFIER		N/A
chr13	48955395	rs146801558		A	T	RB1	SNP	NM_000321.2	c.1511A>T	p.Q504L	LOW_COVERAGE	NON_SYNONYMOUS_CODING	MODERATE		N/A
chr13	48955396	rs140500741		G	A	RB1	SNP	NM_000321.2	c.1512G>A	p.Q504	LOW_COVERAGE	SYNONYMOUS_CODING	LOW		N/A
chr13	48955415	rs145729675		G	A	RB1	SNP	NM_000321.2	c.1531G>A	p.D511N	LOW_COVERAGE	NON_SYNONYMOUS_CODING	MODERATE		N/A
chr13	49033812	rs201697122		T	C	RB1	SNP	NM_000321.2			LOW_COVERAGE	INTRON	MODIFIER		N/A
chr13	49033817	rs371894780		C	T	RB1	SNP	NM_000321.2			LOW_COVERAGE	INTRON	MODIFIER		N/A
chr13	49033818	rs200501806		C	T	RB1	SNP	NM_000321.2			LOW_COVERAGE	INTRON	MODIFIER		N/A
chr13	49033829	rs142509759		C	T	RB1	SNP	NM_000321.2	c.1966C>T	p.R656W	LOW_COVERAGE	NON_SYNONYMOUS_CODING	MODERATE		unknown
chr13	49033830	rs202031219		G	A	RB1	SNP	NM_000321.2	c.1967G>A	p.R656Q	LOW_COVERAGE	NON_SYNONYMOUS_CODING	MODERATE		N/A
chr13	49033835	rs202119986		G	A	RB1	SNP	NM_000321.2	c.1972G>A	p.A658T	LOW_COVERAGE	NON_SYNONYMOUS_CODING	MODERATE		N/A
chr13	49033842	rs121913299		TCCGG	T	RB1	DEL	NM_000321.2		p.-660	LOW_COVERAGE	FRAME_SHIFT	HIGH		N/A
chr13	49033844	rs137853294		C	T	RB1	SNP	NM_000321.2	c.1981C>T	p.R661W	LOW_COVERAGE	NON_SYNONYMOUS_CODING	MODERATE		pathogenic
chr13	49047524	rs374157786		G	A	RB1	SNP	NM_000321.2	c.2518G>A	p.G840R	NO_COVERAGE	NON_SYNONYMOUS_CODING	MODERATE		N/A
chr13	49047564	rs200176589		T	C	RB1	SNP	NM_000321.2			NO_COVERAGE	INTRON	MODIFIER		N/A
chr13	49047572	rs374198075		A	G	RB1	SNP	NM_000321.2			NO_COVERAGE	INTRON	MODIFIER		N/A
chr13	49047594	rs181519914		A	G	RB1	SNP	NM_000321.2			NO_COVERAGE	INTRON	MODIFIER		N/A
chr13	103506218	rs77569659		A	C	BIVM-ERCC5	SNP	NM_001204425.1	c.1738A>C	p.K580Q	LOW_COVERAGE	NON_SYNONYMOUS_CODING	MODERATE		N/A
chr13	103506220	rs147181939		A	G	BIVM-ERCC5	SNP	NM_001204425.1	c.1740A>G	p.K580	LOW_COVERAGE	SYNONYMOUS_CODING	LOW		N/A
chr13	103508426	rs369013428		A	G	BIVM-ERCC5	SNP	NM_001204425.1	c.1854A>G	p.E618	LOW_COVERAGE	SYNONYMOUS_CODING	LOW		N/A
chr13	103508434	rs36034203		A	AC	BIVM-ERCC5	INS	NM_001204425.1		p.-621?	LOW_COVERAGE	FRAME_SHIFT	HIGH		N/A
chr13	103508434	rs59731086		A	G	BIVM-ERCC5	SNP	NM_001204425.1	c.1862A>G	p.E621G	LOW_COVERAGE	NON_SYNONYMOUS_CODING	MODERATE		N/A
chr13	103508444	rs142884592		T	C	BIVM-ERCC5	SNP	NM_001204425.1	c.1872T>C	p.N624	LOW_COVERAGE	SYNONYMOUS_CODING	LOW		N/A
chr13	103508460	rs121434573		C	T	BIVM-ERCC5	SNP	NM_001204425.1	c.1888C>T	p.Q630*	LOW_COVERAGE	STOP_GAINED	HIGH		pathogenic
chr13	103508504	rs55996137		T	TCATGTC	ERCC5	INS	NM_000123.3			LOW_COVERAGE	INTRON	MODIFIER		N/A
chr13	103510650	rs151061520		C	T	BIVM-ERCC5	SNP	NM_001204425.1	c.1916C>T	p.A639V	LOW_COVERAGE	NON_SYNONYMOUS_CODING	MODERATE		N/A
chr13	103510651	rs374538522		G	A	BIVM-ERCC5	SNP	NM_001204425.1	c.1917G>A	p.A639	LOW_COVERAGE	SYNONYMOUS_CODING	LOW		N/A
chr13	103510666	rs376691349		T	C	BIVM-ERCC5	SNP	NM_001204425.1	c.1932T>C	p.S644	LOW_COVERAGE	SYNONYMOUS_CODING	LOW		N/A
chr13	103510672	rs376756832		C	T	BIVM-ERCC5	SNP	NM_001204425.1	c.1938C>T	p.D646	LOW_COVERAGE	SYNONYMOUS_CODING	LOW		N/A
chr13	103510688	rs141369732		C	G	BIVM-ERCC5	SNP	NM_001204425.1	c.1954C>G	p.P652A	LOW_COVERAGE	NON_SYNONYMOUS_CODING	MODERATE		N/A
chr13	103510736	rs56255799		C	T	BIVM-ERCC5	SNP	NM_001204425.1	c.2002C>T	p.R668C	LOW_COVERAGE	NON_SYNONYMOUS_CODING	MODERATE		N/A
chr13	103510737	rs146833751		G	A	BIVM-ERCC5	SNP	NM_001204425.1	c.2003G>A	p.R668H	LOW_COVERAGE	NON_SYNONYMOUS_CODING	MODERATE		N/A
chr13	103515301	rs60682853		A	G	ERCC5	SNP	NM_000123.3	c.1802A>G	p.E601G	LOW_COVERAGE	NON_SYNONYMOUS_CODING	MODERATE		N/A
chr13	103515309	rs373893754		G	T	ERCC5	SNP	NM_000123.3	c.1810G>T	p.V604L	LOW_COVERAGE	NON_SYNONYMOUS_CODING	MODERATE		N/A
chr13	103515325	rs371842233		A	T	ERCC5	SNP	NM_000123.3	c.1826A>T	p.K609I	LOW_COVERAGE	NON_SYNONYMOUS_CODING	MODERATE		N/A
chr13	103515351	rs375506595		A	G	ERCC5	SNP	NM_000123.3	c.1852A>G	p.I618V	LOW_COVERAGE	NON_SYNONYMOUS_CODING	MODERATE		N/A
chr13	103518620	rs201744259		G	C	ERCC5	SNP	NM_000123.3	c.2208G>C	p.L736F	NO_COVERAGE	NON_SYNONYMOUS_CODING	MODERATE		N/A
chr13	103519218	rs367668237		A	G	ERCC5	SNP	NM_000123.3			LOW_COVERAGE	INTRON	MODIFIER		N/A
chr13	103524732	rs142856022		C	A	ERCC5	SNP	NM_000123.3	c.2863C>A	p.L955I	LOW_COVERAGE	NON_SYNONYMOUS_CODING	MODERATE		N/A
chr13	103524734	rs150671111		C	T	ERCC5	SNP	NM_000123.3	c.2865C>T	p.L955	LOW_COVERAGE	SYNONYMOUS_CODING	LOW		N/A
chr13	103524746	rs41281674		A	C	ERCC5	SNP	NM_000123.3	c.2877A>C	p.R959S	LOW_COVERAGE	NON_SYNONYMOUS_CODING	MODERATE		N/A
chr13	103524747	rs121434570		G	T	ERCC5	SNP	NM_000123.3	c.2878G>T	p.E960*	LOW_COVERAGE	STOP_GAINED	HIGH		pathogenic
chr13	103524762	rs4150360		C	T	ERCC5	SNP	NM_000123.3			LOW_COVERAGE	INTRON	MODIFIER		N/A
chr13	103524796	rs182803711		G	A,C	ERCC5	SNP	NM_000123.3			LOW_COVERAGE	INTRON	MODIFIER		N/A
chr13	103527869	rs148856875		C	T	BIVM-ERCC5	SNP	NM_001204425.1	c.4539C>T	p.G1513	LOW_COVERAGE	SYNONYMOUS_CODING	LOW		N/A
chr14	95557284	rs145140220		A	G	DICER1	SNP	NM_177438.2			LOW_COVERAGE	INTRON	MODIFIER		N/A
chr14	95557314	rs377460248		C	T	DICER1	SNP	NM_177438.2			LOW_COVERAGE	INTRON	MODIFIER		N/A
chr14	95557328	rs373128565		T	C	DICER1	SNP	NM_177438.2			LOW_COVERAGE	INTRON	MODIFIER		N/A
chr14	95562610	rs201415999		G	A	DICER1	SNP	NM_177438.2	c.4647C>T	p.H1549	LOW_COVERAGE	SYNONYMOUS_CODING	LOW		N/A
chr14	95562682	rs189516161		C	T	DICER1	SNP	NM_177438.2	c.4575G>A	p.V1525	LOW_COVERAGE	SYNONYMOUS_CODING	LOW		N/A
chr14	95562692	rs113234676		T	C	DICER1	SNP	NM_177438.2	c.4565A>G	p.D1522G	LOW_COVERAGE	NON_SYNONYMOUS_CODING	MODERATE		N/A
chr14	95595789	rs370338997		A	G	DICER1	SNP	NM_177438.2			LOW_COVERAGE	INTRON	MODIFIER		N/A
chr14	95595803	rs200212137		G	A	DICER1	SNP	NM_177438.2			LOW_COVERAGE	INTRON	MODIFIER		N/A
chr14	95595806	rs377208116		T	C	DICER1	SNP	NM_177438.2			LOW_COVERAGE	INTRON	MODIFIER		N/A
chr14	95595847	rs147505764		A	G	DICER1	SNP	NM_177438.2	c.696T>C	p.S232	LOW_COVERAGE	SYNONYMOUS_CODING	LOW		N/A
chr14	95599077	rs191668077		G	T	DICER1	SNP	NM_177438.2			NO_COVERAGE	INTRON	MODIFIER		N/A
chr14	95599082	rs145668634		T	C	DICER1	SNP	NM_177438.2			NO_COVERAGE	INTRON	MODIFIER		N/A
chr14	95599798	rs200884347		A	G	DICER1	SNP	NM_177438.2			LOW_COVERAGE	START_GAINED	LOW		N/A
chr14	95599815	rs370105837		T	C	DICER1	SNP	NM_177438.2			LOW_COVERAGE	UTR_5_PRIME	MODIFIER		N/A
chr15	40462326	rs113437650		G	A	BUB1B	SNP	NM_001211.5			LOW_COVERAGE	INTRON	MODIFIER		N/A
chr15	40462349	rs370352952		A	T	BUB1B	SNP	NM_001211.5			LOW_COVERAGE	INTRON	MODIFIER		N/A
chr15	40462368	rs377039578		A	T	BUB1B	SNP	NM_001211.5			LOW_COVERAGE	INTRON	MODIFIER		N/A
chr15	40462383	rs66540903		GT	G	BUB1B	DEL	NM_001211.5			LOW_COVERAGE	INTRON	MODIFIER		N/A
chr15	40462401	rs372984239		T	C	BUB1B	SNP	NM_001211.5			LOW_COVERAGE	INTRON	MODIFIER		N/A
chr15	40462915	rs200649885		A	C	BUB1B	SNP	NM_001211.5			LOW_COVERAGE	INTRON	MODIFIER		N/A
chr15	40462937	rs191822765		T	C	BUB1B	SNP	NM_001211.5			LOW_COVERAGE	INTRON	MODIFIER		N/A
chr15	40462944	rs369093501		G	T	BUB1B	SNP	NM_001211.5			LOW_COVERAGE	INTRON	MODIFIER		N/A
chr15	40476035	rs68167836		G	GA	BUB1B	INS	NM_001211.5		p.-235?	LOW_COVERAGE	FRAME_SHIFT	HIGH		N/A
chr15	40488670	rs185390783		T	G	BUB1B	SNP	NM_001211.5			LOW_COVERAGE	INTRON	MODIFIER		N/A
chr15	40488736	rs200485522		G	A	BUB1B	SNP	NM_001211.5			LOW_COVERAGE	INTRON	MODIFIER		N/A
chr15	40488753	rs370655726		T	A	BUB1B	SNP	NM_001211.5	c.1066T>A	p.C356S	LOW_COVERAGE	NON_SYNONYMOUS_CODING	MODERATE		N/A
chr15	40500853	rs143559902		C	G	BUB1B	SNP	NM_001211.5	c.2025C>G	p.D675E	NO_COVERAGE	NON_SYNONYMOUS_CODING	MODERATE		N/A
chr15	40500900	rs200060772		C	T	BUB1B	SNP	NM_001211.5	c.2072C>T	p.S691L	LOW_COVERAGE	NON_SYNONYMOUS_CODING	MODERATE		N/A
chr15	40501827	rs184547362		C	A	BUB1B	SNP	NM_001211.5			LOW_COVERAGE	INTRON	MODIFIER		N/A
chr16	2129435	rs375837026		T	G	TSC2	SNP	NM_001114382.1			LOW_COVERAGE	INTRON	MODIFIER		N/A
chr16	3778484	rs73491896		C	T	CREBBP	SNP	NM_004380.2	c.6564G>A	p.Q2188	LOW_COVERAGE	SYNONYMOUS_CODING	LOW		non-pathogenic
chr16	3778547	rs143030370		C	T	CREBBP	SNP	NM_004380.2	c.6501G>A	p.Q2167	LOW_COVERAGE	SYNONYMOUS_CODING	LOW		N/A
chr16	3778580	rs375873200		T	C	CREBBP	SNP	NM_004380.2	c.6468A>G	p.P2156	LOW_COVERAGE	SYNONYMOUS_CODING	LOW		N/A
chr16	3778591	rs370693698		C	T	CREBBP	SNP	NM_004380.2	c.6457G>A	p.G2153S	LOW_COVERAGE	NON_SYNONYMOUS_CODING	MODERATE		N/A
chr16	3778598	rs371497730		C	T	CREBBP	SNP	NM_004380.2	c.6450G>A	p.P2150	LOW_COVERAGE	SYNONYMOUS_CODING	LOW		N/A
chr16	3778603	rs147448293		C	T	CREBBP	SNP	NM_004380.2	c.6445G>A	p.V2149M	LOW_COVERAGE	NON_SYNONYMOUS_CODING	MODERATE		N/A
chr16	3778604	rs148539895		G	A	CREBBP	SNP	NM_004380.2	c.6444C>T	p.G2148	LOW_COVERAGE	SYNONYMOUS_CODING	LOW		N/A
chr16	3781491	rs370472097		G	A	CREBBP	SNP	NM_004380.2			LOW_COVERAGE	INTRON	MODIFIER		N/A
chr16	3781529	rs3025677		T	A	CREBBP	SNP	NM_004380.2			LOW_COVERAGE	INTRON	MODIFIER		N/A
chr16	3781535	rs184307159		C	T	CREBBP	SNP	NM_004380.2			LOW_COVERAGE	INTRON	MODIFIER		N/A
chr16	3808052	rs75459669		TA	T,TAA	CREBBP	DEL	NM_004380.2			NO_COVERAGE	INTRON	MODIFIER		N/A
chr16	3808078	rs73493530		A	T	CREBBP	SNP	NM_004380.2			NO_COVERAGE	INTRON	MODIFIER		N/A
chr16	3831187	rs130018		T	A	CREBBP	SNP	NM_004380.2			LOW_COVERAGE	INTRON	MODIFIER		non-pathogenic
chr16	3831209	rs371134537		T	C	CREBBP	SNP	NM_004380.2	c.1672A>G	p.T558A	LOW_COVERAGE	NON_SYNONYMOUS_CODING	MODERATE		N/A
chr16	3831230	rs61753381		G	T	CREBBP	SNP	NM_004380.2	c.1651C>A	p.L551I	LOW_COVERAGE	NON_SYNONYMOUS_CODING	MODERATE		non-pathogenic
chr16	3831248	rs371285951		A	G	CREBBP	SNP	NM_004380.2	c.1633T>C	p.L545	LOW_COVERAGE	SYNONYMOUS_CODING	LOW		N/A
chr16	3833006	rs56979498		T	G	CREBBP	SNP	NM_004380.2			LOW_COVERAGE	INTRON	MODIFIER		N/A
chr16	9923439	rs372324916		G	A	GRIN2A	SNP	NM_001134408.1	c.1848C>T	p.S616	LOW_COVERAGE	SYNONYMOUS_CODING	LOW		N/A
chr16	9923445	rs138236719		A	G	GRIN2A	SNP	NM_001134408.1	c.1842T>C	p.N614	LOW_COVERAGE	SYNONYMOUS_CODING	LOW		N/A
chr16	9923501	rs372504185		C	T	GRIN2A	SNP	NM_001134408.1	c.1786G>A	p.G596R	LOW_COVERAGE	NON_SYNONYMOUS_CODING	MODERATE		N/A
chr16	9923507	rs367543140		G	A	GRIN2A	SNP	NM_001134408.1	c.1780C>T	p.P594S	LOW_COVERAGE	NON_SYNONYMOUS_CODING	MODERATE		untested
chr16	50816398	rs377444846		A	G	CYLD	SNP	NM_015247.2			NO_COVERAGE	INTRON	MODIFIER		N/A
chr16	50816414	rs371247641		C	T	CYLD	SNP	NM_015247.2			NO_COVERAGE	INTRON	MODIFIER		N/A
chr16	50816437	rs72210875		G	GGT,GTG	CYLD	INS	NM_015247.2			NO_COVERAGE	INTRON	MODIFIER		N/A
chr16	50816452	rs200771608		T	TGC	CYLD	INS	NM_015247.2			NO_COVERAGE	INTRON	MODIFIER		N/A
chr16	50816452	rs58882123		T	TGC	CYLD	INS	NM_015247.2			NO_COVERAGE	INTRON	MODIFIER		N/A
chr16	50825532	rs373971257		A	C	CYLD	SNP	NM_015247.2	c.2172A>C	p.K724N	LOW_COVERAGE	NON_SYNONYMOUS_CODING	MODERATE		N/A
chr16	68835822	rs367860430		T	A	CDH1	SNP	NM_004360.3			LOW_COVERAGE	INTRON	MODIFIER		N/A
chr16	68835823	rs33932809		C	T	CDH1	SNP	NM_004360.3			LOW_COVERAGE	INTRON	MODIFIER		N/A
chr16	68835872	rs33932753		C	A	CDH1	SNP	NM_004360.3			LOW_COVERAGE	INTRON	MODIFIER		N/A
chr16	68835874	rs369327990		T	C	CDH1	SNP	NM_004360.3			LOW_COVERAGE	INTRON	MODIFIER		N/A
chr16	68835885	rs33983707		G	A	CDH1	SNP	NM_004360.3			LOW_COVERAGE	INTRON	MODIFIER		N/A
chr16	68835912	rs35695180		T	C	CDH1	SNP	NM_004360.3			LOW_COVERAGE	INTRON	MODIFIER		N/A
chr17	7578376	rs150607408		C	T	TP53	SNP	NM_001126117.1	c.158G>A	p.S53N	LOW_COVERAGE	NON_SYNONYMOUS_CODING	MODERATE		N/A
chr17	7579607	rs374547451		A	G	TP53	SNP	NM_001126117.1			LOW_COVERAGE	UPSTREAM	MODIFIER		N/A
chr17	7579705	rs201753350		C	T	TP53	SNP	NM_001126114.2	c.91G>A	p.V31I	LOW_COVERAGE	NON_SYNONYMOUS_CODING	MODERATE		N/A
chr17	7579706	rs370992294		G	A	TP53	SNP	NM_001126114.2	c.90C>T	p.N30	LOW_COVERAGE	SYNONYMOUS_CODING	LOW		N/A
chr17	12016654	rs200798818		G	T	MAP2K4	SNP	NM_003010.2	c.790G>T	p.A264S	LOW_COVERAGE	NON_SYNONYMOUS_CODING	MODERATE		N/A
chr17	12016656	rs138304516		T	C	MAP2K4	SNP	NM_003010.2	c.792T>C	p.A264	LOW_COVERAGE	SYNONYMOUS_CODING	LOW		N/A
chr17	12016662	rs76726054		T	G	MAP2K4	SNP	NM_003010.2	c.798T>G	p.C266W	LOW_COVERAGE	NON_SYNONYMOUS_CODING	MODERATE		N/A
chr17	12016688	rs148027359		A	G	MAP2K4	SNP	NM_003010.2			LOW_COVERAGE	INTRON	MODIFIER		N/A
chr17	12016705	rs376928064		T	C	MAP2K4	SNP	NM_003010.2			LOW_COVERAGE	INTRON	MODIFIER		N/A
chr17	29490251	rs112860408		G	T	NF1	SNP	NM_001128147.2	c.336G>T	p.Q112H	LOW_COVERAGE	NON_SYNONYMOUS_CODING	MODERATE		N/A
chr17	29490255	rs7207410		C	T	NF1	SNP	NM_001128147.2	c.340C>T	p.L114	LOW_COVERAGE	SYNONYMOUS_CODING	LOW		N/A
chr17	29490265	rs199474731		T	G	NF1	SNP	NM_001128147.2	c.350T>G	p.I117S	LOW_COVERAGE	NON_SYNONYMOUS_CODING	MODERATE		untested
chr17	29528504	rs267606603		G	A	NF1	SNP	NM_001128147.2			LOW_COVERAGE	SPLICE_SITE_DONOR	HIGH		pathogenic
chr17	29528522	rs373341575		G	C	NF1	SNP	NM_001128147.2			LOW_COVERAGE	INTRON	MODIFIER		N/A
chr17	29528562	rs17885375		G	A	NF1	SNP	NM_001128147.2			LOW_COVERAGE	INTRON	MODIFIER		N/A
chr17	29550473	rs199474774		T	G	NF1	SNP	NM_001042492.2	c.1733T>G	p.L578R	LOW_COVERAGE	NON_SYNONYMOUS_CODING	MODERATE		untested
chr17	29550482	rs199474759		T	C	NF1	SNP	NM_001042492.2	c.1742T>C	p.I581T	LOW_COVERAGE	NON_SYNONYMOUS_CODING	MODERATE		untested
chr17	29550488	rs199474760		A	G	NF1	SNP	NM_001042492.2	c.1748A>G	p.K583R	LOW_COVERAGE	NON_SYNONYMOUS_CODING	MODERATE		untested
chr17	29556831	rs374333933		A	T	NF1	SNP	NM_001042492.2			LOW_COVERAGE	INTRON	MODIFIER		N/A
chr17	29556837	rs17880825		T	C	NF1	SNP	NM_001042492.2			LOW_COVERAGE	INTRON	MODIFIER		N/A
chr17	29556838	rs371120423		T	G	NF1	SNP	NM_001042492.2			LOW_COVERAGE	INTRON	MODIFIER		N/A
chr17	29556905	rs199474749		T	G	NF1	SNP	NM_001042492.2	c.2903T>G	p.M968R	LOW_COVERAGE	NON_SYNONYMOUS_CODING	MODERATE		untested
chr17	29557830	rs377623497		G	C	NF1	SNP	NM_001042492.2			LOW_COVERAGE	INTRON	MODIFIER		N/A
chr17	29557831	rs373925646		C	T	NF1	SNP	NM_001042492.2			LOW_COVERAGE	INTRON	MODIFIER		N/A
chr17	29557856	rs201550230		A	G	NF1	SNP	NM_001042492.2			LOW_COVERAGE	INTRON	MODIFIER		N/A
chr17	29585424	rs137854554		A	T	NF1	SNP	NM_001042492.2	c.4236A>T	p.R1412S	LOW_COVERAGE	NON_SYNONYMOUS_CODING	MODERATE		pathogenic
chr17	29585440	rs369345045		A	G	NF1	SNP	NM_001042492.2	c.4252A>G	p.I1418V	LOW_COVERAGE	NON_SYNONYMOUS_CODING	MODERATE		N/A
chr17	29585451	rs201648604		G	A	NF1	SNP	NM_001042492.2	c.4263G>A	p.P1421	LOW_COVERAGE	SYNONYMOUS_CODING	LOW		N/A
chr17	29585452	rs17884349		T	C	NF1	SNP	NM_001042492.2	c.4264T>C	p.Y1422H	LOW_COVERAGE	NON_SYNONYMOUS_CODING	MODERATE		N/A
chr17	29585457	rs17886566		A	G	NF1	SNP	NM_001042492.2	c.4269A>G	p.E1423	LOW_COVERAGE	SYNONYMOUS_CODING	LOW		N/A
chr17	29585478	rs373086572		G	A	NF1	SNP	NM_001042492.2	c.4290G>A	p.K1430	LOW_COVERAGE	SYNONYMOUS_CODING	LOW		N/A
chr17	29664354	rs370220255		C	A	NF1	SNP	NM_001042492.2			LOW_COVERAGE	INTRON	MODIFIER		N/A
chr17	29664383	rs374014162		C	T	NF1	SNP	NM_001042492.2			LOW_COVERAGE	INTRON	MODIFIER		N/A
chr17	29664432	rs66727790		A	AC	NF1	INS	NM_001042492.2		p.-2159?	LOW_COVERAGE	FRAME_SHIFT	HIGH		N/A
chr17	29664448	rs137854551		C	A	NF1	SNP	NM_001042492.2	c.6490C>A	p.L2164M	LOW_COVERAGE	NON_SYNONYMOUS_CODING	MODERATE		pathogenic
chr17	29665805	rs74601006		A	C	NF1	SNP	NM_001042492.2	c.6903A>C	p.L2301F	LOW_COVERAGE	NON_SYNONYMOUS_CODING	MODERATE		N/A
chr17	29665828	rs370402788		T	C	NF1	SNP	NM_001042492.2			LOW_COVERAGE	INTRON	MODIFIER		N/A
chr17	29665829	rs368541645		T	C	NF1	SNP	NM_001042492.2			LOW_COVERAGE	INTRON	MODIFIER		N/A
chr17	29665838	rs371470834		G	A	NF1	SNP	NM_001042492.2			LOW_COVERAGE	INTRON	MODIFIER		N/A
chr17	29665850	rs373381844		A	G	NF1	SNP	NM_001042492.2			LOW_COVERAGE	INTRON	MODIFIER		N/A
chr17	29665852	rs113044277		T	C	NF1	SNP	NM_001042492.2			LOW_COVERAGE	INTRON	MODIFIER		N/A
chr17	29665863	rs188244160		A	G	NF1	SNP	NM_001042492.2			LOW_COVERAGE	INTRON	MODIFIER		N/A
chr17	29667627	rs371581213		G	A	NF1	SNP	NM_001042492.2	c.7026G>A	p.L2342	LOW_COVERAGE	SYNONYMOUS_CODING	LOW		N/A
chr17	29667646	rs56013763		C	G,T	NF1	SNP	NM_001042492.2	c.7045C>T	p.R2349C	LOW_COVERAGE	NON_SYNONYMOUS_CODING	MODERATE		N/A
chr17	29667659	rs9891398		A	C	NF1	SNP	NM_001042492.2	c.7058A>C	p.D2353A	LOW_COVERAGE	NON_SYNONYMOUS_CODING	MODERATE		N/A
chr17	29667663	rs184142864		G	A	NF1	SNP	NM_001042492.2	c.7062G>A	p.K2354	LOW_COVERAGE	SYNONYMOUS_CODING	LOW		N/A
chr17	29667693	rs66677422		AT	A	NF1	DEL	NM_001042492.2			LOW_COVERAGE	INTRON	MODIFIER		N/A
chr17	29667698	rs368354031		T	A	NF1	SNP	NM_001042492.2			LOW_COVERAGE	INTRON	MODIFIER		N/A
chr17	29677273	rs143474365		A	G	NF1	SNP	NM_001042492.2	c.7394A>G	p.D2465G	LOW_COVERAGE	NON_SYNONYMOUS_CODING	MODERATE		unknown
chr17	29677281	rs151211377		A	G	NF1	SNP	NM_001042492.2	c.7402A>G	p.M2468V	LOW_COVERAGE	NON_SYNONYMOUS_CODING	MODERATE		N/A
chr17	29677289	rs17881903		T	C	NF1	SNP	NM_001042492.2	c.7410T>C	p.N2470	LOW_COVERAGE	SYNONYMOUS_CODING	LOW		N/A
chr17	29677307	rs181397225		T	C	NF1	SNP	NM_001042492.2	c.7428T>C	p.Y2476	LOW_COVERAGE	SYNONYMOUS_CODING	LOW		N/A
chr17	29677318	rs371151718		A	G	NF1	SNP	NM_001042492.2	c.7439A>G	p.H2480R	LOW_COVERAGE	NON_SYNONYMOUS_CODING	MODERATE		N/A
chr17	29677344	rs376147282		G	T	NF1	SNP	NM_001042492.2			LOW_COVERAGE	INTRON	MODIFIER		N/A
chr17	29677353	rs142843549		T	C	NF1	SNP	NM_001042492.2			LOW_COVERAGE	INTRON	MODIFIER		N/A
chr17	29677357	rs17881641		A	G	NF1	SNP	NM_001042492.2			LOW_COVERAGE	INTRON	MODIFIER		N/A
chr17	29689412	rs112353738		G	T	NF1	SNP	NM_001042492.2			LOW_COVERAGE	INTRON	MODIFIER		N/A
chr17	29689430	rs7502834		G	A	NF1	SNP	NM_001042492.2			LOW_COVERAGE	INTRON	MODIFIER		N/A
chr17	29689482	rs185321208		G	A	NF1	SNP	NM_001042492.2			LOW_COVERAGE	INTRON	MODIFIER		N/A
chr17	37618357	rs144433454		G	A	CDK12	SNP	NM_016507.2	c.33G>A	p.K11	LOW_COVERAGE	SYNONYMOUS_CODING	LOW		N/A
chr17	37618444	rs376924002		G	A	CDK12	SNP	NM_016507.2	c.120G>A	p.S40	LOW_COVERAGE	SYNONYMOUS_CODING	LOW		N/A
chr17	37649141	rs151279931		C	T	CDK12	SNP	NM_016507.2	c.2246C>T	p.T749I	LOW_COVERAGE	NON_SYNONYMOUS_CODING	MODERATE		N/A
chr17	37649158	rs370176119		A	G	CDK12	SNP	NM_016507.2			LOW_COVERAGE	INTRON	MODIFIER		N/A
chr17	37649204	rs183044185		T	G	CDK12	SNP	NM_016507.2			LOW_COVERAGE	INTRON	MODIFIER		N/A
chr17	37863205	rs368864942		C	T	ERBB2	SNP	NM_004448.2			LOW_COVERAGE	INTRON	MODIFIER		N/A
chr17	37863231	rs373097759		C	G	ERBB2	SNP	NM_004448.2			LOW_COVERAGE	INTRON	MODIFIER		N/A
chr17	37863250	rs377542789		C	T	ERBB2	SNP	NM_004448.2	c.81C>T	p.T27	LOW_COVERAGE	SYNONYMOUS_CODING	LOW		N/A
chr17	37863268	rs4252610		G	A	ERBB2	SNP	NM_001005862.1	c.9G>A	p.L3	LOW_COVERAGE	SYNONYMOUS_CODING	LOW		N/A
chr17	37863269	rs149937802		C	T	ERBB2	SNP	NM_001005862.1	c.10C>T	p.R4W	LOW_COVERAGE	NON_SYNONYMOUS_CODING	MODERATE		N/A
chr17	37863271	rs369293607		G	A	ERBB2	SNP	NM_001005862.1	c.12G>A	p.R4	LOW_COVERAGE	SYNONYMOUS_CODING	LOW		N/A
chr17	37863309	rs144019910		G	A	ERBB2	SNP	NM_004448.2	c.140G>A	p.R47H	LOW_COVERAGE	NON_SYNONYMOUS_CODING	MODERATE		N/A
chr17	37863339	rs140441229		A	G	ERBB2	SNP	NM_004448.2	c.170A>G	p.Q57R	LOW_COVERAGE	NON_SYNONYMOUS_CODING	MODERATE		N/A
chr17	37865653	rs141086703		C	T	ERBB2	SNP	NM_004448.2	c.522C>T	p.H174	LOW_COVERAGE	SYNONYMOUS_CODING	LOW		N/A
chr17	37865659	rs56114611		C	T	ERBB2	SNP	NM_004448.2	c.528C>T	p.N176	LOW_COVERAGE	SYNONYMOUS_CODING	LOW		N/A
chr17	37865668	rs146844678		G	A	ERBB2	SNP	NM_004448.2	c.537G>A	p.L179	LOW_COVERAGE	SYNONYMOUS_CODING	LOW		N/A
chr17	37865707	rs112530028		T	C	ERBB2	SNP	NM_004448.2			LOW_COVERAGE	SPLICE_SITE_DONOR	HIGH		N/A
chr17	37865724	rs201652835		T	C	ERBB2	SNP	NM_004448.2			LOW_COVERAGE	INTRON	MODIFIER		N/A
chr17	37865732	rs67807048		CT	C	ERBB2	DEL	NM_004448.2			LOW_COVERAGE	INTRON	MODIFIER		N/A
chr17	37865743	rs35938081		C	T	ERBB2	SNP	NM_004448.2			LOW_COVERAGE	INTRON	MODIFIER		N/A
chr17	37865751	rs376845205		C	G	ERBB2	SNP	NM_004448.2			LOW_COVERAGE	INTRON	MODIFIER		N/A
chr17	37865753	rs368513411		C	G	ERBB2	SNP	NM_004448.2			LOW_COVERAGE	INTRON	MODIFIER		N/A
chr17	37872511	rs66460975		C	CG	ERBB2	INS	NM_004448.2			NO_COVERAGE	INTRON	MODIFIER		N/A
chr17	37872517	rs143780104		C	A	ERBB2	SNP	NM_004448.2			NO_COVERAGE	INTRON	MODIFIER		N/A
chr17	37872528	rs146858912		C	G	ERBB2	SNP	NM_004448.2			NO_COVERAGE	INTRON	MODIFIER		N/A
chr17	37872585	rs368632077		C	T	ERBB2	SNP	NM_004448.2	c.1545C>T	p.C515	NO_COVERAGE	SYNONYMOUS_CODING	LOW		N/A
chr17	37872586	rs371623072		G	A	ERBB2	SNP	NM_004448.2	c.1546G>A	p.A516T	NO_COVERAGE	NON_SYNONYMOUS_CODING	MODERATE		N/A
chr17	37872591	rs67116789		AG	A	ERBB2	DEL	NM_004448.2		p.-518	NO_COVERAGE	FRAME_SHIFT	HIGH		N/A
chr17	37872594	rs199657476		G	A	ERBB2	SNP	NM_004448.2	c.1554G>A	p.G518	NO_COVERAGE	SYNONYMOUS_CODING	LOW		N/A
chr17	37872605	rs67881774		G	GT	ERBB2	INS	NM_004448.2		p.-522?	NO_COVERAGE	FRAME_SHIFT	HIGH		N/A
chr17	37872607	rs202202058		C	T	ERBB2	SNP	NM_004448.2	c.1567C>T	p.P523S	NO_COVERAGE	NON_SYNONYMOUS_CODING	MODERATE		N/A
chr17	37872609	rs55928971		A	G	ERBB2	SNP	NM_004448.2	c.1569A>G	p.P523	NO_COVERAGE	SYNONYMOUS_CODING	LOW		N/A
chr17	37880218	rs121913469		GTT	GCC	ERBB2	MNP	NM_004448.2		p.L0P	LOW_COVERAGE	NON_SYNONYMOUS_CODING	MODERATE		other
chr17	37880220	rs121913470		T	C	ERBB2	SNP	NM_004448.2	c.2264T>C	p.L755S	LOW_COVERAGE	NON_SYNONYMOUS_CODING	MODERATE		N/A
chr17	37880248	rs139745101		C	T	ERBB2	SNP	NM_004448.2	c.2292C>T	p.N764	LOW_COVERAGE	SYNONYMOUS_CODING	LOW		N/A
chr17	37880259	rs56366519		T	C	ERBB2	SNP	NM_004448.2	c.2303T>C	p.L768S	LOW_COVERAGE	NON_SYNONYMOUS_CODING	MODERATE		N/A
chr17	37880261	rs121913468		G	C	ERBB2	SNP	NM_004448.2	c.2305G>C	p.D769H	LOW_COVERAGE	NON_SYNONYMOUS_CODING	MODERATE		N/A
chr17	37880265	rs111377117		T	A	ERBB2	SNP	NM_004448.2			LOW_COVERAGE	SPLICE_SITE_DONOR	HIGH		N/A
chr17	37880272	rs375706107		C	T	MIR4728	SNP	NR_039881.2			LOW_COVERAGE	UPSTREAM	MODIFIER		N/A
chr17	37880309	rs4252645		A	G	MIR4728	SNP	NR_039881.2			LOW_COVERAGE	UPSTREAM	MODIFIER		N/A
chr17	37880320	rs4252646		T	G	MIR4728	SNP	NR_039881.2			LOW_COVERAGE	UPSTREAM	MODIFIER		N/A
chr17	37881095	rs146603731		C	A	ERBB2	SNP	NM_004448.2	c.2424C>A	p.D808E	LOW_COVERAGE	NON_SYNONYMOUS_CODING	MODERATE		N/A
chr17	37881114	rs368094521		G	A	ERBB2	SNP	NM_004448.2	c.2443G>A	p.G815R	LOW_COVERAGE	NON_SYNONYMOUS_CODING	MODERATE		other
chr17	37883924	rs375973409		C	T	ERBB2	SNP	NM_004448.2			LOW_COVERAGE	INTRON	MODIFIER		N/A
chr17	41243917	rs80357589		ACT	A	BRCA1	DEL	NM_007300.3		p.-1210	LOW_COVERAGE	FRAME_SHIFT	HIGH		pathogenic,untested
chr17	41243920	rs80357729		C	CT	BRCA1	INS	NM_007300.3		p.-1209?	LOW_COVERAGE	FRAME_SHIFT	HIGH		pathogenic,untested
chr17	41243921	rs80357571		TA	T	BRCA1	DEL	NM_007300.3		p.-1209	LOW_COVERAGE	FRAME_SHIFT	HIGH		pathogenic,untested
chr17	41243923	rs273900711		A	C	BRCA1	SNP	NM_007300.3	c.3625T>G	p.L1209V	LOW_COVERAGE	NON_SYNONYMOUS_CODING	MODERATE		unknown,untested
chr17	41243923	rs80357512		A	AT	BRCA1	INS	NM_007300.3		p.-1208?	LOW_COVERAGE	FRAME_SHIFT	HIGH		N/A
chr17	41243926	rs80357152		T	C	BRCA1	SNP	NM_007300.3	c.3622A>G	p.K1208E	LOW_COVERAGE	NON_SYNONYMOUS_CODING	MODERATE		unknown,untested
chr17	41243927	rs80357926		C	CT	BRCA1	INS	NM_007300.3		p.-1207?	LOW_COVERAGE	FRAME_SHIFT	HIGH		pathogenic
chr17	41243929	rs80357455		T	A	BRCA1	SNP	NM_007300.3	c.3619A>T	p.K1207*	LOW_COVERAGE	STOP_GAINED	HIGH		pathogenic
chr17	41243935	rs80357294		C	T	BRCA1	SNP	NM_007300.3	c.3613G>A	p.G1205R	LOW_COVERAGE	NON_SYNONYMOUS_CODING	MODERATE		unknown,untested
chr17	41243935	rs80357980		CT	C	BRCA1	DEL	NM_007300.3		p.-1204	LOW_COVERAGE	FRAME_SHIFT	HIGH		N/A
chr17	41243940	rs55930959		C	T	BRCA1	SNP	NM_007300.3	c.3608G>A	p.R1203Q	LOW_COVERAGE	NON_SYNONYMOUS_CODING	MODERATE		unknown,untested
chr17	41243941	rs62625308		G	C,A	BRCA1	SNP	NM_007300.3	c.3607C>T	p.R1203*	LOW_COVERAGE	STOP_GAINED	HIGH		unknown,untested,other
chr17	41243945	rs80356830		A	C	BRCA1	SNP	NM_007300.3	c.3603T>G	p.G1201	LOW_COVERAGE	SYNONYMOUS_CODING	LOW		unknown,untested
chr17	41243947	rs55725337		C	T	BRCA1	SNP	NM_007300.3	c.3601G>A	p.G1201S	LOW_COVERAGE	NON_SYNONYMOUS_CODING	MODERATE		unknown,untested
chr17	41243948	rs56214134		C	G,A	BRCA1	SNP	NM_007300.3	c.3600G>T	p.Q1200H	LOW_COVERAGE	NON_SYNONYMOUS_CODING	MODERATE		untested,non-pathogenic
chr17	41243950	rs62625307		G	A	BRCA1	SNP	NM_007300.3	c.3598C>T	p.Q1200*	LOW_COVERAGE	STOP_GAINED	HIGH		pathogenic,untested
chr17	41243954	rs80357562		C	CAA	BRCA1	INS	NM_007300.3		p.-1198?	LOW_COVERAGE	FRAME_SHIFT	HIGH		pathogenic
chr17	41243961	rs80356944		G	T,A	BRCA1	SNP	NM_007300.3	c.3587C>T	p.T1196I	LOW_COVERAGE	NON_SYNONYMOUS_CODING	MODERATE		unknown,untested
chr17	41243961	rs80357531		G	GT	BRCA1	INS	NM_007300.3		p.-1196?	LOW_COVERAGE	FRAME_SHIFT	HIGH		N/A
chr17	41243964	rs273900710 rs397509084		TG	T	BRCA1	DEL	NM_007300.3		p.-1195	LOW_COVERAGE	FRAME_SHIFT	HIGH		untested
chr17	41243964	rs28897685		T	C	BRCA1	SNP	NM_007300.3	c.3584A>G	p.H1195R	LOW_COVERAGE	NON_SYNONYMOUS_CODING	MODERATE		N/A
chr17	41245687	rs80359886		GAATATGCCTGGTAGAAGACTTCCTCCTCAGCCTATTCTTTTTAGGTGCTTTTGAATTGTGGATATTTAATTCGAGTTCCATATTGCTTATACTGCTGCTTATAGGTTCAGCTTTCGTTTTGAAAGCAGATTCTTTTTCGAGTGATTCTATTGGGTTAGGATTTTTCTCATTCTGAATAGAATCACCTTTTGTTTTATTCTCATGACCACTATT	G	BRCA1	DEL	NM_007300.3		p.NSGHENKTKGDSIQNEKNPNPIESLEKESAFKTKAEPISSSISNMELELNIHNSKAPKKNRLRRKSSTRHI550-	LOW_COVERAGE	CODON_DELETION	MODERATE		N/A
chr17	41245708	rs80357282		T	A	BRCA1	SNP	NM_007300.3	c.1840A>T	p.K614*	LOW_COVERAGE	STOP_GAINED	HIGH		pathogenic,untested
chr17	41245710	rs80357652		CT	C	BRCA1	DEL	NM_007300.3		p.-613	LOW_COVERAGE	FRAME_SHIFT	HIGH		pathogenic,untested
chr17	41245714	rs80357245		T	C	BRCA1	SNP	NM_007300.3	c.1834A>G	p.R612G	LOW_COVERAGE	NON_SYNONYMOUS_CODING	MODERATE		unknown,untested
chr17	41245721	rs80357585 rs80357952		ATTCT	A	BRCA1	DEL	NM_007300.3		p.-608	LOW_COVERAGE	FRAME_SHIFT	HIGH		pathogenic,untested
chr17	41245721	rs80357736		AT	A	BRCA1	DEL	NM_007300.3		p.-609	LOW_COVERAGE	FRAME_SHIFT	HIGH		N/A
chr17	41245721	rs80357952		ATTCT	A	BRCA1	DEL	NM_007300.3		p.-608	LOW_COVERAGE	FRAME_SHIFT	HIGH		N/A
chr17	41245722	rs80357236		T	C	BRCA1	SNP	NM_007300.3	c.1826A>G	p.N609S	LOW_COVERAGE	NON_SYNONYMOUS_CODING	MODERATE		unknown,untested
chr17	41245729	rs80357220		T	A	BRCA1	SNP	NM_007300.3	c.1819A>T	p.K607*	LOW_COVERAGE	STOP_GAINED	HIGH		pathogenic,untested
chr17	41245735	rs80357927		CT	C	BRCA1	DEL	NM_007300.3		p.-604	LOW_COVERAGE	FRAME_SHIFT	HIGH		pathogenic
chr17	41245746	rs371631805		T	C	BRCA1	SNP	NM_007300.3	c.1802A>G	p.H601R	LOW_COVERAGE	NON_SYNONYMOUS_CODING	MODERATE		N/A
chr17	41245748	rs80357452		G	C	BRCA1	SNP	NM_007300.3	c.1800C>G	p.I600M	LOW_COVERAGE	NON_SYNONYMOUS_CODING	MODERATE		unknown,untested
chr17	41245755	rs80357118		A	T,C	BRCA1	SNP	NM_007300.3	c.1793T>G	p.L598*	LOW_COVERAGE	STOP_GAINED	HIGH		pathogenic,untested
chr17	41245759	rs55650082		C	T,A	BRCA1	SNP	NM_007300.3	c.1789G>T	p.E597*	LOW_COVERAGE	STOP_GAINED	HIGH		N/A
chr17	41245762	rs80357371		G	C,A	BRCA1	SNP	NM_007300.3	c.1786C>T	p.L596F	LOW_COVERAGE	NON_SYNONYMOUS_CODING	MODERATE		unknown,untested
chr17	41245775	rs80357901		TA	T	BRCA1	DEL	NM_007300.3		p.-591	LOW_COVERAGE	FRAME_SHIFT	HIGH		pathogenic,untested
chr17	41245776	rs80356859		A	G	BRCA1	SNP	NM_007300.3	c.1772T>C	p.I591T	LOW_COVERAGE	NON_SYNONYMOUS_CODING	MODERATE		untested,other
chr17	41245780	rs80357454		T	C	BRCA1	SNP	NM_007300.3	c.1768A>G	p.S590G	LOW_COVERAGE	NON_SYNONYMOUS_CODING	MODERATE		unknown,untested
chr17	41245790	rs80357723		AG	A	BRCA1	DEL	NM_007300.3		p.-586	LOW_COVERAGE	FRAME_SHIFT	HIGH		pathogenic,untested
chr17	41245792	rs80357153		G	A	BRCA1	SNP	NM_007300.3	c.1756C>T	p.P586S	LOW_COVERAGE	NON_SYNONYMOUS_CODING	MODERATE		unknown,untested
chr17	41245918	rs80356952		G	A	BRCA1	SNP	NM_007300.3	c.1630C>T	p.Q544*	LOW_COVERAGE	STOP_GAINED	HIGH		pathogenic,untested
chr17	41245927	rs80356904		G	A	BRCA1	SNP	NM_007300.3	c.1621C>T	p.Q541*	LOW_COVERAGE	STOP_GAINED	HIGH		pathogenic,untested
chr17	41245931	rs372002119		C	T	BRCA1	SNP	NM_007300.3	c.1617G>A	p.T539	LOW_COVERAGE	SYNONYMOUS_CODING	LOW		N/A
chr17	41245932	rs80357374		G	A	BRCA1	SNP	NM_007300.3	c.1616C>T	p.T539M	LOW_COVERAGE	NON_SYNONYMOUS_CODING	MODERATE		unknown,untested
chr17	41245936	rs80356893		G	A	BRCA1	SNP	NM_007300.3	c.1612C>T	p.Q538*	LOW_COVERAGE	STOP_GAINED	HIGH		pathogenic,untested
chr17	41245936	rs80357698		GGTTA	G	BRCA1	DEL	NM_007300.3		p.-536	LOW_COVERAGE	FRAME_SHIFT	HIGH		N/A
chr17	41245947	rs80357173		T	C	BRCA1	SNP	NM_007300.3	c.1601A>G	p.Q534R	LOW_COVERAGE	NON_SYNONYMOUS_CODING	MODERATE		unknown,untested
chr17	41245948	rs142074233		G	C	BRCA1	SNP	NM_007300.3	c.1600C>G	p.Q534E	LOW_COVERAGE	NON_SYNONYMOUS_CODING	MODERATE		N/A
chr17	41258407	rs376994550		T	C	BRCA1	SNP	NR_027676.1			LOW_COVERAGE	INTRON	MODIFIER		N/A
chr17	41258437	rs368950467		T	A	BRCA1	SNP	NR_027676.1			LOW_COVERAGE	INTRON	MODIFIER		N/A
chr17	41258450	rs8176128		A	T	BRCA1	SNP	NR_027676.1			LOW_COVERAGE	INTRON	MODIFIER		N/A
chr17	41258452	rs80358147		C	T	BRCA1	SNP	NR_027676.1			LOW_COVERAGE	INTRON	MODIFIER		N/A
chr17	41258456	rs369461674		A	G	BRCA1	SNP	NR_027676.1			LOW_COVERAGE	INTRON	MODIFIER		N/A
chr17	41258463	rs80358174		A	C	BRCA1	SNP	NR_027676.1			LOW_COVERAGE	INTRON	MODIFIER		unknown
chr17	41258470	rs80358083		T	C	BRCA1	SNP	NR_027676.1			LOW_COVERAGE	INTRON	MODIFIER		pathogenic,untested
chr17	41258471	rs80358026		A	G	BRCA1	SNP	NM_007300.3			LOW_COVERAGE	SPLICE_SITE_DONOR	HIGH		pathogenic,untested
chr17	41258472	rs80358042		C	T,G,A	BRCA1	SNP	NM_007300.3			LOW_COVERAGE	SPLICE_SITE_DONOR	HIGH		pathogenic,untested
chr17	41258473	rs80356913		C	T	BRCA1	SNP	NM_007300.3	c.212G>A	p.R71K	LOW_COVERAGE	NON_SYNONYMOUS_CODING	MODERATE		pathogenic,untested
chr17	41258474	rs80357382		T	C	BRCA1	SNP	NM_007300.3	c.211A>G	p.R71G	LOW_COVERAGE	NON_SYNONYMOUS_CODING	MODERATE		untested,other
chr17	41258479	rs273898673		G	GT	BRCA1	INS	NM_007300.3		p.-69?	LOW_COVERAGE	FRAME_SHIFT	HIGH		pathogenic
chr17	41258479	rs273898675		G	T	BRCA1	SNP	NM_007300.3	c.206C>A	p.T69N	LOW_COVERAGE	NON_SYNONYMOUS_CODING	MODERATE		N/A
chr17	41258482	rs80357116		A	T,C	BRCA1	SNP	NM_007300.3	c.203T>G	p.I68R	LOW_COVERAGE	NON_SYNONYMOUS_CODING	MODERATE		unknown,untested
chr17	41258484	rs80357033		A	C	BRCA1	SNP	NM_007300.3	c.201T>G	p.D67E	LOW_COVERAGE	NON_SYNONYMOUS_CODING	MODERATE		unknown,untested
chr17	41258486	rs80357102		C	A	BRCA1	SNP	NM_007300.3	c.199G>T	p.D67Y	LOW_COVERAGE	NON_SYNONYMOUS_CODING	MODERATE		unknown,untested
chr17	41258489	rs80357869		TC	T	BRCA1	DEL	NM_007300.3		p.-65	LOW_COVERAGE	FRAME_SHIFT	HIGH		pathogenic,untested
chr17	41258494	rs55851803		C	T	BRCA1	SNP	NR_027676.1			LOW_COVERAGE	SPLICE_SITE_DONOR	HIGH		pathogenic,untested
chr17	41258495	rs273897665		A	AT	BRCA1	INS	NM_007300.3		p.-63?	LOW_COVERAGE	FRAME_SHIFT	HIGH		pathogenic,untested
chr17	41258495	rs80357064		A	G,C	BRCA1	SNP	NM_007300.3	c.190T>G	p.C64G	LOW_COVERAGE	NON_SYNONYMOUS_CODING	MODERATE		N/A
chr17	41258496	rs80356956		T	A	BRCA1	SNP	NM_007300.3	c.189A>T	p.L63F	LOW_COVERAGE	NON_SYNONYMOUS_CODING	MODERATE		unknown,untested
chr17	41258497	rs80357086		A	T	BRCA1	SNP	NM_007300.3	c.188T>A	p.L63*	LOW_COVERAGE	STOP_GAINED	HIGH		pathogenic,untested
chr17	41258503	rs80357093		C	T	BRCA1	SNP	NM_007300.3	c.182G>A	p.C61Y	LOW_COVERAGE	NON_SYNONYMOUS_CODING	MODERATE		untested,other
chr17	41258504	rs28897672		A	G,C	BRCA1	SNP	NM_007300.3	c.181T>G	p.C61G	LOW_COVERAGE	NON_SYNONYMOUS_CODING	MODERATE		unknown,untested,other
chr17	41258505	rs80357591		CT	C	BRCA1	DEL	NM_007300.3		p.-60	LOW_COVERAGE	FRAME_SHIFT	HIGH		pathogenic,untested
chr17	41258506	rs373655067		T	C	BRCA1	SNP	NM_007300.3	c.179A>G	p.Q60R	LOW_COVERAGE	NON_SYNONYMOUS_CODING	MODERATE		N/A
chr17	41258507	rs80357471		G	A	BRCA1	SNP	NM_007300.3	c.178C>T	p.Q60*	LOW_COVERAGE	STOP_GAINED	HIGH		pathogenic,untested
chr17	41258509	rs199522616		G	A	BRCA1	SNP	NM_007300.3	c.176C>T	p.S59L	LOW_COVERAGE	NON_SYNONYMOUS_CODING	MODERATE		N/A
chr17	41258513	rs80357660		GC	G	BRCA1	DEL	NM_007300.3		p.-57	LOW_COVERAGE	FRAME_SHIFT	HIGH		pathogenic
chr17	41258518	rs80357550		T	TTC	BRCA1	INS	NM_007297.3		p.-9?	LOW_COVERAGE	FRAME_SHIFT	HIGH		pathogenic
chr17	47679280	rs113808176		G	A	SPOP	SNP	NM_003563.3	c.927C>T	p.A309	LOW_COVERAGE	SYNONYMOUS_CODING	LOW		N/A
chr17	47679286	rs147619581		G	A	SPOP	SNP	NM_003563.3	c.921C>T	p.I307	LOW_COVERAGE	SYNONYMOUS_CODING	LOW		N/A
chr17	47679301	rs200881785		A	G	SPOP	SNP	NM_003563.3	c.906T>C	p.A302	LOW_COVERAGE	SYNONYMOUS_CODING	LOW		N/A
chr17	47679304	rs142247620		G	A	SPOP	SNP	NM_003563.3	c.903C>T	p.N301	LOW_COVERAGE	SYNONYMOUS_CODING	LOW		N/A
chr17	47679312	rs371674237		C	T	SPOP	SNP	NM_003563.3	c.895G>A	p.V299M	LOW_COVERAGE	NON_SYNONYMOUS_CODING	MODERATE		N/A
chr17	47679313	rs146116174		G	A	SPOP	SNP	NM_003563.3	c.894C>T	p.S298	LOW_COVERAGE	SYNONYMOUS_CODING	LOW		N/A
chr17	62007626	rs267606711		G	A	CD79B	SNP	NM_001039933.1	c.241C>T	p.Q81*	LOW_COVERAGE	STOP_GAINED	HIGH		pathogenic
chr17	62007646	rs200126941		T	G	CD79B	SNP	NM_001039933.1	c.221A>C	p.N74T	LOW_COVERAGE	NON_SYNONYMOUS_CODING	MODERATE		N/A
chr17	62007650	rs373078798		C	T	CD79B	SNP	NM_001039933.1	c.217G>A	p.G73S	LOW_COVERAGE	NON_SYNONYMOUS_CODING	MODERATE		N/A
chr17	66520110	rs374924897		C	T	PRKAR1A	SNP	NM_212472.2			NO_COVERAGE	INTRON	MODIFIER		N/A
chr17	66520112	rs28730841		G	A	PRKAR1A	SNP	NM_212472.2			NO_COVERAGE	INTRON	MODIFIER		N/A
chr17	66520117	rs3730372		G	C	PRKAR1A	SNP	NM_212472.2			NO_COVERAGE	INTRON	MODIFIER		N/A
chr17	66520120	rs200383957		A	G	PRKAR1A	SNP	NM_212472.2			NO_COVERAGE	INTRON	MODIFIER		N/A
chr18	48584731	rs143082783		G	A	SMAD4	SNP	NM_005359.5	c.809G>A	p.G270E	NO_COVERAGE	NON_SYNONYMOUS_CODING	MODERATE		N/A
chr18	48584748	rs377767336 rs377767337		TAC	T	SMAD4	DEL	NM_005359.5		p.-276	NO_COVERAGE	FRAME_SHIFT	HIGH		pathogenic
chr18	48584748	rs377767337		TAC	T	SMAD4	DEL	NM_005359.5		p.-276	NO_COVERAGE	FRAME_SHIFT	HIGH		N/A
chr18	48584774	rs144378484		A	G	SMAD4	SNP	NM_005359.5	c.852A>G	p.Q284	NO_COVERAGE	SYNONYMOUS_CODING	LOW		N/A
chr18	48584802	rs7238500		A	G	SMAD4	SNP	NM_005359.5	c.880A>G	p.M294V	NO_COVERAGE	NON_SYNONYMOUS_CODING	MODERATE		N/A
chr18	48584806	rs370176106		C	T	SMAD4	SNP	NM_005359.5	c.884C>T	p.P295L	NO_COVERAGE	NON_SYNONYMOUS_CODING	MODERATE		N/A
chr18	48603032	rs377767360		C	T	SMAD4	SNP	NM_005359.5	c.1333C>T	p.R445*	LOW_COVERAGE	STOP_GAINED	HIGH		pathogenic
chr18	48603037	rs372065822		G	A	SMAD4	SNP	NM_005359.5	c.1338G>A	p.Q446	LOW_COVERAGE	SYNONYMOUS_CODING	LOW		N/A
chr18	48603041	rs377767361		C	T	SMAD4	SNP	NM_005359.5	c.1342C>T	p.Q448*	LOW_COVERAGE	STOP_GAINED	HIGH		pathogenic
chr18	48603041	rs377767362		CAGCAGCAGGCGGCTACTGCACAA	C	SMAD4	DEL	NM_005359.5		p.-448	LOW_COVERAGE	FRAME_SHIFT	HIGH		N/A
chr18	48603059	rs377767363		GCACA	G	SMAD4	DEL	NM_005359.5		p.-454	LOW_COVERAGE	FRAME_SHIFT	HIGH		pathogenic
chr18	48603091	rs140487104		C	T	SMAD4	SNP	NM_005359.5	c.1392C>T	p.A464	LOW_COVERAGE	SYNONYMOUS_CODING	LOW		N/A
chr19	1207005	rs66832117		CA	C	STK11	DEL	NM_000455.4		p.-32	LOW_COVERAGE	FRAME_SHIFT	HIGH		N/A
chr19	1207008	rs79175212		C	G	STK11	SNP	NM_000455.4	c.96C>G	p.T32	LOW_COVERAGE	SYNONYMOUS_CODING	LOW		N/A
chr19	1207020	rs137853079		C	A	STK11	SNP	NM_000455.4	c.108C>A	p.Y36*	LOW_COVERAGE	STOP_GAINED	HIGH		other
chr19	1207021	rs121913324		C	T	STK11	SNP	NM_000455.4	c.109C>T	p.Q37*	LOW_COVERAGE	STOP_GAINED	HIGH		N/A
chr19	1207037	rs148830698		G	A	STK11	SNP	NM_000455.4	c.125G>A	p.R42Q	LOW_COVERAGE	NON_SYNONYMOUS_CODING	MODERATE		N/A
chr19	1207038	rs376401094		G	A	STK11	SNP	NM_000455.4	c.126G>A	p.R42	LOW_COVERAGE	SYNONYMOUS_CODING	LOW		N/A
chr19	1207053	rs68117541		CA	C	STK11	DEL	NM_000455.4		p.-48	LOW_COVERAGE	FRAME_SHIFT	HIGH		N/A
chr19	1207057	rs137853080		T	G	STK11	SNP	NM_000455.4	c.145T>G	p.Y49D	LOW_COVERAGE	NON_SYNONYMOUS_CODING	MODERATE		other
chr19	1219382	rs369764220		A	G	STK11	SNP	NM_000455.4	c.434A>G	p.E145G	NO_COVERAGE	NON_SYNONYMOUS_CODING	MODERATE		N/A
chr19	1219416	rs373167735		C	T	STK11	SNP	NM_000455.4			LOW_COVERAGE	INTRON	MODIFIER		N/A
chr19	1219421	rs376313955		G	A	STK11	SNP	NM_000455.4			LOW_COVERAGE	INTRON	MODIFIER		N/A
chr19	1219424	rs113069959		G	C	STK11	SNP	NM_000455.4			LOW_COVERAGE	INTRON	MODIFIER		N/A
chr19	1219443	rs12608721		G	C	STK11	SNP	NM_000455.4			LOW_COVERAGE	INTRON	MODIFIER		N/A
chr19	1219443	rs147990629		G	GCGGGGGC	STK11	INS	NM_000455.4			LOW_COVERAGE	INTRON	MODIFIER		N/A
chr19	1219443	rs58579265		G	GCGGGGGC	STK11	INS	NM_000455.4			LOW_COVERAGE	INTRON	MODIFIER		N/A
chr19	1219445	rs66912522		G	GGGGGGCC	STK11	INS	NM_000455.4			LOW_COVERAGE	INTRON	MODIFIER		N/A
chr19	1219445	rs67241364		G	GGGGGGCC	STK11	INS	NM_000455.4			LOW_COVERAGE	INTRON	MODIFIER		N/A
chr19	1219450	rs66499667		C	CCCGGGGG	STK11	INS	NM_000455.4			LOW_COVERAGE	INTRON	MODIFIER		N/A
chr19	1219450	rs67334570		C	CCCGGGGG	STK11	INS	NM_000455.4			LOW_COVERAGE	INTRON	MODIFIER		N/A
chr19	1219451	rs369515604		C	T	STK11	SNP	NM_000455.4			LOW_COVERAGE	INTRON	MODIFIER		N/A
chr19	1219459	rs66999113		A	AGGGGGCC	STK11	INS	NM_000455.4			LOW_COVERAGE	INTRON	MODIFIER		N/A
chr19	1219474	rs67737922		CT	C	STK11	DEL	NM_000455.4			LOW_COVERAGE	INTRON	MODIFIER		N/A
chr19	3110340	rs143987260		G	A	GNA11	SNP	NM_002067.2			NO_COVERAGE	INTRON	MODIFIER		N/A
chr19	3110341	rs370558074		C	T	GNA11	SNP	NM_002067.2			NO_COVERAGE	INTRON	MODIFIER		N/A
chr19	3110344	rs41276844		G	A	GNA11	SNP	NM_002067.2			NO_COVERAGE	INTRON	MODIFIER		N/A
chr19	3110346	rs373250050		G	A	GNA11	SNP	NM_002067.2			NO_COVERAGE	INTRON	MODIFIER		N/A
chr19	3110349	rs11085000		T	G	GNA11	SNP	NM_002067.2			NO_COVERAGE	INTRON	MODIFIER		N/A
chr19	3110355	rs370357749		G	T	GNA11	SNP	NM_002067.2			NO_COVERAGE	INTRON	MODIFIER		N/A
chr19	3110361	rs41276846		C	T	GNA11	SNP	NM_002067.2			NO_COVERAGE	INTRON	MODIFIER		N/A
chr19	3110372	rs34074026		C	CT	GNA11	INS	NM_002067.2			NO_COVERAGE	INTRON	MODIFIER		N/A
chr19	3110417	rs193178022		G	A	GNA11	SNP	NM_002067.2			NO_COVERAGE	INTRON	MODIFIER		N/A
chr19	3110422	rs147309216		G	A	GNA11	SNP	NM_002067.2			NO_COVERAGE	INTRON	MODIFIER		N/A
chr19	3110437	rs61634148		C	T	GNA11	SNP	NM_002067.2			NO_COVERAGE	INTRON	MODIFIER		N/A
chr19	3119164	rs187043784		G	A	GNA11	SNP	NM_002067.2			LOW_COVERAGE	INTRON	MODIFIER		N/A
chr19	4097203	rs10681431		T	TA,TAAAAAA	MAP2K2	INS	NM_030662.3			LOW_COVERAGE	INTRON	MODIFIER		N/A
chr19	4097203	rs11449985		T	TA	MAP2K2	INS	NM_030662.3			LOW_COVERAGE	INTRON	MODIFIER		N/A
chr19	4097224	rs375041069		AAAG	A	MAP2K2	DEL	NM_030662.3			LOW_COVERAGE	INTRON	MODIFIER		N/A
chr19	4097226	rs369192927		AG	A	MAP2K2	DEL	NM_030662.3			LOW_COVERAGE	INTRON	MODIFIER		N/A
chr19	4097227	rs372872677		G	A	MAP2K2	SNP	NM_030662.3			LOW_COVERAGE	INTRON	MODIFIER		N/A
chr19	4097231	rs146490371		G	A	MAP2K2	SNP	NM_030662.3			LOW_COVERAGE	INTRON	MODIFIER		N/A
chr19	4097254	rs377541691		G	A	MAP2K2	SNP	NM_030662.3			LOW_COVERAGE	INTRON	MODIFIER		N/A
chr19	4097276	rs111753010		C	G	MAP2K2	SNP	NM_030662.3			LOW_COVERAGE	SPLICE_SITE_DONOR	HIGH		N/A
chr19	4097280	rs143275018		G	A	MAP2K2	SNP	NM_030662.3	c.981C>T	p.N327	LOW_COVERAGE	SYNONYMOUS_CODING	LOW		non-pathogenic
chr19	4117503	rs187018595		C	G	MAP2K2	SNP	NM_030662.3	c.217G>C	p.E73Q	LOW_COVERAGE	NON_SYNONYMOUS_CODING	MODERATE		N/A
chr19	4117513	rs199850535		G	A	MAP2K2	SNP	NM_030662.3	c.207C>T	p.D69	LOW_COVERAGE	SYNONYMOUS_CODING	LOW		N/A
chr19	4117524	rs371852537		C	T	MAP2K2	SNP	NM_030662.3	c.196G>A	p.E66K	LOW_COVERAGE	NON_SYNONYMOUS_CODING	MODERATE		N/A
chr19	4117528	rs8157		G	A	MAP2K2	SNP	NM_030662.3	c.192C>T	p.V64	LOW_COVERAGE	SYNONYMOUS_CODING	LOW		non-pathogenic
chr19	17937537	rs374981088		G	A	JAK3	SNP	NM_000215.3			LOW_COVERAGE	UTR_3_PRIME	MODIFIER		N/A
chr19	17937541	rs377604061		G	A	JAK3	SNP	NM_000215.3			LOW_COVERAGE	UTR_3_PRIME	MODIFIER		N/A
chr19	17937542	rs200121857		C	T	JAK3	SNP	NM_000215.3			LOW_COVERAGE	UTR_3_PRIME	MODIFIER		N/A
chr19	17937543	rs201071664		G	A	JAK3	SNP	NM_000215.3			LOW_COVERAGE	UTR_3_PRIME	MODIFIER		N/A
chr19	17937544	rs202156354		G	A	JAK3	SNP	NM_000215.3			LOW_COVERAGE	UTR_3_PRIME	MODIFIER		N/A
chr19	17937561	rs141069196		G	A	JAK3	SNP	NM_000215.3	c.3366C>T	p.S1122	LOW_COVERAGE	SYNONYMOUS_CODING	LOW		N/A
chr19	17947895	rs71998493		TTGGGTGAGGCAGGGGTGGGGTGGG	T	JAK3	DEL	NM_000215.3			LOW_COVERAGE	INTRON	MODIFIER		N/A
chr19	17947917	rs72080223		GG	G,GGTGGGGTGG	JAK3	DEL	NM_000215.3			LOW_COVERAGE	INTRON	MODIFIER		N/A
chr19	17947918	rs72379791		GG	G,GTGGGGTGGG	JAK3	DEL	NM_000215.3			LOW_COVERAGE	INTRON	MODIFIER		N/A
chr19	17947932	rs372156975		T	A	JAK3	SNP	NM_000215.3			LOW_COVERAGE	INTRON	MODIFIER		N/A
chr19	17947957	rs193922362		G	A	JAK3	SNP	NM_000215.3	c.1767C>T	p.G589	LOW_COVERAGE	SYNONYMOUS_CODING	LOW		probable-pathogenic
chr19	17947960	rs201482851		G	A	JAK3	SNP	NM_000215.3	c.1764C>T	p.H588	LOW_COVERAGE	SYNONYMOUS_CODING	LOW		N/A
chr19	17947971	rs199600889		C	T	JAK3	SNP	NM_000215.3	c.1753G>A	p.V585M	LOW_COVERAGE	NON_SYNONYMOUS_CODING	MODERATE		N/A
chr19	17947972	rs200582253		G	A,C	JAK3	SNP	NM_000215.3	c.1752C>T	p.L584	LOW_COVERAGE	SYNONYMOUS_CODING	LOW		N/A
chr19	17947979	rs368885175		C	T	JAK3	SNP	NM_000215.3	c.1745G>A	p.R582Q	LOW_COVERAGE	NON_SYNONYMOUS_CODING	MODERATE		N/A
chr19	17947980	rs193922361		G	A	JAK3	SNP	NM_000215.3	c.1744C>T	p.R582W	LOW_COVERAGE	NON_SYNONYMOUS_CODING	MODERATE		probable-pathogenic
chr19	17947984	rs143605793		C	T	JAK3	SNP	NM_000215.3	c.1740G>A	p.S580	LOW_COVERAGE	SYNONYMOUS_CODING	LOW		N/A
chr19	17947989	rs200093529		C	G	JAK3	SNP	NM_000215.3	c.1735G>C	p.V579L	LOW_COVERAGE	NON_SYNONYMOUS_CODING	MODERATE		N/A
chr19	40748517	rs201717577		T	C	AKT2	SNP	NM_001243028.1	c.179A>G	p.Y60C	LOW_COVERAGE	NON_SYNONYMOUS_CODING	MODERATE		N/A
chr19	40748533	rs148339167		C	T	AKT2	SNP	NM_001243028.1	c.163G>A	p.E55K	LOW_COVERAGE	NON_SYNONYMOUS_CODING	MODERATE		N/A
chr19	40748535	rs141209878		C	G	AKT2	SNP	NM_001243028.1	c.161G>C	p.G54A	LOW_COVERAGE	NON_SYNONYMOUS_CODING	MODERATE		N/A
chr19	40761212	rs3730256		G	A	AKT2	SNP	NM_001626.4			NO_COVERAGE	INTRON	MODIFIER		N/A
chr19	42383044	rs368270680		C	T	ARHGEF1	SNP	NM_198977.1			LOW_COVERAGE	UPSTREAM	MODIFIER		N/A
chr19	42384807	rs112456256		T	G	CD79A	SNP	NM_021601.3			LOW_COVERAGE	SPLICE_SITE_DONOR	HIGH		N/A
chr19	42384837	rs371682469		G	T	ARHGEF1	SNP	NM_199002.1			LOW_COVERAGE	UPSTREAM	MODIFIER		N/A
chr19	42384844	rs376688769		T	G	ARHGEF1	SNP	NM_199002.1			LOW_COVERAGE	UPSTREAM	MODIFIER		N/A
chr19	42384891	rs35853741		AG	A	ARHGEF1	DEL	NM_199002.1			LOW_COVERAGE	UPSTREAM	MODIFIER		N/A
chr19	42791177	rs145020411		T	C	CIC	SNP	NM_015125.3	c.237T>C	p.A79	LOW_COVERAGE	SYNONYMOUS_CODING	LOW		N/A
chr19	42791178	rs377707628		G	A	CIC	SNP	NM_015125.3	c.238G>A	p.V80I	LOW_COVERAGE	NON_SYNONYMOUS_CODING	MODERATE		N/A
chr19	42791212	rs371378539		G	C	CIC	SNP	NM_015125.3	c.272G>C	p.S91T	LOW_COVERAGE	NON_SYNONYMOUS_CODING	MODERATE		N/A
chr19	42791260	rs141089282		G	A	CIC	SNP	NM_015125.3	c.320G>A	p.G107E	LOW_COVERAGE	NON_SYNONYMOUS_CODING	MODERATE		N/A
chr19	42791264	rs373070248		C	T	CIC	SNP	NM_015125.3	c.324C>T	p.P108	LOW_COVERAGE	SYNONYMOUS_CODING	LOW		N/A
chr19	42791265	rs377430957		G	A	CIC	SNP	NM_015125.3	c.325G>A	p.G109R	LOW_COVERAGE	NON_SYNONYMOUS_CODING	MODERATE		N/A
chr19	42791286	rs61741480		G	T	CIC	SNP	NM_015125.3	c.346G>T	p.V116L	LOW_COVERAGE	NON_SYNONYMOUS_CODING	MODERATE		N/A
chr19	42793013	rs376498332		G	A	CIC	SNP	NM_015125.3			LOW_COVERAGE	INTRON	MODIFIER		N/A
chr19	42793015	rs369899233		C	T	CIC	SNP	NM_015125.3			LOW_COVERAGE	INTRON	MODIFIER		N/A
chr19	42793021	rs368574237		G	A	CIC	SNP	NM_015125.3			LOW_COVERAGE	INTRON	MODIFIER		N/A
chr19	42793060	rs376580917		G	A	CIC	SNP	NM_015125.3	c.952G>A	p.V318I	LOW_COVERAGE	NON_SYNONYMOUS_CODING	MODERATE		N/A
chr19	42793077	rs368991948		C	T	CIC	SNP	NM_015125.3	c.969C>T	p.L323	LOW_COVERAGE	SYNONYMOUS_CODING	LOW		N/A
chr19	42797455	rs368507802		GGC	G,GC	CIC	DEL	NM_015125.3			LOW_COVERAGE	INTRON	MODIFIER		N/A
chr19	42797458	rs150909310		T	TC	CIC	INS	NM_015125.3			LOW_COVERAGE	INTRON	MODIFIER		N/A
chr19	42797460	rs181838712		C	T	CIC	SNP	NM_015125.3			LOW_COVERAGE	INTRON	MODIFIER		N/A
chr19	42797473	rs2075086		G	A	CIC	SNP	NM_015125.3			LOW_COVERAGE	INTRON	MODIFIER		N/A
chr19	42797998	rs200380341		G	A	CIC	SNP	NM_015125.3			LOW_COVERAGE	INTRON	MODIFIER		N/A
chr19	42798005	rs371907292		G	A	CIC	SNP	NM_015125.3			LOW_COVERAGE	INTRON	MODIFIER		N/A
chr19	42798341	rs138828997		C	G	CIC	SNP	NM_015125.3	c.4212C>G	p.P1404	LOW_COVERAGE	SYNONYMOUS_CODING	LOW		N/A
chr19	42798351	rs199987195		A	G	CIC	SNP	NM_015125.3	c.4222A>G	p.T1408A	LOW_COVERAGE	NON_SYNONYMOUS_CODING	MODERATE		N/A
chr19	42798359	rs202227845		C	G	CIC	SNP	NM_015125.3	c.4230C>G	p.P1410	LOW_COVERAGE	SYNONYMOUS_CODING	LOW		N/A
chr19	42798409	rs373291307		C	A	CIC	SNP	NM_015125.3	c.4280C>A	p.P1427H	LOW_COVERAGE	NON_SYNONYMOUS_CODING	MODERATE		N/A
chr19	52722991	rs143253734		C	T	PPP2R1A	SNP	NM_014225.5	c.1176C>T	p.N392	LOW_COVERAGE	SYNONYMOUS_CODING	LOW		N/A
chr20	31015944	rs201743181		A	G	ASXL1	SNP	NM_015338.5	c.266A>G	p.Q89R	LOW_COVERAGE	NON_SYNONYMOUS_CODING	MODERATE		N/A
chr20	57415779	rs145893409		G	A	GNAS	SNP	NM_016592.2	c.618G>A	p.E206	LOW_COVERAGE	SYNONYMOUS_CODING	LOW		N/A
chr20	57415962	rs1800904		C	T	GNAS	SNP	NM_016592.2			LOW_COVERAGE	INTRON	MODIFIER		N/A
chr20	57415967	rs41305799		G	A	GNAS	SNP	NM_016592.2			LOW_COVERAGE	INTRON	MODIFIER		N/A
chr20	57415971	rs6092699		C	T	GNAS	SNP	NM_016592.2			LOW_COVERAGE	INTRON	MODIFIER		N/A
chr20	57415995	rs1800905		A	G	GNAS	SNP	NM_016592.2			LOW_COVERAGE	INTRON	MODIFIER		N/A
chr22	24145443	rs368129545		C	T	SMARCB1	SNP	NM_003073.3			LOW_COVERAGE	INTRON	MODIFIER		N/A
chr22	24145444	rs201363792		G	A	SMARCB1	SNP	NM_003073.3			LOW_COVERAGE	INTRON	MODIFIER		N/A
chr22	24145452	rs376380598		C	T	SMARCB1	SNP	NM_003073.3			LOW_COVERAGE	INTRON	MODIFIER		N/A
chr22	24145453	rs369612214		G	T	SMARCB1	SNP	NM_003073.3			LOW_COVERAGE	INTRON	MODIFIER		N/A
chr22	24145459	rs143872602		T	G	SMARCB1	SNP	NM_003073.3			LOW_COVERAGE	INTRON	MODIFIER		N/A
chr22	24145468	rs376765597		C	T	SMARCB1	SNP	NM_003073.3			LOW_COVERAGE	INTRON	MODIFIER		N/A
chr22	29085112	rs17881716		A	T	CHEK2	SNP	NM_145862.2			LOW_COVERAGE	INTRON	MODIFIER		N/A
chr22	29085116	rs4035547		C	T	CHEK2	SNP	NM_145862.2			LOW_COVERAGE	INTRON	MODIFIER		N/A
chr22	29085131	rs17882942		G	C	CHEK2	SNP	NM_001005735.1	c.1663C>G	p.L555V	LOW_COVERAGE	NON_SYNONYMOUS_CODING	MODERATE		N/A
chr22	29085164	rs17883172		C	T	CHEK2	SNP	NM_001005735.1	c.1630G>A	p.E544K	LOW_COVERAGE	NON_SYNONYMOUS_CODING	MODERATE		N/A
chr22	29085176	rs143965148		C	T	CHEK2	SNP	NM_001005735.1	c.1618G>A	p.D540N	LOW_COVERAGE	NON_SYNONYMOUS_CODING	MODERATE		N/A
chr22	41488982	rs369105315		T	C	EP300	SNP	NM_001429.3			LOW_COVERAGE	UTR_5_PRIME	MODIFIER		N/A
chr22	41489015	rs181951278		G	A	EP300	SNP	NM_001429.3	c.7G>A	p.E3K	LOW_COVERAGE	NON_SYNONYMOUS_CODING	MODERATE		N/A
chr22	41537232	rs113515593		TG	T	EP300	DEL	NM_001429.3			LOW_COVERAGE	INTRON	MODIFIER		N/A
chr22	41537233	rs373567484		GGTTT	G	EP300	DEL	NM_001429.3			LOW_COVERAGE	INTRON	MODIFIER		N/A
chr22	41537234	rs6002267		G	T	EP300	SNP	NM_001429.3			LOW_COVERAGE	INTRON	MODIFIER		non-pathogenic
chr22	41537244	rs200658631		T	C	EP300	SNP	NM_001429.3			LOW_COVERAGE	INTRON	MODIFIER		N/A
chr22	41537268	rs116108629		A	G	EP300	SNP	NM_001429.3			LOW_COVERAGE	INTRON	MODIFIER		N/A
chr22	41537307	rs190960016		G	A	EP300	SNP	NM_001429.3			LOW_COVERAGE	INTRON	MODIFIER		N/A
chr22	41574438	rs200119686		G	C	EP300	SNP	NM_001429.3	c.6723G>C	p.Q2241H	LOW_COVERAGE	NON_SYNONYMOUS_CODING	MODERATE		N/A
chr22	41574475	rs372041689		G	A	EP300	SNP	NM_001429.3	c.6760G>A	p.G2254S	LOW_COVERAGE	NON_SYNONYMOUS_CODING	MODERATE		N/A
chr22	41574490	rs374908361		G	A	EP300	SNP	NM_001429.3	c.6775G>A	p.A2259T	LOW_COVERAGE	NON_SYNONYMOUS_CODING	MODERATE		N/A
chrX	15841194	rs373774576		T	C	ZRSR2	SNP	NM_005089.3	c.1278T>C	p.N426	NO_COVERAGE	SYNONYMOUS_CODING	LOW		N/A
chrX	15841235	rs199648317		G	A	ZRSR2	SNP	NM_005089.3	c.1319G>A	p.R440Q	NO_COVERAGE	NON_SYNONYMOUS_CODING	MODERATE		N/A
chrX	15841253	rs375322183		G	A	ZRSR2	SNP	NM_005089.3	c.1337G>A	p.R446Q	NO_COVERAGE	NON_SYNONYMOUS_CODING	MODERATE		N/A
chrX	15841270	rs201745479		C	T	ZRSR2	SNP	NM_005089.3	c.1354C>T	p.R452C	NO_COVERAGE	NON_SYNONYMOUS_CODING	MODERATE		N/A
chrX	15841295	rs150444488		G	C	ZRSR2	SNP	NM_005089.3	c.1379G>C	p.R460T	NO_COVERAGE	NON_SYNONYMOUS_CODING	MODERATE		N/A
chrX	39916515	rs138741225		T	G	BCOR	SNP	NM_001123385.1	c.4488A>C	p.A1496	NO_COVERAGE	SYNONYMOUS_CODING	LOW		N/A
chrX	39916530	rs375344311		A	G	BCOR	SNP	NM_001123385.1	c.4473T>C	p.N1491	NO_COVERAGE	SYNONYMOUS_CODING	LOW		N/A
chrX	39922300	rs371205644		G	A	BCOR	SNP	NM_001123385.1	c.3872C>T	p.P1291L	LOW_COVERAGE	NON_SYNONYMOUS_CODING	MODERATE		N/A
chrX	39922308	rs199795707		G	A	BCOR	SNP	NM_001123385.1	c.3864C>T	p.S1288	LOW_COVERAGE	SYNONYMOUS_CODING	LOW		N/A
chrX	39922345	rs374549542		G	A	BCOR	SNP	NM_017745.5			LOW_COVERAGE	INTRON	MODIFIER		N/A
chrX	39922359	rs3810694		A	G	BCOR	SNP	NM_017745.5			LOW_COVERAGE	INTRON	MODIFIER		N/A
chrX	39922376	rs193148630		A	C	BCOR	SNP	NM_017745.5			LOW_COVERAGE	INTRON	MODIFIER		N/A
chrX	39932400	rs71660829		CGT	C	BCOR	DEL	NM_017745.5		p.-733	NO_COVERAGE	FRAME_SHIFT	HIGH		N/A
chrX	39932564	rs144722432		C	T	BCOR	SNP	NM_017745.5	c.2035G>A	p.V679I	LOW_COVERAGE	NON_SYNONYMOUS_CODING	MODERATE		N/A
chrX	39932567	rs145560179		G	A	BCOR	SNP	NM_017745.5	c.2032C>T	p.P678S	LOW_COVERAGE	NON_SYNONYMOUS_CODING	MODERATE		N/A
chrX	39932569	rs3749422		C	T	BCOR	SNP	NM_017745.5	c.2030G>A	p.G677E	LOW_COVERAGE	NON_SYNONYMOUS_CODING	MODERATE		N/A
chrX	39932585	rs372910732		A	C	BCOR	SNP	NM_017745.5	c.2014T>G	p.S672A	LOW_COVERAGE	NON_SYNONYMOUS_CODING	MODERATE		N/A
chrX	39932591	rs148886271		G	A	BCOR	SNP	NM_017745.5	c.2008C>T	p.P670S	LOW_COVERAGE	NON_SYNONYMOUS_CODING	MODERATE		N/A
chrX	39932597	rs143592639		C	T	BCOR	SNP	NM_017745.5	c.2002G>A	p.V668I	LOW_COVERAGE	NON_SYNONYMOUS_CODING	MODERATE		N/A
chrX	39932612	rs375875417		G	T	BCOR	SNP	NM_017745.5	c.1987C>A	p.P663T	LOW_COVERAGE	NON_SYNONYMOUS_CODING	MODERATE		N/A
chrX	44733259	rs200269409		G	C	KDM6A	SNP	NM_021140.2			LOW_COVERAGE	INTRON	MODIFIER		N/A
chrX	44733263	rs202137810		A	C	KDM6A	SNP	NM_021140.2			LOW_COVERAGE	INTRON	MODIFIER		N/A
chrX	44879843	rs370568454		A	G	KDM6A	SNP	NM_021140.2			LOW_COVERAGE	INTRON	MODIFIER		N/A
chrX	44879848	rs375045349		C	T	KDM6A	SNP	NM_021140.2			LOW_COVERAGE	INTRON	MODIFIER		N/A
chrX	44879861	rs193920970		T	TA	KDM6A	INS	NM_021140.2		p.-151?	LOW_COVERAGE	FRAME_SHIFT	HIGH		N/A
chrX	44879925	rs189751539		C	T	KDM6A	SNP	NM_021140.2	c.514C>T	p.R172*	LOW_COVERAGE	STOP_GAINED	HIGH		N/A
chrX	44918220	rs372323256		GAT	G,GT	KDM6A	DEL	NM_021140.2			NO_COVERAGE	INTRON	MODIFIER		N/A
chrX	44921957	rs6530		G	C	KDM6A	SNP	NM_021140.2	c.1491G>C	p.Q497H	LOW_COVERAGE	NON_SYNONYMOUS_CODING	MODERATE		N/A
chrX	44921981	rs368984079		G	C	KDM6A	SNP	NM_021140.2	c.1515G>C	p.M505I	LOW_COVERAGE	NON_SYNONYMOUS_CODING	MODERATE		N/A
chrX	44921996	rs61751429		G	A	KDM6A	SNP	NM_021140.2			LOW_COVERAGE	INTRON	MODIFIER		N/A
chrX	44922002	rs376699341		A	G	KDM6A	SNP	NM_021140.2			LOW_COVERAGE	INTRON	MODIFIER		N/A
chrX	44922037	rs372429864		G	C	KDM6A	SNP	NM_021140.2			LOW_COVERAGE	INTRON	MODIFIER		N/A
chrX	44929620	rs370839985		C	G	KDM6A	SNP	NM_021140.2			LOW_COVERAGE	INTRON	MODIFIER		N/A
chrX	44929674	rs377137308		C	T	KDM6A	SNP	NM_021140.2			LOW_COVERAGE	INTRON	MODIFIER		N/A
chrX	44942871	rs370300311		A	C	KDM6A	SNP	NM_021140.2			LOW_COVERAGE	INTRON	MODIFIER		N/A
chrX	44969287	rs376662882		A	G	KDM6A	SNP	NM_021140.2			LOW_COVERAGE	INTRON	MODIFIER		N/A
chrX	44969351	rs193921028		AC	A	KDM6A	DEL	NM_021140.2		p.-1345	LOW_COVERAGE	FRAME_SHIFT	HIGH		N/A
chrX	44969370	rs370765411		G	A	KDM6A	SNP	NM_021140.2	c.4052G>A	p.R1351Q	LOW_COVERAGE	NON_SYNONYMOUS_CODING	MODERATE		N/A
chrX	63410075	rs201899164		C	T	AMER1	SNP	NM_152424.3	c.3092G>A	p.G1031D	LOW_COVERAGE	NON_SYNONYMOUS_CODING	MODERATE		N/A
chrX	63410110	rs61730681		T	C	AMER1	SNP	NM_152424.3	c.3057A>G	p.Q1019	LOW_COVERAGE	SYNONYMOUS_CODING	LOW		N/A
chrX	63411371	rs144896730		T	C	AMER1	SNP	NM_152424.3	c.1796A>G	p.Y599C	NO_COVERAGE	NON_SYNONYMOUS_CODING	MODERATE		N/A
chrX	63411384	rs149055969		C	T	AMER1	SNP	NM_152424.3	c.1783G>A	p.A595T	NO_COVERAGE	NON_SYNONYMOUS_CODING	MODERATE		N/A
chrX	63411417	rs370276785		G	A	AMER1	SNP	NM_152424.3	c.1750C>T	p.R584C	NO_COVERAGE	NON_SYNONYMOUS_CODING	MODERATE		N/A
chrX	63411427	rs376111224		G	C	AMER1	SNP	NM_152424.3	c.1740C>G	p.A580	NO_COVERAGE	SYNONYMOUS_CODING	LOW		N/A
chrX	63411443	rs373710390		C	T	AMER1	SNP	NM_152424.3	c.1724G>A	p.R575Q	NO_COVERAGE	NON_SYNONYMOUS_CODING	MODERATE		N/A
chrX	63412162	rs369055207		C	T	AMER1	SNP	NM_152424.3	c.1005G>A	p.Q335	NO_COVERAGE	SYNONYMOUS_CODING	LOW		N/A
chrX	66765330	rs200817861		G	A	AR	SNP	NM_000044.3	c.342G>A	p.Q114	LOW_COVERAGE	SYNONYMOUS_CODING	LOW		N/A
chrX	66766162	rs201934623		C	T	AR	SNP	NM_000044.3	c.1174C>T	p.P392S	LOW_COVERAGE	NON_SYNONYMOUS_CODING	MODERATE		N/A
chrX	66766174	rs202150225		G	C	AR	SNP	NM_000044.3	c.1186G>C	p.G396R	LOW_COVERAGE	NON_SYNONYMOUS_CODING	MODERATE		N/A
chrX	66766182	rs201038724		C	T	AR	SNP	NM_000044.3	c.1194C>T	p.A398	LOW_COVERAGE	SYNONYMOUS_CODING	LOW		N/A
chrX	66788865	rs373434994		G	A	AR	SNP	NM_001011645.2			LOW_COVERAGE	SPLICE_SITE_DONOR	HIGH		N/A
chrX	70339852	rs192515277		A	T	MED12	SNP	NM_005120.2			LOW_COVERAGE	INTRON	MODIFIER		N/A
chrX	70343521	rs138984044		T	A	MED12	SNP	NM_005120.2	c.1695T>A	p.I565	LOW_COVERAGE	SYNONYMOUS_CODING	LOW		N/A
chrX	70343528	rs188593863		G	T	MED12	SNP	NM_005120.2	c.1702G>T	p.D568Y	LOW_COVERAGE	NON_SYNONYMOUS_CODING	MODERATE		N/A
chrX	70343575	rs368353373		G	A	MED12	SNP	NM_005120.2			LOW_COVERAGE	INTRON	MODIFIER		N/A
chrX	70343598	rs141194708		C	A	MED12	SNP	NM_005120.2			LOW_COVERAGE	INTRON	MODIFIER		N/A
chrX	70352408	rs369776103		G	A	MED12	SNP	NM_005120.2			LOW_COVERAGE	INTRON	MODIFIER		N/A
chrX	70352417	rs10521349		T	C	MED12	SNP	NM_005120.2			LOW_COVERAGE	INTRON	MODIFIER		N/A
chrX	70352421	rs372112475		G	A	MED12	SNP	NM_005120.2			LOW_COVERAGE	INTRON	MODIFIER		N/A
chrX	76776383	rs3027525		G	A	ATRX	SNP	NM_000489.3	c.7083C>T	p.N2361	LOW_COVERAGE	SYNONYMOUS_CODING	LOW		N/A
chrX	76849240	rs376679217		C	T	ATRX	SNP	NM_000489.3	c.6036G>A	p.E2012	LOW_COVERAGE	SYNONYMOUS_CODING	LOW		N/A
chrX	76849285	rs190170999		T	C	ATRX	SNP	NM_000489.3	c.5991A>G	p.P1997	LOW_COVERAGE	SYNONYMOUS_CODING	LOW		N/A
chrX	76874373	rs149960511		T	C	ATRX	SNP	NM_000489.3	c.5349A>G	p.P1783	NO_COVERAGE	SYNONYMOUS_CODING	LOW		N/A
chrX	76874379	rs146534157		T	C	ATRX	SNP	NM_000489.3	c.5343A>G	p.I1781M	NO_COVERAGE	NON_SYNONYMOUS_CODING	MODERATE		N/A
chrX	76891446	rs25641		A	G	ATRX	SNP	NM_000489.3	c.4659T>C	p.H1553	LOW_COVERAGE	SYNONYMOUS_CODING	LOW		non-pathogenic
chrX	76891470	rs148975763		G	T	ATRX	SNP	NM_000489.3	c.4635C>A	p.T1545	LOW_COVERAGE	SYNONYMOUS_CODING	LOW		non-pathogenic
chrX	76909695	rs111833322		C	T	ATRX	SNP	NM_138270.2			LOW_COVERAGE	INTRON	MODIFIER		N/A
chrX	76909696	rs375091964		G	A	ATRX	SNP	NM_138270.2			LOW_COVERAGE	INTRON	MODIFIER		N/A
chrX	76936949	rs374787023		AAC	A	ATRX	DEL	NM_138270.2			LOW_COVERAGE	INTRON	MODIFIER		N/A
chrX	76936949	rs45577534		AAC	A	ATRX	DEL	NM_138270.2			LOW_COVERAGE	INTRON	MODIFIER		N/A
chrX	76936977	rs374059493		T	C	ATRX	SNP	NM_138270.2			LOW_COVERAGE	INTRON	MODIFIER		N/A
chrX	76937427	rs1051681		A	G	ATRX	SNP	NM_000489.3	c.3321T>C	p.C1107	LOW_COVERAGE	SYNONYMOUS_CODING	LOW		N/A
chrX	76938868	rs370584074		C	T	ATRX	SNP	NM_000489.3	c.1880G>A	p.C627Y	LOW_COVERAGE	NON_SYNONYMOUS_CODING	MODERATE		N/A
chrX	76938880	rs145678415		T	C	ATRX	SNP	NM_000489.3	c.1868A>G	p.K623R	LOW_COVERAGE	NON_SYNONYMOUS_CODING	MODERATE		N/A
chrX	76939055	rs45528831		T	C	ATRX	SNP	NM_000489.3	c.1693A>G	p.I565V	LOW_COVERAGE	NON_SYNONYMOUS_CODING	MODERATE		N/A
chrX	76939077	rs376761153		C	A	ATRX	SNP	NM_000489.3	c.1671G>T	p.E557D	LOW_COVERAGE	NON_SYNONYMOUS_CODING	MODERATE		N/A
chrX	76940105	rs372656407		A	C	ATRX	SNP	NM_138270.2			LOW_COVERAGE	INTRON	MODIFIER		N/A
chrX	76940534	rs35268552		A	G	ATRX	SNP	NM_138270.2			LOW_COVERAGE	INTRON	MODIFIER		N/A
chrX	100612549	rs128621197		A	C	BTK	SNP	NM_000061.2	c.1125T>G	p.Y375*	LOW_COVERAGE	STOP_GAINED	HIGH		N/A
chrX	100612588	rs369064891		G	C	BTK	SNP	NM_000061.2			LOW_COVERAGE	INTRON	MODIFIER		N/A
chrX	100612596	rs373312877		T	C	BTK	SNP	NM_000061.2			LOW_COVERAGE	INTRON	MODIFIER		N/A
chrX	133511988	rs5978001		G	A	PHF6	SNP	NM_032458.2			LOW_COVERAGE	INTRON	MODIFIER		N/A
chrX	133512043	rs143039976		A	G	PHF6	SNP	NM_032458.2	c.147A>G	p.S49	LOW_COVERAGE	SYNONYMOUS_CODING	LOW		N/A
chrX	133549035	rs192977933		T	G	PHF6	SNP	NM_032458.2			LOW_COVERAGE	INTRON	MODIFIER		N/A
chr1	11174872		COSM423435	C	G	MTOR	SNP	NM_004958.3	c.7162G>C	p.E2388Q	LOW_COVERAGE	NON_SYNONYMOUS_CODING	MODERATE	COSM423435	N/A
chr1	11188164		COSM462601	G	T	MTOR	SNP	NM_004958.3	c.5930C>A	p.T1977K	LOW_COVERAGE	NON_SYNONYMOUS_CODING	MODERATE	COSM462601	N/A
chr1	11188164		COSM462602	G	C	MTOR	SNP	NM_004958.3	c.5930C>G	p.T1977R	LOW_COVERAGE	NON_SYNONYMOUS_CODING	MODERATE	COSM462602	N/A
chr1	11188165		COSM1289945	T	A	MTOR	SNP	NM_004958.3	c.5929A>T	p.T1977S	LOW_COVERAGE	NON_SYNONYMOUS_CODING	MODERATE	COSM1289945	N/A
chr1	11188173		COSM893805	T	C	MTOR	SNP	NM_004958.3	c.5921A>G	p.Y1974C	LOW_COVERAGE	NON_SYNONYMOUS_CODING	MODERATE	COSM893805	N/A
chr1	11188177		COSM423441	T	A	MTOR	SNP	NM_004958.3	c.5917A>T	p.I1973F	LOW_COVERAGE	NON_SYNONYMOUS_CODING	MODERATE	COSM423441	N/A
chr1	11188183		COSM1289946	C	T	MTOR	SNP	NM_004958.3	c.5911G>A	p.A1971T	LOW_COVERAGE	NON_SYNONYMOUS_CODING	MODERATE	COSM1289946	N/A
chr1	11188191		COSM423442	A	T	MTOR	SNP	NM_004958.3			LOW_COVERAGE	INTRON	MODIFIER	COSM423442	N/A
chr1	11199365		COSM893839	C	T	MTOR	SNP	NM_004958.3	c.5126G>A	p.R1709H	LOW_COVERAGE	NON_SYNONYMOUS_CODING	MODERATE	COSM893839	N/A
chr1	11199378		COSM1662882	A	G	MTOR	SNP	NM_004958.3	c.5113T>C	p.W1705R	LOW_COVERAGE	NON_SYNONYMOUS_CODING	MODERATE	COSM1662882	N/A
chr1	11288729		COSM230436	C	A	MTOR	SNP	NM_004958.3	c.3026G>T	p.R1009L	LOW_COVERAGE	NON_SYNONYMOUS_CODING	MODERATE	COSM230436	N/A
chr1	11301713		COSM893928	C	T	MTOR	SNP	NM_004958.3	c.1438G>A	p.A480T	LOW_COVERAGE	NON_SYNONYMOUS_CODING	MODERATE	COSM893928	N/A
chr1	11319442		COSM1472424	C	T	MTOR	SNP	NM_004958.3	c.25G>A	p.A9T	NO_COVERAGE	NON_SYNONYMOUS_CODING	MODERATE	COSM1472424	N/A
chr1	11319443		COSM1160852	G	A	MTOR	SNP	NM_004958.3	c.24C>T	p.A8	NO_COVERAGE	SYNONYMOUS_CODING	LOW	COSM1160852	N/A
chr1	11319445		COSM12847	C	A	MTOR	SNP	NM_004958.3	c.22G>T	p.A8S	NO_COVERAGE	NON_SYNONYMOUS_CODING	MODERATE	COSM12847	N/A
chr1	11319454		COSM462638	C	G	MTOR	SNP	NM_004958.3	c.13G>C	p.G5R	NO_COVERAGE	NON_SYNONYMOUS_CODING	MODERATE	COSM462638	N/A
chr1	27023559		COSM1602134	AC	A	ARID1A	DEL	NM_139135.2		p.-222	NO_COVERAGE	FRAME_SHIFT	HIGH	COSM1602134	N/A
chr1	27023627		COSM51487	GCGGCTGCCGGCTCC	G	ARID1A	DEL	NM_139135.2		p.-245	NO_COVERAGE	FRAME_SHIFT	HIGH	COSM51487	N/A
chr1	27023646		COSM1236665	CGCCTCCCTCCT	C	ARID1A	DEL	NM_139135.2		p.-251	NO_COVERAGE	FRAME_SHIFT	HIGH	COSM1236665	N/A
chr1	27023675		COSM51233	TCGTCGTCTTC	T	ARID1A	DEL	NM_139135.2		p.-261	NO_COVERAGE	FRAME_SHIFT	HIGH	COSM51233	N/A
chr1	27099474		COSM907714	GAAAGGTGACTGATCTGATTGCTATTTGAACTTGTGCTCGT	G	ARID1A	DEL	NM_139135.2			LOW_COVERAGE	SPLICE_SITE_DONOR	HIGH	COSM907714	N/A
chr1	27099478		COSM426008	G	A	ARID1A	SNP	NM_139135.2	c.3715G>A	p.A1239T	LOW_COVERAGE	NON_SYNONYMOUS_CODING	MODERATE	COSM426008	N/A
chr1	27099974		COSM166309	TATGACAGA	TT	ARID1A	DEL	NM_139135.2		p.-1285	LOW_COVERAGE	FRAME_SHIFT	HIGH	COSM166309	N/A
chr1	27099975		COSM3355772	ATGACAGA	A	ARID1A	DEL	NM_139135.2		p.-1285	LOW_COVERAGE	FRAME_SHIFT	HIGH	COSM3355772	N/A
chr1	27099981		COSM1296225	G	C	ARID1A	SNP	NM_139135.2	c.3860G>C	p.R1287T	LOW_COVERAGE	NON_SYNONYMOUS_CODING	MODERATE	COSM1296225	N/A
chr1	27099983		COSM907716	G	A	ARID1A	SNP	NM_139135.2	c.3862G>A	p.V1288M	LOW_COVERAGE	NON_SYNONYMOUS_CODING	MODERATE	COSM907716	N/A
chr1	27106244		COSM907747	TC	T	ARID1A	DEL	NM_006015.4		p.-1952	LOW_COVERAGE	FRAME_SHIFT	HIGH	COSM907747	N/A
chr1	65300335		COSM1126960	A	C	JAK1	SNP	NM_002227.2	c.3375T>G	p.Y1125*	NO_COVERAGE	STOP_GAINED	HIGH	COSM1126960	N/A
chr1	65301171		COSM1343902	C	A	JAK1	SNP	NM_002227.2	c.3277G>T	p.G1093C	NO_COVERAGE	NON_SYNONYMOUS_CODING	MODERATE	COSM1343902	N/A
chr1	65301180		COSM426587	T	G	JAK1	SNP	NM_002227.2	c.3268A>C	p.K1090Q	NO_COVERAGE	NON_SYNONYMOUS_CODING	MODERATE	COSM426587	N/A
chr1	65310570		COSM681487	C	T	JAK1	SNP	NM_002227.2	c.2118G>A	p.E706	LOW_COVERAGE	SYNONYMOUS_CODING	LOW	COSM681487	N/A
chr1	78414459		COSM239928	C	T	FUBP1	SNP	NM_003902.3	c.1927G>A	p.G643S	LOW_COVERAGE	NON_SYNONYMOUS_CODING	MODERATE	COSM239928	N/A
chr1	78420975		COSM1602686	T	A	FUBP1	SNP	NM_003902.3	c.1745A>T	p.Y582F	LOW_COVERAGE	NON_SYNONYMOUS_CODING	MODERATE	COSM1602686	N/A
chr1	78420975		COSM3706037	T	A	FUBP1	SNP	NM_003902.3	c.1745A>T	p.Y582F	LOW_COVERAGE	NON_SYNONYMOUS_CODING	MODERATE	COSM3706037	N/A
chr1	78420975		COSM3706038	T	A	FUBP1	SNP	NM_003902.3	c.1745A>T	p.Y582F	LOW_COVERAGE	NON_SYNONYMOUS_CODING	MODERATE	COSM3706038	N/A
chr1	78420976		COSM1602687	A	T	FUBP1	SNP	NM_003902.3	c.1744T>A	p.Y582N	LOW_COVERAGE	NON_SYNONYMOUS_CODING	MODERATE	COSM1602687	N/A
chr1	78420976		COSM3706039	A	T	FUBP1	SNP	NM_003902.3	c.1744T>A	p.Y582N	LOW_COVERAGE	NON_SYNONYMOUS_CODING	MODERATE	COSM3706039	N/A
chr1	78420976		COSM3706040	A	T	FUBP1	SNP	NM_003902.3	c.1744T>A	p.Y582N	LOW_COVERAGE	NON_SYNONYMOUS_CODING	MODERATE	COSM3706040	N/A
chr1	78430037		COSM1716758	G	A	FUBP1	SNP	NM_003902.3	c.842C>T	p.P281L	NO_COVERAGE	NON_SYNONYMOUS_CODING	MODERATE	COSM1716758	N/A
chr1	78430037		COSM40117	G	A	FUBP1	SNP	NM_003902.3	c.842C>T	p.P281L	NO_COVERAGE	NON_SYNONYMOUS_CODING	MODERATE	COSM40117	N/A
chr1	78430042		COSM536307	C	A	FUBP1	SNP	NM_003902.3			NO_COVERAGE	SPLICE_SITE_ACCEPTOR	HIGH	COSM536307	N/A
chr1	78432617		COSM196748	C	A	FUBP1	SNP	NM_003902.3	c.366G>T	p.Q122H	NO_COVERAGE	NON_SYNONYMOUS_CODING	MODERATE	COSM196748	N/A
chr1	78432628		COSM1316954	C	A	FUBP1	SNP	NM_003902.3	c.355G>T	p.G119*	NO_COVERAGE	STOP_GAINED	HIGH	COSM1316954	N/A
chr1	78432628		COSM145436	C	A	FUBP1	SNP	NM_003902.3	c.355G>T	p.G119*	NO_COVERAGE	STOP_GAINED	HIGH	COSM145436	N/A
chr1	120512133		COSM3399613	C	T	NOTCH2	SNP	NM_024408.3			LOW_COVERAGE	SPLICE_SITE_DONOR	HIGH	COSM3399613	N/A
chr1	120512149		COSM1197454	G	T	NOTCH2	SNP	NM_024408.3	c.1093C>A	p.P365T	LOW_COVERAGE	NON_SYNONYMOUS_CODING	MODERATE	COSM1197454	N/A
chr1	120512153		COSM527764	C	G	NOTCH2	SNP	NM_024408.3	c.1089G>C	p.M363I	LOW_COVERAGE	NON_SYNONYMOUS_CODING	MODERATE	COSM527764	N/A
chr1	120539668		COSM423616	T	A	NOTCH2	SNP	NM_024408.3	c.703A>T	p.T235S	LOW_COVERAGE	NON_SYNONYMOUS_CODING	MODERATE	COSM423616	N/A
chr1	120539668		COSM423617	T	A	NOTCH2	SNP	NM_024408.3	c.703A>T	p.T235S	LOW_COVERAGE	NON_SYNONYMOUS_CODING	MODERATE	COSM423617	N/A
chr1	120539700		COSM133962	G	A	NOTCH2	SNP	NM_024408.3	c.671C>T	p.P224L	LOW_COVERAGE	NON_SYNONYMOUS_CODING	MODERATE	COSM133962	N/A
chr1	120539711		COSM1667037	G	T	NOTCH2	SNP	NM_024408.3	c.660C>A	p.S220R	LOW_COVERAGE	NON_SYNONYMOUS_CODING	MODERATE	COSM1667037	N/A
chr1	120611960		COSM1600651	C	T	NOTCH2	SNP	NM_024408.3	c.61G>A	p.A21T	LOW_COVERAGE	NON_SYNONYMOUS_CODING	MODERATE	COSM1600651	N/A
chr1	120611964		COSM132738	G	C	NOTCH2	SNP	NM_024408.3	c.57C>G	p.C19W	LOW_COVERAGE	NON_SYNONYMOUS_CODING	MODERATE	COSM132738	N/A
chr1	120612002		COSM132830	CGG	C	NOTCH2	DEL	NM_024408.3		p.-6	LOW_COVERAGE	FRAME_SHIFT	HIGH	COSM132830	N/A
chr1	120612002		COSM674994	C	G	NOTCH2	SNP	NM_024408.3	c.19G>C	p.A7P	LOW_COVERAGE	NON_SYNONYMOUS_CODING	MODERATE	COSM674994	N/A
chr1	120612006		COSM1320072	G	A	NOTCH2	SNP	NM_024408.3	c.15C>T	p.R5	LOW_COVERAGE	SYNONYMOUS_CODING	LOW	COSM1320072	N/A
chr1	120612013		COSM246074	G	A	NOTCH2	SNP	NM_024408.3	c.8C>T	p.A3V	LOW_COVERAGE	NON_SYNONYMOUS_CODING	MODERATE	COSM246074	N/A
chr1	120612014		COSM1127444	C	A	NOTCH2	SNP	NM_024408.3	c.7G>T	p.A3S	LOW_COVERAGE	NON_SYNONYMOUS_CODING	MODERATE	COSM1127444	N/A
chr1	193091455		COSM26067	TTTGGGGGTAAGTCCGGCATGGCTG	T	CDC73	DEL	NM_024529.4			LOW_COVERAGE	SPLICE_SITE_DONOR	HIGH	COSM26067	N/A
chr1	193091462		COSM26073	G	A	CDC73	SNP	NM_024529.4			LOW_COVERAGE	SPLICE_SITE_DONOR	HIGH	COSM26073	N/A
chr1	193099311		COSM377813	A	G	CDC73	SNP	NM_024529.4	c.245A>G	p.N82S	NO_COVERAGE	NON_SYNONYMOUS_CODING	MODERATE	COSM377813	N/A
chr1	193099313		COSM1732633	AT	A	CDC73	DEL	NM_024529.4		p.-83	NO_COVERAGE	FRAME_SHIFT	HIGH	COSM1732633	N/A
chr1	193099325		COSM677401	A	T	CDC73	SNP	NM_024529.4	c.259A>T	p.R87*	NO_COVERAGE	STOP_GAINED	HIGH	COSM677401	N/A
chr1	193099331		COSM1320617	C	G	CDC73	SNP	NM_024529.4	c.265C>G	p.P89A	NO_COVERAGE	NON_SYNONYMOUS_CODING	MODERATE	COSM1320617	N/A
chr1	193099332		COSM531426	C	G	CDC73	SNP	NM_024529.4	c.266C>G	p.P89R	NO_COVERAGE	NON_SYNONYMOUS_CODING	MODERATE	COSM531426	N/A
chr1	193099332		COSM901379	C	T	CDC73	SNP	NM_024529.4	c.266C>T	p.P89L	NO_COVERAGE	NON_SYNONYMOUS_CODING	MODERATE	COSM901379	N/A
chr1	193099338		COSM274461	G	A	CDC73	SNP	NM_024529.4	c.272G>A	p.R91Q	NO_COVERAGE	NON_SYNONYMOUS_CODING	MODERATE	COSM274461	N/A
chr1	193099343		COSM1668308	G	T	CDC73	SNP	NM_024529.4	c.277G>T	p.D93Y	NO_COVERAGE	NON_SYNONYMOUS_CODING	MODERATE	COSM1668308	N/A
chr1	193099350		COSM26127	T	C	CDC73	SNP	NM_024529.4	c.284T>C	p.L95P	NO_COVERAGE	NON_SYNONYMOUS_CODING	MODERATE	COSM26127	N/A
chr1	193099351		COSM1337373	T	C	CDC73	SNP	NM_024529.4	c.285T>C	p.L95	NO_COVERAGE	SYNONYMOUS_CODING	LOW	COSM1337373	N/A
chr1	193099371		COSM1200387	C	T	CDC73	SNP	NM_024529.4	c.305C>T	p.A102V	LOW_COVERAGE	NON_SYNONYMOUS_CODING	MODERATE	COSM1200387	N/A
chr1	241663847		COSM350010	G	A	FH	SNP	NM_000143.3	c.1280C>T	p.S427L	LOW_COVERAGE	NON_SYNONYMOUS_CODING	MODERATE	COSM350010	N/A
chr1	241663854		COSM1690050	C	G	FH	SNP	NM_000143.3	c.1273G>C	p.D425H	LOW_COVERAGE	NON_SYNONYMOUS_CODING	MODERATE	COSM1690050	N/A
chr1	241663854		COSM1731414	C	A	FH	SNP	NM_000143.3	c.1273G>T	p.D425Y	LOW_COVERAGE	NON_SYNONYMOUS_CODING	MODERATE	COSM1731414	N/A
chr1	241663880		COSM1340614	A	G	FH	SNP	NM_000143.3	c.1247T>C	p.V416A	LOW_COVERAGE	NON_SYNONYMOUS_CODING	MODERATE	COSM1340614	N/A
chr1	241663881		COSM48388	C	T	FH	SNP	NM_000143.3	c.1246G>A	p.V416M	LOW_COVERAGE	NON_SYNONYMOUS_CODING	MODERATE	COSM48388	N/A
chr1	241663881		COSM679717	C	G	FH	SNP	NM_000143.3	c.1246G>C	p.V416L	LOW_COVERAGE	NON_SYNONYMOUS_CODING	MODERATE	COSM679717	N/A
chr1	241676972		COSM425752	G	A	FH	SNP	NM_000143.3	c.309C>T	p.A103	LOW_COVERAGE	SYNONYMOUS_CODING	LOW	COSM425752	N/A
chr1	241676974		COSM1340616	C	T	FH	SNP	NM_000143.3	c.307G>A	p.A103T	LOW_COVERAGE	NON_SYNONYMOUS_CODING	MODERATE	COSM1340616	N/A
chr1	241676992		COSM906411	C	T	FH	SNP	NM_000143.3	c.289G>A	p.G97S	LOW_COVERAGE	NON_SYNONYMOUS_CODING	MODERATE	COSM906411	N/A
chr2	25457156		COSM1012896	A	G	DNMT3A	SNP	NM_175629.2	c.2731T>C	p.C911R	LOW_COVERAGE	NON_SYNONYMOUS_CODING	MODERATE	COSM1012896	N/A
chr2	25470989		COSM574561	C	T	DNMT3A	SNP	NM_153759.3	c.205G>A	p.V69M	NO_COVERAGE	NON_SYNONYMOUS_CODING	MODERATE	COSM574561	N/A
chr2	25470989		COSM574562	C	T	DNMT3A	SNP	NM_153759.3	c.205G>A	p.V69M	NO_COVERAGE	NON_SYNONYMOUS_CODING	MODERATE	COSM574562	N/A
chr2	25470990		COSM133728	AGTGG	A	DNMT3A	DEL	NM_153759.3		p.-67	NO_COVERAGE	FRAME_SHIFT	HIGH	COSM133728	N/A
chr2	25471052		COSM87014	G	A	DNMT3A	SNP	NM_153759.3	c.142C>T	p.Q48*	NO_COVERAGE	STOP_GAINED	HIGH	COSM87014	N/A
chr2	25536799		COSM1169639	G	A	DNMT3A	SNP	NM_175630.1	c.55C>T	p.R19W	LOW_COVERAGE	NON_SYNONYMOUS_CODING	MODERATE	COSM1169639	N/A
chr2	25536822		COSM1716904	T	G	DNMT3A	SNP	NM_175630.1	c.32A>C	p.D11A	LOW_COVERAGE	NON_SYNONYMOUS_CODING	MODERATE	COSM1716904	N/A
chr2	25536822		COSM1716905	T	G	DNMT3A	SNP	NM_175630.1	c.32A>C	p.D11A	LOW_COVERAGE	NON_SYNONYMOUS_CODING	MODERATE	COSM1716905	N/A
chr2	25536839		COSM1407124	G	A	DNMT3A	SNP	NM_175630.1	c.15C>T	p.P5	LOW_COVERAGE	SYNONYMOUS_CODING	LOW	COSM1407124	N/A
chr2	29420416		COSM1020006	A	G	ALK	SNP	NM_004304.4	c.4065T>C	p.P1355	LOW_COVERAGE	SYNONYMOUS_CODING	LOW	COSM1020006	N/A
chr2	29420425		COSM477301	C	G	ALK	SNP	NM_004304.4	c.4056G>C	p.K1352N	LOW_COVERAGE	NON_SYNONYMOUS_CODING	MODERATE	COSM477301	N/A
chr2	29451822		COSM1407667	AC	A	ALK	DEL	NM_004304.4		p.-914	LOW_COVERAGE	FRAME_SHIFT	HIGH	COSM1407667	N/A
chr2	29451842		COSM1407668	TG	T	ALK	DEL	NM_004304.4		p.-908	LOW_COVERAGE	FRAME_SHIFT	HIGH	COSM1407668	N/A
chr2	29451871		COSM184791	C	A	ALK	SNP	NM_004304.4	c.2694G>T	p.E898D	LOW_COVERAGE	NON_SYNONYMOUS_CODING	MODERATE	COSM184791	N/A
chr2	29451873		COSM236685	C	T	ALK	SNP	NM_004304.4	c.2692G>A	p.E898K	LOW_COVERAGE	NON_SYNONYMOUS_CODING	MODERATE	COSM236685	N/A
chr2	30143080		COSM1407686	G	A	ALK	SNP	NM_004304.4	c.446C>T	p.A149V	LOW_COVERAGE	NON_SYNONYMOUS_CODING	MODERATE	COSM1407686	N/A
chr2	30143132		COSM1531761	C	A	ALK	SNP	NM_004304.4	c.394G>T	p.V132L	LOW_COVERAGE	NON_SYNONYMOUS_CODING	MODERATE	COSM1531761	N/A
chr2	30143133		COSM574979	G	A	ALK	SNP	NM_004304.4	c.393C>T	p.S131	LOW_COVERAGE	SYNONYMOUS_CODING	LOW	COSM574979	N/A
chr2	39505612		COSM1020894	A	C	MAP4K3	SNP	NM_003618.3	c.1730T>G	p.F577C	LOW_COVERAGE	NON_SYNONYMOUS_CODING	MODERATE	COSM1020894	N/A
chr2	39505625		COSM1306792	G	A	MAP4K3	SNP	NM_003618.3	c.1717C>T	p.Q573*	LOW_COVERAGE	STOP_GAINED	HIGH	COSM1306792	N/A
chr2	39553322		COSM48539	C	A	MAP4K3	SNP	NM_003618.3	c.627G>T	p.E209D	NO_COVERAGE	NON_SYNONYMOUS_CODING	MODERATE	COSM48539	N/A
chr2	39553323		COSM1408058	T	C	MAP4K3	SNP	NM_003618.3	c.626A>G	p.E209G	NO_COVERAGE	NON_SYNONYMOUS_CODING	MODERATE	COSM1408058	N/A
chr2	39553333		COSM1408059	C	G	MAP4K3	SNP	NM_003618.3	c.616G>C	p.E206Q	NO_COVERAGE	NON_SYNONYMOUS_CODING	MODERATE	COSM1408059	N/A
chr2	39553346		COSM282656	T	G	MAP4K3	SNP	NM_003618.3	c.603A>C	p.G201	NO_COVERAGE	SYNONYMOUS_CODING	LOW	COSM282656	N/A
chr2	39564075		COSM222687	G	A	MAP4K3	SNP	NM_003618.3	c.400C>T	p.H134Y	LOW_COVERAGE	NON_SYNONYMOUS_CODING	MODERATE	COSM222687	N/A
chr2	39564108		COSM477402	C	T	MAP4K3	SNP	NM_003618.3	c.367G>A	p.G123R	LOW_COVERAGE	NON_SYNONYMOUS_CODING	MODERATE	COSM477402	N/A
chr2	47693814		COSM1286280	CAG	C	MSH2	DEL	NM_000251.2		p.-510	LOW_COVERAGE	FRAME_SHIFT	HIGH	COSM1286280	N/A
chr2	47693816		COSM1483118	G	C	MSH2	SNP	NM_000251.2	c.1530G>C	p.Q510H	LOW_COVERAGE	NON_SYNONYMOUS_CODING	MODERATE	COSM1483118	N/A
chr2	47693828		COSM477458	T	C	MSH2	SNP	NM_000251.2	c.1542T>C	p.D514	LOW_COVERAGE	SYNONYMOUS_CODING	LOW	COSM477458	N/A
chr2	47693835	rs63749930	COSM1408261	GCA	G	MSH2	DEL	NM_000251.2		p.-517	LOW_COVERAGE	FRAME_SHIFT	HIGH	COSM1408261	pathogenic
chr2	47693854		COSM26166	TT	T	MSH2	DEL	NM_000251.2		p.-523	LOW_COVERAGE	FRAME_SHIFT	HIGH	COSM26166	N/A
chr2	47693874		COSM1215559	G	T	MSH2	SNP	NM_000251.2	c.1588G>T	p.E530*	LOW_COVERAGE	STOP_GAINED	HIGH	COSM1215559	N/A
chr2	47703561		COSM1408266	C	T	MSH2	SNP	NM_000251.2	c.2061C>T	p.L687	LOW_COVERAGE	SYNONYMOUS_CODING	LOW	COSM1408266	N/A
chr2	47703561		COSM26088	C	G	MSH2	SNP	NM_000251.2	c.2061C>G	p.L687	LOW_COVERAGE	SYNONYMOUS_CODING	LOW	COSM26088	N/A
chr2	47710033		COSM1327061	C	T	MSH2	SNP	NM_000251.2	c.2750C>T	p.A917V	LOW_COVERAGE	NON_SYNONYMOUS_CODING	MODERATE	COSM1327061	N/A
chr2	47710069		COSM1021253	G	A	MSH2	SNP	NM_000251.2	c.2786G>A	p.R929Q	LOW_COVERAGE	NON_SYNONYMOUS_CODING	MODERATE	COSM1021253	N/A
chr2	48018193		COSM1408283	C	A	MSH6	SNP	NM_000179.2	c.388C>A	p.H130N	LOW_COVERAGE	NON_SYNONYMOUS_CODING	MODERATE	COSM1408283	N/A
chr2	48018226		COSM1408284	G	A	MSH6	SNP	NM_000179.2	c.421G>A	p.G141S	LOW_COVERAGE	NON_SYNONYMOUS_CODING	MODERATE	COSM1408284	N/A
chr2	48018227		COSM1408285	G	A	MSH6	SNP	NM_000179.2	c.422G>A	p.G141D	LOW_COVERAGE	NON_SYNONYMOUS_CODING	MODERATE	COSM1408285	N/A
chr2	48018228		COSM13388	C	A	MSH6	SNP	NM_000179.2	c.423C>A	p.G141	LOW_COVERAGE	SYNONYMOUS_CODING	LOW	COSM13388	N/A
chr2	48018228		COSM298961	C	T	MSH6	SNP	NM_000179.2	c.423C>T	p.G141	LOW_COVERAGE	SYNONYMOUS_CODING	LOW	COSM298961	N/A
chr2	48018263		COSM721730	G	T	MSH6	SNP	NM_000179.2			LOW_COVERAGE	SPLICE_SITE_DONOR	HIGH	COSM721730	N/A
chr2	48018312		COSN214766	T	A	MSH6	SNP	NM_000179.2			LOW_COVERAGE	INTRON	MODIFIER	COSN214766	N/A
chr2	48023098		COSM190060	G	A	MSH6	SNP	NM_000179.2	c.523G>A	p.A175T	LOW_COVERAGE	NON_SYNONYMOUS_CODING	MODERATE	COSM190060	N/A
chr2	48026843		COSM1185897	C	G	MSH6	SNP	NM_000179.2	c.1721C>G	p.S574*	LOW_COVERAGE	STOP_GAINED	HIGH	COSM1185897	N/A
chr2	48026845		COSM13396	G	T	MSH6	SNP	NM_000179.2	c.1723G>T	p.D575Y	LOW_COVERAGE	NON_SYNONYMOUS_CODING	MODERATE	COSM13396	N/A
chr2	48026846		COSM1408299	A	G	MSH6	SNP	NM_000179.2	c.1724A>G	p.D575G	LOW_COVERAGE	NON_SYNONYMOUS_CODING	MODERATE	COSM1408299	N/A
chr2	48026852		COSM1215570	G	A	MSH6	SNP	NM_000179.2	c.1730G>A	p.R577H	LOW_COVERAGE	NON_SYNONYMOUS_CODING	MODERATE	COSM1215570	N/A
chr2	48027540		COSM1318901	C	T	MSH6	SNP	NM_000179.2	c.2418C>T	p.S806	LOW_COVERAGE	SYNONYMOUS_CODING	LOW	COSM1318901	N/A
chr2	48027546		COSM13343	TG	T	MSH6	DEL	NM_000179.2		p.-809	LOW_COVERAGE	FRAME_SHIFT	HIGH	COSM13343	N/A
chr2	48027558		COSM1614884	A	G	MSH6	SNP	NM_000179.2	c.2436A>G	p.L812	LOW_COVERAGE	SYNONYMOUS_CODING	LOW	COSM1614884	N/A
chr2	48032810		COSM575512	G	C	MSH6	SNP	NM_000179.2	c.3610G>C	p.A1204P	NO_COVERAGE	NON_SYNONYMOUS_CODING	MODERATE	COSM575512	N/A
chr2	48032811		COSM215880	C	A	MSH6	SNP	NM_000179.2	c.3611C>A	p.A1204E	NO_COVERAGE	NON_SYNONYMOUS_CODING	MODERATE	COSM215880	N/A
chr2	48036826		COSM190067	C	T	FBXO11	SNP	NM_001190274.1	c.2359G>A	p.A787T	LOW_COVERAGE	NON_SYNONYMOUS_CODING	MODERATE	COSM190067	N/A
chr2	48036837		COSM1161356	A	T	FBXO11	SNP	NM_001190274.1	c.2348T>A	p.I783N	LOW_COVERAGE	NON_SYNONYMOUS_CODING	MODERATE	COSM1161356	N/A
chr2	48037470		COSM1690546	C	G	FBXO11	SNP	NM_001190274.1	c.2323G>C	p.D775H	LOW_COVERAGE	NON_SYNONYMOUS_CODING	MODERATE	COSM1690546	N/A
chr2	48037470		COSM1690547	C	G	FBXO11	SNP	NM_001190274.1	c.2323G>C	p.D775H	LOW_COVERAGE	NON_SYNONYMOUS_CODING	MODERATE	COSM1690547	N/A
chr2	48037489		COSM1730130	T	G	FBXO11	SNP	NM_001190274.1	c.2304A>C	p.L768F	LOW_COVERAGE	NON_SYNONYMOUS_CODING	MODERATE	COSM1730130	N/A
chr2	48037489		COSM1730131	T	G	FBXO11	SNP	NM_001190274.1	c.2304A>C	p.L768F	LOW_COVERAGE	NON_SYNONYMOUS_CODING	MODERATE	COSM1730131	N/A
chr2	48037501		COSM1161357	ACTA	AC	FBXO11	DEL	NM_001190274.1		p.-763	LOW_COVERAGE	FRAME_SHIFT	HIGH	COSM1161357	N/A
chr2	48061799		COSM1306833	C	T	FBXO11	SNP	NM_001190274.1	c.853G>A	p.D285N	LOW_COVERAGE	NON_SYNONYMOUS_CODING	MODERATE	COSM1306833	N/A
chr2	48061799		COSM1306834	C	T	FBXO11	SNP	NM_001190274.1	c.853G>A	p.D285N	LOW_COVERAGE	NON_SYNONYMOUS_CODING	MODERATE	COSM1306834	N/A
chr2	48063064		COSM1021326	T	C	FBXO11	SNP	NM_001190274.1	c.664A>G	p.N222D	LOW_COVERAGE	NON_SYNONYMOUS_CODING	MODERATE	COSM1021326	N/A
chr2	48063064		COSM1592207	T	C	FBXO11	SNP	NM_001190274.1	c.664A>G	p.N222D	LOW_COVERAGE	NON_SYNONYMOUS_CODING	MODERATE	COSM1592207	N/A
chr2	48063069		COSM1408335	T	C	FBXO11	SNP	NM_001190274.1	c.659A>G	p.Q220R	LOW_COVERAGE	NON_SYNONYMOUS_CODING	MODERATE	COSM1408335	N/A
chr2	48063069		COSM1408336	T	C	FBXO11	SNP	NM_001190274.1	c.659A>G	p.Q220R	LOW_COVERAGE	NON_SYNONYMOUS_CODING	MODERATE	COSM1408336	N/A
chr2	48063081		COSM1185898	C	T	FBXO11	SNP	NM_001190274.1	c.647G>A	p.G216E	LOW_COVERAGE	NON_SYNONYMOUS_CODING	MODERATE	COSM1185898	N/A
chr2	48063081		COSM1185899	C	T	FBXO11	SNP	NM_001190274.1	c.647G>A	p.G216E	LOW_COVERAGE	NON_SYNONYMOUS_CODING	MODERATE	COSM1185899	N/A
chr2	198257042		COSM3364474	A	C	SF3B1	SNP	NM_012433.2	c.3900T>G	p.L1300	NO_COVERAGE	SYNONYMOUS_CODING	LOW	COSM3364474	N/A
chr2	198257052		COSM1014490	C	T	SF3B1	SNP	NM_012433.2	c.3890G>A	p.R1297H	NO_COVERAGE	NON_SYNONYMOUS_CODING	MODERATE	COSM1014490	N/A
chr2	198267480		COSM1237927	T	A	SF3B1	SNP	NM_012433.2	c.1877A>T	p.N626I	LOW_COVERAGE	NON_SYNONYMOUS_CODING	MODERATE	COSM1237927	N/A
chr2	198267481		COSM1291402	T	G	SF3B1	SNP	NM_012433.2	c.1876A>C	p.N626H	LOW_COVERAGE	NON_SYNONYMOUS_CODING	MODERATE	COSM1291402	N/A
chr2	198267481		COSM131555	T	C	SF3B1	SNP	NM_012433.2	c.1876A>G	p.N626D	LOW_COVERAGE	NON_SYNONYMOUS_CODING	MODERATE	COSM131555	N/A
chr2	198267481		COSM145920	T	A	SF3B1	SNP	NM_012433.2	c.1876A>T	p.N626Y	LOW_COVERAGE	NON_SYNONYMOUS_CODING	MODERATE	COSM145920	N/A
chr2	198267483		COSM110695	C	A	SF3B1	SNP	NM_012433.2	c.1874G>T	p.R625L	LOW_COVERAGE	NON_SYNONYMOUS_CODING	MODERATE	COSM110695	N/A
chr2	198267483		COSM132930	C	G	SF3B1	SNP	NM_012433.2	c.1874G>C	p.R625P	LOW_COVERAGE	NON_SYNONYMOUS_CODING	MODERATE	COSM132930	N/A
chr2	198267483		COSM255276	C	T	SF3B1	SNP	NM_012433.2	c.1874G>A	p.R625H	LOW_COVERAGE	NON_SYNONYMOUS_CODING	MODERATE	COSM255276	N/A
chr2	198267484		COSM110696	G	A	SF3B1	SNP	NM_012433.2	c.1873C>T	p.R625C	LOW_COVERAGE	NON_SYNONYMOUS_CODING	MODERATE	COSM110696	N/A
chr2	198267484		COSM1169490	G	C	SF3B1	SNP	NM_012433.2	c.1873C>G	p.R625G	LOW_COVERAGE	NON_SYNONYMOUS_CODING	MODERATE	COSM1169490	N/A
chr2	198267484		COSM1658998	G	T	SF3B1	SNP	NM_012433.2	c.1873C>A	p.R625S	LOW_COVERAGE	NON_SYNONYMOUS_CODING	MODERATE	COSM1658998	N/A
chr2	198267489		COSM131558	T	C	SF3B1	SNP	NM_012433.2	c.1868A>G	p.Y623C	LOW_COVERAGE	NON_SYNONYMOUS_CODING	MODERATE	COSM131558	N/A
chr2	198267490		COSM1651682	A	G	SF3B1	SNP	NM_012433.2	c.1867T>C	p.Y623H	LOW_COVERAGE	NON_SYNONYMOUS_CODING	MODERATE	COSM1651682	N/A
chr2	198267491		COSM110693	C	A	SF3B1	SNP	NM_012433.2	c.1866G>T	p.E622D	LOW_COVERAGE	NON_SYNONYMOUS_CODING	MODERATE	COSM110693	N/A
chr2	198267491		COSM132938	C	G	SF3B1	SNP	NM_012433.2	c.1866G>C	p.E622D	LOW_COVERAGE	NON_SYNONYMOUS_CODING	MODERATE	COSM132938	N/A
chr2	198267492		COSM1159839	T	A	SF3B1	SNP	NM_012433.2	c.1865A>T	p.E622V	LOW_COVERAGE	NON_SYNONYMOUS_CODING	MODERATE	COSM1159839	N/A
chr2	198267500		COSM130405	G	C	SF3B1	SNP	NM_012433.2	c.1857C>G	p.N619K	LOW_COVERAGE	NON_SYNONYMOUS_CODING	MODERATE	COSM130405	N/A
chr2	198267505		COSM1159838	C	A	SF3B1	SNP	NM_012433.2	c.1852G>T	p.D618Y	LOW_COVERAGE	NON_SYNONYMOUS_CODING	MODERATE	COSM1159838	N/A
chr2	198270019		COSM359614	G	C	SF3B1	SNP	NM_012433.2	c.1417C>G	p.Q473E	LOW_COVERAGE	NON_SYNONYMOUS_CODING	MODERATE	COSM359614	N/A
chr2	198270041		COSM1631700	T	C	SF3B1	SNP	NM_012433.2	c.1395A>G	p.P465	LOW_COVERAGE	SYNONYMOUS_CODING	LOW	COSM1631700	N/A
chr2	209116255		COSM1015583	G	A	IDH1	SNP	NM_005896.2	c.21C>T	p.G7	LOW_COVERAGE	SYNONYMOUS_CODING	LOW	COSM1015583	N/A
chr2	209116260		COSM1581045	T	C	IDH1	SNP	NM_005896.2	c.16A>G	p.S6G	LOW_COVERAGE	NON_SYNONYMOUS_CODING	MODERATE	COSM1581045	N/A
chr2	209116263		COSM1326484	T	C	IDH1	SNP	NM_005896.2	c.13A>G	p.I5V	LOW_COVERAGE	NON_SYNONYMOUS_CODING	MODERATE	COSM1326484	N/A
chr2	212248717		COSM400589	C	A	ERBB4	SNP	NM_005235.2	c.3550G>T	p.D1184Y	LOW_COVERAGE	NON_SYNONYMOUS_CODING	MODERATE	COSM400589	N/A
chr2	212248736		COSM1405159	AT	A	ERBB4	DEL	NM_005235.2		p.-1177	LOW_COVERAGE	FRAME_SHIFT	HIGH	COSM1405159	N/A
chr2	212248736		COSM1725066	A	AT	ERBB4	INS	NM_005235.2		p.-1177?	LOW_COVERAGE	FRAME_SHIFT	HIGH	COSM1725066	N/A
chr2	212248736		COSM1725067	A	AT	ERBB4	INS	NM_005235.2		p.-1177?	LOW_COVERAGE	FRAME_SHIFT	HIGH	COSM1725067	N/A
chr2	212248736		COSM399094	A	T	ERBB4	SNP	NM_005235.2	c.3531T>A	p.N1177K	LOW_COVERAGE	NON_SYNONYMOUS_CODING	MODERATE	COSM399094	N/A
chr2	212248746		COSM131775	C	T	ERBB4	SNP	NM_005235.2	c.3521G>A	p.R1174Q	LOW_COVERAGE	NON_SYNONYMOUS_CODING	MODERATE	COSM131775	N/A
chr2	212251617		COSM1530635	C	A	ERBB4	SNP	NM_005235.2	c.3442G>T	p.E1148*	LOW_COVERAGE	STOP_GAINED	HIGH	COSM1530635	N/A
chr2	212251631		COSM1691926	C	T	ERBB4	SNP	NM_005235.2	c.3428G>A	p.G1143E	LOW_COVERAGE	NON_SYNONYMOUS_CODING	MODERATE	COSM1691926	N/A
chr2	212251631		COSM1691927	C	T	ERBB4	SNP	NM_005235.2	c.3428G>A	p.G1143E	LOW_COVERAGE	NON_SYNONYMOUS_CODING	MODERATE	COSM1691927	N/A
chr2	212251642		COSM127903	C	G	ERBB4	SNP	NM_005235.2	c.3417G>C	p.R1139	LOW_COVERAGE	SYNONYMOUS_CODING	LOW	COSM127903	N/A
chr2	212251644		COSM1649752	G	T	ERBB4	SNP	NM_005235.2	c.3415C>A	p.R1139	LOW_COVERAGE	SYNONYMOUS_CODING	LOW	COSM1649752	N/A
chr2	212251644		COSM573425	G	T	ERBB4	SNP	NM_005235.2	c.3415C>A	p.R1139	LOW_COVERAGE	SYNONYMOUS_CODING	LOW	COSM573425	N/A
chr2	212251657		COSM1129345	C	A	ERBB4	SNP	NM_005235.2	c.3402G>T	p.V1134	LOW_COVERAGE	SYNONYMOUS_CODING	LOW	COSM1129345	N/A
chr2	212251671		COSM310919	C	A	ERBB4	SNP	NM_005235.2	c.3388G>T	p.A1130S	LOW_COVERAGE	NON_SYNONYMOUS_CODING	MODERATE	COSM310919	N/A
chr2	212251683		COSM1649751	G	A	ERBB4	SNP	NM_005235.2	c.3376C>T	p.Q1126*	LOW_COVERAGE	STOP_GAINED	HIGH	COSM1649751	N/A
chr2	212251683		COSM573424	G	A	ERBB4	SNP	NM_005235.2	c.3376C>T	p.Q1126*	LOW_COVERAGE	STOP_GAINED	HIGH	COSM573424	N/A
chr2	212251684		COSM380961	G	A	ERBB4	SNP	NM_005235.2	c.3375C>T	p.T1125	LOW_COVERAGE	SYNONYMOUS_CODING	LOW	COSM380961	N/A
chr2	212251693		COSM1726224	G	C	ERBB4	SNP	NM_005235.2	c.3366C>G	p.D1122E	LOW_COVERAGE	NON_SYNONYMOUS_CODING	MODERATE	COSM1726224	N/A
chr2	212251693		COSM1726225	G	C	ERBB4	SNP	NM_005235.2	c.3366C>G	p.D1122E	LOW_COVERAGE	NON_SYNONYMOUS_CODING	MODERATE	COSM1726225	N/A
chr2	212285166		COSM3391442	C	T	ERBB4	SNP	NM_005235.2	c.3135G>A	p.R1045	NO_COVERAGE	SYNONYMOUS_CODING	LOW	COSM3391442	N/A
chr2	212285166		COSM3391443	C	T	ERBB4	SNP	NM_005235.2	c.3135G>A	p.R1045	NO_COVERAGE	SYNONYMOUS_CODING	LOW	COSM3391443	N/A
chr2	212285173		COSM1015901	G	A	ERBB4	SNP	NM_005235.2	c.3128C>T	p.S1043L	NO_COVERAGE	NON_SYNONYMOUS_CODING	MODERATE	COSM1015901	N/A
chr2	212578348		COSM1405181	A	G	ERBB4	SNP	NM_005235.2	c.909T>C	p.S303	LOW_COVERAGE	SYNONYMOUS_CODING	LOW	COSM1405181	N/A
chr2	212578349		COSM1015992	G	A	ERBB4	SNP	NM_005235.2	c.908C>T	p.S303F	LOW_COVERAGE	NON_SYNONYMOUS_CODING	MODERATE	COSM1015992	N/A
chr2	212578349		COSM12833	G	T	ERBB4	SNP	NM_005235.2	c.908C>A	p.S303Y	LOW_COVERAGE	NON_SYNONYMOUS_CODING	MODERATE	COSM12833	N/A
chr2	212578353		COSM1614289	T	C	ERBB4	SNP	NM_005235.2	c.904A>G	p.S302G	LOW_COVERAGE	NON_SYNONYMOUS_CODING	MODERATE	COSM1614289	N/A
chr2	212578372		COSM160825	A	C	ERBB4	SNP	NM_005235.2	c.885T>G	p.H295Q	LOW_COVERAGE	NON_SYNONYMOUS_CODING	MODERATE	COSM160825	N/A
chr2	212587116		COSM3695243	A	G	ERBB4	SNP	NM_005235.2			LOW_COVERAGE	SPLICE_SITE_DONOR	HIGH	COSM3695243	N/A
chr2	212587116		COSM3695244	A	G	ERBB4	SNP	NM_005235.2			LOW_COVERAGE	SPLICE_SITE_DONOR	HIGH	COSM3695244	N/A
chr2	212587118		COSM99061	G	A	ERBB4	SNP	NM_005235.2	c.883C>T	p.H295Y	LOW_COVERAGE	NON_SYNONYMOUS_CODING	MODERATE	COSM99061	N/A
chr2	212587123		COSM1645827	C	A	ERBB4	SNP	NM_005235.2	c.878G>T	p.C293F	LOW_COVERAGE	NON_SYNONYMOUS_CODING	MODERATE	COSM1645827	N/A
chr2	212587123		COSM476868	C	A	ERBB4	SNP	NM_005235.2	c.878G>T	p.C293F	LOW_COVERAGE	NON_SYNONYMOUS_CODING	MODERATE	COSM476868	N/A
chr2	212587142		COSM1669723	C	T	ERBB4	SNP	NM_005235.2	c.859G>A	p.A287T	LOW_COVERAGE	NON_SYNONYMOUS_CODING	MODERATE	COSM1669723	N/A
chr2	212587142		COSM1669724	C	T	ERBB4	SNP	NM_005235.2	c.859G>A	p.A287T	LOW_COVERAGE	NON_SYNONYMOUS_CODING	MODERATE	COSM1669724	N/A
chr2	212587147		COSM48367	T	C	ERBB4	SNP	NM_005235.2	c.854A>G	p.Y285C	LOW_COVERAGE	NON_SYNONYMOUS_CODING	MODERATE	COSM48367	N/A
chr2	212587172		COSM1015994	G	T	ERBB4	SNP	NM_005235.2	c.829C>A	p.H277N	LOW_COVERAGE	NON_SYNONYMOUS_CODING	MODERATE	COSM1015994	N/A
chr2	212587197		COSM1251447	G	T	ERBB4	SNP	NM_005235.2	c.804C>A	p.Y268*	LOW_COVERAGE	STOP_GAINED	HIGH	COSM1251447	N/A
[truncated: 2,106 more rows]
