# Supplementary material for: Comprehensive validation of liquid-based cytology specimens for next-generation sequencing in cancer genome analysis
Source: PLoS One. 2019 Jun 14;14(6):e0217724. doi: 10.1371/journal.pone.0217724 (PMC6568385; doi:10.1371/journal.pone.0217724)
Supplement: S2 File — (ZIP) [file pone.0217724.s002.zip › Cell NGS data190524/generead160/Qiagen/CR3M-Capan1-QG1_S3_L001_R_001.fastq.variants.vcf]

##fileformat=VCFv4.1
##CombineVariants="analysis_type=CombineVariants input_file=[] read_buffer_size=null phone_home=STANDARD gatk_key=null tag=NA read_filter=[] intervals=null excludeIntervals=null interval_set_rule=UNION interval_merging=ALL interval_padding=0 reference_sequence=/srv/qiagen/data/reference/ucsc.hg19.fasta nonDeterministicRandomSeed=false disableRandomization=false maxRuntime=-1 maxRuntimeUnits=MINUTES downsampling_type=BY_SAMPLE downsample_to_fraction=null downsample_to_coverage=1000 use_legacy_downsampler=false baq=OFF baqGapOpenPenalty=40.0 fix_misencoded_quality_scores=false allow_potentially_misencoded_quality_scores=false performanceLog=null useOriginalQualities=false BQSR=null quantize_quals=0 disable_indel_quals=false emit_original_quals=false preserve_qscores_less_than=6 defaultBaseQualities=-1 validation_strictness=SILENT remove_program_records=false keep_program_records=false unsafe=LENIENT_VCF_PROCESSING num_threads=1 num_cpu_threads_per_data_thread=1 num_io_threads=0 monitorThreadEfficiency=false num_bam_file_handles=null read_group_black_list=null pedigree=[] pedigreeString=[] pedigreeValidationType=STRICT allow_intervals_with_unindexed_bam=false generateShadowBCF=false logging_level=INFO log_to_file=null help=false variant=[(RodBinding name=variant source=S_variants/gatk_all_variants_yes.vcf), (RodBinding name=variant2 source=S_variants/gatk_all_variants_no.vcf)] out=org.broadinstitute.sting.gatk.io.stubs.VariantContextWriterStub no_cmdline_in_header=org.broadinstitute.sting.gatk.io.stubs.VariantContextWriterStub sites_only=org.broadinstitute.sting.gatk.io.stubs.VariantContextWriterStub bcf=org.broadinstitute.sting.gatk.io.stubs.VariantContextWriterStub genotypemergeoption=UNSORTED filteredrecordsmergetype=KEEP_IF_ANY_UNFILTERED multipleallelesmergetype=BY_TYPE rod_priority_list=null printComplexMerges=false filteredAreUncalled=false minimalVCF=false setKey=set assumeIdenticalSamples=true minimumN=1 suppressCommandLineHeader=false mergeInfoWithMaxAC=false filter_mismatching_base_and_quals=false"
##FILTER=<ID=FS_MORE_THAN_200,Description="FS > 200.0">
##FILTER=<ID=FS_MORE_THAN_60,Description="FS > 60.0">
##FILTER=<ID=HAP_SCORE_MORE_THAN_200,Description="HaplotypeScore > 200.0">
##FILTER=<ID=HOMOPOLYMER,Description="Homopolymer">
##FILTER=<ID=MQ_LESS_THAN_40,Description="MQ < 40.0">
##FORMAT=<ID=AD,Number=.,Type=Integer,Description="Allelic depth, unfiltered count of all reads">
##FORMAT=<ID=AO,Number=A,Type=Integer,Description="Alternate allele observation count">
##FORMAT=<ID=CLCAD2,Number=.,Type=Integer,Description="Allelic depth, number of filtered reads supporting the alleles where the first element represents the reference and subsequent elements represent the alternatives in the order listed in the ALT column">
##FORMAT=<ID=DP,Number=1,Type=Integer,Description="Total number of filtered reads per sample used by variant caller">
##FORMAT=<ID=GT,Number=1,Type=String,Description="Genotype">
##FORMAT=<ID=VF,Number=1,Type=Float,Description="Variant frequency, the percentage of reads supporting the alternate allele">
##INFO=<ID=ABHet,Number=1,Type=Float,Description="Allele Balance for hets (ref/(ref+alt))">
##INFO=<ID=ABHom,Number=1,Type=Float,Description="Allele Balance for homs (A/(A+O))">
##INFO=<ID=AC,Number=A,Type=Integer,Description="Allele count in genotypes, for each ALT allele, in the same order as listed">
##INFO=<ID=AF,Number=A,Type=Float,Description="Allele Frequency, for each ALT allele, in the same order as listed">
##INFO=<ID=AN,Number=1,Type=Integer,Description="Total number of alleles in called genotypes">
##INFO=<ID=DP,Number=1,Type=Integer,Description="Approximate read depth; some reads may have been filtered">
##INFO=<ID=FS,Number=1,Type=Float,Description="Phred-scaled p-value using Fisher's exact test to detect strand bias">
##INFO=<ID=InbreedingCoeff,Number=1,Type=Float,Description="Inbreeding coefficient as estimated from the genotype likelihoods per-sample when compared against the Hardy-Weinberg expectation">
##INFO=<ID=IndelType,Number=1,Type=String,Description="Indel type description">
##INFO=<ID=MQ,Number=1,Type=Float,Description="RMS Mapping Quality">
##INFO=<ID=OND,Number=1,Type=Float,Description="Overall non-diploid ratio (alleles/(alleles+non-alleles))">
##INFO=<ID=QD,Number=1,Type=Float,Description="Variant Confidence/Quality by Depth">
##INFO=<ID=ReadPosRankSum,Number=1,Type=Float,Description="Z-score from Wilcoxon rank sum test of Alt vs. Ref read position bias">
##INFO=<ID=set,Number=1,Type=String,Description="Source VCF for the merged record in CombineVariants">
##SelectVariants="analysis_type=SelectVariants input_file=[] read_buffer_size=null phone_home=STANDARD gatk_key=null tag=NA read_filter=[] intervals=[primerPairs.bed] excludeIntervals=null interval_set_rule=UNION interval_merging=ALL interval_padding=0 reference_sequence=/srv/qiagen/data/reference/ucsc.hg19.fasta nonDeterministicRandomSeed=false disableRandomization=false maxRuntime=-1 maxRuntimeUnits=MINUTES downsampling_type=BY_SAMPLE downsample_to_fraction=null downsample_to_coverage=1000 use_legacy_downsampler=false baq=OFF baqGapOpenPenalty=40.0 fix_misencoded_quality_scores=false allow_potentially_misencoded_quality_scores=false performanceLog=null useOriginalQualities=false BQSR=null quantize_quals=0 disable_indel_quals=false emit_original_quals=false preserve_qscores_less_than=6 defaultBaseQualities=-1 validation_strictness=SILENT remove_program_records=false keep_program_records=false unsafe=LENIENT_VCF_PROCESSING num_threads=1 num_cpu_threads_per_data_thread=1 num_io_threads=0 monitorThreadEfficiency=false num_bam_file_handles=null read_group_black_list=null pedigree=[] pedigreeString=[] pedigreeValidationType=STRICT allow_intervals_with_unindexed_bam=false generateShadowBCF=false logging_level=INFO log_to_file=null help=false variant=(RodBinding name=variant source=S_variants/Annotated_variants.vcf) discordance=(RodBinding name= source=UNBOUND) concordance=(RodBinding name= source=UNBOUND) out=org.broadinstitute.sting.gatk.io.stubs.VariantContextWriterStub no_cmdline_in_header=org.broadinstitute.sting.gatk.io.stubs.VariantContextWriterStub sites_only=org.broadinstitute.sting.gatk.io.stubs.VariantContextWriterStub bcf=org.broadinstitute.sting.gatk.io.stubs.VariantContextWriterStub sample_name=[] sample_expressions=null sample_file=null exclude_sample_name=[] exclude_sample_file=[] select_expressions=[] excludeNonVariants=false excludeFiltered=false regenotype=false restrictAllelesTo=ALL keepOriginalAC=false mendelianViolation=false mendelianViolationQualThreshold=0.0 select_random_fraction=0.0 remove_fraction_genotypes=0.0 selectTypeToInclude=[INDEL] keepIDs=null fullyDecode=false forceGenotypesDecode=false justRead=false maxIndelSize=2147483647 ALLOW_NONOVERLAPPING_COMMAND_LINE_SAMPLES=false filter_mismatching_base_and_quals=false"
##VariantAnnotator="analysis_type=VariantAnnotator input_file=[S_reads.trimmed.bam] read_buffer_size=null phone_home=STANDARD gatk_key=null tag=NA read_filter=[] intervals=[primerPairs.bed, primerPairs.bed] excludeIntervals=null interval_set_rule=UNION interval_merging=ALL interval_padding=0 reference_sequence=/srv/qiagen/data/reference/ucsc.hg19.fasta nonDeterministicRandomSeed=false disableRandomization=false maxRuntime=-1 maxRuntimeUnits=MINUTES downsampling_type=BY_SAMPLE downsample_to_fraction=null downsample_to_coverage=1000 use_legacy_downsampler=false baq=OFF baqGapOpenPenalty=40.0 fix_misencoded_quality_scores=false allow_potentially_misencoded_quality_scores=false performanceLog=null useOriginalQualities=false BQSR=null quantize_quals=0 disable_indel_quals=false emit_original_quals=false preserve_qscores_less_than=6 defaultBaseQualities=-1 validation_strictness=SILENT remove_program_records=false keep_program_records=false unsafe=LENIENT_VCF_PROCESSING num_threads=1 num_cpu_threads_per_data_thread=1 num_io_threads=0 monitorThreadEfficiency=false num_bam_file_handles=null read_group_black_list=null pedigree=[] pedigreeString=[] pedigreeValidationType=STRICT allow_intervals_with_unindexed_bam=false generateShadowBCF=false logging_level=INFO log_to_file=null help=false variant=(RodBinding name=variant source=S_variants/gatk_all_variants.vcf) snpEffFile=(RodBinding name= source=UNBOUND) dbsnp=(RodBinding name= source=UNBOUND) comp=[] resource=[] out=org.broadinstitute.sting.gatk.io.stubs.VariantContextWriterStub no_cmdline_in_header=org.broadinstitute.sting.gatk.io.stubs.VariantContextWriterStub sites_only=org.broadinstitute.sting.gatk.io.stubs.VariantContextWriterStub bcf=org.broadinstitute.sting.gatk.io.stubs.VariantContextWriterStub annotation=[QualByDepth, FisherStrand, ReadPosRankSumTest, RMSMappingQuality, AlleleBalance, DepthOfCoverage, InbreedingCoeff, IndelType] excludeAnnotation=[] group=[] expression=[] useAllAnnotations=false list=false alwaysAppendDbsnpId=false MendelViolationGenotypeQualityThreshold=0.0 requireStrictAlleleMatch=false filter_mismatching_base_and_quals=false"
##VariantFiltration="analysis_type=VariantFiltration input_file=[] read_buffer_size=null phone_home=STANDARD gatk_key=null tag=NA read_filter=[] intervals=[primerPairs.bed] excludeIntervals=null interval_set_rule=UNION interval_merging=ALL interval_padding=0 reference_sequence=/srv/qiagen/data/reference/ucsc.hg19.fasta nonDeterministicRandomSeed=false disableRandomization=false maxRuntime=-1 maxRuntimeUnits=MINUTES downsampling_type=BY_SAMPLE downsample_to_fraction=null downsample_to_coverage=1000 use_legacy_downsampler=false baq=OFF baqGapOpenPenalty=40.0 fix_misencoded_quality_scores=false allow_potentially_misencoded_quality_scores=false performanceLog=null useOriginalQualities=false BQSR=null quantize_quals=0 disable_indel_quals=false emit_original_quals=false preserve_qscores_less_than=6 defaultBaseQualities=-1 validation_strictness=SILENT remove_program_records=false keep_program_records=false unsafe=LENIENT_VCF_PROCESSING num_threads=1 num_cpu_threads_per_data_thread=1 num_io_threads=0 monitorThreadEfficiency=false num_bam_file_handles=null read_group_black_list=null pedigree=[] pedigreeString=[] pedigreeValidationType=STRICT allow_intervals_with_unindexed_bam=false generateShadowBCF=false logging_level=INFO log_to_file=null help=false variant=(RodBinding name=variant source=S_variants/Annotated_Indels.vcf) mask=(RodBinding name= source=UNBOUND) out=org.broadinstitute.sting.gatk.io.stubs.VariantContextWriterStub no_cmdline_in_header=org.broadinstitute.sting.gatk.io.stubs.VariantContextWriterStub sites_only=org.broadinstitute.sting.gatk.io.stubs.VariantContextWriterStub bcf=org.broadinstitute.sting.gatk.io.stubs.VariantContextWriterStub filterExpression=[FS > 200.0] filterName=[FS_MORE_THAN_200] genotypeFilterExpression=[] genotypeFilterName=[] clusterSize=3 clusterWindowSize=0 maskExtension=0 maskName=Mask missingValuesInExpressionsShouldEvaluateAsFailing=false invalidatePreviousFilters=false filter_mismatching_base_and_quals=false"
##contig=<ID=chrM,length=16571,assembly=hg19>
##contig=<ID=chr1,length=249250621,assembly=hg19>
##contig=<ID=chr2,length=243199373,assembly=hg19>
##contig=<ID=chr3,length=198022430,assembly=hg19>
##contig=<ID=chr4,length=191154276,assembly=hg19>
##contig=<ID=chr5,length=180915260,assembly=hg19>
##contig=<ID=chr6,length=171115067,assembly=hg19>
##contig=<ID=chr7,length=159138663,assembly=hg19>
##contig=<ID=chr8,length=146364022,assembly=hg19>
##contig=<ID=chr9,length=141213431,assembly=hg19>
##contig=<ID=chr10,length=135534747,assembly=hg19>
##contig=<ID=chr11,length=135006516,assembly=hg19>
##contig=<ID=chr12,length=133851895,assembly=hg19>
##contig=<ID=chr13,length=115169878,assembly=hg19>
##contig=<ID=chr14,length=107349540,assembly=hg19>
##contig=<ID=chr15,length=102531392,assembly=hg19>
##contig=<ID=chr16,length=90354753,assembly=hg19>
##contig=<ID=chr17,length=81195210,assembly=hg19>
##contig=<ID=chr18,length=78077248,assembly=hg19>
##contig=<ID=chr19,length=59128983,assembly=hg19>
##contig=<ID=chr20,length=63025520,assembly=hg19>
##contig=<ID=chr21,length=48129895,assembly=hg19>
##contig=<ID=chr22,length=51304566,assembly=hg19>
##contig=<ID=chrX,length=155270560,assembly=hg19>
##contig=<ID=chrY,length=59373566,assembly=hg19>
##contig=<ID=chr1_gl000191_random,length=106433,assembly=hg19>
##contig=<ID=chr1_gl000192_random,length=547496,assembly=hg19>
##contig=<ID=chr4_ctg9_hap1,length=590426,assembly=hg19>
##contig=<ID=chr4_gl000193_random,length=189789,assembly=hg19>
##contig=<ID=chr4_gl000194_random,length=191469,assembly=hg19>
##contig=<ID=chr6_apd_hap1,length=4622290,assembly=hg19>
##contig=<ID=chr6_cox_hap2,length=4795371,assembly=hg19>
##contig=<ID=chr6_dbb_hap3,length=4610396,assembly=hg19>
##contig=<ID=chr6_mann_hap4,length=4683263,assembly=hg19>
##contig=<ID=chr6_mcf_hap5,length=4833398,assembly=hg19>
##contig=<ID=chr6_qbl_hap6,length=4611984,assembly=hg19>
##contig=<ID=chr6_ssto_hap7,length=4928567,assembly=hg19>
##contig=<ID=chr7_gl000195_random,length=182896,assembly=hg19>
##contig=<ID=chr8_gl000196_random,length=38914,assembly=hg19>
##contig=<ID=chr8_gl000197_random,length=37175,assembly=hg19>
##contig=<ID=chr9_gl000198_random,length=90085,assembly=hg19>
##contig=<ID=chr9_gl000199_random,length=169874,assembly=hg19>
##contig=<ID=chr9_gl000200_random,length=187035,assembly=hg19>
##contig=<ID=chr9_gl000201_random,length=36148,assembly=hg19>
##contig=<ID=chr11_gl000202_random,length=40103,assembly=hg19>
##contig=<ID=chr17_ctg5_hap1,length=1680828,assembly=hg19>
##contig=<ID=chr17_gl000203_random,length=37498,assembly=hg19>
##contig=<ID=chr17_gl000204_random,length=81310,assembly=hg19>
##contig=<ID=chr17_gl000205_random,length=174588,assembly=hg19>
##contig=<ID=chr17_gl000206_random,length=41001,assembly=hg19>
##contig=<ID=chr18_gl000207_random,length=4262,assembly=hg19>
##contig=<ID=chr19_gl000208_random,length=92689,assembly=hg19>
##contig=<ID=chr19_gl000209_random,length=159169,assembly=hg19>
##contig=<ID=chr21_gl000210_random,length=27682,assembly=hg19>
##contig=<ID=chrUn_gl000211,length=166566,assembly=hg19>
##contig=<ID=chrUn_gl000212,length=186858,assembly=hg19>
##contig=<ID=chrUn_gl000213,length=164239,assembly=hg19>
##contig=<ID=chrUn_gl000214,length=137718,assembly=hg19>
##contig=<ID=chrUn_gl000215,length=172545,assembly=hg19>
##contig=<ID=chrUn_gl000216,length=172294,assembly=hg19>
##contig=<ID=chrUn_gl000217,length=172149,assembly=hg19>
##contig=<ID=chrUn_gl000218,length=161147,assembly=hg19>
##contig=<ID=chrUn_gl000219,length=179198,assembly=hg19>
##contig=<ID=chrUn_gl000220,length=161802,assembly=hg19>
##contig=<ID=chrUn_gl000221,length=155397,assembly=hg19>
##contig=<ID=chrUn_gl000222,length=186861,assembly=hg19>
##contig=<ID=chrUn_gl000223,length=180455,assembly=hg19>
##contig=<ID=chrUn_gl000224,length=179693,assembly=hg19>
##contig=<ID=chrUn_gl000225,length=211173,assembly=hg19>
##contig=<ID=chrUn_gl000226,length=15008,assembly=hg19>
##contig=<ID=chrUn_gl000227,length=128374,assembly=hg19>
##contig=<ID=chrUn_gl000228,length=129120,assembly=hg19>
##contig=<ID=chrUn_gl000229,length=19913,assembly=hg19>
##contig=<ID=chrUn_gl000230,length=43691,assembly=hg19>
##contig=<ID=chrUn_gl000231,length=27386,assembly=hg19>
##contig=<ID=chrUn_gl000232,length=40652,assembly=hg19>
##contig=<ID=chrUn_gl000233,length=45941,assembly=hg19>
##contig=<ID=chrUn_gl000234,length=40531,assembly=hg19>
##contig=<ID=chrUn_gl000235,length=34474,assembly=hg19>
##contig=<ID=chrUn_gl000236,length=41934,assembly=hg19>
##contig=<ID=chrUn_gl000237,length=45867,assembly=hg19>
##contig=<ID=chrUn_gl000238,length=39939,assembly=hg19>
##contig=<ID=chrUn_gl000239,length=33824,assembly=hg19>
##contig=<ID=chrUn_gl000240,length=41933,assembly=hg19>
##contig=<ID=chrUn_gl000241,length=42152,assembly=hg19>
##contig=<ID=chrUn_gl000242,length=43523,assembly=hg19>
##contig=<ID=chrUn_gl000243,length=43341,assembly=hg19>
##contig=<ID=chrUn_gl000244,length=39929,assembly=hg19>
##contig=<ID=chrUn_gl000245,length=36651,assembly=hg19>
##contig=<ID=chrUn_gl000246,length=38154,assembly=hg19>
##contig=<ID=chrUn_gl000247,length=36422,assembly=hg19>
##contig=<ID=chrUn_gl000248,length=39786,assembly=hg19>
##contig=<ID=chrUn_gl000249,length=38502,assembly=hg19>
##fileDate=20190125
##fileEncoding=UTF-8
##reference=file:///srv/qiagen/data/reference/ucsc.hg19.fasta
##source=CLC Genomics Server 6.5.1 build 651117671
##FILTER=<ID=PUTATIVE_FP,Description="Putative false positive">
##SnpEffVersion="SnpEff 3.2 (build 2013-03-14), by Pablo Cingolani"
##SnpEffCmd="SnpEff  -canon hg19 -interval primerPairs.bed -i vcf -o gatk S_variants/filtered_SNPs.vcf -s S_variants/snpEff_summary.html "
##INFO=<ID=EFF,Number=.,Type=String,Description="Predicted effects for this variant.Format: 'Effect ( Effect_Impact | Functional_Class | Codon_Change | Amino_Acid_change| Amino_Acid_length | Gene_Name | Gene_BioType | Coding | Transcript | Exon  | GenotypeNum [ | ERRORS | WARNINGS ] )' ">
##SnpSiftVersion="1.9a (build 2013-03-21), by Pablo Cingolani"
##SnpSiftCmd="SnpSift annotate -id /srv/qiagen/data/dbsnp/dbsnp_138.hg19.qiagen_GRV2_2014_06_04.vcf S_variants/snpEff_all_var.vcf "
##SnpSiftCmd="SnpSift annotate -id /srv/qiagen/data/clinvar/clinvar_20140430_chr.vcf S_variants/snpEff_all_var_dbsnp.vcf "
##SnpSiftCmd="SnpSift annotate /srv/qiagen/data/cosmic/CosmicAllMuts_v69_20140602.vcf S_variants/snpEff_all_var_dbsnp.vcf "
##INFO=<ID=EFF.TRID,Number=0,Type=String,Description="SnpEff transcript ID">
##INFO=<ID=CNT,Number=1,Type=Integer,Description="How many samples have this mutation">
##INFO=<ID=STRAND,Number=1,Type=String,Description="Gene strand">
##INFO=<ID=EFF.AA_LEN,Number=0,Type=Integer,Description="Protein length in amino acids">
##INFO=<ID=IMPRECISE,Number=0,Type=Flag,Description="Imprecise structural variation">
##INFO=<ID=DBVARID,Number=1,Type=String,Description="ID of this element in DBVAR">
##INFO=<ID=DP,Number=1,Type=Integer,Description="Read Depth of segment containing breakend">
##INFO=<ID=LOF.PERC,Number=0,Type=Float,Description="SnpEff LOF percentage of transcripts in this gene that are affected">
##INFO=<ID=ID,Number=1,Type=String,Description="Variant ID">
##INFO=<ID=EFF.GENE,Number=0,Type=String,Description="SnpEff gene name">
##INFO=<ID=LOF.GENE,Number=0,Type=String,Description="SnpEff LOF gene name">
##INFO=<ID=ALT,Number=A,Type=String,Description="Alternative sequence/s">
##INFO=<ID=EFF.CODING,Number=0,Type=String,Description="SnpEff gene coding (CODING, NON_CODING)">
##INFO=<ID=BKPTID,Number=0,Type=String,Description="ID of the assembled alternate allele in the assembly file">
##INFO=<ID=QUAL,Number=1,Type=Float,Description="Mapping quality">
##INFO=<ID=POS,Number=1,Type=Integer,Description="Position in chromosome">
##INFO=<ID=NMD.NUMTR,Number=0,Type=Integer,Description="SnpEff NMD number of transcripts in gene">
##INFO=<ID=MQ,Number=1,Type=Float,Description="RMS mapping quality">
##INFO=<ID=GENE,Number=1,Type=String,Description="Gene name">
##INFO=<ID=AC,Number=A,Type=Integer,Description="Allele Frequency">
##INFO=<ID=MEINFO,Number=4,Type=String,Description="Mobile element info of the form NAME,START,END,POLARITY">
##INFO=<ID=AA,Number=1,Type=String,Description="Peptide annotation">
##INFO=<ID=PARID,Number=1,Type=String,Description="ID of partner breakend">
##INFO=<ID=EFF.CODON,Number=0,Type=String,Description="SnpEff codon change">
##INFO=<ID=CILEN,Number=2,Type=Integer,Description="Confidence interval around the length of the inserted material between breakends">
##INFO=<ID=AF,Number=1,Type=Float,Description="Allele Frequency">
##INFO=<ID=EFF.EFFECT,Number=0,Type=String,Description="SnpEff effect">
##INFO=<ID=SOMATIC,Number=1,Type=Flag,Description="Indicates that the record is a somatic mutation, for cancer genomics">
##INFO=<ID=EFF.RANK,Number=0,Type=String,Description="SnpEff exon/intron rank">
##INFO=<ID=SVLEN,Number=0,Type=Integer,Description="Difference in length between REF and ALT alleles">
##INFO=<ID=VALIDATED,Number=1,Type=Flag,Description="Validated by follow-up experiment">
##INFO=<ID=AN,Number=1,Type=Integer,Description="Total number of alleles">
##INFO=<ID=NMD.GENE,Number=0,Type=String,Description="SnpEff NMD gene name">
##INFO=<ID=DGVID,Number=1,Type=String,Description="ID of this element in Database of Genomic Variation">
##INFO=<ID=EFF.EXID,Number=0,Type=String,Description="SnpEff exon ID">
##INFO=<ID=LOF.GENEID,Number=0,Type=String,Description="SnpEff LOF gene ID">
##INFO=<ID=EFF.IMPACT,Number=0,Type=String,Description="SnpEff impact (HIGH, MODERATE, LOW, MODIFIER)">
##INFO=<ID=CICNADJ,Number=0,Type=Integer,Description="Confidence interval around copy number for the adjacency">
##INFO=<ID=CIEND,Number=2,Type=Integer,Description="Confidence interval around END for imprecise variants">
##INFO=<ID=CDS,Number=1,Type=String,Description="CDS annotation">
##INFO=<ID=NS,Number=1,Type=Integer,Description="Number of samples with data">
##INFO=<ID=1000G,Number=1,Type=Flag,Description="Membership in 1000 Genomes">
##INFO=<ID=NMD.GENEID,Number=0,Type=String,Description="SnpEff NMD gene ID">
##INFO=<ID=CHROM,Number=1,Type=String,Description="Chromosome name">
##INFO=<ID=EFF.BIOTYPE,Number=0,Type=String,Description="SnpEff gene bio-type">
##INFO=<ID=CNADJ,Number=0,Type=Integer,Description="Copy number of adjacency">
##INFO=<ID=DPADJ,Number=0,Type=Integer,Description="Read Depth of adjacency">
##INFO=<ID=LOF.NUMTR,Number=0,Type=Integer,Description="SnpEff LOF number of transcripts in gene">
##INFO=<ID=EFF.FUNCLASS,Number=0,Type=String,Description="SnpEff functional class (NONE, SILENT, MISSENSE, NONSENSE)">
##INFO=<ID=EVENT,Number=1,Type=String,Description="ID of event associated to breakend">
##INFO=<ID=BQ,Number=1,Type=Float,Description="RMS base quality">
##INFO=<ID=EFF.AA,Number=0,Type=String,Description="SnpEff amino acid change">
##INFO=<ID=REF,Number=1,Type=String,Description="Reference sequence">
##INFO=<ID=NMD.PERC,Number=0,Type=Float,Description="SnpEff NMD percentage of transcripts in this gene that are affected">
##INFO=<ID=MATEID,Number=0,Type=String,Description="ID of mate breakends">
##INFO=<ID=CICN,Number=2,Type=Integer,Description="Confidence interval around copy number for the segment">
##INFO=<ID=CIPOS,Number=2,Type=Integer,Description="Confidence interval around POS for imprecise variants">
##INFO=<ID=DB,Number=1,Type=Flag,Description="dbSNP membership">
##INFO=<ID=SVTYPE,Number=1,Type=String,Description="Type of structural variant">
##INFO=<ID=FILTER,Number=1,Type=String,Description="Filter status">
##INFO=<ID=HOMSEQ,Number=0,Type=String,Description="Sequence of base pair identical micro-homology at event breakpoints">
##INFO=<ID=H3,Number=1,Type=Flag,Description="Membership in hapmap 3">
##INFO=<ID=H2,Number=1,Type=Flag,Description="Membership in hapmap 2">
##INFO=<ID=FORMAT,Number=1,Type=String,Description="Format in genotype fields">
##INFO=<ID=HOMLEN,Number=0,Type=Integer,Description="Length of base pair identical micro-homology at event breakpoints">
##INFO=<ID=END,Number=1,Type=Integer,Description="End position of the variant described in this record">
##INFO=<ID=MQ0,Number=1,Type=Integer,Description="Number of MAPQ == 0 reads covering this record">
##INFO=<ID=NOVEL,Number=0,Type=Flag,Description="Indicates a novel structural variation">
##INFO=<ID=CIGAR,Number=1,Type=String,Description="Cigar string describing how to align an alternate allele to the reference allele">
##INFO=<ID=METRANS,Number=4,Type=String,Description="Mobile element transduction info of the form CHR,START,END,POLARITY">
##INFO=<ID=CN,Number=1,Type=Integer,Description="Copy number of segment containing breakend">
##INFO=<ID=SB,Number=1,Type=Float,Description="Strand bias at this position">
##INFO=<ID=DBRIPID,Number=1,Type=String,Description="ID of this element in DBRIP">
##SnpSiftCmd="SnpSift dbnsfp -f Ensembl_transcriptid,Uniprot_acc,Interpro_domain,SIFT_score,Polyphen2_HVAR_score /srv/qiagen/data/dbnsfp/dbNSFP2.0_GRV2_2014.06.04.txt S_variants/snpEff_all_var_dbsnp_cosmic.vcf "
##INFO=<ID=dbnsfpUniprot_acc,Number=A,Type=String,Description="Uniprot accession number. Multiple entries separated by ';'.">
##INFO=<ID=dbnsfpEnsembl_transcriptid,Number=A,Type=String,Description="Ensembl transcript ids (separated by ';')">
##INFO=<ID=dbnsfpPolyphen2_HVAR_score,Number=A,Type=String,Description="Polyphen2 score based on HumVar, i.e. hvar_prob. The score ranges from 0 to 1, and the corresponding prediction is 'probably damaging' if it is in [0.909,1]; 'possibly damaging' if it is in [0.447,0.908]; 'benign' if it is in [0,0.446]. Score cutoff for binary classification is 0.5, i.e. the prediction is 'neutral' if the score is smaller than 0.5 and 'deleterious' if the score is larger than 0.5. Multiple entries separated by ';'.">
##INFO=<ID=dbnsfpSIFT_score,Number=A,Type=String,Description="SIFT score, If a score is smaller than 0.05 the corresponding NS is predicted as 'D(amaging)'; otherwise it is predicted as 'T(olerated)'.">
##INFO=<ID=dbnsfpInterpro_domain,Number=A,Type=String,Description="domain or conserved site on which the variant locates. Domain annotations come from Interpro database. The number in the brackets following a specific domain is the count of times Interpro assigns the variant position to that domain, typically coming from different predicting databases. ">
#CHROM	POS	ID	REF	ALT	QUAL	FILTER	INFO	FORMAT	CR3M_Capan1_QG1
chr1	11187893	rs1770344	T	C	.	PASS	DP=746;FS=0.000;MQ=60.00;EFF=CUSTOM(MODIFIER|||||MTOR||||),INTRON(MODIFIER||||MTOR||CODING|NM_004958.3|43|)	GT:CLCAD2:DP	1/1:0,463:463
chr1	11190646	rs2275527	G	A	.	PASS	DP=1000;FS=1.242;MQ=60.00;OND=4.000e-03;ReadPosRankSum=0.161;EFF=CUSTOM(MODIFIER|||||MTOR||||),SYNONYMOUS_CODING(LOW|SILENT|agC/agT|S1851|MTOR||CODING|NM_004958.3|39|)	GT:CLCAD2:DP	0/1:383,359:744
chr1	11205058	rs1057079	C	T	.	PASS	DP=999;FS=0.000;MQ=60.00;OND=1.001e-03;EFF=CUSTOM(MODIFIER|||||MTOR||||),INTRON(MODIFIER||||MTOR-AS1||NON_CODING|NR_046600.1|2|),SYNONYMOUS_CODING(LOW|SILENT|gcG/gcA|A1577|MTOR||CODING|NM_004958.3|33|)	GT:CLCAD2:DP	1/1:0,1429:1432
chr1	11288758	rs1064261	G	A	.	PASS	DP=768;FS=0.818;MQ=60.00;OND=1.302e-03;ReadPosRankSum=0.723;EFF=CUSTOM(MODIFIER|||||MTOR||||),SYNONYMOUS_CODING(LOW|SILENT|aaC/aaT|N999|MTOR||CODING|NM_004958.3|19|)	GT:CLCAD2:DP	0/1:366,387:754
chr1	11319587	rs4845988	A	G	.	PASS	DP=987;FS=0.718;MQ=60.00;OND=3.040e-03;ReadPosRankSum=0.310;EFF=CUSTOM(MODIFIER|||||MTOR||||),INTRON(MODIFIER||||MTOR||CODING|NM_004958.3|1|)	GT:CLCAD2:DP	0/1:286,264:551
chr1	17359676	rs1022580	C	A	.	PASS	DP=503;FS=0.000;MQ=60.00;OND=3.976e-03;EFF=CUSTOM(MODIFIER|||||SDHB||||),INTRON(MODIFIER||||SDHB||CODING|NM_003000.2|2|)	GT:CLCAD2:DP	1/1:0,249:250
chr1	17380497	rs2746462	G	T	.	PASS	DP=707;FS=0.000;MQ=60.00;OND=0.013;ReadPosRankSum=1.453;EFF=CUSTOM(MODIFIER|||||SDHB||||),SYNONYMOUS_CODING(LOW|SILENT|gcC/gcA|A6|SDHB||CODING|NM_003000.2|1|)	GT:CLCAD2:DP	1/1:0,349:355
chr1	27057928	.	C	T	.	PASS	DP=466;FS=0.697;MQ=60.00;OND=2.146e-03;ReadPosRankSum=1.667;EFF=CUSTOM(MODIFIER|||||ARID1A||||),STOP_GAINED(HIGH|NONSENSE|Cag/Tag|Q546*|ARID1A||CODING|NM_006015.4|3|);dbnsfpEnsembl_transcriptid=ENST00000324856,ENST00000457599,ENST00000374152;dbnsfpSIFT_score=0.940000	GT:CLCAD2:DP	0/1:133,133:267
chr1	45796269	rs3219493	G	C	.	PASS	DP=489;FS=2.330;MQ=60.00;ReadPosRankSum=0.551;EFF=CUSTOM(MODIFIER|||||MUTYH||||),DOWNSTREAM(MODIFIER||||HPDL||CODING|NM_032756.2||),INTRON(MODIFIER||||MUTYH||CODING|NM_001128425.1|14|)	GT:CLCAD2:DP	0/1:235,250:486
chr1	45797505	rs3219489	C	G	.	PASS	DP=532;FS=0.643;MQ=59.20;ReadPosRankSum=-2.684;EFF=CUSTOM(MODIFIER|||||MUTYH||||),DOWNSTREAM(MODIFIER||||HPDL||CODING|NM_032756.2||),NON_SYNONYMOUS_CODING(MODERATE|MISSENSE|caG/caC|Q338H|MUTYH||CODING|NM_001128425.1|12|);dbnsfpUniprot_acc=E5KP25,E5KP26,Q9UIF7-2,Q9UIF7,E5KP27,D3DPZ6,E5KP28;dbnsfpEnsembl_transcriptid=ENST00000372104,ENST00000448481,ENST00000456914,ENST00000354383,ENST00000355498,ENST00000372098,ENST00000372110,ENST00000372115,ENST00000450313,ENST00000372100,ENST00000525481,ENST00000412971;dbnsfpPolyphen2_HVAR_score=0.086,0.124,0.18,0.124,0.087,0.124,0.06;dbnsfpSIFT_score=0.140000	GT:CLCAD2:DP	0/1:132,136:269
chr1	45798555	rs3219487	T	C	.	PASS	DP=68;FS=0.000;MQ=60.00;ReadPosRankSum=-1.588;EFF=CUSTOM(MODIFIER|||||MUTYH||||),DOWNSTREAM(MODIFIER||||HPDL||CODING|NM_032756.2||),INTRON(MODIFIER||||MUTYH||CODING|NM_001128425.1|6|)	GT:CLCAD2:DP	0/1:21,17:38
chr1	65305522	rs2274943	G	A	.	PASS	DP=795;FS=1.654;MQ=60.00;OND=6.289e-03;ReadPosRankSum=-1.253;EFF=CUSTOM(MODIFIER|||||JAK1||||),INTRON(MODIFIER||||JAK1||CODING|NM_002227.2|19|)	GT:CLCAD2:DP	1/1:0,505:509
chr1	65310489	rs2230588	T	C	.	PASS	DP=997;FS=0.000;MQ=60.00;EFF=CUSTOM(MODIFIER|||||JAK1||||),SYNONYMOUS_CODING(LOW|SILENT|ccA/ccG|P733|JAK1||CODING|NM_002227.2|16|)	GT:CLCAD2:DP	1/1:0,840:840
chr1	65321388	rs310229	G	A	.	PASS	DP=507;FS=0.000;MQ=60.00;OND=3.945e-03;ReadPosRankSum=-0.012;EFF=CUSTOM(MODIFIER|||||JAK1||||),INTRON(MODIFIER||||JAK1||CODING|NM_002227.2|10|)	GT:CLCAD2:DP	1/1:0,332:333
chr1	65325970	rs310224	C	T	.	PASS	DP=793;FS=3.049;MQ=60.00;OND=6.305e-03;ReadPosRankSum=0.116;EFF=CUSTOM(MODIFIER|||||JAK1||||),INTRON(MODIFIER||||JAK1||CODING|NM_002227.2|8|)	GT:CLCAD2:DP	1/1:0,690:695
chr1	65330682	rs2256298	G	A	.	PASS	DP=271;FS=0.000;MQ=60.00;OND=7.380e-03;EFF=CUSTOM(MODIFIER|||||JAK1||||),INTRON(MODIFIER||||JAK1||CODING|NM_002227.2|7|)	GT:CLCAD2:DP	1/1:0,319:322
chr1	65339079	.	TG	CA	.	PUTATIVE_FP	DP=997;MQ=59.98;EFF=CUSTOM(MODIFIER|||||JAK1||||),NON_SYNONYMOUS_CODING(MODERATE||gccagc/gcTGgc|AS0AG|JAK1||CODING|NM_002227.2||)	GT:CLCAD2:DP	0/1:1194,101:1318
chr1	78430689	rs11409017	A	AG	.	PASS	DP=997;IndelType=INS.NOVEL_2.;MQ=59.97;EFF=CUSTOM(MODIFIER|||||FUBP1||||),INTRON(MODIFIER||||FUBP1||CODING|NM_003902.3|8|)	GT:CLCAD2:DP	1/1:0,645:653
chr1	78432506	.	TA	T	.	PUTATIVE_FP;HOMOPOLYMER	DP=993;IndelType=DEL.NOVEL_2.;MQ=60.00;EFF=CUSTOM(MODIFIER|||||FUBP1||||),INTRON(MODIFIER||||FUBP1||CODING|NM_003902.3|6|)	GT:CLCAD2:DP	1/.:0,301:1190
chr1	118165577	rs865443	C	G	.	PASS	DP=995;FS=1.259;MQ=62.08;ReadPosRankSum=1.974;EFF=CUSTOM(MODIFIER|||||FAM46C||||),SYNONYMOUS_CODING(LOW|SILENT|ctC/ctG|L29|FAM46C||CODING|NM_017709.3|2|)	GT:CLCAD2:DP	0/1:438,296:734
chr1	118165691	rs1630312	C	G	.	PASS	DP=111;FS=0.000;MQ=60.00;ReadPosRankSum=0.652;EFF=CUSTOM(MODIFIER|||||FAM46C||||),NON_SYNONYMOUS_CODING(MODERATE|MISSENSE|caC/caG|H67Q|FAM46C||CODING|NM_017709.3|2|);dbnsfpUniprot_acc=Q5VWP2;dbnsfpEnsembl_transcriptid=ENST00000369448;dbnsfpPolyphen2_HVAR_score=0.001;dbnsfpSIFT_score=0.150000;dbnsfpInterpro_domain=Domain_of_unknown_function_DUF1693_(1),	GT:CLCAD2:DP	0/1:33,24:57
chr1	118165973	rs1627787	C	T	.	PASS	DP=742;FS=0.000;MQ=60.00;ReadPosRankSum=-0.003;EFF=CUSTOM(MODIFIER|||||FAM46C||||),SYNONYMOUS_CODING(LOW|SILENT|aaC/aaT|N161|FAM46C||CODING|NM_017709.3|2|)	GT:CLCAD2:DP	0/1:211,201:412
chr1	120468425	rs17024525	G	A	.	PASS	DP=498;FS=0.321;MQ=60.00;ReadPosRankSum=0.699;EFF=CUSTOM(MODIFIER|||||NOTCH2||||),SYNONYMOUS_CODING(LOW|SILENT|tcC/tcT|S1338|NOTCH2||CODING|NM_024408.3|25|)	GT:CLCAD2:DP	0/1:118,133:251
chr1	120471712	rs75423398	C	T	.	PASS	DP=997;FS=3.137;MQ=60.00;OND=1.003e-03;ReadPosRankSum=-0.811;EFF=CUSTOM(MODIFIER|||||NOTCH2||||),NON_SYNONYMOUS_CODING(MODERATE|MISSENSE|cGt/cAt|R1260H|NOTCH2||CODING|NM_024408.3|23|);dbnsfpUniprot_acc=Q04721;dbnsfpEnsembl_transcriptid=ENST00000256646;dbnsfpPolyphen2_HVAR_score=0.146;dbnsfpSIFT_score=0.230000;dbnsfpInterpro_domain=EGF_(1),EGF-like_region,_conserved_site_(2),EGF-like_calcium-binding_(1),Epidermal_growth_factor-like,_type_3_(1),	GT:CLCAD2:DP	0/1:818,767:1587
chr1	120478285	rs5025718	T	C	.	PASS	DP=111;FS=0.000;MQ=59.74;EFF=CUSTOM(MODIFIER|||||NOTCH2||||),INTRON(MODIFIER||||NOTCH2||CODING|NM_024408.3|21|)	GT:CLCAD2:DP	1/1:0,56:56
chr1	162681151	rs4559477	T	G	.	PASS	DP=701;FS=0.000;MQ=60.00;ReadPosRankSum=1.514;EFF=CUSTOM(MODIFIER|||||DDR2||||),INTRON(MODIFIER||||DDR2||CODING|NM_006182.2|2|)	GT:CLCAD2:DP	0/1:169,183:352
chr1	162722846	rs1632311	C	G	.	PASS	DP=652;FS=0.000;MQ=60.00;OND=4.601e-03;EFF=CUSTOM(MODIFIER|||||DDR2||||),INTRON(MODIFIER||||DDR2||CODING|NM_006182.2|3|)	GT:CLCAD2:DP	1/1:0,322:323
chr1	162737116	rs2298258	C	G	.	PASS	DP=519;FS=7.982;MQ=60.00;ReadPosRankSum=-0.388;EFF=CUSTOM(MODIFIER|||||DDR2||||),SYNONYMOUS_CODING(LOW|SILENT|ctC/ctG|L420|DDR2||CODING|NM_006182.2|11|);dbnsfpEnsembl_transcriptid=ENST00000433757;dbnsfpSIFT_score=0.000000	GT:CLCAD2:DP	0/1:367,342:709
chr1	162740327	rs1780003	T	C	.	PASS	DP=937;FS=0.000;MQ=60.01;OND=0.011;ReadPosRankSum=-1.672;EFF=CUSTOM(MODIFIER|||||DDR2||||),INTRON(MODIFIER||||DDR2||CODING|NM_006182.2|12|);dbnsfpEnsembl_transcriptid=ENST00000458105	GT:CLCAD2:DP	1/1:0,464:464
chr1	162741794	rs3738807	C	T	.	PASS	DP=963;FS=0.000;MQ=60.01;ReadPosRankSum=-2.337;EFF=CUSTOM(MODIFIER|||||DDR2||||),INTRON(MODIFIER||||DDR2||CODING|NM_006182.2|12|)	GT:CLCAD2:DP	0/1:235,248:483
chr1	162743418	rs1355287	G	T	.	PASS	DP=508;FS=0.000;MQ=60.00;OND=3.937e-03;EFF=CUSTOM(MODIFIER|||||DDR2||||),INTRON(MODIFIER||||DDR2||CODING|NM_006182.2|14|)	GT:CLCAD2:DP	1/1:0,517:518
chr1	193219882	rs200166430	C	G	.	PASS	DP=673;FS=0.285;MQ=60.00;ReadPosRankSum=-2.557;EFF=CUSTOM(MODIFIER|||||CDC73||||),UTR_3_PRIME(MODIFIER||||CDC73||CODING|NM_024529.4|17|)	GT:CLCAD2:DP	0/1:121,213:334
chr1	226253316	rs1849032	G	T	.	PASS	DP=235;FS=0.000;MQ=60.00;EFF=CUSTOM(MODIFIER|||||H3F3A||||),INTRON(MODIFIER||||H3F3AP4||NON_CODING|NR_002315.1|2|),INTRON(MODIFIER||||H3F3A||CODING|NM_002107.4|2|)	GT:CLCAD2:DP	1/1:0,117:117
chr1	241663902	rs370495955	TGA	T	.	PASS	DP=118;IndelType=DEL.NOVEL_3.;MQ=60.00;EFF=CUSTOM(MODIFIER|||||FH||||),INTRON(MODIFIER||||FH||CODING|NM_000143.3|8|)	GT:CLCAD2:DP	0/1:40,16:56
chr2	25466888	rs2289093	G	T	.	PASS	DP=520;FS=0.651;MQ=60.00;OND=1.923e-03;ReadPosRankSum=-1.024;EFF=CUSTOM(MODIFIER|||||DNMT3A||||),INTRON(MODIFIER||||DNMT3A||CODING|NM_022552.4|15|)	GT:CLCAD2:DP	0/1:158,166:325
chr2	25469502	rs2276598	C	T	.	PASS	DP=500;FS=0.000;MQ=60.00;ReadPosRankSum=-3.508;EFF=CUSTOM(MODIFIER|||||DNMT3A||||),SYNONYMOUS_CODING(LOW|SILENT|ctG/ctA|L422|DNMT3A||CODING|NM_022552.4|10|)	GT:CLCAD2:DP	0/1:122,132:254
chr2	25469913	rs2276599	C	T	.	PASS	DP=969;FS=0.000;MQ=60.00;ReadPosRankSum=1.258;EFF=CUSTOM(MODIFIER|||||DNMT3A||||),INTRON(MODIFIER||||DNMT3A||CODING|NM_022552.4|9|)	GT:CLCAD2:DP	0/1:223,250:473
chr2	29416025	rs10625834	C	CATTG	.	PUTATIVE_FP	DP=112;IndelType=INS.NOVEL_5.;MQ=59.17;EFF=CUSTOM(MODIFIER|||||ALK||||),UTR_3_PRIME(MODIFIER||||ALK||CODING|NM_004304.4|29|)	GT:CLCAD2:DP	0/1:34,26:60
chr2	29416366	rs1881421	G	C	.	PASS	DP=992;FS=0.971;MQ=60.00;OND=1.008e-03;ReadPosRankSum=2.042;EFF=CUSTOM(MODIFIER|||||ALK||||),NON_SYNONYMOUS_CODING(MODERATE|MISSENSE|gaC/gaG|D1529E|ALK||CODING|NM_004304.4|29|);dbnsfpUniprot_acc=Q9UM73;dbnsfpEnsembl_transcriptid=ENST00000389048,ENST00000431873;dbnsfpPolyphen2_HVAR_score=0.0;dbnsfpSIFT_score=1.000000	GT:CLCAD2:DP	0/1:460,455:916
chr2	29416481	rs1881420;COSM1130802	T	C	.	PASS	DP=173;FS=0.000;MQ=60.00;ReadPosRankSum=0.309;EFF=CUSTOM(MODIFIER|||||ALK||||),NON_SYNONYMOUS_CODING(MODERATE|MISSENSE|aAg/aGg|K1491R|ALK||CODING|NM_004304.4|29|);GENE=ALK;STRAND=-;CDS=c.4472A>G;AA=p.K1491R;CNT=1;dbnsfpUniprot_acc=Q9UM73;dbnsfpEnsembl_transcriptid=ENST00000389048,ENST00000431873;dbnsfpPolyphen2_HVAR_score=0.003;dbnsfpSIFT_score=0.380000	GT:CLCAD2:DP	0/1:47,42:89
chr2	29416572	rs1670283	T	C	.	PASS	DP=156;FS=0.000;MQ=60.00;OND=6.410e-03;ReadPosRankSum=1.355;EFF=CUSTOM(MODIFIER|||||ALK||||),NON_SYNONYMOUS_CODING(MODERATE|MISSENSE|Atc/Gtc|I1461V|ALK||CODING|NM_004304.4|29|);dbnsfpUniprot_acc=Q9UM73;dbnsfpEnsembl_transcriptid=ENST00000389048,ENST00000431873;dbnsfpPolyphen2_HVAR_score=0.0	GT:CLCAD2:DP	1/1:0,89:90
chr2	29419591	rs1670284	G	T	.	PASS	DP=998;FS=0.969;MQ=60.00;ReadPosRankSum=0.143;EFF=CUSTOM(MODIFIER|||||ALK||||),INTRON(MODIFIER||||ALK||CODING|NM_004304.4|28|)	GT:CLCAD2:DP	0/1:363,358:721
chr2	29432625	rs3738868	C	A	.	PASS	DP=857;FS=0.500;MQ=60.00;OND=2.334e-03;ReadPosRankSum=0.049;EFF=CUSTOM(MODIFIER|||||ALK||||),INTRON(MODIFIER||||ALK||CODING|NM_004304.4|25|)	GT:CLCAD2:DP	0/1:203,216:419
chr2	29432776	rs3738867	T	C	.	PASS	DP=784;FS=0.254;MQ=60.00;ReadPosRankSum=0.649;EFF=CUSTOM(MODIFIER|||||ALK||||),INTRON(MODIFIER||||ALK||CODING|NM_004304.4|24|)	GT:CLCAD2:DP	0/1:192,203:395
chr2	29443611	rs201690890;COSM359418	T	C	.	FS_MORE_THAN_60	DP=859;FS=144.360;MQ=60.00;OND=3.492e-03;ReadPosRankSum=-2.653;EFF=CUSTOM(MODIFIER|||||ALK||||),SYNONYMOUS_CODING(LOW|SILENT|ggA/ggG|G1202|ALK||CODING|NM_004304.4|23|);GENE=ALK;STRAND=-;CDS=c.3606A>G;AA=p.G1202G;CNT=1	GT:CLCAD2:DP	0/1:100,13:115
chr2	29445458	rs3795850	G	T	.	PASS	DP=457;FS=0.705;MQ=60.00;OND=2.188e-03;ReadPosRankSum=0.471;EFF=CUSTOM(MODIFIER|||||ALK||||),SYNONYMOUS_CODING(LOW|SILENT|ggC/ggA|G1125|ALK||CODING|NM_004304.4|21|)	GT:CLCAD2:DP	0/1:139,183:322
chr2	29446184	rs2276550	C	G	.	PASS	DP=675;FS=0.000;MQ=60.00;OND=2.963e-03;ReadPosRankSum=0.174;EFF=CUSTOM(MODIFIER|||||ALK||||),INTRON(MODIFIER||||ALK||CODING|NM_004304.4|20|)	GT:CLCAD2:DP	0/1:166,172:339
chr2	29498210	rs4589708	A	G	.	PASS	DP=476;FS=0.000;MQ=60.05;EFF=CUSTOM(MODIFIER|||||ALK||||),INTRON(MODIFIER||||ALK||CODING|NM_004304.4|10|)	GT:CLCAD2:DP	1/1:0,238:238
chr2	29543663	rs2293564	T	C	.	PASS	DP=1000;FS=0.000;MQ=60.00;OND=2.000e-03;ReadPosRankSum=-0.055;EFF=CUSTOM(MODIFIER|||||ALK||||),SYNONYMOUS_CODING(LOW|SILENT|caA/caG|Q500|ALK||CODING|NM_004304.4|7|)	GT:CLCAD2:DP	1/1:0,732:733
chr2	29551161	rs62130643	G	A	.	PASS	DP=997;FS=0.225;MQ=60.00;ReadPosRankSum=-0.577;EFF=CUSTOM(MODIFIER|||||ALK||||),INTRON(MODIFIER||||ALK||CODING|NM_004304.4|6|)	GT:CLCAD2:DP	0/1:309,280:589
chr2	29606662	.	G	A	.	PASS	DP=156;FS=0.000;MQ=60.00;ReadPosRankSum=1.395;EFF=CUSTOM(MODIFIER|||||ALK||||),SYNONYMOUS_CODING(LOW|SILENT|taC/taT|Y406|ALK||CODING|NM_004304.4|5|)	GT:CLCAD2:DP	0/1:39,39:78
chr2	29940529	rs2246745	A	T	.	PASS	DP=639;FS=0.000;MQ=60.00;EFF=CUSTOM(MODIFIER|||||ALK||||),SYNONYMOUS_CODING(LOW|SILENT|ccT/ccA|P234|ALK||CODING|NM_004304.4|2|)	GT:CLCAD2:DP	1/1:0,575:575
chr2	39494469	rs10865149	C	G	.	PASS	DP=44;FS=0.000;MQ=60.00;EFF=CUSTOM(MODIFIER|||||MAP4K3||||),INTRON(MODIFIER||||MAP4K3||CODING|NM_003618.3|26|)	GT:CLCAD2:DP	1/1:0,22:22
chr2	39514136	rs3755172	T	C	.	PASS	DP=262;FS=0.000;MQ=60.00;EFF=CUSTOM(MODIFIER|||||MAP4K3||||),INTRON(MODIFIER||||MAP4K3||CODING|NM_003618.3|20|)	GT:CLCAD2:DP	1/1:0,133:133
chr2	39526842	rs2111382	A	C	.	PASS	DP=999;FS=0.000;MQ=60.00;OND=1.001e-03;EFF=CUSTOM(MODIFIER|||||MAP4K3||||),INTRON(MODIFIER||||MAP4K3||CODING|NM_003618.3|16|)	GT:CLCAD2:DP	1/1:0,1223:1224
chr2	39536689	.	A	AT,ATT,ATTT	.	HOMOPOLYMER	DP=397;IndelType=MULTIALLELIC_INDEL;MQ=60.32;EFF=CUSTOM(MODIFIER|||||MAP4K3||||),INTRON(MODIFIER||||MAP4K3||CODING|NM_003618.3|13|)	GT:CLCAD2:DP	0/1/2/3:102,32,43,15:198
chr2	39564620	rs1125839	C	A	.	PASS	DP=999;FS=0.000;MQ=60.00;OND=7.007e-03;ReadPosRankSum=-0.894;EFF=CUSTOM(MODIFIER|||||MAP4K3||||),INTRON(MODIFIER||||MAP4K3||CODING|NM_003618.3|5|)	GT:CLCAD2:DP	1/1:0,566:569
chr2	39583446	rs8545	A	G	.	PASS	DP=715;FS=0.000;MQ=60.00;EFF=CUSTOM(MODIFIER|||||MAP4K3||||),SYNONYMOUS_CODING(LOW|SILENT|atT/atC|I63|MAP4K3||CODING|NM_003618.3|3|)	GT:CLCAD2:DP	1/1:0,363:363
chr2	47601106	rs1126497	T	C	.	PASS	DP=899;FS=0.000;MQ=60.00;OND=2.225e-03;EFF=CUSTOM(MODIFIER|||||EPCAM||||),NON_SYNONYMOUS_CODING(MODERATE|MISSENSE|aTg/aCg|M115T|EPCAM||CODING|NM_002354.2|3|),UPSTREAM(MODIFIER||||MIR559||NON_CODING|NR_030286.1||);dbnsfpUniprot_acc=P16422,B5MCA4;dbnsfpEnsembl_transcriptid=ENST00000405271,ENST00000263735,ENST00000419334;dbnsfpPolyphen2_HVAR_score=0.0,0.0;dbnsfpSIFT_score=1.000000;dbnsfpInterpro_domain=Thyroglobulin_type-1_(6),	GT:CLCAD2:DP	1/1:0,497:498
chr2	47606933	.	C	A	.	PASS	DP=410;FS=0.000;MQ=59.98;ReadPosRankSum=-0.036;EFF=CUSTOM(MODIFIER|||||EPCAM||||),DOWNSTREAM(MODIFIER||||MIR559||NON_CODING|NR_030286.1||),NON_SYNONYMOUS_CODING(MODERATE|MISSENSE|tCt/tAt|S228Y|EPCAM||CODING|NM_002354.2|7|);dbnsfpUniprot_acc=P16422,B5MCA4;dbnsfpEnsembl_transcriptid=ENST00000405271,ENST00000263735;dbnsfpPolyphen2_HVAR_score=0.862,0.862;dbnsfpSIFT_score=0.040000	GT:CLCAD2:DP	0/1:101,102:203
chr2	47635523	rs201372136	CT	C	.	PUTATIVE_FP;HOMOPOLYMER	DP=817;IndelType=DEL.NOVEL_2.;MQ=60.00;EFF=CUSTOM(MODIFIER|||||MSH2||||),INTRON(MODIFIER||||MSH2||CODING|NM_000251.2|1|)	GT:CLCAD2:DP	1/.:0,90:409
chr2	47693959	rs3732183	G	A	.	PASS	DP=762;FS=0.000;MQ=60.00;OND=6.562e-03;ReadPosRankSum=-0.465;EFF=CUSTOM(MODIFIER|||||MSH2||||),INTRON(MODIFIER||||MSH2||CODING|NM_000251.2|10|)	GT:CLCAD2:DP	1/1:0,382:384
chr2	48030838	rs2020911	A	T	.	PASS	DP=816;FS=0.512;MQ=60.00;ReadPosRankSum=0.819;EFF=CUSTOM(MODIFIER|||||MSH6||||),DOWNSTREAM(MODIFIER||||FBXO11||CODING|NM_001190274.1||),INTRON(MODIFIER||||MSH6||CODING|NM_000179.2|5|)	GT:CLCAD2:DP	0/1:280,275:555
chr2	48032740	rs56221304	AT	A	.	PUTATIVE_FP;HOMOPOLYMER	DP=393;IndelType=DEL.NOVEL_2.;MQ=60.00;EFF=CUSTOM(MODIFIER|||||MSH6||||),DOWNSTREAM(MODIFIER||||FBXO11||CODING|NM_001190274.1||),INTRON(MODIFIER||||MSH6||CODING|NM_000179.2|6|)	GT:CLCAD2:DP	0/1:154,44:198
chr2	48032874	rs3136358;rs2234731	ACTAT	A	.	PASS	DP=891;IndelType=DEL.NOVEL_5.;MQ=60.01;EFF=CUSTOM(MODIFIER|||||MSH6||||),DOWNSTREAM(MODIFIER||||FBXO11||CODING|NM_001190274.1||),INTRON(MODIFIER||||MSH6||CODING|NM_000179.2|7|)	GT:CLCAD2:DP	0/1:222,225:450
chr2	48032937	rs3136359	T	C	.	PASS	DP=890;FS=0.000;MQ=60.01;ReadPosRankSum=-24.504;EFF=CUSTOM(MODIFIER|||||MSH6||||),DOWNSTREAM(MODIFIER||||FBXO11||CODING|NM_001190274.1||),INTRON(MODIFIER||||MSH6||CODING|NM_000179.2|7|)	GT:CLCAD2:DP	0/1:216,223:439
chr2	48033890	rs67094025;rs267608137	CT	C	.	PUTATIVE_FP;HOMOPOLYMER	DP=525;IndelType=DEL.NOVEL_2.;MQ=60.10;EFF=CUSTOM(MODIFIER|||||MSH6||||),DOWNSTREAM(MODIFIER||||FBXO11||CODING|NM_001190274.1||),INTRON(MODIFIER||||MSH6||CODING|NM_000179.2|9|)	GT:CLCAD2:DP	1/.:0,93:269
chr2	48040904	rs77079615	G	GA	.	PASS	DP=999;IndelType=INS.NOVEL_2.;MQ=60.00;EFF=CUSTOM(MODIFIER|||||FBXO11||||),INTRON(MODIFIER||||FBXO11||CODING|NM_001190274.1|17|)	GT:CLCAD2:DP	1/1:0,508:515
chr2	48046012	rs374445177	TA	T	.	PUTATIVE_FP;HOMOPOLYMER	DP=161;IndelType=DEL.NOVEL_2.;MQ=60.00;EFF=CUSTOM(MODIFIER|||||FBXO11||||),INTRON(MODIFIER||||FBXO11||CODING|NM_001190274.1|15|)	GT:CLCAD2:DP	1/.:0,33:134
chr2	95847040	rs10578519	TGCG	T	.	PASS	DP=485;IndelType=DEL.NOVEL_4.;MQ=60.00;EFF=CODON_DELETION(MODERATE||ttgcgg/ttg|LR156L|ZNF2||CODING|NM_021088.2|5|),CUSTOM(MODIFIER|||||ZNF2||||)	GT:CLCAD2:DP	1/1:0,249:251
chr2	198257652	rs11380582	T	TA	.	PUTATIVE_FP;HOMOPOLYMER	DP=998;IndelType=INS.NOVEL_2.;MQ=60.08;EFF=CUSTOM(MODIFIER|||||SF3B1||||),INTRON(MODIFIER||||SF3B1||CODING|NM_012433.2|24|)	GT:CLCAD2:DP	0/1:398,281:711
chr2	198257795	rs4685	T	C	.	PASS	DP=396;FS=4.369;MQ=60.00;ReadPosRankSum=-0.239;EFF=CUSTOM(MODIFIER|||||SF3B1||||),SYNONYMOUS_CODING(LOW|SILENT|gtA/gtG|V1219|SF3B1||CODING|NM_012433.2|24|);dbnsfpEnsembl_transcriptid=ENST00000424674	GT:CLCAD2:DP	0/1:185,207:392
chr2	198265173	rs788017	T	A	.	PASS	DP=620;FS=0.000;MQ=60.00;ReadPosRankSum=1.034;EFF=CUSTOM(MODIFIER|||||SF3B1||||),INTRON(MODIFIER||||SF3B1||CODING|NM_012433.2|18|)	GT:CLCAD2:DP	0/1:147,169:316
chr2	198265526	rs788018	A	G	.	PASS	DP=574;FS=0.618;MQ=60.00;OND=1.742e-03;ReadPosRankSum=0.211;EFF=CUSTOM(MODIFIER|||||SF3B1||||),SYNONYMOUS_CODING(LOW|SILENT|ggT/ggC|G877|SF3B1||CODING|NM_012433.2|18|)	GT:CLCAD2:DP	0/1:219,207:427
chr2	198267770	rs3217350	G	GAA	.	PUTATIVE_FP;HOMOPOLYMER	DP=208;IndelType=INS.NOVEL_3.;MQ=60.16;EFF=CUSTOM(MODIFIER|||||SF3B1||||),INTRON(MODIFIER||||SF3B1||CODING|NM_012433.2|12|)	GT:CLCAD2:DP	0/1:53,52:105
chr2	198283305	rs788023;COSM1129389	T	C	.	PASS	DP=507;FS=0.322;MQ=60.00;ReadPosRankSum=0.059;EFF=CUSTOM(MODIFIER|||||SF3B1||||),SYNONYMOUS_CODING(LOW|SILENT|aaA/aaG|K141|SF3B1||CODING|NM_012433.2|5|);GENE=SF3B1;STRAND=-;CDS=c.423A>G;AA=p.K141K;CNT=1	GT:CLCAD2:DP	0/1:220,215:436
chr2	209101905	rs57383668	GA	G	.	PASS	DP=503;IndelType=DEL.NOVEL_2.;MQ=60.00;EFF=CUSTOM(MODIFIER|||||IDH1||||),INTRON(MODIFIER||||IDH1||CODING|NM_005896.2|9|)	GT:CLCAD2:DP	1/1:0,978:1055
chr2	212295875	rs6710946	C	T	.	PASS	DP=895;FS=0.000;MQ=60.00;OND=1.117e-03;EFF=CUSTOM(MODIFIER|||||ERBB4||||),INTRON(MODIFIER||||ERBB4||CODING|NM_005235.2|20|)	GT:CLCAD2:DP	1/1:0,448:448
chr2	212495336	rs57466272	GA	G	.	PUTATIVE_FP;HOMOPOLYMER	DP=126;IndelType=DEL.NOVEL_2.;MQ=60.00;EFF=CUSTOM(MODIFIER|||||ERBB4||||),INTRON(MODIFIER||||ERBB4||CODING|NM_005235.2|16|)	GT:CLCAD2:DP	0/1:47,14:62
chr3	10088223	rs200221245	T	G	.	PUTATIVE_FP	DP=852;FS=0.000;MQ=60.00;ReadPosRankSum=0.344;EFF=CUSTOM(MODIFIER|||||FANCD2||||),INTRON(MODIFIER||||FANCD2||CODING|NM_033084.3|14|)	GT:CLCAD2:DP	0/1:224,201:425
chr3	10088239	rs201770712	G	A	.	PUTATIVE_FP	DP=852;FS=0.000;MQ=60.00;ReadPosRankSum=-0.086;EFF=CUSTOM(MODIFIER|||||FANCD2||||),INTRON(MODIFIER||||FANCD2||CODING|NM_033084.3|14|)	GT:CLCAD2:DP	0/1:226,201:427
chr3	10088242	rs199726231	G	A	.	PUTATIVE_FP	DP=852;FS=0.000;MQ=60.00;OND=1.174e-03;ReadPosRankSum=0.295;EFF=CUSTOM(MODIFIER|||||FANCD2||||),INTRON(MODIFIER||||FANCD2||CODING|NM_033084.3|14|)	GT:CLCAD2:DP	0/1:221,198:419
chr3	10088266	rs72492997	G	T	.	PUTATIVE_FP	DP=852;FS=0.000;MQ=60.00;ReadPosRankSum=1.332;EFF=CUSTOM(MODIFIER|||||FANCD2||||),SYNONYMOUS_CODING(LOW|SILENT|gtG/gtT|V379|FANCD2||CODING|NM_033084.3|15|)	GT:CLCAD2:DP	0/1:226,201:427
chr3	10088299	rs112887807	C	T	.	PUTATIVE_FP	DP=998;FS=0.772;MQ=60.00;ReadPosRankSum=12.056;EFF=CUSTOM(MODIFIER|||||FANCD2||||),SYNONYMOUS_CODING(LOW|SILENT|agC/agT|S390|FANCD2||CODING|NM_033084.3|15|)	GT:CLCAD2:DP	0/1:435,202:637
chr3	10088308	rs72492998	T	C	.	PUTATIVE_FP	DP=999;FS=0.779;MQ=59.98;ReadPosRankSum=12.438;EFF=CUSTOM(MODIFIER|||||FANCD2||||),SYNONYMOUS_CODING(LOW|SILENT|acT/acC|T393|FANCD2||CODING|NM_033084.3|15|)	GT:CLCAD2:DP	0/1:441,198:639
chr3	10091035	rs10222446	T	C	.	PUTATIVE_FP	DP=273;FS=0.000;MQ=53.53;ReadPosRankSum=-0.680;EFF=CUSTOM(MODIFIER|||||FANCD2||||),INTRON(MODIFIER||||FANCD2||CODING|NM_033084.3|16|)	GT:CLCAD2:DP	0/1:67,70:137
chr3	10106608	.	T	C	.	PUTATIVE_FP	DP=545;FS=0.370;MQ=59.86;ReadPosRankSum=0.669;EFF=CUSTOM(MODIFIER|||||FANCD2||||),INTRON(MODIFIER||||FANCD2||CODING|NM_033084.3|23|)	GT:CLCAD2:DP	0/1:311,84:395
chr3	10107147	rs35817402	C	T	.	PUTATIVE_FP	DP=538;FS=1.478;MQ=58.91;OND=1.859e-03;ReadPosRankSum=0.240;EFF=CUSTOM(MODIFIER|||||FANCD2||||),SYNONYMOUS_CODING(LOW|SILENT|aaC/aaT|N746|FANCD2||CODING|NM_033084.3|24|)	GT:CLCAD2:DP	0/1:286,47:334
chr3	10107168	.	T	C	.	PUTATIVE_FP	DP=542;FS=0.453;MQ=58.92;ReadPosRankSum=0.681;EFF=CUSTOM(MODIFIER|||||FANCD2||||),SYNONYMOUS_CODING(LOW|SILENT|gaT/gaC|D753|FANCD2||CODING|NM_033084.3|24|)	GT:CLCAD2:DP	0/1:286,47:333
chr3	10128965	.	CT	C	.	PUTATIVE_FP;HOMOPOLYMER	DP=626;IndelType=DEL.NOVEL_2.;MQ=60.05;EFF=CUSTOM(MODIFIER|||||FANCD2||||),INTRON(MODIFIER||||FANCD2OS||CODING|NM_173472.1|2|),INTRON(MODIFIER||||FANCD2||CODING|NM_033084.3|34|)	GT:CLCAD2:DP	1/.:0,86:343
chr3	14197987	rs2958057	A	T	.	PASS	DP=878;FS=0.000;MQ=60.00;OND=9.112e-03;ReadPosRankSum=1.047;EFF=CUSTOM(MODIFIER|||||XPC||||),SYNONYMOUS_CODING(LOW|SILENT|gcT/gcA|A627|XPC||CODING|NM_004628.4|10|)	GT:CLCAD2:DP	1/1:0,641:646
chr3	37067099	rs6771325	A	T	.	PUTATIVE_FP	DP=335;FS=14.809;MQ=59.96;OND=0.316;ReadPosRankSum=9.844;EFF=CUSTOM(MODIFIER|||||MLH1||||),INTRON(MODIFIER||||MLH1||CODING|NM_000249.3|11|)	GT:CLCAD2:DP	1/1:0,88:102
chr3	41274764	rs2691680	C	A	.	PASS	DP=814;FS=0.000;MQ=60.00;OND=2.457e-03;ReadPosRankSum=1.212;EFF=CUSTOM(MODIFIER|||||CTNNB1||||),INTRON(MODIFIER||||CTNNB1||CODING|NM_001098210.1|7|)	GT:CLCAD2:DP	1/1:0,409:411
chr3	47103861	rs10589946	GTT	G	.	PUTATIVE_FP	DP=694;IndelType=DEL.NOVEL_3.;MQ=60.08;EFF=CUSTOM(MODIFIER|||||SETD2||||),INTRON(MODIFIER||||SETD2||CODING|NM_014159.6|13|)	GT:CLCAD2:DP	1/.:0,469:657
chr3	47125385	rs4082155;COSM149376	G	A	.	PASS	DP=848;FS=0.000;MQ=60.00;OND=1.179e-03;EFF=CUSTOM(MODIFIER|||||SETD2||||),NON_SYNONYMOUS_CODING(MODERATE|MISSENSE|cCc/cTc|P1962L|SETD2||CODING|NM_014159.6|12|);GENE=SETD2;STRAND=-;CDS=c.4376C>T;AA=p.P1459L;CNT=1;dbnsfpUniprot_acc=F2Z317,Q9BYW2;dbnsfpEnsembl_transcriptid=ENST00000451092,ENST00000409792;dbnsfpPolyphen2_HVAR_score=0.002,0.001;dbnsfpSIFT_score=0.600000	GT:CLCAD2:DP	1/1:0,445:446
chr3	47129781	.	CA	C	.	PUTATIVE_FP;HOMOPOLYMER	DP=255;IndelType=DEL.NOVEL_2.;MQ=60.04;EFF=CUSTOM(MODIFIER|||||SETD2||||),INTRON(MODIFIER||||SETD2||CODING|NM_014159.6|9|)	GT:CLCAD2:DP	0/1:95,33:128
chr3	47143087	rs56909745	A	AGT	.	PUTATIVE_FP	DP=1000;IndelType=INS.NOVEL_3.;MQ=60.10;EFF=CUSTOM(MODIFIER|||||SETD2||||),INTRON(MODIFIER||||SETD2||CODING|NM_014159.6|7|)	GT:CLCAD2:DP	0/1:292,353:658
chr3	47162661	rs6767907	A	G	.	PASS	DP=557;FS=0.000;MQ=60.00;EFF=CUSTOM(MODIFIER|||||SETD2||||),SYNONYMOUS_CODING(LOW|SILENT|aaT/aaC|N1155|SETD2||CODING|NM_014159.6|3|)	GT:CLCAD2:DP	1/1:0,290:290
chr3	52584526	.	C	T	.	PASS	DP=1000;FS=8.591;MQ=60.00;OND=1.000e-03;ReadPosRankSum=-4.801;EFF=CUSTOM(MODIFIER|||||PBRM1||||),NON_SYNONYMOUS_CODING(MODERATE|MISSENSE|cGg/cAg|R1496Q|PBRM1||CODING|NM_018313.4|29|);dbnsfpUniprot_acc=Q86U86-9,Q86U86-4,Q86U86-2,Q86U86-8,Q86U86-7,Q86U86,Q86U86-3,Q86U86-5;dbnsfpEnsembl_transcriptid=ENST00000356770,ENST00000394830,ENST00000296302,ENST00000337303,ENST00000409057,ENST00000410007,ENST00000409114,ENST00000409767;dbnsfpPolyphen2_HVAR_score=0.986,0.986,0.986,0.986,0.99,0.968,0.986,0.986;dbnsfpSIFT_score=0.090000	GT:CLCAD2:DP	0/1:814,51:866
chr3	52621586	.	CT	C	.	PUTATIVE_FP;HOMOPOLYMER	DP=510;IndelType=DEL.NOVEL_2.;MQ=59.53;EFF=CUSTOM(MODIFIER|||||PBRM1||||),INTRON(MODIFIER||||PBRM1||CODING|NM_018313.4|19|)	GT:CLCAD2:DP	1/.:0,138:511
chr3	52676065	rs376663529	CA	C	.	PUTATIVE_FP;HOMOPOLYMER	DP=999;IndelType=DEL.NOVEL_2.;MQ=59.98;EFF=CUSTOM(MODIFIER|||||PBRM1||||),INTRON(MODIFIER||||PBRM1||CODING|NM_018313.4|10|)	GT:CLCAD2:DP	1/.:0,278:1038
chr3	52696310	.	GA	G	.	PUTATIVE_FP;HOMOPOLYMER	DP=348;IndelType=DEL.NOVEL_2.;MQ=60.00;EFF=CUSTOM(MODIFIER|||||PBRM1||||),INTRON(MODIFIER||||PBRM1||CODING|NM_018313.4|4|)	GT:CLCAD2:DP	0/1:139,37:176
chr3	105422844	rs2305037	C	T	.	PASS	DP=517;FS=0.000;MQ=60.00;EFF=CUSTOM(MODIFIER|||||CBLB||||),SYNONYMOUS_CODING(LOW|SILENT|acG/acA|T527|CBLB||CODING|NM_170662.3|11|)	GT:CLCAD2:DP	1/1:0,258:258
chr3	105423088	rs1548056	T	C	.	PASS	DP=302;FS=0.000;MQ=60.00;EFF=CUSTOM(MODIFIER|||||CBLB||||),INTRON(MODIFIER||||CBLB||CODING|NM_170662.3|10|)	GT:CLCAD2:DP	1/1:0,174:174
chr3	105453034	rs6768096	A	G	.	PASS	DP=556;FS=0.000;MQ=60.00;EFF=CUSTOM(MODIFIER|||||CBLB||||),INTRON(MODIFIER||||CBLB||CODING|NM_170662.3|8|)	GT:CLCAD2:DP	1/1:0,278:278
chr3	128204951	rs2335052;COSM445531	C	T	.	PASS	DP=301;FS=0.000;MQ=60.00;OND=3.322e-03;ReadPosRankSum=-0.494;EFF=CUSTOM(MODIFIER|||||GATA2||||),NON_SYNONYMOUS_CODING(MODERATE|MISSENSE|Gcc/Acc|A164T|GATA2||CODING|NM_032638.4|3|);GENE=GATA2;STRAND=-;CDS=c.490G>A;AA=p.A164T;CNT=2;dbnsfpUniprot_acc=P23769-2,P23769;dbnsfpEnsembl_transcriptid=ENST00000341105,ENST00000430265,ENST00000487848;dbnsfpPolyphen2_HVAR_score=0.025,0.002;dbnsfpSIFT_score=0.410000	GT:CLCAD2:DP	0/1:82,66:148
chr3	187447032	rs1056932	G	A	.	PASS	DP=590;FS=0.000;MQ=60.00;OND=3.390e-03;ReadPosRankSum=0.160;EFF=CUSTOM(MODIFIER|||||BCL6||||),INTRON(MODIFIER||||LOC100131635||NON_CODING|NR_034062.1|2|),SYNONYMOUS_CODING(LOW|SILENT|aaC/aaT|N387|BCL6||CODING|NM_001706.4|5|)	GT:CLCAD2:DP	1/1:0,306:307
chr3	187451297	.	ACCCTTTCCTTTCAGATCCCTCACCT	A	.	PUTATIVE_FP	DP=999;IndelType=DEL.NOVEL_10orMore.;MQ=60.01;EFF=CUSTOM(MODIFIER|||||BCL6||||),DOWNSTREAM(MODIFIER||||LOC100131635||NON_CODING|NR_034062.1||),FRAME_SHIFT(HIGH||-|-54|BCL6||CODING|NM_001706.4|3|),INTRON(MODIFIER||||BCL6||CODING|NM_001706.4|3|),SPLICE_SITE_DONOR(HIGH||||BCL6||CODING|NM_001706.4|3|)	GT:CLCAD2:DP	0/1:489,225:724
chr4	1807894	rs7688609	G	A	.	PASS	DP=149;FS=0.000;MQ=60.00;OND=0.020;ReadPosRankSum=1.398;EFF=CUSTOM(MODIFIER|||||FGFR3||||),SYNONYMOUS_CODING(LOW|SILENT|acG/acA|T653|FGFR3||CODING|NM_001163213.1|14|)	GT:CLCAD2:DP	1/1:0,54:56
chr4	55141055	rs1873778;COSM1430082	A	G	.	PASS	DP=577;FS=0.000;MQ=60.00;OND=1.733e-03;ReadPosRankSum=1.276;EFF=CUSTOM(MODIFIER|||||PDGFRA||||),SYNONYMOUS_CODING(LOW|SILENT|ccA/ccG|P567|PDGFRA||CODING|NM_006206.4|12|);GENE=PDGFRA;STRAND=+;CDS=c.1701A>G;AA=p.P567P;CNT=1	GT:CLCAD2:DP	1/1:0,284:285
chr4	55144669	.	G	A	.	PASS	DP=557;FS=1.338;MQ=60.00;ReadPosRankSum=1.702;EFF=CUSTOM(MODIFIER|||||PDGFRA||||),NON_SYNONYMOUS_CODING(MODERATE|MISSENSE|Gaa/Aaa|E715K|PDGFRA||CODING|NM_006206.4|15|);dbnsfpUniprot_acc=P16234-3,P16234;dbnsfpEnsembl_transcriptid=ENST00000507166,ENST00000257290;dbnsfpPolyphen2_HVAR_score=0.104,0.043;dbnsfpSIFT_score=0.530000;dbnsfpInterpro_domain=Serine-threonine/tyrosine-protein_kinase_(1),Protein_kinase-like_domain_(1),Tyrosine-protein_kinase,_catalytic_domain_(1),Protein_kinase,_catalytic_domain_(1),	GT:CLCAD2:DP	0/1:242,239:481
chr4	55151711	rs2412559	C	A	.	PASS	DP=505;FS=0.000;MQ=60.00;OND=3.960e-03;EFF=CUSTOM(MODIFIER|||||PDGFRA||||),INTRON(MODIFIER||||PDGFRA||CODING|NM_006206.4|17|)	GT:CLCAD2:DP	1/1:0,1022:1024
chr4	55153837	rs7695657	A	G	.	PASS	DP=888;FS=0.000;MQ=59.98;EFF=CUSTOM(MODIFIER|||||PDGFRA||||),INTRON(MODIFIER||||PDGFRA||CODING|NM_006206.4|19|)	GT:CLCAD2:DP	1/1:0,740:742
chr4	55156400	rs2276948	A	G	.	PASS	DP=788;FS=0.000;MQ=60.00;EFF=CUSTOM(MODIFIER|||||PDGFRA||||),INTRON(MODIFIER||||PDGFRA||CODING|NM_006206.4|21|)	GT:CLCAD2:DP	1/1:0,398:398
chr4	55161254	rs3733540	C	T	.	PASS	DP=901;FS=0.000;MQ=59.91;OND=3.330e-03;ReadPosRankSum=1.041;EFF=CUSTOM(MODIFIER|||||PDGFRA||||),INTRON(MODIFIER||||PDGFRA||CODING|NM_006206.4|22|)	GT:CLCAD2:DP	1/1:0,453:455
chr4	55161391	rs7685117	T	C	.	PASS	DP=397;FS=0.000;MQ=59.83;OND=5.038e-03;EFF=CUSTOM(MODIFIER|||||PDGFRA||||),SYNONYMOUS_CODING(LOW|SILENT|gaT/gaC|D1074|PDGFRA||CODING|NM_006206.4|23|)	GT:CLCAD2:DP	1/1:0,417:419
chr4	55161517	rs7680422	A	G	.	PASS	DP=791;FS=0.000;MQ=59.83;EFF=CUSTOM(MODIFIER|||||PDGFRA||||),UTR_3_PRIME(MODIFIER||||PDGFRA||CODING|NM_006206.4|23|)	GT:CLCAD2:DP	1/1:0,439:439
chr4	55598211	.	AT	A	.	PUTATIVE_FP;HOMOPOLYMER	DP=286;IndelType=DEL.NOVEL_2.;MQ=59.80;EFF=CUSTOM(MODIFIER|||||KIT||||),INTRON(MODIFIER||||KIT||CODING|NM_000222.2|16|)	GT:CLCAD2:DP	1/.:0,35:145
chr4	55599436	rs1008658	T	C	.	PASS	DP=513;FS=0.000;MQ=60.00;EFF=CUSTOM(MODIFIER|||||KIT||||),INTRON(MODIFIER||||KIT||CODING|NM_000222.2|17|)	GT:CLCAD2:DP	1/1:0,654:654
chr4	55946081	rs4421048	A	G	.	PASS	DP=998;FS=0.000;MQ=60.00;EFF=CUSTOM(MODIFIER|||||KDR||||),UTR_3_PRIME(MODIFIER||||KDR||CODING|NM_002253.2|30|)	GT:CLCAD2:DP	1/1:0,962:962
chr4	55948108	rs2412617	A	G	.	PASS	DP=433;FS=0.000;MQ=60.00;EFF=CUSTOM(MODIFIER|||||KDR||||),INTRON(MODIFIER||||KDR||CODING|NM_002253.2|29|)	GT:CLCAD2:DP	1/1:0,217:217
chr4	55955232	rs1531289	T	C	.	PASS	DP=566;FS=0.000;MQ=60.00;OND=7.067e-03;ReadPosRankSum=0.543;EFF=CUSTOM(MODIFIER|||||KDR||||),INTRON(MODIFIER||||KDR||CODING|NM_002253.2|25|)	GT:CLCAD2:DP	1/1:0,335:337
chr4	55956186	.	T	C	.	PUTATIVE_FP	DP=452;FS=0.770;MQ=60.00;ReadPosRankSum=-16.871;EFF=CUSTOM(MODIFIER|||||KDR||||),SYNONYMOUS_CODING(LOW|SILENT|aaA/aaG|K1043|KDR||CODING|NM_002253.2|23|)	GT:CLCAD2:DP	0/1:70,158:228
chr4	55962545	rs3214870	T	TG	.	PASS	DP=83;IndelType=INS.NOVEL_2.;MQ=60.00;EFF=CUSTOM(MODIFIER|||||KDR||||),INTRON(MODIFIER||||KDR||CODING|NM_002253.2|18|)	GT:CLCAD2:DP	1/1:0,44:44
chr4	55976947	rs5858314	T	TA,TAA	.	HOMOPOLYMER	DP=704;IndelType=MULTIALLELIC_INDEL;MQ=60.08;EFF=CUSTOM(MODIFIER|||||KDR||||),INTRON(MODIFIER||||KDR||CODING|NM_002253.2|7|)	GT:CLCAD2:DP	0/1/2:133,180,38:358
chr4	55979558	rs2305948;COSM1131107	C	T	.	PASS	DP=997;FS=3.507;MQ=60.00;ReadPosRankSum=2.626;EFF=CUSTOM(MODIFIER|||||KDR||||),NON_SYNONYMOUS_CODING(MODERATE|MISSENSE|Gta/Ata|V297I|KDR||CODING|NM_002253.2|7|);GENE=KDR;STRAND=-;CDS=c.889G>A;AA=p.V297I;CNT=1;dbnsfpUniprot_acc=P35968-2,P35968;dbnsfpEnsembl_transcriptid=ENST00000263923;dbnsfpPolyphen2_HVAR_score=0.988,0.999;dbnsfpSIFT_score=0.090000;dbnsfpInterpro_domain=Immunoglobulin_subtype_(1),Immunoglobulin_V-set_(1),Immunoglobulin-like_(1),Immunoglobulin-like_fold_(1),	GT:CLCAD2:DP	0/1:482,570:1052
chr4	55980239	rs7692791	C	T	.	PASS	DP=997;FS=0.000;MQ=60.00;OND=9.027e-03;ReadPosRankSum=-0.165;EFF=CUSTOM(MODIFIER|||||KDR||||),INTRON(MODIFIER||||KDR||CODING|NM_002253.2|6|)	GT:CLCAD2:DP	1/1:0,547:552
chr4	55980456	rs2305949	C	T	.	PASS	DP=565;FS=0.623;MQ=60.00;ReadPosRankSum=-0.875;EFF=CUSTOM(MODIFIER|||||KDR||||),INTRON(MODIFIER||||KDR||CODING|NM_002253.2|5|)	GT:CLCAD2:DP	0/1:164,145:309
chr4	153247486	rs367926135	CT	C	.	PUTATIVE_FP;HOMOPOLYMER	DP=149;IndelType=DEL.NOVEL_2.;MQ=60.01;EFF=CUSTOM(MODIFIER|||||FBXW7||||),INTRON(MODIFIER||||FBXW7||CODING|NM_018315.4|8|),INTRON(MODIFIER||||FBXW7||CODING|NM_033632.3|9|)	GT:CLCAD2:DP	1/.:0,19:75
chr4	153253912	.	A	AAT	.	PASS	DP=360;IndelType=INS.NOVEL_3.;MQ=60.03;EFF=CUSTOM(MODIFIER|||||FBXW7||||),INTRON(MODIFIER||||FBXW7||CODING|NM_018315.4|4|),INTRON(MODIFIER||||FBXW7||CODING|NM_033632.3|5|)	GT:CLCAD2:DP	0/1:58,120:180
chr4	153268227	.	CA	C	.	PUTATIVE_FP;HOMOPOLYMER	DP=88;IndelType=DEL.NOVEL_2.;MQ=60.00;EFF=CUSTOM(MODIFIER|||||FBXW7||||),INTRON(MODIFIER||||FBXW7||CODING|NM_018315.4|2|),INTRON(MODIFIER||||FBXW7||CODING|NM_033632.3|3|)	GT:CLCAD2:DP	0/1:23,17:42
chr4	153271110	rs34708673	A	C	.	PASS	DP=582;FS=0.000;MQ=60.00;OND=1.718e-03;ReadPosRankSum=1.007;EFF=CUSTOM(MODIFIER|||||FBXW7||||),INTRON(MODIFIER||||FBXW7||CODING|NM_018315.4|2|),INTRON(MODIFIER||||FBXW7||CODING|NM_033632.3|3|)	GT:CLCAD2:DP	0/1:189,101:290
chr5	35857207	rs1353251	C	T	.	PASS	DP=505;FS=3.259;MQ=60.00;OND=3.960e-03;ReadPosRankSum=-1.100;EFF=CUSTOM(MODIFIER|||||IL7R||||),INTRON(MODIFIER||||IL7R||CODING|NM_002185.3|1|)	GT:CLCAD2:DP	1/1:0,907:912
chr5	55252984	.	CA	C	.	PUTATIVE_FP;HOMOPOLYMER	DP=1000;IndelType=DEL.NOVEL_2.;MQ=59.86;EFF=CUSTOM(MODIFIER|||||IL6ST||||),INTRON(MODIFIER||||IL6ST||CODING|NM_002184.3|9|)	GT:CLCAD2:DP	1/.:0,313:1102
chr5	56161787	rs832575	G	A	.	PASS	DP=383;FS=3.022;MQ=60.00;OND=2.611e-03;ReadPosRankSum=-1.153;EFF=CUSTOM(MODIFIER|||||MAP3K1||||),SYNONYMOUS_CODING(LOW|SILENT|acG/acA|T428|MAP3K1||CODING|NM_005921.1|6|)	GT:CLCAD2:DP	1/1:0,194:195
chr5	56177743	rs832582	G	A	.	PASS	DP=103;FS=0.000;MQ=60.00;ReadPosRankSum=-0.721;EFF=CUSTOM(MODIFIER|||||MAP3K1||||),NON_SYNONYMOUS_CODING(MODERATE|MISSENSE|Gtc/Atc|V906I|MAP3K1||CODING|NM_005921.1|14|);dbnsfpUniprot_acc=Q13233;dbnsfpEnsembl_transcriptid=ENST00000399503;dbnsfpPolyphen2_HVAR_score=0.0;dbnsfpSIFT_score=0.780000	GT:CLCAD2:DP	0/1:20,32:52
chr5	56177848	rs67794491	TCAA	T	.	PASS	DP=984;IndelType=DEL.NOVEL_4.;MQ=60.00;EFF=CODON_DELETION(MODERATE||tcaaca/tca|ST941S|MAP3K1||CODING|NM_005921.1|14|),CUSTOM(MODIFIER|||||MAP3K1||||)	GT:CLCAD2:DP	0/1:310,306:619
chr5	56178217	rs832583	A	C	.	PASS	DP=991;FS=0.715;MQ=60.00;OND=1.009e-03;ReadPosRankSum=-0.775;EFF=CUSTOM(MODIFIER|||||MAP3K1||||),SYNONYMOUS_CODING(LOW|SILENT|Aga/Cga|R1064|MAP3K1||CODING|NM_005921.1|14|)	GT:CLCAD2:DP	0/1:332,376:709
chr5	56179341	rs16886463	G	A	.	PASS	DP=861;FS=0.501;MQ=60.00;OND=3.484e-03;ReadPosRankSum=-2.207;EFF=CUSTOM(MODIFIER|||||MAP3K1||||),INTRON(MODIFIER||||MAP3K1||CODING|NM_005921.1|14|)	GT:CLCAD2:DP	0/1:220,208:431
chr5	56180480	rs3736430	A	G	.	PASS	DP=720;FS=0.843;MQ=60.00;ReadPosRankSum=0.467;EFF=CUSTOM(MODIFIER|||||MAP3K1||||),INTRON(MODIFIER||||MAP3K1||CODING|NM_005921.1|15|)	GT:CLCAD2:DP	0/1:185,181:366
chr5	67522722	rs706713	C	T	.	PASS	DP=286;FS=0.000;MQ=60.00;OND=0.014;ReadPosRankSum=1.489;EFF=CUSTOM(MODIFIER|||||PIK3R1||||),SYNONYMOUS_CODING(LOW|SILENT|taC/taT|Y73|PIK3R1||CODING|NM_181523.2|2|)	GT:CLCAD2:DP	1/1:0,142:144
chr5	67522851	rs706714	A	C	.	PASS	DP=866;FS=0.000;MQ=60.00;OND=2.309e-03;ReadPosRankSum=0.562;EFF=CUSTOM(MODIFIER|||||PIK3R1||||),INTRON(MODIFIER||||PIK3R1||CODING|NM_181523.2|2|)	GT:CLCAD2:DP	1/1:0,699:700
chr5	67569746	rs171649	G	A	.	PASS	DP=1000;FS=0.000;MQ=59.98;EFF=CUSTOM(MODIFIER|||||PIK3R1||||),INTRON(MODIFIER||||PIK3R1||CODING|NM_181523.2|3|)	GT:CLCAD2:DP	1/1:0,826:826
chr5	67584512	.	AT	A	.	PUTATIVE_FP;HOMOPOLYMER	DP=434;IndelType=DEL.NOVEL_2.;MQ=60.03;EFF=CUSTOM(MODIFIER|||||PIK3R1||||),INTRON(MODIFIER||||PIK3R1||CODING|NM_181523.2|7|)	GT:CLCAD2:DP	0/1:165,53:218
chr5	112116729	rs2289485	A	C	.	PASS	DP=1000;FS=0.000;MQ=60.00;ReadPosRankSum=3.586;EFF=CUSTOM(MODIFIER|||||APC||||),INTRON(MODIFIER||||APC||CODING|NM_001127510.2|7|)	GT:CLCAD2:DP	0/1:551,531:1083
chr5	112162854	rs2229992;COSM1432175	T	C	.	PASS	DP=1000;FS=3.505;MQ=60.00;ReadPosRankSum=-4.001;EFF=CUSTOM(MODIFIER|||||APC||||),SYNONYMOUS_CODING(LOW|SILENT|taT/taC|Y486|APC||CODING|NM_001127510.2|13|);GENE=APC;STRAND=+;CDS=c.1458T>C;AA=p.Y486Y;CNT=1	GT:CLCAD2:DP	0/1:323,304:627
chr5	112164561	rs351771	G	A	.	PASS	DP=852;FS=0.000;MQ=60.00;ReadPosRankSum=0.743;EFF=CUSTOM(MODIFIER|||||APC||||),SYNONYMOUS_CODING(LOW|SILENT|gcG/gcA|A545|APC||CODING|NM_001127510.2|15|)	GT:CLCAD2:DP	0/1:213,218:431
chr5	112175770	rs41115	G	A	.	PASS	DP=199;FS=0.000;MQ=60.00;ReadPosRankSum=0.437;EFF=CUSTOM(MODIFIER|||||APC||||),SYNONYMOUS_CODING(LOW|SILENT|acG/acA|T1493|APC||CODING|NM_001127510.2|17|)	GT:CLCAD2:DP	0/1:47,58:105
chr5	112176325	rs42427	G	A	.	PASS	DP=106;FS=0.712;MQ=60.00;ReadPosRankSum=-1.539;EFF=CUSTOM(MODIFIER|||||APC||||),SYNONYMOUS_CODING(LOW|SILENT|ggG/ggA|G1678|APC||CODING|NM_001127510.2|17|)	GT:CLCAD2:DP	0/1:30,29:59
chr5	112176559	rs866006	T	G	.	PASS	DP=160;FS=0.000;MQ=60.00;ReadPosRankSum=-1.509;EFF=CUSTOM(MODIFIER|||||APC||||),SYNONYMOUS_CODING(LOW|SILENT|tcT/tcG|S1756|APC||CODING|NM_001127510.2|17|)	GT:CLCAD2:DP	0/1:35,46:81
chr5	112176756	rs459552	T	A	.	PASS	DP=990;FS=0.000;MQ=60.00;OND=5.051e-03;ReadPosRankSum=0.636;EFF=CUSTOM(MODIFIER|||||APC||||),NON_SYNONYMOUS_CODING(MODERATE|MISSENSE|gTc/gAc|V1822D|APC||CODING|NM_001127510.2|17|);dbnsfpUniprot_acc=Q4LE70,P25054;dbnsfpEnsembl_transcriptid=ENST00000457016,ENST00000257430,ENST00000508376;dbnsfpPolyphen2_HVAR_score=0.0,0.0	GT:CLCAD2:DP	1/1:0,503:506
chr5	112177171	rs465899	G	A	.	PASS	DP=667;FS=4.061;MQ=60.00;OND=2.999e-03;ReadPosRankSum=-1.182;EFF=CUSTOM(MODIFIER|||||APC||||),SYNONYMOUS_CODING(LOW|SILENT|ccG/ccA|P1960|APC||CODING|NM_001127510.2|17|)	GT:CLCAD2:DP	0/1:225,217:443
chr5	149433596	.	TG	GA	.	PASS	DP=151;MQ=60.00;EFF=CUSTOM(MODIFIER|||||CSF1R||||),DOWNSTREAM(MODIFIER||||HMGXB3||CODING|NM_014983.2||),UTR_3_PRIME(MODIFIER||||CSF1R||CODING|NM_005211.3|22|)	GT:CLCAD2:DP	1/1:0,78:79
chr5	149433857	rs41533349	C	G	.	PASS	DP=543;FS=0.000;MQ=60.00;ReadPosRankSum=0.574;EFF=CUSTOM(MODIFIER|||||CSF1R||||),DOWNSTREAM(MODIFIER||||HMGXB3||CODING|NM_014983.2||),INTRON(MODIFIER||||CSF1R||CODING|NM_005211.3|21|)	GT:CLCAD2:DP	0/1:137,126:263
chr5	149435759	rs216136;COSN167607	G	A	.	PASS	DP=400;FS=0.000;MQ=60.00;OND=0.025;ReadPosRankSum=-1.419;EFF=CUSTOM(MODIFIER|||||CSF1R||||),DOWNSTREAM(MODIFIER||||HMGXB3||CODING|NM_014983.2||),INTRON(MODIFIER||||CSF1R||CODING|NM_005211.3|18|);GENE=CSF1R;STRAND=-	GT:CLCAD2:DP	0/1:88,94:196
chr5	149437190	rs216138	C	G	.	PASS	DP=138;FS=0.000;MQ=60.00;EFF=CUSTOM(MODIFIER|||||CSF1R||||),DOWNSTREAM(MODIFIER||||HMGXB3||CODING|NM_014983.2||),INTRON(MODIFIER||||CSF1R||CODING|NM_005211.3|15|)	GT:CLCAD2:DP	1/1:0,68:68
chr5	149439494	rs3733672	C	A	.	PASS	DP=879;FS=0.000;MQ=60.00;ReadPosRankSum=2.341;EFF=CUSTOM(MODIFIER|||||CSF1R||||),INTRON(MODIFIER||||CSF1R||CODING|NM_005211.3|14|)	GT:CLCAD2:DP	0/1:215,222:437
chr5	149450132	rs10079250	T	C	.	PASS	DP=810;FS=0.256;MQ=59.96;OND=1.235e-03;ReadPosRankSum=-0.937;EFF=CUSTOM(MODIFIER|||||CSF1R||||),NON_SYNONYMOUS_CODING(MODERATE|MISSENSE|cAc/cGc|H362R|CSF1R||CODING|NM_005211.3|8|);dbnsfpUniprot_acc=B5A955;dbnsfpEnsembl_transcriptid=ENST00000543093;dbnsfpPolyphen2_HVAR_score=0.138;dbnsfpSIFT_score=0.190000	GT:CLCAD2:DP	0/1:196,231:427
chr5	149456811	rs3829987	G	A	.	PASS	DP=998;FS=2.778;MQ=60.00;ReadPosRankSum=-0.651;EFF=CUSTOM(MODIFIER|||||CSF1R||||),INTRON(MODIFIER||||CSF1R||CODING|NM_005211.3|6|)	GT:CLCAD2:DP	0/1:390,369:759
chr5	149459540	rs3842021	G	GT	.	PASS	DP=592;IndelType=INS.NOVEL_2.;MQ=60.02;EFF=CUSTOM(MODIFIER|||||CSF1R||||),INTRON(MODIFIER||||CSF1R||CODING|NM_005211.3|4|)	GT:CLCAD2:DP	1/1:0,289:293
chr5	149460343	rs17652007;COSM35672	G	A	.	PASS	DP=606;FS=0.000;MQ=60.00;OND=3.300e-03;ReadPosRankSum=1.620;EFF=CUSTOM(MODIFIER|||||CSF1R||||),SYNONYMOUS_CODING(LOW|SILENT|caC/caT|H98|CSF1R||CODING|NM_005211.3|3|);GENE=CSF1R;STRAND=-;CDS=c.294C>T;AA=p.H98H;CNT=1	GT:CLCAD2:DP	1/1:0,305:306
chr5	149460445	rs56282370	G	A	.	PASS	DP=993;FS=0.464;MQ=60.00;OND=1.007e-03;ReadPosRankSum=-0.682;EFF=CUSTOM(MODIFIER|||||CSF1R||||),SYNONYMOUS_CODING(LOW|SILENT|ggC/ggT|G64|CSF1R||CODING|NM_005211.3|3|)	GT:CLCAD2:DP	0/1:267,222:489
chr5	170837513	rs34323200	CT	C	.	PUTATIVE_FP;HOMOPOLYMER	DP=935;IndelType=DEL.NOVEL_2.;MQ=59.98;EFF=CUSTOM(MODIFIER|||||NPM1||||),INTRON(MODIFIER||||NPM1||CODING|NM_002520.6|10|)	GT:CLCAD2:DP	1/.:0,113:470
chr6	26031868	rs2213284	G	A	.	PASS	DP=759;FS=0.000;MQ=60.00;EFF=CUSTOM(MODIFIER|||||HIST1H3B||||),DOWNSTREAM(MODIFIER||||HIST1H2AB||CODING|NM_003513.2||),UPSTREAM(MODIFIER||||HIST1H4B||CODING|NM_003544.2||),UTR_3_PRIME(MODIFIER||||HIST1H3B||CODING|NM_003537.3|1|)	GT:CLCAD2:DP	1/1:0,396:396
chr6	35423662	rs4713867	A	C	.	PASS	DP=706;FS=0.000;MQ=60.00;OND=2.833e-03;EFF=CUSTOM(MODIFIER|||||FANCE||||),SYNONYMOUS_CODING(LOW|SILENT|ccA/ccC|P129|FANCE||CODING|NM_021922.2|2|)	GT:CLCAD2:DP	1/1:0,344:345
chr6	35425416	rs13214239	A	G	.	PASS	DP=449;FS=0.000;MQ=60.00;ReadPosRankSum=1.405;EFF=CUSTOM(MODIFIER|||||FANCE||||),INTRON(MODIFIER||||FANCE||CODING|NM_021922.2|3|)	GT:CLCAD2:DP	0/1:120,107:227
chr6	35426132	rs45467798	G	A	.	PASS	DP=998;FS=0.225;MQ=60.00;ReadPosRankSum=1.468;EFF=CUSTOM(MODIFIER|||||FANCE||||),NON_SYNONYMOUS_CODING(MODERATE|MISSENSE|cGg/cAg|R343Q|FANCE||CODING|NM_021922.2|5|);dbnsfpUniprot_acc=Q9HB96;dbnsfpEnsembl_transcriptid=ENST00000229769;dbnsfpPolyphen2_HVAR_score=0.001;dbnsfpSIFT_score=1.000000;dbnsfpInterpro_domain=Fanconi_Anaemia_group_E_protein,_C-terminal_(1),	GT:CLCAD2:DP	0/1:412,437:849
chr6	35426175	rs3823434	C	T	.	PASS	DP=690;FS=0.272;MQ=60.00;ReadPosRankSum=0.384;EFF=CUSTOM(MODIFIER|||||FANCE||||),SYNONYMOUS_CODING(LOW|SILENT|ctC/ctT|L357|FANCE||CODING|NM_021922.2|5|)	GT:CLCAD2:DP	0/1:261,283:544
chr6	35430660	.	T	C	.	PUTATIVE_FP	DP=997;FS=2.164;MQ=60.00;ReadPosRankSum=-0.140;EFF=CUSTOM(MODIFIER|||||FANCE||||),NON_SYNONYMOUS_CODING(MODERATE|MISSENSE|aTg/aCg|M493T|FANCE||CODING|NM_021922.2|9|);dbnsfpUniprot_acc=Q9HB96;dbnsfpEnsembl_transcriptid=ENST00000229769;dbnsfpPolyphen2_HVAR_score=0.902;dbnsfpSIFT_score=0.200000;dbnsfpInterpro_domain=Fanconi_Anaemia_group_E_protein,_C-terminal_(1),	GT:CLCAD2:DP	0/1:867,98:965
chr6	106555025	rs1010273	G	A	.	PASS	DP=634;FS=0.906;MQ=60.00;OND=1.577e-03;ReadPosRankSum=-0.271;EFF=CUSTOM(MODIFIER|||||PRDM1||||),SYNONYMOUS_CODING(LOW|SILENT|ccG/ccA|P714|PRDM1||CODING|NM_001198.3|7|)	GT:CLCAD2:DP	0/1:157,163:321
chr6	117681436	rs58588396	G	GACAC,GACACAC,GACACACAC	.	PASS	DP=337;IndelType=MULTIALLELIC_INDEL;MQ=59.88;EFF=CUSTOM(MODIFIER|||||ROS1||||),INTRON(MODIFIER||||ROS1||CODING|NM_002944.2|22|)	GT:CLCAD2:DP	0/1/2/3:29,42,122,71:274
chr6	117686943	rs2243383	A	T	.	PASS	DP=221;FS=0.000;MQ=60.00;EFF=CUSTOM(MODIFIER|||||ROS1||||),INTRON(MODIFIER||||ROS1||CODING|NM_002944.2|18|)	GT:CLCAD2:DP	1/1:0,110:110
chr6	117714346	rs1535330	C	G	.	PASS	DP=593;FS=0.000;MQ=59.93;OND=1.686e-03;EFF=CUSTOM(MODIFIER|||||ROS1||||),INTRON(MODIFIER||||ROS1||CODING|NM_002944.2|11|)	GT:CLCAD2:DP	1/1:0,295:296
chr6	117724462	rs2243379	C	A	.	PASS	DP=282;FS=0.000;MQ=60.00;EFF=CUSTOM(MODIFIER|||||ROS1||||),INTRON(MODIFIER||||ROS1||CODING|NM_002944.2|5|)	GT:CLCAD2:DP	1/1:0,281:281
chr6	117725578	rs2243378	T	A	.	PASS	DP=957;FS=0.000;MQ=59.99;OND=1.045e-03;EFF=CUSTOM(MODIFIER|||||ROS1||||),SYNONYMOUS_CODING(LOW|SILENT|ctA/ctT|L101|ROS1||CODING|NM_002944.2|5|)	GT:CLCAD2:DP	1/1:0,480:480
chr6	117730819	rs2273601	G	A	.	PASS	DP=270;FS=0.000;MQ=60.00;EFF=CUSTOM(MODIFIER|||||ROS1||||),INTRON(MODIFIER||||ROS1||CODING|NM_002944.2|3|)	GT:CLCAD2:DP	1/1:0,271:271
chr6	117737390	rs2243	G	A	.	PASS	DP=172;FS=0.000;MQ=59.90;EFF=CUSTOM(MODIFIER|||||ROS1||||),INTRON(MODIFIER||||ROS1||CODING|NM_002944.2|3|)	GT:CLCAD2:DP	1/1:0,86:86
chr6	138195961	rs71670547	TCTC	T	.	PUTATIVE_FP	DP=997;IndelType=DEL.NOVEL_2.;MQ=60.00;EFF=CUSTOM(MODIFIER|||||TNFAIP3||||),INTRON(MODIFIER||||TNFAIP3||CODING|NM_001270508.1|2|)	GT:CLCAD2:DP	1/1:0,529:530
chr6	138197331	rs661561	A	C	.	PASS	DP=665;FS=0.000;MQ=60.00;OND=3.008e-03;EFF=CUSTOM(MODIFIER|||||TNFAIP3||||),INTRON(MODIFIER||||TNFAIP3||CODING|NM_001270508.1|5|)	GT:CLCAD2:DP	1/1:0,411:412
chr6	152201875	rs4986934	T	C	.	PASS	DP=700;FS=0.000;MQ=60.00;EFF=CUSTOM(MODIFIER|||||ESR1||||),SYNONYMOUS_CODING(LOW|SILENT|cgT/cgC|R243|ESR1||CODING|NM_001122740.1|4|);dbnsfpEnsembl_transcriptid=ENST00000427531	GT:CLCAD2:DP	1/1:0,348:348
chr6	152265282	rs55740371	A	AT	.	PUTATIVE_FP;HOMOPOLYMER	DP=283;IndelType=INS.NOVEL_2.;MQ=60.00;EFF=CUSTOM(MODIFIER|||||ESR1||||),INTRON(MODIFIER||||ESR1||CODING|NM_001122740.1|4|)	GT:CLCAD2:DP	0/1:49,85:137
chr6	152265522	rs1801132	G	C	.	PASS	DP=718;FS=1.254;MQ=60.00;OND=5.571e-03;ReadPosRankSum=2.934;EFF=CUSTOM(MODIFIER|||||ESR1||||),SYNONYMOUS_CODING(LOW|SILENT|ccG/ccC|P325|ESR1||CODING|NM_001122740.1|5|);dbnsfpEnsembl_transcriptid=ENST00000427531	GT:CLCAD2:DP	0/1:196,430:631
chr7	2946552	rs6946549	C	A	.	PASS	DP=1000;FS=0.000;MQ=60.00;OND=8.000e-03;ReadPosRankSum=0.297;EFF=CUSTOM(MODIFIER|||||CARD11||||),INTRON(MODIFIER||||CARD11||CODING|NM_032415.4|24|)	GT:CLCAD2:DP	1/1:0,516:518
chr7	2954801	rs1182157	T	C	.	PASS	DP=730;FS=0.000;MQ=60.00;OND=2.740e-03;EFF=CUSTOM(MODIFIER|||||CARD11||||),INTRON(MODIFIER||||CARD11||CODING|NM_032415.4|21|)	GT:CLCAD2:DP	1/1:0,364:365
chr7	2955097	rs2301920	C	T	.	PASS	DP=56;FS=0.000;MQ=59.90;EFF=CUSTOM(MODIFIER|||||CARD11||||),INTRON(MODIFIER||||CARD11||CODING|NM_032415.4|20|)	GT:CLCAD2:DP	1/1:0,55:55
chr7	2957005	rs3735124	T	C	.	PASS	DP=903;FS=0.000;MQ=60.00;OND=4.430e-03;ReadPosRankSum=-1.059;EFF=CUSTOM(MODIFIER|||||CARD11||||),SYNONYMOUS_CODING(LOW|SILENT|ccA/ccG|P874|CARD11||CODING|NM_032415.4|20|)	GT:CLCAD2:DP	1/1:0,439:441
chr7	2958298	rs3735125	C	T	.	PASS	DP=643;FS=0.000;MQ=60.00;OND=3.110e-03;ReadPosRankSum=-1.705;EFF=CUSTOM(MODIFIER|||||CARD11||||),INTRON(MODIFIER||||CARD11||CODING|NM_032415.4|18|)	GT:CLCAD2:DP	1/1:0,880:883
chr7	2962241	rs3735130	G	A	.	PASS	DP=98;FS=0.000;MQ=60.00;OND=0.010;EFF=CUSTOM(MODIFIER|||||CARD11||||),INTRON(MODIFIER||||CARD11||CODING|NM_032415.4|17|)	GT:CLCAD2:DP	1/1:0,53:54
chr7	6026775	rs2228006	T	C	.	PASS	DP=132;FS=0.000;MQ=58.82;ReadPosRankSum=1.401;EFF=CUSTOM(MODIFIER|||||PMS2||||),NON_SYNONYMOUS_CODING(MODERATE|MISSENSE|Aaa/Gaa|K541E|PMS2||CODING|NM_000535.5|11|);dbnsfpUniprot_acc=P54278-3,P54278,C9J167;dbnsfpEnsembl_transcriptid=ENST00000265849,ENST00000382322,ENST00000441476,ENST00000406569;dbnsfpPolyphen2_HVAR_score=0.0,0.0,0.0;dbnsfpSIFT_score=1.000000	GT:CLCAD2:DP	0/1:41,30:71
chr7	6036980	rs1805319	G	C	.	PASS	DP=535;FS=0.000;MQ=60.00;ReadPosRankSum=-1.789;EFF=CUSTOM(MODIFIER|||||PMS2||||),SYNONYMOUS_CODING(LOW|SILENT|tcC/tcG|S260|PMS2||CODING|NM_000535.5|7|)	GT:CLCAD2:DP	0/1:135,131:266
chr7	6037057	rs60794673	GA	G	.	PUTATIVE_FP;HOMOPOLYMER	DP=734;IndelType=DEL.NOVEL_2.;MQ=60.01;EFF=CUSTOM(MODIFIER|||||PMS2||||),INTRON(MODIFIER||||PMS2||CODING|NM_000535.5|6|)	GT:CLCAD2:DP	1/.:0,174:648
chr7	6045627	rs10254120	C	T	.	PASS	DP=611;FS=0.000;MQ=59.90;ReadPosRankSum=-1.481;EFF=CUSTOM(MODIFIER|||||PMS2||||),NON_SYNONYMOUS_CODING(MODERATE|MISSENSE|cGg/cAg|R20Q|PMS2||CODING|NM_000535.5|2|),UPSTREAM(MODIFIER||||AIMP2||CODING|NM_006303.3||);dbnsfpUniprot_acc=P54278-3,P54278-2,P54278;dbnsfpEnsembl_transcriptid=ENST00000265849,ENST00000382321,ENST00000406569;dbnsfpPolyphen2_HVAR_score=0.294,0.425,0.164;dbnsfpSIFT_score=0.330000;dbnsfpInterpro_domain=DNA_mismatch_repair_protein,_N-terminal_(1),ATPase-like,_ATP-binding_domain_(1),	GT:CLCAD2:DP	0/1:158,150:308
chr7	6426941	rs702483	C	T	.	PASS	DP=929;FS=0.000;MQ=60.01;OND=6.459e-03;ReadPosRankSum=-0.483;EFF=CUSTOM(MODIFIER|||||RAC1||||),INTRON(MODIFIER||||RAC1||CODING|NM_018890.3|2|)	GT:CLCAD2:DP	1/1:0,464:467
chr7	6426954	rs3729790	G	A	.	PASS	DP=929;FS=0.000;MQ=60.01;ReadPosRankSum=-0.416;EFF=CUSTOM(MODIFIER|||||RAC1||||),INTRON(MODIFIER||||RAC1||CODING|NM_018890.3|2|)	GT:CLCAD2:DP	0/1:237,228:465
chr7	6431690	rs836478	C	T	.	PASS	DP=388;FS=0.000;MQ=60.00;OND=5.155e-03;ReadPosRankSum=0.566;EFF=CUSTOM(MODIFIER|||||RAC1||||),INTRON(MODIFIER||||RAC1||CODING|NM_018890.3|3|)	GT:CLCAD2:DP	1/1:0,189:189
chr7	6439892	rs138561775	C	G	.	PASS	DP=33;FS=0.000;MQ=60.00;ReadPosRankSum=0.955;EFF=CUSTOM(MODIFIER|||||RAC1||||),INTRON(MODIFIER||||RAC1||CODING|NM_018890.3|5|)	GT:CLCAD2:DP	0/1:13,17:30
chr7	6441688	rs2303364	T	C	.	PASS	DP=839;FS=7.225;MQ=60.00;ReadPosRankSum=-0.621;EFF=CUSTOM(MODIFIER|||||RAC1||||),INTRON(MODIFIER||||RAC1||CODING|NM_018890.3|6|)	GT:CLCAD2:DP	0/1:601,636:1240
chr7	55214348	rs2072454;COSM42978	C	T	.	PASS	DP=694;FS=0.559;MQ=60.00;OND=2.882e-03;ReadPosRankSum=0.245;EFF=CUSTOM(MODIFIER|||||EGFR||||),SYNONYMOUS_CODING(LOW|SILENT|aaC/aaT|N158|EGFR||CODING|NM_005228.3|4|);GENE=EGFR;STRAND=+;CDS=c.474C>T;AA=p.N158N;CNT=3;dbnsfpEnsembl_transcriptid=ENST00000395504	GT:CLCAD2:DP	0/1:172,172:345
chr7	55214443	rs7801956	G	A	.	PASS	DP=647;FS=5.712;MQ=59.96;OND=7.728e-03;ReadPosRankSum=-0.761;EFF=CUSTOM(MODIFIER|||||EGFR||||),INTRON(MODIFIER||||EGFR||CODING|NM_005228.3|4|)	GT:CLCAD2:DP	0/1:297,332:631
chr7	55219159	rs2075110	C	T	.	PASS	DP=997;FS=2.808;MQ=60.00;OND=2.006e-03;ReadPosRankSum=-0.087;EFF=CUSTOM(MODIFIER|||||EGFR||||),INTRON(MODIFIER||||EGFR||CODING|NM_005228.3|5|)	GT:CLCAD2:DP	0/1:357,340:698
chr7	55228029	.	G	A	.	PUTATIVE_FP	DP=939;FS=1.686;MQ=60.00;ReadPosRankSum=2.346;EFF=CUSTOM(MODIFIER|||||EGFR||||),NON_SYNONYMOUS_CODING(MODERATE|MISSENSE|tGc/tAc|C499Y|EGFR||CODING|NM_005228.3|12|);dbnsfpUniprot_acc=Q504U8,P00533,P00533-3,P00533-4;dbnsfpEnsembl_transcriptid=ENST00000455089,ENST00000342916,ENST00000395504,ENST00000344576,ENST00000275493,ENST00000442591,ENST00000454757,ENST00000533450;dbnsfpPolyphen2_HVAR_score=0.997,0.989,0.998,0.999;dbnsfpSIFT_score=0.000000	GT:CLCAD2:DP	0/1:744,112:856
chr7	55228053	rs1558544	A	T	.	PASS	DP=70;FS=0.000;MQ=60.00;EFF=CUSTOM(MODIFIER|||||EGFR||||),INTRON(MODIFIER||||EGFR||CODING|NM_005228.3|12|)	GT:CLCAD2:DP	1/1:0,35:35
chr7	55229255	rs2227983	G	A	.	PASS	DP=995;FS=0.467;MQ=60.00;OND=1.005e-03;ReadPosRankSum=0.798;EFF=CUSTOM(MODIFIER|||||EGFR||||),NON_SYNONYMOUS_CODING(MODERATE|MISSENSE|aGg/aAg|R521K|EGFR||CODING|NM_005228.3|13|);dbnsfpUniprot_acc=Q504U8,P00533,P00533-3,P00533-4;dbnsfpEnsembl_transcriptid=ENST00000455089,ENST00000342916,ENST00000395504,ENST00000344576,ENST00000275493,ENST00000442591,ENST00000454757,ENST00000533450;dbnsfpPolyphen2_HVAR_score=0.0,0.0,0.001,0.0;dbnsfpSIFT_score=0.690000;dbnsfpInterpro_domain=Growth_factor,_receptor_(1),	GT:CLCAD2:DP	0/1:343,246:590
chr7	55238268	rs10228436	G	A	.	PASS	DP=999;FS=3.862;MQ=60.00;OND=3.003e-03;ReadPosRankSum=-0.844;EFF=CUSTOM(MODIFIER|||||EGFR||||),INTRON(MODIFIER||||EGFR||CODING|NM_005228.3|15|)	GT:CLCAD2:DP	0/1:282,295:578
chr7	55238874	rs2227984	T	A	.	PASS	DP=412;FS=0.000;MQ=60.00;ReadPosRankSum=-0.990;EFF=CUSTOM(MODIFIER|||||EGFR||||),SYNONYMOUS_CODING(LOW|SILENT|acT/acA|T629|EGFR||CODING|NM_005228.3|16|)	GT:CLCAD2:DP	0/1:106,102:208
chr7	55249159	rs56183713;COSM13400	G	A	.	PASS	DP=810;FS=3.162;MQ=60.00;ReadPosRankSum=0.428;EFF=CUSTOM(MODIFIER|||||EGFR||||),EXON(MODIFIER||||EGFR-AS1||NON_CODING|NR_047551.1|2|),SYNONYMOUS_CODING(LOW|SILENT|gtG/gtA|V819|EGFR||CODING|NM_005228.3|20|);GENE=EGFR;STRAND=+;CDS=c.2457G>A;AA=p.V819V;CNT=3	GT:CLCAD2:DP	0/1:309,300:609
chr7	55266417	rs1140475	T	C	.	PASS	DP=321;FS=0.000;MQ=60.00;OND=3.115e-03;ReadPosRankSum=-1.495;EFF=CUSTOM(MODIFIER|||||EGFR||||),SYNONYMOUS_CODING(LOW|SILENT|acT/acC|T903|EGFR||CODING|NM_005228.3|23|)	GT:CLCAD2:DP	1/1:0,157:157
chr7	55268916	rs2293347	C	T	.	PASS	DP=999;FS=1.834;MQ=60.00;ReadPosRankSum=-3.642;EFF=CUSTOM(MODIFIER|||||EGFR||||),SYNONYMOUS_CODING(LOW|SILENT|gaC/gaT|D994|EGFR||CODING|NM_005228.3|25|)	GT:CLCAD2:DP	0/1:377,419:796
chr7	116339736	.	A	G	.	PASS	DP=194;FS=0.521;MQ=60.00;ReadPosRankSum=0.035;EFF=CUSTOM(MODIFIER|||||MET||||),NON_SYNONYMOUS_CODING(MODERATE|MISSENSE|Acc/Gcc|T200A|MET||CODING|NM_001127500.1|2|);dbnsfpUniprot_acc=B5A929,E7EQ94,B5A930,B5A934,B5A936,B5A937,B5A939,B5A941,B5A940,P08581-2,B5A942,P08581,A1L467;dbnsfpEnsembl_transcriptid=ENST00000397752,ENST00000318493,ENST00000436117;dbnsfpPolyphen2_HVAR_score=0.998,0.934,0.993,0.897,0.934,0.934,0.934,0.934,0.912,0.835,0.934,0.992,0.992;dbnsfpSIFT_score=0.080000;dbnsfpInterpro_domain=WD40/YVTN_repeat-like-containing_domain_(1),Semaphorin/CD100_antigen_(4),	GT:CLCAD2:DP	0/1:48,49:97
chr7	116397572	rs13223756	A	G	.	PASS	DP=459;FS=0.000;MQ=60.00;EFF=CUSTOM(MODIFIER|||||MET||||),SYNONYMOUS_CODING(LOW|SILENT|caA/caG|Q648|MET||CODING|NM_001127500.1|7|)	GT:CLCAD2:DP	1/1:0,233:234
chr7	116409675	rs72220100	CT	C	.	PUTATIVE_FP;HOMOPOLYMER	DP=499;IndelType=DEL.NOVEL_2.;MQ=60.03;EFF=CUSTOM(MODIFIER|||||MET||||),INTRON(MODIFIER||||MET||CODING|NM_001127500.1|11|)	GT:CLCAD2:DP	1/.:0,68:252
chr7	116423427	rs201747580	C	T	.	PASS	DP=999;FS=1.241;MQ=58.50;ReadPosRankSum=-1.281;EFF=CUSTOM(MODIFIER|||||MET||||),SYNONYMOUS_CODING(LOW|SILENT|taC/taT|Y1252|MET||CODING|NM_001127500.1|19|)	GT:CLCAD2:DP	0/1:780,705:1485
chr7	128845277	rs2075777	G	C	.	PASS	DP=533;FS=0.000;MQ=60.00;ReadPosRankSum=-1.248;EFF=CUSTOM(MODIFIER|||||SMO||||),INTRON(MODIFIER||||SMO||CODING|NM_005631.4|3|)	GT:CLCAD2:DP	0/1:192,108:300
chr7	128845325	rs2566872	G	A	.	PASS	DP=521;FS=0.000;MQ=60.00;OND=1.919e-03;ReadPosRankSum=3.511;EFF=CUSTOM(MODIFIER|||||SMO||||),INTRON(MODIFIER||||SMO||CODING|NM_005631.4|3|)	GT:CLCAD2:DP	0/1:189,103:292
chr7	128845702	rs2075778	C	T	.	PASS	DP=397;FS=0.754;MQ=60.00;ReadPosRankSum=1.842;EFF=CUSTOM(MODIFIER|||||SMO||||),INTRON(MODIFIER||||SMO||CODING|NM_005631.4|4|)	GT:CLCAD2:DP	0/1:96,101:197
chr7	128846328	rs2228617	G	C	.	PASS	DP=728;FS=2.202;MQ=60.00;ReadPosRankSum=1.059;EFF=CUSTOM(MODIFIER|||||SMO||||),SYNONYMOUS_CODING(LOW|SILENT|ggG/ggC|G388|SMO||CODING|NM_005631.4|6|)	GT:CLCAD2:DP	0/1:245,216:461
chr7	140434597	rs200465027	G	A	.	PUTATIVE_FP	DP=139;FS=1.120;MQ=60.63;ReadPosRankSum=2.245;EFF=CUSTOM(MODIFIER|||||BRAF||||),INTRON(MODIFIER||||BRAF||CODING|NM_004333.4|17|)	GT:CLCAD2:DP	1/.:0,14:129
chr7	140434597	.	G	GA	.	PUTATIVE_FP;HOMOPOLYMER	DP=139;IndelType=INS.NOVEL_2.;MQ=60.63;EFF=CUSTOM(MODIFIER|||||BRAF||||),INTRON(MODIFIER||||BRAF||CODING|NM_004333.4|17|)	GT:CLCAD2:DP	0/1:36,89:129
chr7	148508833	rs2072407	A	G	.	PASS	DP=995;FS=6.410;MQ=60.00;OND=1.005e-03;ReadPosRankSum=2.256;EFF=CUSTOM(MODIFIER|||||EZH2||||),INTRON(MODIFIER||||EZH2||CODING|NM_004456.4|15|)	GT:CLCAD2:DP	0/1:377,354:732
chr7	148543525	rs10274535	A	G	.	PASS	DP=241;FS=0.000;MQ=60.00;ReadPosRankSum=0.151;EFF=CUSTOM(MODIFIER|||||EZH2||||),INTRON(MODIFIER||||EZH2||CODING|NM_004456.4|3|)	GT:CLCAD2:DP	0/1:63,58:121
chr7	148543693	rs3214332	TA	T	.	HOMOPOLYMER	DP=144;IndelType=DEL.NOVEL_2.;MQ=60.00;EFF=CUSTOM(MODIFIER|||||EZH2||||),INTRON(MODIFIER||||EZH2||CODING|NM_004456.4|2|)	GT:CLCAD2:DP	0/1:30,56:86
chr8	128753254	rs2070583	A	G	.	PASS	DP=861;FS=3.544;MQ=60.00;ReadPosRankSum=5.327;EFF=CUSTOM(MODIFIER|||||MYC||||),UTR_3_PRIME(MODIFIER||||MYC||CODING|NM_002467.4|3|)	GT:CLCAD2:DP	0/1:582,418:1001
chr9	21968199	rs11515;COSM14251	C	G	.	PASS	DP=345;FS=0.000;MQ=60.00;EFF=CUSTOM(MODIFIER|||||CDKN2A||||),DOWNSTREAM(MODIFIER||||C9orf53||NON_CODING|NR_024274.1||),UTR_3_PRIME(MODIFIER||||CDKN2A||CODING|NM_001195132.1|4|);GENE=CDKN2A;STRAND=-;CDS=c.471+29G>C;AA=p.?;CNT=1	GT:CLCAD2:DP	1/1:0,172:172
chr9	21968712	rs34011899	C	A	.	PASS	DP=444;FS=0.000;MQ=60.00;OND=4.505e-03;ReadPosRankSum=1.607;EFF=CUSTOM(MODIFIER|||||CDKN2A||||),DOWNSTREAM(MODIFIER||||C9orf53||NON_CODING|NR_024274.1||),UTR_3_PRIME(MODIFIER||||CDKN2A||CODING|NM_001195132.1|3|)	GT:CLCAD2:DP	1/1:0,219:221
chr9	36840623	rs3780135	G	A	.	PASS	DP=1000;FS=0.000;MQ=59.99;OND=1.000e-03;ReadPosRankSum=1.417;EFF=CUSTOM(MODIFIER|||||PAX5||||),SYNONYMOUS_CODING(LOW|SILENT|taC/taT|Y370|PAX5||CODING|NM_016734.1|10|);dbnsfpUniprot_acc=E7ERW5,E7EQT0;dbnsfpEnsembl_transcriptid=ENST00000523241,ENST00000520154,ENST00000522932;dbnsfpPolyphen2_HVAR_score=0.0,0.001;dbnsfpSIFT_score=0.070000	GT:CLCAD2:DP	1/1:0,694:695
chr9	37020622	rs2297105	A	C	.	PASS	DP=998;FS=0.000;MQ=60.00;EFF=CUSTOM(MODIFIER|||||PAX5||||),INTRON(MODIFIER||||PAX5||CODING|NM_016734.1|2|)	GT:CLCAD2:DP	1/1:0,687:687
chr9	80343587	rs5898555	G	GA,GAA	.	HOMOPOLYMER	DP=748;IndelType=MULTIALLELIC_INDEL;MQ=60.14;EFF=CUSTOM(MODIFIER|||||GNAQ||||),INTRON(MODIFIER||||GNAQ||CODING|NM_002072.3|5|)	GT:CLCAD2:DP	0/1/2:202,258,45:514
chr9	98211572	rs2236405;COSM17511	T	A	.	PASS	DP=999;FS=0.000;MQ=60.00;OND=7.007e-03;ReadPosRankSum=1.708;EFF=CUSTOM(MODIFIER|||||PTCH1||||),NON_SYNONYMOUS_CODING(MODERATE|MISSENSE|Aca/Tca|T1195S|PTCH1||CODING|NM_000264.3|22|);GENE=PTCH1;STRAND=-;CDS=c.3583A>T;AA=p.T1195S;CNT=3;dbnsfpUniprot_acc=Q13635-3,Q13635-2,Q13635;dbnsfpEnsembl_transcriptid=ENST00000331920,ENST00000437951,ENST00000421141,ENST00000418258,ENST00000430669,ENST00000429896,ENST00000375274;dbnsfpPolyphen2_HVAR_score=0.117,0.164,0.079;dbnsfpSIFT_score=0.410000	GT:CLCAD2:DP	1/1:0,514:518
chr9	98215968	rs2274690	C	G	.	PASS	DP=925;FS=3.053;MQ=60.00;OND=1.081e-03;ReadPosRankSum=0.541;EFF=CUSTOM(MODIFIER|||||PTCH1||||),INTRON(MODIFIER||||PTCH1||CODING|NM_000264.3|19|)	GT:CLCAD2:DP	1/1:0,558:559
chr9	98220322	rs2066835	A	C	.	PASS	DP=1000;FS=0.000;MQ=60.00;EFF=CUSTOM(MODIFIER|||||PTCH1||||),SYNONYMOUS_CODING(LOW|SILENT|ctT/ctG|L1047|PTCH1||CODING|NM_000264.3|18|)	GT:CLCAD2:DP	1/1:0,516:516
chr9	98220550	rs2229062	A	G	.	PASS	DP=554;FS=0.000;MQ=60.00;OND=1.805e-03;ReadPosRankSum=0.869;EFF=CUSTOM(MODIFIER|||||PTCH1||||),SYNONYMOUS_CODING(LOW|SILENT|taT/taC|Y971|PTCH1||CODING|NM_000264.3|18|)	GT:CLCAD2:DP	1/1:0,538:539
chr9	98221861	rs2236406	T	C	.	PASS	DP=1000;FS=0.000;MQ=59.95;OND=8.000e-03;ReadPosRankSum=0.896;EFF=CUSTOM(MODIFIER|||||PTCH1||||),INTRON(MODIFIER||||PTCH1||CODING|NM_000264.3|17|),UPSTREAM(MODIFIER||||LOC100507346||NON_CODING|NR_038982.1||)	GT:CLCAD2:DP	1/1:0,895:904
chr9	98224360	rs2274692	C	G	.	PASS	DP=784;FS=3.320;MQ=60.00;OND=1.276e-03;ReadPosRankSum=1.312;EFF=CUSTOM(MODIFIER|||||PTCH1||||),INTRON(MODIFIER||||PTCH1||CODING|NM_000264.3|15|),UPSTREAM(MODIFIER||||LOC100507346||NON_CODING|NR_038982.1||)	GT:CLCAD2:DP	1/1:0,866:867
chr9	98229389	rs2066829	C	G	.	PASS	DP=858;FS=0.000;MQ=60.03;EFF=CUSTOM(MODIFIER|||||PTCH1||||),EXON(MODIFIER||||LOC100507346||NON_CODING|NR_038982.1|2|),INTRON(MODIFIER||||PTCH1||CODING|NM_000264.3|15|)	GT:CLCAD2:DP	1/1:0,429:429
chr9	98239147	rs2277184;COSM17610	A	G	.	PASS	DP=502;FS=0.000;MQ=60.00;OND=3.984e-03;ReadPosRankSum=-1.541;EFF=CUSTOM(MODIFIER|||||PTCH1||||),INTRON(MODIFIER||||PTCH1||CODING|NM_000264.3|10|);GENE=PTCH1;STRAND=-;CDS=c.1504-8T>C;AA=p.?;CNT=1	GT:CLCAD2:DP	1/1:0,527:530
chr9	98242984	rs2297088	G	A	.	PASS	DP=297;FS=0.000;MQ=60.00;OND=0.017;ReadPosRankSum=0.433;EFF=CUSTOM(MODIFIER|||||PTCH1||||),INTRON(MODIFIER||||PTCH1||CODING|NM_000264.3|5|)	GT:CLCAD2:DP	1/1:0,161:164
chr9	133730549	.	G	T	.	PASS	DP=615;FS=0.000;MQ=60.00;OND=6.504e-03;ReadPosRankSum=-1.088;EFF=CUSTOM(MODIFIER|||||ABL1||||),INTRON(MODIFIER||||ABL1||CODING|NM_007313.2|3|)	GT:CLCAD2:DP	1/1:0,312:314
chr9	133761001	rs1056171	A	G	.	PASS	DP=611;FS=0.000;MQ=60.00;EFF=CUSTOM(MODIFIER|||||ABL1||||),SYNONYMOUS_CODING(LOW|SILENT|ccA/ccG|P1127|ABL1||CODING|NM_007313.2|11|)	GT:CLCAD2:DP	1/1:0,299:299
chr9	135773000	rs3049911	G	GA,GAA,GAAA	.	HOMOPOLYMER	DP=223;IndelType=MULTIALLELIC_INDEL;MQ=57.07;EFF=CUSTOM(MODIFIER|||||TSC1||||),INTRON(MODIFIER||||TSC1||CODING|NM_000368.4|20|)	GT:CLCAD2:DP	0/1/2/3:23,29,45,14:113
chr9	135797301	rs118203400	G	A	.	PASS	DP=389;FS=0.439;MQ=60.00;ReadPosRankSum=0.824;EFF=CUSTOM(MODIFIER|||||TSC1||||),NON_SYNONYMOUS_CODING(MODERATE|MISSENSE|Cgc/Tgc|R190C|TSC1||CODING|NM_000368.4|7|);dbnsfpUniprot_acc=B7Z604,B7Z897,Q86WV8,Q59IT9,Q32NF0,Q92574;dbnsfpEnsembl_transcriptid=ENST00000298552,ENST00000440111,ENST00000545250,ENST00000537172,ENST00000424271,ENST00000403810;dbnsfpPolyphen2_HVAR_score=1.0,0.997,0.767,0.767,1.0,0.874;dbnsfpSIFT_score=0.010000	GT:CLCAD2:DP	0/1:287,97:384
chr9	139391636	rs2229974	G	A	.	PASS	DP=145;FS=0.000;MQ=60.00;EFF=CUSTOM(MODIFIER|||||NOTCH1||||),SYNONYMOUS_CODING(LOW|SILENT|gaC/gaT|D2185|NOTCH1||CODING|NM_017617.3|34|)	GT:CLCAD2:DP	1/1:0,71:71
chr9	139396408	rs3124594	A	G	.	PASS	DP=86;FS=0.000;MQ=60.00;EFF=CUSTOM(MODIFIER|||||NOTCH1||||),INTRON(MODIFIER||||NOTCH1||CODING|NM_017617.3|29|)	GT:CLCAD2:DP	1/1:0,43:43
chr9	139397707	rs10521;COSM33747	G	A	.	PASS	DP=44;FS=0.000;MQ=60.00;EFF=CUSTOM(MODIFIER|||||NOTCH1||||),SYNONYMOUS_CODING(LOW|SILENT|gaC/gaT|D1698|NOTCH1||CODING|NM_017617.3|27|);GENE=NOTCH1;STRAND=-;CDS=c.5094C>T;AA=p.D1698D;CNT=14	GT:CLCAD2:DP	1/1:0,22:22
chr9	139402908	rs3812603	T	C	.	PASS	DP=487;FS=0.000;MQ=60.00;EFF=CUSTOM(MODIFIER|||||NOTCH1||||),INTRON(MODIFIER||||NOTCH1||CODING|NM_017617.3|19|)	GT:CLCAD2:DP	1/1:0,243:243
chr9	139403554	rs3124598	T	C	.	PASS	DP=190;FS=0.000;MQ=58.64;OND=0.011;EFF=CUSTOM(MODIFIER|||||NOTCH1||||),INTRON(MODIFIER||||NOTCH1||CODING|NM_017617.3|18|)	GT:CLCAD2:DP	1/1:0,92:93
chr9	139405261	rs3125001	C	T	.	PASS	DP=219;FS=0.000;MQ=60.00;OND=9.132e-03;ReadPosRankSum=-1.710;EFF=CUSTOM(MODIFIER|||||NOTCH1||||),INTRON(MODIFIER||||NOTCH1||CODING|NM_017617.3|16|)	GT:CLCAD2:DP	1/1:0,112:113
chr9	139407932	rs2229971	A	G	.	PASS	DP=512;FS=0.000;MQ=60.00;OND=3.906e-03;ReadPosRankSum=-1.630;EFF=CUSTOM(MODIFIER|||||NOTCH1||||),SYNONYMOUS_CODING(LOW|SILENT|aaT/aaC|N755|NOTCH1||CODING|NM_017617.3|14|)	GT:CLCAD2:DP	1/1:0,514:516
chr9	139410177	rs3124603	T	C	.	PASS	DP=98;FS=0.000;MQ=60.00;EFF=CUSTOM(MODIFIER|||||NOTCH1||||),DOWNSTREAM(MODIFIER||||MIR4673||NON_CODING|NR_039820.1||),INTRON(MODIFIER||||NOTCH1||CODING|NM_017617.3|10|)	GT:CLCAD2:DP	1/1:0,47:47
chr9	139410424	rs3125006	A	G	.	PASS	DP=57;FS=0.000;MQ=60.00;EFF=CUSTOM(MODIFIER|||||NOTCH1||||),DOWNSTREAM(MODIFIER||||MIR4673||NON_CODING|NR_039820.1||),INTRON(MODIFIER||||NOTCH1||CODING|NM_017617.3|10|)	GT:CLCAD2:DP	1/1:0,29:29
chr9	139411880	rs9411254	G	A	.	PASS	DP=76;FS=0.000;MQ=60.00;EFF=CUSTOM(MODIFIER|||||NOTCH1||||),DOWNSTREAM(MODIFIER||||MIR4673||NON_CODING|NR_039820.1||),INTRON(MODIFIER||||NOTCH1||CODING|NM_017617.3|8|)	GT:CLCAD2:DP	1/1:0,38:38
chr9	139412197	rs9411208	G	A	.	PASS	DP=497;FS=0.000;MQ=60.02;EFF=CUSTOM(MODIFIER|||||NOTCH1||||),DOWNSTREAM(MODIFIER||||MIR4673||NON_CODING|NR_039820.1||),INTRON(MODIFIER||||NOTCH1||CODING|NM_017617.3|8|)	GT:CLCAD2:DP	1/1:0,250:250
chr9	139418260	rs4489420	A	G	.	PASS	DP=81;FS=0.000;MQ=60.00;EFF=CUSTOM(MODIFIER|||||NOTCH1||||),SYNONYMOUS_CODING(LOW|SILENT|aaT/aaC|N104|NOTCH1||CODING|NM_017617.3|3|),UPSTREAM(MODIFIER||||MIR4673||NON_CODING|NR_039820.1||)	GT:CLCAD2:DP	1/1:0,33:33
chr10	3824433	rs3750861	C	T	.	PASS	DP=435;FS=3.529;MQ=60.00;ReadPosRankSum=-0.640;EFF=CUSTOM(MODIFIER|||||KLF6||||),INTRON(MODIFIER||||KLF6||CODING|NM_001300.5|1|)	GT:CLCAD2:DP	0/1:143,122:265
chr10	8111409	rs422628	C	T	.	PASS	DP=999;FS=0.000;MQ=59.80;OND=6.006e-03;EFF=CUSTOM(MODIFIER|||||GATA3||||),INTRON(MODIFIER||||GATA3||CODING|NM_001002295.1|4|)	GT:CLCAD2:DP	1/1:0,513:516
chr10	8115668	rs373223232	TA	T	.	PUTATIVE_FP;HOMOPOLYMER	DP=309;IndelType=DEL.NOVEL_2.;MQ=60.00;EFF=CUSTOM(MODIFIER|||||GATA3||||),INTRON(MODIFIER||||GATA3||CODING|NM_001002295.1|5|)	GT:CLCAD2:DP	1/.:0,40:156
chr10	43595968	rs1800858	A	G	.	PASS	DP=722;FS=0.853;MQ=60.00;OND=1.385e-03;ReadPosRankSum=2.643;EFF=CUSTOM(MODIFIER|||||RET||||),SYNONYMOUS_CODING(LOW|SILENT|gcA/gcG|A45|RET||CODING|NM_020975.4|2|)	GT:CLCAD2:DP	0/1:392,314:706
chr10	43606687	rs1800860	A	G	.	PASS	DP=994;FS=2.491;MQ=60.00;ReadPosRankSum=0.897;EFF=CUSTOM(MODIFIER|||||RET||||),SYNONYMOUS_CODING(LOW|SILENT|gcA/gcG|A432|RET||CODING|NM_020975.4|7|)	GT:CLCAD2:DP	0/1:451,422:875
chr10	43607756	rs3026750	G	A	.	PASS	DP=746;FS=1.838;MQ=60.00;OND=1.340e-03;ReadPosRankSum=-21.046;EFF=CUSTOM(MODIFIER|||||RET||||),INTRON(MODIFIER||||RET||CODING|NM_020975.4|8|)	GT:CLCAD2:DP	0/1:204,271:476
chr10	43607759	rs34827976	GC	G	.	PASS	DP=746;IndelType=DEL.NOVEL_2.;MQ=60.00;EFF=CUSTOM(MODIFIER|||||RET||||),INTRON(MODIFIER||||RET||CODING|NM_020975.4|8|)	GT:CLCAD2:DP	0/1:203,274:477
chr10	43610119	rs1799939;COSM1666597	G	A	.	PASS	DP=350;FS=0.000;MQ=60.00;ReadPosRankSum=0.806;EFF=CUSTOM(MODIFIER|||||RET||||),NON_SYNONYMOUS_CODING(MODERATE|MISSENSE|Ggt/Agt|G691S|RET||CODING|NM_020975.4|11|);GENE=RET_ENST00000340058;STRAND=+;CDS=c.2071G>A;AA=p.G691S;CNT=1;dbnsfpUniprot_acc=B4DGX8,P07949,P07949-2;dbnsfpEnsembl_transcriptid=ENST00000355710,ENST00000340058;dbnsfpPolyphen2_HVAR_score=0.004,0.007,0.016;dbnsfpSIFT_score=0.790000	GT:CLCAD2:DP	0/1:80,89:169
chr10	43613843	rs1800861	G	T	.	PASS	DP=548;FS=0.000;MQ=60.00;ReadPosRankSum=-0.395;EFF=CUSTOM(MODIFIER|||||RET||||),SYNONYMOUS_CODING(LOW|SILENT|ctG/ctT|L769|RET||CODING|NM_020975.4|13|)	GT:CLCAD2:DP	0/1:137,135:272
chr10	43615633	rs1800863	C	G	.	PASS	DP=932;FS=0.233;MQ=60.00;ReadPosRankSum=0.342;EFF=CUSTOM(MODIFIER|||||RET||||),SYNONYMOUS_CODING(LOW|SILENT|tcC/tcG|S904|RET||CODING|NM_020975.4|15|)	GT:CLCAD2:DP	0/1:306,309:615
chr10	43622217	rs2075912	T	C	.	PASS	DP=968;FS=0.721;MQ=60.00;ReadPosRankSum=-0.765;EFF=CUSTOM(MODIFIER|||||RET||||),INTRON(MODIFIER||||RET||CODING|NM_020975.4|19|)	GT:CLCAD2:DP	0/1:416,443:859
chr10	89624218	rs11202592;COSM5915	C	G	.	PASS	DP=61;FS=0.000;MQ=59.48;ReadPosRankSum=-1.610;EFF=CUSTOM(MODIFIER|||||PTEN||||),UPSTREAM(MODIFIER||||KLLN||CODING|NM_001126049.1||),UTR_5_PRIME(MODIFIER||||PTEN||CODING|NM_000314.4|1|);GENE=PTEN;STRAND=+;CDS=c.1-9C>G;AA=p.?;CNT=6	GT:CLCAD2:DP	0/1:15,16:31
chr10	89720633	rs34003473;rs397846349	C	CT	.	PUTATIVE_FP;HOMOPOLYMER	DP=381;IndelType=INS.NOVEL_2.;MQ=60.60;EFF=CUSTOM(MODIFIER|||||PTEN||||),INTRON(MODIFIER||||PTEN||CODING|NM_000314.4|7|)	GT:CLCAD2:DP	0/1:143,45:190
chr10	89720907	rs555895	T	G	.	PASS	DP=401;FS=1.636;MQ=59.91;ReadPosRankSum=0.047;EFF=CUSTOM(MODIFIER|||||PTEN||||),INTRON(MODIFIER||||PTEN||CODING|NM_000314.4|8|)	GT:CLCAD2:DP	0/1:211,185:396
chr10	90767640	rs2296601	C	T	.	PASS	DP=789;FS=2.457;MQ=60.00;ReadPosRankSum=-1.041;EFF=CUSTOM(MODIFIER|||||FAS||||),INTRON(MODIFIER||||FAS||CODING|NM_000043.4|3|)	GT:CLCAD2:DP	0/1:362,311:673
chr10	90770439	rs2296600	C	G	.	PASS	DP=151;FS=0.000;MQ=60.00;ReadPosRankSum=0.907;EFF=CUSTOM(MODIFIER|||||FAS||||),INTRON(MODIFIER||||FAS||CODING|NM_000043.4|5|)	GT:CLCAD2:DP	0/1:36,40:76
chr10	90771829	rs2234978	T	C	.	PASS	DP=996;FS=0.000;MQ=60.00;OND=1.004e-03;EFF=CUSTOM(MODIFIER|||||FAS||||),SYNONYMOUS_CODING(LOW|SILENT|acT/acC|T214|FAS||CODING|NM_000043.4|7|)	GT:CLCAD2:DP	1/1:0,559:560
chr10	104356822	rs10786690	A	G	.	PASS	DP=819;FS=0.000;MQ=60.00;EFF=CUSTOM(MODIFIER|||||SUFU||||),INTRON(MODIFIER||||SUFU||CODING|NM_016169.3|6|)	GT:CLCAD2:DP	1/1:0,403:403
chr10	104359350	rs3824756	T	C	.	PASS	DP=942;FS=0.000;MQ=60.00;OND=2.123e-03;ReadPosRankSum=0.399;EFF=CUSTOM(MODIFIER|||||SUFU||||),INTRON(MODIFIER||||SUFU||CODING|NM_016169.3|8|)	GT:CLCAD2:DP	1/1:0,775:777
chr10	104375258	rs2001389	G	A	.	PASS	DP=1000;FS=0.000;MQ=60.00;OND=7.000e-03;ReadPosRankSum=-0.038;EFF=CUSTOM(MODIFIER|||||SUFU||||),INTRON(MODIFIER||||SUFU||CODING|NM_016169.3|9|)	GT:CLCAD2:DP	1/1:0,635:643
chr10	104386934	rs17114803	T	C	.	PASS	DP=998;FS=0.000;MQ=59.83;EFF=CUSTOM(MODIFIER|||||SUFU||||),SYNONYMOUS_CODING(LOW|SILENT|atT/atC|I433|SUFU||CODING|NM_016169.3|11|)	GT:CLCAD2:DP	1/1:0,809:809
chr10	104387019	rs12414407	T	C	.	PASS	DP=234;FS=0.000;MQ=60.00;EFF=CUSTOM(MODIFIER|||||SUFU||||),INTRON(MODIFIER||||SUFU||CODING|NM_016169.3|11|)	GT:CLCAD2:DP	1/1:0,228:228
chr10	104389932	rs4917980	T	G	.	PASS	DP=556;FS=0.000;MQ=60.00;EFF=CUSTOM(MODIFIER|||||SUFU||||),UTR_3_PRIME(MODIFIER||||SUFU||CODING|NM_016169.3|12|)	GT:CLCAD2:DP	1/1:0,413:413
chr10	123247751	rs4647914	T	TA	.	PASS	DP=694;IndelType=INS.NOVEL_2.;MQ=60.00;EFF=CUSTOM(MODIFIER|||||FGFR2||||),INTRON(MODIFIER||||FGFR2||CODING|NM_022970.3|13|)	GT:CLCAD2:DP	1/1:0,343:345
chr10	123256329	rs372610391	CT	C	.	PUTATIVE_FP;HOMOPOLYMER	DP=771;IndelType=DEL.NOVEL_2.;MQ=59.93;EFF=CUSTOM(MODIFIER|||||FGFR2||||),INTRON(MODIFIER||||FGFR2||CODING|NM_022970.3|12|)	GT:CLCAD2:DP	1/.:0,169:681
chr10	123298158	rs1047100	T	C	.	PASS	DP=998;FS=0.000;MQ=60.00;OND=1.002e-03;ReadPosRankSum=0.968;EFF=CUSTOM(MODIFIER|||||FGFR2||||),SYNONYMOUS_CODING(LOW|SILENT|gtA/gtG|V232|FGFR2||CODING|NM_022970.3|6|)	GT:CLCAD2:DP	1/1:0,1172:1173
chr11	534242	rs12628;COSM249860	A	G	.	PASS	DP=88;FS=0.000;MQ=60.00;EFF=CUSTOM(MODIFIER|||||HRAS||||),SYNONYMOUS_CODING(LOW|SILENT|caT/caC|H27|HRAS||CODING|NM_005343.2|2|),UPSTREAM(MODIFIER||||LRRC56||CODING|NM_198075.3||);GENE=HRAS;STRAND=-;CDS=c.81T>C;AA=p.H27H;CNT=26	GT:CLCAD2:DP	1/1:0,42:42
chr11	32449486	rs1799933	C	T	.	PASS	DP=213;FS=0.000;MQ=60.00;OND=9.390e-03;EFF=CUSTOM(MODIFIER|||||WT1||||),INTRON(MODIFIER||||WT1||CODING|NM_024426.4|3|)	GT:CLCAD2:DP	1/1:0,105:106
chr11	32450244	rs34924443	C	CG,CGG	.	HOMOPOLYMER	DP=226;IndelType=MULTIALLELIC_INDEL;MQ=60.56;EFF=CUSTOM(MODIFIER|||||WT1||||),INTRON(MODIFIER||||WT1||CODING|NM_024426.4|1|)	GT:CLCAD2:DP	0/1/2:14,15,76:118
chr11	47238522	rs326212	T	C	.	PASS	DP=855;FS=0.000;MQ=60.00;EFF=CUSTOM(MODIFIER|||||DDB2||||),SYNONYMOUS_CODING(LOW|SILENT|acT/acC|T126|DDB2||CODING|NM_000107.2|3|)	GT:CLCAD2:DP	1/1:0,494:494
chr11	47259668	rs326222	T	C	.	PASS	DP=996;FS=0.000;MQ=60.01;OND=1.004e-03;ReadPosRankSum=0.574;EFF=CUSTOM(MODIFIER|||||DDB2||||),DOWNSTREAM(MODIFIER||||ACP2||CODING|NM_001610.2||),INTRON(MODIFIER||||DDB2||CODING|NM_000107.2|8|)	GT:CLCAD2:DP	1/1:0,1005:1007
chr11	64572557	rs540012	A	G	.	PASS	DP=133;FS=0.000;MQ=60.00;EFF=CUSTOM(MODIFIER|||||MEN1||||),SYNONYMOUS_CODING(LOW|SILENT|caT/caC|H438|MEN1||CODING|NM_130803.2|9|),UPSTREAM(MODIFIER||||MAP4K2||CODING|NM_004579.3||)	GT:CLCAD2:DP	1/1:0,69:69
chr11	108119615	rs35813860	CA	C	.	PUTATIVE_FP;HOMOPOLYMER	DP=997;IndelType=DEL.NOVEL_2.;MQ=59.96;EFF=CUSTOM(MODIFIER|||||ATM||||),INTRON(MODIFIER||||ATM||CODING|NM_000051.3|8|)	GT:CLCAD2:DP	1/.:0,130:512
chr11	108121410	.	CT	C	.	PUTATIVE_FP;HOMOPOLYMER	DP=780;IndelType=DEL.NOVEL_2.;MQ=60.01;EFF=CUSTOM(MODIFIER|||||ATM||||),INTRON(MODIFIER||||ATM||CODING|NM_000051.3|9|)	GT:CLCAD2:DP	1/.:0,87:396
chr11	108141955	rs373881770	CT	C	.	PUTATIVE_FP;HOMOPOLYMER	DP=998;IndelType=DEL.NOVEL_2.;MQ=60.01;EFF=CUSTOM(MODIFIER|||||ATM||||),INTRON(MODIFIER||||ATM||CODING|NM_000051.3|19|)	GT:CLCAD2:DP	1/.:0,136:613
chr11	108183167	rs659243	A	G	.	PASS	DP=990;FS=0.000;MQ=60.00;EFF=CUSTOM(MODIFIER|||||ATM||||),NON_SYNONYMOUS_CODING(MODERATE|MISSENSE|aAt/aGt|N1983S|ATM||CODING|NM_000051.3|40|);dbnsfpUniprot_acc=E9PFP9,Q13315;dbnsfpEnsembl_transcriptid=ENST00000278616,ENST00000452508;dbnsfpPolyphen2_HVAR_score=0.0,0.0;dbnsfpSIFT_score=1.000000;dbnsfpInterpro_domain=PIK-related_kinase_(1),Armadillo-type_fold_(1),	GT:CLCAD2:DP	1/1:0,530:530
chr11	108188266	rs58978479	AT	A	.	PUTATIVE_FP;HOMOPOLYMER	DP=762;IndelType=DEL.NOVEL_2.;MQ=60.00;EFF=CUSTOM(MODIFIER|||||ATM||||),INTRON(MODIFIER||||ATM||CODING|NM_000051.3|43|)	GT:CLCAD2:DP	0/1:1110,352:1517
chr12	25368462	rs4362222	C	T	.	PASS	DP=602;FS=3.068;MQ=60.00;OND=1.661e-03;ReadPosRankSum=-1.329;EFF=CUSTOM(MODIFIER|||||KRAS||||),SYNONYMOUS_CODING(LOW|SILENT|agG/agA|R161|KRAS||CODING|NM_033360.2|5|)	GT:CLCAD2:DP	1/1:0,1079:1082
chr12	25398284	rs121913529;COSM521	C	T	.	PASS	DP=999;FS=0.601;MQ=60.00;OND=1.001e-03;ReadPosRankSum=-0.338;EFF=CUSTOM(MODIFIER|||||KRAS||||),NON_SYNONYMOUS_CODING(MODERATE|MISSENSE|gGt/gAt|G12D|KRAS||CODING|NM_033360.2|2|);GENE=KRAS;STRAND=-;CDS=c.35G>A;AA=p.G12D;CNT=10487;dbnsfpUniprot_acc=P01116-2,P01116;dbnsfpEnsembl_transcriptid=ENST00000311936,ENST00000557334,ENST00000256078,ENST00000556131;dbnsfpPolyphen2_HVAR_score=0.257,0.361;dbnsfpSIFT_score=0.000000;dbnsfpInterpro_domain=Small_GTP-binding_protein_domain_(1),	GT:CLCAD2:DP	0/1:303,1210:1514
chr12	49424534	rs11168830	G	A	.	PASS	DP=440;FS=0.000;MQ=59.82;OND=4.545e-03;ReadPosRankSum=0.738;EFF=CUSTOM(MODIFIER|||||KMT2D||||),SYNONYMOUS_CODING(LOW|SILENT|ccC/ccT|P4563|MLL2||CODING|NM_003482.3|41|)	GT:CLCAD2:DP	1/1:0,437:437
chr12	49439659	rs833818	C	T	.	PASS	DP=935;FS=0.000;MQ=60.00;OND=2.139e-03;ReadPosRankSum=-0.187;EFF=CUSTOM(MODIFIER|||||KMT2D||||),INTRON(MODIFIER||||MLL2||CODING|NM_003482.3|18|)	GT:CLCAD2:DP	1/1:0,490:491
chr12	56477694	rs2271194	A	T	.	PASS	DP=999;FS=0.000;MQ=59.98;OND=6.006e-03;ReadPosRankSum=1.624;EFF=CUSTOM(MODIFIER|||||ERBB3||||),INTRON(MODIFIER||||ERBB3||CODING|NM_001982.3|2|)	GT:CLCAD2:DP	1/1:0,1188:1193
chr12	56481334	rs116960611	C	G	.	PASS	DP=447;FS=0.000;MQ=60.00;ReadPosRankSum=0.309;EFF=CUSTOM(MODIFIER|||||ERBB3||||),INTRON(MODIFIER||||ERBB3||CODING|NM_001982.3|4|)	GT:CLCAD2:DP	0/1:118,99:217
chr12	58144665	rs2069502	C	T	.	PASS	DP=916;FS=0.244;MQ=60.00;OND=1.092e-03;ReadPosRankSum=-0.949;EFF=CUSTOM(MODIFIER|||||CDK4||||),DOWNSTREAM(MODIFIER||||TSPAN31||CODING|NM_005981.3||),INTRON(MODIFIER||||CDK4||CODING|NM_000075.3|4|),UPSTREAM(MODIFIER||||MARCH9||CODING|NM_138396.5||)	GT:CLCAD2:DP	0/1:294,168:463
chr12	69214081	.	AT	A	.	PUTATIVE_FP;HOMOPOLYMER	DP=66;IndelType=DEL.NOVEL_2.;MQ=60.00;EFF=CUSTOM(MODIFIER|||||MDM2||||),INTRON(MODIFIER||||MDM2||CODING|NM_002392.4|4|)	GT:CLCAD2:DP	0/1:23,10:33
chr12	121426594	rs1169294	G	A	.	PASS	DP=794;FS=0.000;MQ=60.01;EFF=CUSTOM(MODIFIER|||||HNF1A||||),INTRON(MODIFIER||||HNF1A||CODING|NM_000545.5|1|)	GT:CLCAD2:DP	1/1:0,394:394
chr12	121431300	rs1169301	C	T	.	PASS	DP=775;FS=0.000;MQ=60.00;OND=5.161e-03;ReadPosRankSum=-0.103;EFF=CUSTOM(MODIFIER|||||HNF1A||||),INTRON(MODIFIER||||HNF1A||CODING|NM_000545.5|2|)	GT:CLCAD2:DP	1/1:0,363:366
chr12	121432302	rs1169302	T	G	.	PASS	DP=667;FS=0.000;MQ=60.00;EFF=CUSTOM(MODIFIER|||||HNF1A||||),INTRON(MODIFIER||||HNF1A||CODING|NM_000545.5|4|)	GT:CLCAD2:DP	1/1:0,417:418
chr12	121434630	rs58371019;COSM1645167	C	CTCATTCAT	.	PASS	DP=501;IndelType=INS.NOVEL_9.;MQ=59.98;EFF=CUSTOM(MODIFIER|||||HNF1A||||),INTRON(MODIFIER||||HNF1A||CODING|NM_000545.5|6|);GENE=HNF1A_ENST00000543427;STRAND=+;CDS=c.1043_1044insTCATTCAT;AA=p.T354fs*25;CNT=6	GT:CLCAD2:DP	1/1:0,263:268
chr12	121434833	rs2259852	G	A	.	PASS	DP=729;FS=2.098;MQ=60.00;OND=4.115e-03;ReadPosRankSum=1.130;EFF=CUSTOM(MODIFIER|||||HNF1A||||),INTRON(MODIFIER||||HNF1A||CODING|NM_000545.5|6|)	GT:CLCAD2:DP	1/1:0,762:764
chr12	121435342	rs2259820	C	T	.	PASS	DP=997;FS=0.000;MQ=60.00;OND=3.009e-03;ReadPosRankSum=-1.298;EFF=CUSTOM(MODIFIER|||||HNF1A||||),SYNONYMOUS_CODING(LOW|SILENT|Ctg/Ttg|L459|HNF1A||CODING|NM_000545.5|7|)	GT:CLCAD2:DP	1/1:0,601:603
chr12	121435427	rs2464196	G	A	.	PASS	DP=502;FS=0.000;MQ=60.00;OND=5.976e-03;ReadPosRankSum=0.859;EFF=CUSTOM(MODIFIER|||||HNF1A||||),NON_SYNONYMOUS_CODING(MODERATE|MISSENSE|aGc/aAc|S487N|HNF1A||CODING|NM_000545.5|7|);dbnsfpUniprot_acc=F5H0K0,P20823,E7EUQ4;dbnsfpEnsembl_transcriptid=ENST00000257555,ENST00000535125,ENST00000537424,ENST00000543027,ENST00000541395,ENST00000340577,ENST00000544413;dbnsfpPolyphen2_HVAR_score=0.005,0.085,0.147;dbnsfpSIFT_score=0.140000;dbnsfpInterpro_domain=Hepatocyte_nuclear_factor_1,_beta_isoform,_C-terminal_(1),	GT:CLCAD2:DP	1/1:0,581:584
chr12	121435475	rs2464195	G	A	.	PASS	DP=504;FS=0.000;MQ=60.00;OND=5.952e-03;ReadPosRankSum=-0.071;EFF=CUSTOM(MODIFIER|||||HNF1A||||),INTRON(MODIFIER||||HNF1A||CODING|NM_000545.5|7|);dbnsfpUniprot_acc=E7EUQ4;dbnsfpEnsembl_transcriptid=ENST00000340577;dbnsfpPolyphen2_HVAR_score=0.001;dbnsfpSIFT_score=0.150000	GT:CLCAD2:DP	1/1:0,602:602
chr12	121437221	rs1169304	T	C	.	PASS	DP=527;FS=0.000;MQ=60.00;OND=1.898e-03;ReadPosRankSum=-1.561;EFF=CUSTOM(MODIFIER|||||HNF1A||||),DOWNSTREAM(MODIFIER||||C12orf43||CODING|NM_022895.1||),INTRON(MODIFIER||||HNF1A||CODING|NM_000545.5|8|);dbnsfpEnsembl_transcriptid=ENST00000541395	GT:CLCAD2:DP	1/1:0,295:295
chr12	121438844	rs735396	T	C	.	PASS	DP=242;FS=0.000;MQ=60.00;EFF=CUSTOM(MODIFIER|||||HNF1A||||),DOWNSTREAM(MODIFIER||||C12orf43||CODING|NM_022895.1||),INTRON(MODIFIER||||HNF1A||CODING|NM_000545.5|9|)	GT:CLCAD2:DP	1/1:0,118:118
chr13	28589267	rs4073630	C	T	.	PASS	DP=998;FS=1.036;MQ=60.00;OND=1.002e-03;ReadPosRankSum=-0.093;EFF=CUSTOM(MODIFIER|||||FLT3||||),INTRON(MODIFIER||||FLT3||CODING|NM_004119.2|22|)	GT:CLCAD2:DP	0/1:189,371:561
chr13	28607989	rs2491223	T	G	.	PASS	DP=79;FS=0.000;MQ=60.00;EFF=CUSTOM(MODIFIER|||||FLT3||||),INTRON(MODIFIER||||FLT3||CODING|NM_004119.2|15|)	GT:CLCAD2:DP	1/1:0,38:38
chr13	28609825	rs2491227	A	G	.	PASS	DP=322;FS=0.000;MQ=60.00;OND=3.106e-03;ReadPosRankSum=-0.334;EFF=CUSTOM(MODIFIER|||||FLT3||||),INTRON(MODIFIER||||FLT3||CODING|NM_004119.2|11|)	GT:CLCAD2:DP	1/1:0,214:215
chr13	28609846	rs2491228	A	T	.	PASS	DP=322;FS=0.000;MQ=60.00;OND=9.317e-03;ReadPosRankSum=1.396;EFF=CUSTOM(MODIFIER|||||FLT3||||),INTRON(MODIFIER||||FLT3||CODING|NM_004119.2|11|)	GT:CLCAD2:DP	1/1:0,212:215
chr13	28610183	rs2491231	A	G	.	PASS	DP=999;FS=0.000;MQ=60.00;OND=1.001e-03;EFF=CUSTOM(MODIFIER|||||FLT3||||),INTRON(MODIFIER||||FLT3||CODING|NM_004119.2|10|)	GT:CLCAD2:DP	1/1:0,723:723
chr13	28624294	rs1933437	G	A	.	PASS	DP=175;FS=0.000;MQ=60.00;OND=5.714e-03;EFF=CUSTOM(MODIFIER|||||FLT3||||),NON_SYNONYMOUS_CODING(MODERATE|MISSENSE|aCg/aTg|T227M|FLT3||CODING|NM_004119.2|6|);dbnsfpUniprot_acc=P36888-2,P36888;dbnsfpEnsembl_transcriptid=ENST00000241453,ENST00000380982,ENST00000537084;dbnsfpPolyphen2_HVAR_score=0.879,0.743;dbnsfpSIFT_score=0.150000	GT:CLCAD2:DP	1/1:0,87:88
chr13	28636084	rs7338903	G	A	.	PASS	DP=807;FS=0.000;MQ=60.00;OND=2.478e-03;ReadPosRankSum=1.359;EFF=CUSTOM(MODIFIER|||||FLT3||||),SYNONYMOUS_CODING(LOW|SILENT|gaC/gaT|D96|FLT3||CODING|NM_004119.2|3|)	GT:CLCAD2:DP	1/1:0,423:424
chr13	31722620	rs35594388	TA	T	.	PUTATIVE_FP;HOMOPOLYMER	DP=537;IndelType=DEL.NOVEL_2.;MQ=60.00;EFF=CUSTOM(MODIFIER|||||HSPH1||||),INTRON(MODIFIER||||HSPH1||CODING|NM_006644.2|8|)	GT:CLCAD2:DP	1/.:0,71:271
chr13	32890572	rs1799943	G	A	.	PASS	DP=444;FS=0.000;MQ=60.00;ReadPosRankSum=-0.674;EFF=CUSTOM(MODIFIER|||||BRCA2||||),UPSTREAM(MODIFIER||||ZAR1L||CODING|NM_001136571.1||),UTR_5_PRIME(MODIFIER||||BRCA2||CODING|NM_000059.3|2|)	GT:CLCAD2:DP	0/1:79,142:221
chr13	32905265	rs206073	G	A	.	PASS	DP=540;FS=0.000;MQ=60.00;OND=9.259e-03;ReadPosRankSum=1.047;EFF=CUSTOM(MODIFIER|||||BRCA2||||),INTRON(MODIFIER||||BRCA2||CODING|NM_000059.3|9|)	GT:CLCAD2:DP	1/1:0,268:271
chr13	32906729	rs144848;COSM147663	A	C	.	PASS	DP=755;FS=0.274;MQ=59.99;OND=5.298e-03;ReadPosRankSum=-6.378;EFF=CUSTOM(MODIFIER|||||BRCA2||||),NON_SYNONYMOUS_CODING(MODERATE|MISSENSE|Aat/Cat|N372H|BRCA2||CODING|NM_000059.3|10|);GENE=BRCA2_ENST00000544455;STRAND=+;CDS=c.1114A>C;AA=p.N372H;CNT=1;dbnsfpEnsembl_transcriptid=ENST00000380152,ENST00000544455,ENST00000530893;dbnsfpSIFT_score=0.110000	GT:CLCAD2:DP	0/1:254,135:391
chr13	32911888	rs1801406	A	G	.	PASS	DP=352;FS=0.000;MQ=60.00;ReadPosRankSum=-1.798;EFF=CUSTOM(MODIFIER|||||BRCA2||||),SYNONYMOUS_CODING(LOW|SILENT|aaA/aaG|K1132|BRCA2||CODING|NM_000059.3|11|)	GT:CLCAD2:DP	0/1:53,127:180
chr13	32913055	rs206075	A	G	.	PASS	DP=82;FS=0.000;MQ=60.00;EFF=CUSTOM(MODIFIER|||||BRCA2||||),SYNONYMOUS_CODING(LOW|SILENT|ctA/ctG|L1521|BRCA2||CODING|NM_000059.3|11|)	GT:CLCAD2:DP	1/1:0,42:42
chr13	32915410	rs276174881	CAATT	C	.	PUTATIVE_FP	DP=724;IndelType=DEL.NOVEL_5.;MQ=60.00;EFF=CUSTOM(MODIFIER|||||BRCA2||||),INTRON(MODIFIER||||BRCA2||CODING|NM_000059.3|11|)	GT:CLCAD2:DP	0/1:183,373:558
chr13	32929232	rs1799955	A	G	.	PASS	DP=861;FS=2.178;MQ=60.00;ReadPosRankSum=0.720;EFF=CUSTOM(MODIFIER|||||BRCA2||||),SYNONYMOUS_CODING(LOW|SILENT|tcA/tcG|S2414|BRCA2||CODING|NM_000059.3|14|)	GT:CLCAD2:DP	0/1:177,397:574
chr13	32929387	rs169547	T	C	.	PASS	DP=296;FS=0.000;MQ=60.00;EFF=CUSTOM(MODIFIER|||||BRCA2||||),NON_SYNONYMOUS_CODING(MODERATE|MISSENSE|gTa/gCa|V2466A|BRCA2||CODING|NM_000059.3|14|);dbnsfpEnsembl_transcriptid=ENST00000380152,ENST00000544455;dbnsfpSIFT_score=1.000000	GT:CLCAD2:DP	1/1:0,196:196
chr13	32936646	rs9534262	T	C	.	PASS	DP=341;FS=0.430;MQ=60.00;OND=5.865e-03;ReadPosRankSum=0.769;EFF=CUSTOM(MODIFIER|||||BRCA2||||),INTRON(MODIFIER||||BRCA2||CODING|NM_000059.3|16|)	GT:CLCAD2:DP	0/1:51,119:172
chr13	32953388	rs4942486	T	C	.	PASS	DP=94;FS=0.000;MQ=60.00;ReadPosRankSum=0.659;EFF=CUSTOM(MODIFIER|||||BRCA2||||),INTRON(MODIFIER||||BRCA2||CODING|NM_000059.3|21|)	GT:CLCAD2:DP	0/1:13,35:48
chr13	48919358	rs198617	T	G	.	PASS	DP=152;FS=0.000;MQ=60.00;EFF=CUSTOM(MODIFIER|||||RB1||||),INTRON(MODIFIER||||RB1||CODING|NM_000321.2|4|)	GT:CLCAD2:DP	1/1:0,76:76
chr13	49051012	rs3020646	C	T	.	PASS	DP=653;FS=0.000;MQ=60.00;EFF=CUSTOM(MODIFIER|||||RB1||||),INTRON(MODIFIER||||RB1||CODING|NM_000321.2|25|)	GT:CLCAD2:DP	1/1:0,421:421
chr13	103514091	rs7982448	T	C	.	PASS	DP=819;FS=0.000;MQ=60.00;EFF=CUSTOM(MODIFIER|||||ERCC5||||),INTRON(MODIFIER||||BIVM-ERCC5||CODING|NM_001204425.1|15|),INTRON(MODIFIER||||ERCC5||CODING|NM_000123.3|7|)	GT:CLCAD2:DP	1/1:0,591:592
chr13	103527849	rs9514066	G	C	.	PASS	DP=946;FS=0.000;MQ=60.00;OND=1.057e-03;EFF=CUSTOM(MODIFIER|||||ERCC5||||),NON_SYNONYMOUS_CODING(MODERATE|MISSENSE|Gga/Cga|G1053R|ERCC5||CODING|NM_000123.3|15|),NON_SYNONYMOUS_CODING(MODERATE|MISSENSE|Gga/Cga|G1507R|BIVM-ERCC5||CODING|NM_001204425.1|23|),UPSTREAM(MODIFIER||||METTL21EP||NON_CODING|NR_026965.1||);dbnsfpUniprot_acc=P28715;dbnsfpEnsembl_transcriptid=ENST00000418659,ENST00000355739,ENST00000375955,ENST00000375954;dbnsfpPolyphen2_HVAR_score=0.454;dbnsfpSIFT_score=0.540000	GT:CLCAD2:DP	1/1:0,1122:1123
chr13	103527930	rs9514067	G	C	.	PASS	DP=705;FS=0.000;MQ=60.00;OND=1.418e-03;EFF=CUSTOM(MODIFIER|||||ERCC5||||),NON_SYNONYMOUS_CODING(MODERATE|MISSENSE|Gga/Cga|G1080R|ERCC5||CODING|NM_000123.3|15|),NON_SYNONYMOUS_CODING(MODERATE|MISSENSE|Gga/Cga|G1534R|BIVM-ERCC5||CODING|NM_001204425.1|23|),UPSTREAM(MODIFIER||||METTL21EP||NON_CODING|NR_026965.1||);dbnsfpUniprot_acc=P28715;dbnsfpEnsembl_transcriptid=ENST00000418659,ENST00000355739,ENST00000375955,ENST00000375954;dbnsfpPolyphen2_HVAR_score=0.0;dbnsfpSIFT_score=0.540000	GT:CLCAD2:DP	1/1:0,363:365
chr13	103528002	rs17655	G	C	.	PASS	DP=979;FS=0.000;MQ=59.99;OND=1.021e-03;EFF=CUSTOM(MODIFIER|||||ERCC5||||),NON_SYNONYMOUS_CODING(MODERATE|MISSENSE|Gat/Cat|D1104H|ERCC5||CODING|NM_000123.3|15|),NON_SYNONYMOUS_CODING(MODERATE|MISSENSE|Gat/Cat|D1558H|BIVM-ERCC5||CODING|NM_001204425.1|23|),UPSTREAM(MODIFIER||||METTL21EP||NON_CODING|NR_026965.1||);dbnsfpUniprot_acc=P28715;dbnsfpEnsembl_transcriptid=ENST00000418659,ENST00000355739,ENST00000375955,ENST00000375954;dbnsfpPolyphen2_HVAR_score=0.819;dbnsfpSIFT_score=0.160000	GT:CLCAD2:DP	1/1:0,1144:1146
chr14	23596621	rs2180395	G	A	.	PASS	DP=749;FS=2.300;MQ=59.83;ReadPosRankSum=-0.490;EFF=CUSTOM(MODIFIER|||||SLC7A8||||),INTRON(MODIFIER||||SLC7A8||CODING|NM_012244.3|10|)	GT:CLCAD2:DP	0/1:215,415:631
chr14	23598849	rs7157207;COSM1180622	T	G	.	PASS	DP=998;FS=0.000;MQ=60.00;ReadPosRankSum=1.281;EFF=CUSTOM(MODIFIER|||||SLC7A8||||),INTRON(MODIFIER||||SLC7A8||CODING|NM_012244.3|9|);GENE=SLC7A8;STRAND=-;CDS=c.1263+10A>C;AA=p.?;CNT=1	GT:CLCAD2:DP	0/1:194,355:549
chr14	23598952	rs7157021	A	G	.	PASS	DP=982;FS=0.000;MQ=60.00;OND=4.073e-03;ReadPosRankSum=1.109;EFF=CUSTOM(MODIFIER|||||SLC7A8||||),SYNONYMOUS_CODING(LOW|SILENT|taT/taC|Y390|SLC7A8||CODING|NM_012244.3|9|);dbnsfpEnsembl_transcriptid=ENST00000334354;dbnsfpSIFT_score=0.130000	GT:CLCAD2:DP	1/1:0,929:931
chr14	23600662	rs12436035	G	T	.	PASS	DP=999;FS=0.000;MQ=60.00;OND=1.001e-03;ReadPosRankSum=-1.147;EFF=CUSTOM(MODIFIER|||||SLC7A8||||),INTRON(MODIFIER||||SLC7A8||CODING|NM_012244.3|8|)	GT:CLCAD2:DP	0/1:407,241:649
chr14	23607271	rs1569951	C	T	.	PASS	DP=794;FS=0.000;MQ=60.00;OND=3.778e-03;ReadPosRankSum=1.238;EFF=CUSTOM(MODIFIER|||||SLC7A8||||),INTRON(MODIFIER||||SLC7A8||CODING|NM_012244.3|6|)	GT:CLCAD2:DP	1/1:0,515:517
chr14	23612489	rs2273394	C	G	.	PASS	DP=668;FS=0.000;MQ=60.00;EFF=CUSTOM(MODIFIER|||||SLC7A8||||),INTRON(MODIFIER||||SLC7A8||CODING|NM_012244.3|3|)	GT:CLCAD2:DP	1/1:0,437:437
chr14	23624583	rs8011016	C	T	.	PASS	DP=651;FS=0.000;MQ=60.00;OND=3.072e-03;ReadPosRankSum=0.597;EFF=CUSTOM(MODIFIER|||||SLC7A8||||),INTRON(MODIFIER||||SLC7A8||CODING|NM_012244.3|3|)	GT:CLCAD2:DP	1/1:0,405:406
chr14	23624593	rs79078776	C	T	.	PASS	DP=651;FS=0.288;MQ=60.00;ReadPosRankSum=-0.019;EFF=CUSTOM(MODIFIER|||||SLC7A8||||),INTRON(MODIFIER||||SLC7A8||CODING|NM_012244.3|3|)	GT:CLCAD2:DP	0/1:262,157:419
chr14	81558806	rs2075176	C	T	.	PASS	DP=726;FS=0.000;MQ=60.00;ReadPosRankSum=-0.120;EFF=CUSTOM(MODIFIER|||||TSHR||||),INTRON(MODIFIER||||TSHR||CODING|NM_000369.2|5|)	GT:CLCAD2:DP	0/1:139,229:368
chr14	81558965	rs2241119	A	G	.	PASS	DP=638;FS=4.873;MQ=60.00;ReadPosRankSum=1.018;EFF=CUSTOM(MODIFIER|||||TSHR||||),INTRON(MODIFIER||||TSHR||CODING|NM_000369.2|6|)	GT:CLCAD2:DP	0/1:279,456:735
chr14	81562998	rs2075179;COSM147826	T	C	.	PASS	DP=607;FS=0.000;MQ=60.00;ReadPosRankSum=0.807;EFF=CUSTOM(MODIFIER|||||TSHR||||),SYNONYMOUS_CODING(LOW|SILENT|aaT/aaC|N187|TSHR||CODING|NM_000369.2|7|);GENE=TSHR;STRAND=+;CDS=c.561T>C;AA=p.N187N;CNT=1	GT:CLCAD2:DP	0/1:101,207:308
chr14	81574687	rs3837640	T	TTCTC	.	PASS	DP=647;IndelType=INS.NOVEL_5.;MQ=60.00;EFF=CUSTOM(MODIFIER|||||TSHR||||),INTRON(MODIFIER||||TSHR||CODING|NM_000369.2|7|)	GT:CLCAD2:DP	0/1:205,117:334
chr14	81574845	rs71103900	T	TTTTTTTCTTTTTAC	.	PASS	DP=997;IndelType=INS.NOVEL_10orMore.;MQ=60.00;EFF=CUSTOM(MODIFIER|||||TSHR||||),INTRON(MODIFIER||||TSHR||CODING|NM_000369.2|8|)	GT:CLCAD2:DP	0/1:360,109:539
chr14	81574959	rs3783942	A	G	.	PASS	DP=641;FS=0.936;MQ=60.00;ReadPosRankSum=1.641;EFF=CUSTOM(MODIFIER|||||TSHR||||),INTRON(MODIFIER||||TSHR||CODING|NM_000369.2|8|)	GT:CLCAD2:DP	0/1:394,232:626
chr14	81575005	rs3783941	C	A	.	PASS	DP=83;FS=0.861;MQ=60.00;ReadPosRankSum=-0.384;EFF=CUSTOM(MODIFIER|||||TSHR||||),INTRON(MODIFIER||||TSHR||CODING|NM_000369.2|8|);dbnsfpUniprot_acc=G3V2A9,P16473-2;dbnsfpEnsembl_transcriptid=ENST00000342443,ENST00000554435;dbnsfpPolyphen2_HVAR_score=0.001,0.0;dbnsfpSIFT_score=0.750000	GT:CLCAD2:DP	0/1:27,16:43
chr14	81610583	rs1991517	G	C	.	PASS	DP=693;FS=0.000;MQ=60.00;OND=1.443e-03;EFF=CUSTOM(MODIFIER|||||TSHR||||),NON_SYNONYMOUS_CODING(MODERATE|MISSENSE|gaG/gaC|E727D|TSHR||CODING|NM_000369.2|10|);dbnsfpUniprot_acc=F5GYU5;dbnsfpEnsembl_transcriptid=ENST00000541158,ENST00000412429,ENST00000298171;dbnsfpPolyphen2_HVAR_score=0.0;dbnsfpSIFT_score=0.670000	GT:CLCAD2:DP	1/1:0,439:440
chr14	95556747	rs13078	A	T	.	PASS	DP=841;FS=0.000;MQ=60.00;OND=3.567e-03;ReadPosRankSum=-0.976;EFF=CUSTOM(MODIFIER|||||DICER1||||),UTR_3_PRIME(MODIFIER||||DICER1||CODING|NM_001271282.1|27|)	GT:CLCAD2:DP	1/1:0,421:424
chr14	95566068	rs142122665	TACACACACACAC	T	.	PASS	DP=998;IndelType=DEL.NOVEL_10orMore.;MQ=60.03;EFF=CUSTOM(MODIFIER|||||DICER1||||),INTRON(MODIFIER||||DICER1||CODING|NM_001271282.1|22|)	GT:CLCAD2:DP	1/.:0,574:761
chr14	95566108	rs1778057	C	A	.	PUTATIVE_FP	DP=999;FS=0.000;MQ=60.03;OND=9.009e-03;ReadPosRankSum=0.253;EFF=CUSTOM(MODIFIER|||||DICER1||||),INTRON(MODIFIER||||DICER1||CODING|NM_001271282.1|22|)	GT:CLCAD2:DP	1/1:0,735:745
chr14	95591070	rs67737119	G	A	.	PASS	DP=506;FS=0.000;MQ=60.00;OND=1.976e-03;ReadPosRankSum=1.506;EFF=CUSTOM(MODIFIER|||||DICER1||||),INTRON(MODIFIER||||DICER1||CODING|NM_001271282.1|7|)	GT:CLCAD2:DP	1/1:0,372:372
chr14	95593186	rs201507736	T	TA,TAA	.	HOMOPOLYMER	DP=723;IndelType=MULTIALLELIC_INDEL;MQ=59.77;EFF=CUSTOM(MODIFIER|||||DICER1||||),INTRON(MODIFIER||||DICER1||CODING|NM_001271282.1|6|)	GT:CLCAD2:DP	0/1/2:395,250,67:731
chr14	105239192	rs2494732	T	C	.	PASS	DP=562;FS=0.000;MQ=60.00;OND=1.779e-03;ReadPosRankSum=1.302;EFF=CUSTOM(MODIFIER|||||AKT1||||),INTRON(MODIFIER||||AKT1||CODING|NM_001014432.1|12|)	GT:CLCAD2:DP	0/1:132,142:274
chr14	105239894	rs1130233	C	T	.	PASS	DP=997;FS=1.820;MQ=59.99;ReadPosRankSum=1.223;EFF=CUSTOM(MODIFIER|||||AKT1||||),SYNONYMOUS_CODING(LOW|SILENT|gaG/gaA|E242|AKT1||CODING|NM_001014432.1|10|)	GT:CLCAD2:DP	0/1:316,298:614
chr14	105242966	rs2494735	T	C	.	PASS	DP=475;FS=0.330;MQ=60.00;OND=2.105e-03;ReadPosRankSum=-0.636;EFF=CUSTOM(MODIFIER|||||AKT1||||),INTRON(MODIFIER||||AKT1||CODING|NM_001014432.1|5|)	GT:CLCAD2:DP	0/1:132,106:238
chr14	105243220	rs2498796	G	A	.	PASS	DP=315;FS=0.000;MQ=60.00;ReadPosRankSum=-0.287;EFF=CUSTOM(MODIFIER|||||AKT1||||),INTRON(MODIFIER||||AKT1||CODING|NM_001014432.1|4|)	GT:CLCAD2:DP	0/1:73,86:159
chr14	105246325	rs2494737	T	A	.	PASS	DP=366;FS=0.000;MQ=60.00;ReadPosRankSum=1.157;EFF=CUSTOM(MODIFIER|||||AKT1||||),INTRON(MODIFIER||||AKT1||CODING|NM_001014432.1|4|)	GT:CLCAD2:DP	0/1:92,80:172
chr15	40453497	rs2277560	G	A	.	PASS	DP=223;FS=0.502;MQ=60.00;ReadPosRankSum=1.296;EFF=CUSTOM(MODIFIER|||||BUB1B||||),INTRON(MODIFIER||||BUB1B||CODING|NM_001211.5|1|)	GT:CLCAD2:DP	0/1:104,72:176
chr15	40477831	rs1801376	G	A	.	PASS	DP=787;FS=1.756;MQ=60.00;ReadPosRankSum=0.308;EFF=CUSTOM(MODIFIER|||||BUB1B||||),NON_SYNONYMOUS_CODING(MODERATE|MISSENSE|cGa/cAa|R349Q|BUB1B||CODING|NM_001211.5|8|);dbnsfpUniprot_acc=O60566-3,O60566;dbnsfpEnsembl_transcriptid=ENST00000287598,ENST00000412359,ENST00000442874;dbnsfpPolyphen2_HVAR_score=0.0,0.0;dbnsfpSIFT_score=1.000000	GT:CLCAD2:DP	0/1:222,220:442
chr15	40488851	rs1047130	G	A	.	PASS	DP=1000;FS=1.241;MQ=60.00;ReadPosRankSum=-0.358;EFF=CUSTOM(MODIFIER|||||BUB1B||||),SYNONYMOUS_CODING(LOW|SILENT|gcG/gcA|A388|BUB1B||CODING|NM_001211.5|9|)	GT:CLCAD2:DP	0/1:372,415:787
chr15	40491952	rs2172742	A	G	.	PASS	DP=998;FS=0.972;MQ=60.00;ReadPosRankSum=0.634;EFF=CUSTOM(MODIFIER|||||BUB1B||||),INTRON(MODIFIER||||BUB1B||CODING|NM_001211.5|10|)	GT:CLCAD2:DP	0/1:270,313:585
chr15	40500986	rs11630664	C	T	.	PASS	DP=999;FS=0.226;MQ=60.00;ReadPosRankSum=0.117;EFF=CUSTOM(MODIFIER|||||BUB1B||||),INTRON(MODIFIER||||BUB1B||CODING|NM_001211.5|16|)	GT:CLCAD2:DP	0/1:242,288:530
chr15	66727597	rs16949924	G	C	.	PASS	DP=743;FS=1.147;MQ=59.99;OND=1.346e-03;ReadPosRankSum=0.447;EFF=CUSTOM(MODIFIER|||||MAP2K1||||),INTRON(MODIFIER||||MAP2K1||CODING|NM_002755.3|2|)	GT:CLCAD2:DP	0/1:412,452:866
chr15	90627616	rs60147683;COSN165044	T	C	.	PASS	DP=442;FS=0.359;MQ=60.00;OND=2.262e-03;ReadPosRankSum=-0.315;EFF=CUSTOM(MODIFIER|||||IDH2||||),DOWNSTREAM(MODIFIER||||ZNF710||CODING|NM_198526.2||),INTRON(MODIFIER||||IDH2||CODING|NM_002168.2|10|);GENE=IDH2;STRAND=-	GT:CLCAD2:DP	0/1:74,145:219
chr15	90630630	rs77211768	G	A	.	PASS	DP=623;FS=0.301;MQ=60.00;ReadPosRankSum=-0.379;EFF=CUSTOM(MODIFIER|||||IDH2||||),INTRON(MODIFIER||||IDH2||CODING|NM_002168.2|6|)	GT:CLCAD2:DP	0/1:201,112:313
chr15	90630892	rs9972327	C	A	.	PASS	DP=458;FS=0.000;MQ=60.00;OND=4.367e-03;ReadPosRankSum=-0.944;EFF=CUSTOM(MODIFIER|||||IDH2||||),INTRON(MODIFIER||||IDH2||CODING|NM_002168.2|5|)	GT:CLCAD2:DP	0/1:72,163:236
chr15	90634941	rs10852126	A	G	.	PASS	DP=45;FS=0.000;MQ=60.00;ReadPosRankSum=0.568;EFF=CUSTOM(MODIFIER|||||IDH2||||),INTRON(MODIFIER||||IDH2||CODING|NM_002168.2|1|)	GT:CLCAD2:DP	0/1:13,17:30
chr16	3901044	rs200222824	A	G	.	PASS	DP=397;FS=0.000;MQ=60.00;ReadPosRankSum=-0.229;EFF=CUSTOM(MODIFIER|||||CREBBP||||),INTRON(MODIFIER||||CREBBP||CODING|NM_004380.2|1|)	GT:CLCAD2:DP	0/1:79,120:199
chr16	9916204	rs9806806	C	G	.	PASS	DP=998;FS=9.179;MQ=60.02;ReadPosRankSum=2.456;EFF=CUSTOM(MODIFIER|||||GRIN2A||||),SYNONYMOUS_CODING(LOW|SILENT|cgG/cgC|R695|GRIN2A||CODING|NM_000833.3|11|)	GT:CLCAD2:DP	0/1:931,468:1401
chr16	9943666	rs2229193	C	T	.	PASS	DP=1000;FS=0.237;MQ=60.00;ReadPosRankSum=-3.365;EFF=CUSTOM(MODIFIER|||||GRIN2A||||),SYNONYMOUS_CODING(LOW|SILENT|ctG/ctA|L425|GRIN2A||CODING|NM_000833.3|6|)	GT:CLCAD2:DP	0/1:528,275:804
chr16	23615042	rs35294437	TA	T	.	PUTATIVE_FP;HOMOPOLYMER	DP=785;IndelType=DEL.NOVEL_2.;MQ=60.00;EFF=CUSTOM(MODIFIER|||||PALB2||||),INTRON(MODIFIER||||PALB2||CODING|NM_024675.3|12|)	GT:CLCAD2:DP	1/.:0,193:395
chr16	23646172	rs201368043	T	C	.	PASS	DP=697;FS=0.000;MQ=60.00;ReadPosRankSum=-0.864;EFF=CUSTOM(MODIFIER|||||PALB2||||),INTRON(MODIFIER||||PALB2||CODING|NM_024675.3|4|)	GT:CLCAD2:DP	0/1:136,221:357
chr16	23646191	rs152451	T	C	.	PASS	DP=696;FS=0.000;MQ=60.00;OND=1.437e-03;ReadPosRankSum=-1.916;EFF=CUSTOM(MODIFIER|||||PALB2||||),NON_SYNONYMOUS_CODING(MODERATE|MISSENSE|cAa/cGa|Q559R|PALB2||CODING|NM_024675.3|4|);dbnsfpUniprot_acc=Q86YC2;dbnsfpEnsembl_transcriptid=ENST00000261584;dbnsfpPolyphen2_HVAR_score=0.0;dbnsfpSIFT_score=1.000000	GT:CLCAD2:DP	0/1:135,219:355
chr16	50827601	rs2302759;COSN165198	A	G	.	PASS	DP=847;FS=0.000;MQ=60.00;EFF=CUSTOM(MODIFIER|||||CYLD||||),INTRON(MODIFIER||||CYLD||CODING|NM_015247.2|18|);GENE=CYLD;STRAND=+	GT:CLCAD2:DP	1/1:0,421:421
chr16	68857441	rs1801552	T	C	.	PASS	DP=537;FS=0.000;MQ=60.00;EFF=CUSTOM(MODIFIER|||||CDH1||||),SYNONYMOUS_CODING(LOW|SILENT|gcT/gcC|A692|CDH1||CODING|NM_004360.3|13|)	GT:CLCAD2:DP	1/1:0,454:455
chr16	89805261	rs1800359	A	G	.	PASS	DP=997;FS=0.000;MQ=60.00;OND=4.012e-03;ReadPosRankSum=0.037;EFF=CUSTOM(MODIFIER|||||FANCA||||),INTRON(MODIFIER||||FANCA||CODING|NM_000135.2|42|),UTR_3_PRIME(MODIFIER||||ZNF276||CODING|NM_001113525.1|11|)	GT:CLCAD2:DP	1/1:0,888:892
chr16	89805977	rs1061646	G	A	.	PASS	DP=319;FS=2.067;MQ=60.00;OND=9.404e-03;ReadPosRankSum=-0.259;EFF=CUSTOM(MODIFIER|||||FANCA||||),INTRON(MODIFIER||||FANCA||CODING|NM_000135.2|39|),UTR_3_PRIME(MODIFIER||||ZNF276||CODING|NM_001113525.1|11|)	GT:CLCAD2:DP	1/1:0,216:218
chr16	89806347	rs7195906	A	T	.	PASS	DP=997;FS=0.000;MQ=60.00;OND=4.012e-03;EFF=CUSTOM(MODIFIER|||||FANCA||||),INTRON(MODIFIER||||FANCA||CODING|NM_000135.2|39|),UTR_3_PRIME(MODIFIER||||ZNF276||CODING|NM_001113525.1|11|);dbnsfpUniprot_acc=B7Z6Y4;dbnsfpEnsembl_transcriptid=ENST00000305699;dbnsfpPolyphen2_HVAR_score=0.0;dbnsfpSIFT_score=0.000000	GT:CLCAD2:DP	1/1:0,1325:1328
chr16	89815217	rs1800345	C	T	.	PASS	DP=760;FS=0.000;MQ=60.00;EFF=CUSTOM(MODIFIER|||||FANCA||||),INTRON(MODIFIER||||FANCA||CODING|NM_000135.2|32|)	GT:CLCAD2:DP	1/1:0,481:482
chr16	89836323	rs7195066;COSM435949	C	T	.	PASS	DP=503;FS=0.000;MQ=60.00;EFF=CUSTOM(MODIFIER|||||FANCA||||),NON_SYNONYMOUS_CODING(MODERATE|MISSENSE|gGt/gAt|G809D|FANCA||CODING|NM_000135.2|26|);GENE=FANCA;STRAND=-;CDS=c.2426G>A;AA=p.G809D;CNT=1;dbnsfpUniprot_acc=B4DRI7,O15360;dbnsfpEnsembl_transcriptid=ENST00000389301;dbnsfpPolyphen2_HVAR_score=0.0,0.0;dbnsfpSIFT_score=0.470000	GT:CLCAD2:DP	1/1:0,582:582
chr16	89838078	rs1800340	A	G	.	PASS	DP=997;FS=0.000;MQ=60.00;EFF=CUSTOM(MODIFIER|||||FANCA||||),INTRON(MODIFIER||||FANCA||CODING|NM_000135.2|23|)	GT:CLCAD2:DP	1/1:0,606:606
chr16	89845194	rs1800337	A	G	.	PASS	DP=182;FS=0.000;MQ=60.00;EFF=CUSTOM(MODIFIER|||||FANCA||||),INTRON(MODIFIER||||FANCA||CODING|NM_000135.2|20|)	GT:CLCAD2:DP	1/1:0,93:93
chr16	89849480	rs2239359	C	T	.	PASS	DP=695;FS=0.000;MQ=60.00;OND=2.878e-03;ReadPosRankSum=0.820;EFF=CUSTOM(MODIFIER|||||FANCA||||),NON_SYNONYMOUS_CODING(MODERATE|MISSENSE|Ggc/Agc|G501S|FANCA||CODING|NM_000135.2|16|);dbnsfpUniprot_acc=B4DRI7,O15360;dbnsfpEnsembl_transcriptid=ENST00000389301;dbnsfpPolyphen2_HVAR_score=0.0,0.0;dbnsfpSIFT_score=1.000000	GT:CLCAD2:DP	1/1:0,502:504
chr16	89857964	rs1800330	T	C	.	PASS	DP=399;FS=0.000;MQ=60.00;OND=5.013e-03;ReadPosRankSum=0.286;EFF=CUSTOM(MODIFIER|||||FANCA||||),INTRON(MODIFIER||||FANCA||CODING|NM_000135.2|13|)	GT:CLCAD2:DP	1/1:0,197:198
chr16	89858024	rs6500450	A	G	.	PASS	DP=396;FS=0.000;MQ=60.00;OND=5.051e-03;ReadPosRankSum=1.044;EFF=CUSTOM(MODIFIER|||||FANCA||||),INTRON(MODIFIER||||FANCA||CODING|NM_000135.2|13|)	GT:CLCAD2:DP	1/1:0,198:199
chr16	89858505	rs6500452	T	C	.	PASS	DP=681;FS=0.000;MQ=59.99;EFF=CUSTOM(MODIFIER|||||FANCA||||),INTRON(MODIFIER||||FANCA||CODING|NM_000135.2|12|)	GT:CLCAD2:DP	1/1:0,429:429
chr16	89859008	rs3856	G	A	.	PASS	DP=507;FS=0.000;MQ=60.00;OND=5.917e-03;ReadPosRankSum=0.425;EFF=CUSTOM(MODIFIER|||||FANCA||||),INTRON(MODIFIER||||FANCA||CODING|NM_000135.2|11|)	GT:CLCAD2:DP	1/1:0,254:256
chr16	89859015	rs35617323	GT	G	.	PUTATIVE_FP	DP=507;IndelType=DEL.NOVEL_2.;MQ=60.00;EFF=CUSTOM(MODIFIER|||||FANCA||||),INTRON(MODIFIER||||FANCA||CODING|NM_000135.2|11|)	GT:CLCAD2:DP	1/1:0,255:256
chr16	89866043	rs7190823	T	C	.	PASS	DP=478;FS=0.000;MQ=60.00;OND=2.092e-03;ReadPosRankSum=1.094;EFF=CUSTOM(MODIFIER|||||FANCA||||),NON_SYNONYMOUS_CODING(MODERATE|MISSENSE|Acg/Gcg|T266A|FANCA||CODING|NM_000135.2|9|);dbnsfpUniprot_acc=B4DRI7,Q0VAP4,A0PJU8,F5H8D5,O15360-2,O15360;dbnsfpEnsembl_transcriptid=ENST00000389301,ENST00000389302,ENST00000534992,ENST00000543736;dbnsfpPolyphen2_HVAR_score=0.0,0.0,0.0,0.0,0.0,0.0;dbnsfpSIFT_score=1.000000	GT:CLCAD2:DP	1/1:0,237:238
chr16	89869761	rs1800286	T	C	.	PASS	DP=506;FS=0.000;MQ=60.00;EFF=CUSTOM(MODIFIER|||||FANCA||||),INTRON(MODIFIER||||FANCA||CODING|NM_000135.2|7|)	GT:CLCAD2:DP	1/1:0,1058:1063
chr16	89874628	rs1800285	C	T	.	PASS	DP=199;FS=0.000;MQ=60.00;EFF=CUSTOM(MODIFIER|||||FANCA||||),INTRON(MODIFIER||||FANCA||CODING|NM_000135.2|6|)	GT:CLCAD2:DP	1/1:0,103:103
chr16	89882359	rs17232091	T	G	.	PASS	DP=208;FS=0.000;MQ=60.00;ReadPosRankSum=2.092;EFF=CUSTOM(MODIFIER|||||FANCA||||),SYNONYMOUS_CODING(LOW|SILENT|Agg/Cgg|R39|FANCA||CODING|NM_000135.2|2|)	GT:CLCAD2:DP	0/1:49,55:104
chr17	7577120	rs28934576;COSM99729	C	T	.	PASS	DP=997;FS=1.637;MQ=60.00;OND=5.015e-03;ReadPosRankSum=0.574;EFF=CUSTOM(MODIFIER|||||TP53||||),NON_SYNONYMOUS_CODING(MODERATE|MISSENSE|cGt/cAt|R273H|TP53||CODING|NM_000546.5|8|);GENE=TP53_ENST00000269305;STRAND=-;CDS=c.818G>A;AA=p.R273H;CNT=75;dbnsfpUniprot_acc=P04637-2,P04637-3,P04637,Q1MSW8;dbnsfpEnsembl_transcriptid=ENST00000359597,ENST00000269305,ENST00000455263,ENST00000420246,ENST00000445888,ENST00000396473,ENST00000509690;dbnsfpPolyphen2_HVAR_score=0.274,0.989,0.516,0.242;dbnsfpSIFT_score=0.010000;dbnsfpInterpro_domain=p53,_DNA-binding_domain_(1),p53-like_transcription_factor,_DNA-binding_(1),p53/RUNT-type_transcription_factor,_DNA-binding_domain_(1),	GT:CLCAD2:DP	1/1:0,783:787
chr17	7579472	rs1042522;COSM250061	G	C	.	PASS	DP=368;FS=0.000;MQ=60.00;EFF=CUSTOM(MODIFIER|||||TP53||||),NON_SYNONYMOUS_CODING(MODERATE|MISSENSE|cCc/cGc|P72R|TP53||CODING|NM_000546.5|4|);GENE=TP53;STRAND=-;CDS=c.215C>G;AA=p.P72R;CNT=3;dbnsfpUniprot_acc=E7EMR6,P04637-2,P04637-3,P04637,E7EQX7;dbnsfpEnsembl_transcriptid=ENST00000413465,ENST00000359597,ENST00000269305,ENST00000455263,ENST00000420246,ENST00000445888,ENST00000396473,ENST00000508793,ENST00000503591;dbnsfpPolyphen2_HVAR_score=0.0,0.128,0.147,0.045,0.372;dbnsfpSIFT_score=0.170000	GT:CLCAD2:DP	1/1:0,330:330
chr17	7579801	rs1642785	G	C	.	PASS	DP=82;FS=0.000;MQ=60.00;EFF=CUSTOM(MODIFIER|||||TP53||||),INTRON(MODIFIER||||TP53||CODING|NM_000546.5|2|)	GT:CLCAD2:DP	1/1:0,37:37
chr17	17122286	rs8065572	C	T	.	PASS	DP=251;FS=0.000;MQ=60.00;OND=3.984e-03;ReadPosRankSum=-1.097;EFF=CUSTOM(MODIFIER|||||FLCN||||),INTRON(MODIFIER||||FLCN||CODING|NM_144997.5|9|)	GT:CLCAD2:DP	1/1:0,122:122
chr17	17125735	.	C	T	.	PUTATIVE_FP	DP=284;FS=0.000;MQ=60.04;OND=7.042e-03;ReadPosRankSum=-0.799;EFF=CUSTOM(MODIFIER|||||FLCN||||),INTRON(MODIFIER||||FLCN||CODING|NM_144997.5|7|)	GT:CLCAD2:DP	0/1:76,66:143
chr17	17125737	.	AAAT	A	.	PUTATIVE_FP	DP=284;IndelType=DEL.NOVEL_4.;MQ=60.04;EFF=CUSTOM(MODIFIER|||||FLCN||||),INTRON(MODIFIER||||FLCN||CODING|NM_144997.5|7|)	GT:CLCAD2:DP	0/1:76,68:144
chr17	17125748	.	C	G	.	PUTATIVE_FP	DP=284;FS=0.000;MQ=60.04;ReadPosRankSum=0.090;EFF=CUSTOM(MODIFIER|||||FLCN||||),INTRON(MODIFIER||||FLCN||CODING|NM_144997.5|7|)	GT:CLCAD2:DP	0/1:76,67:143
chr17	29486152	rs2952976	G	A	.	PASS	DP=775;FS=0.639;MQ=60.00;ReadPosRankSum=-1.325;EFF=CUSTOM(MODIFIER|||||NF1||||),INTRON(MODIFIER||||NF1||CODING|NM_001042492.2|3|)	GT:CLCAD2:DP	0/1:304,86:390
chr17	29508775	rs1801052	G	A	.	PASS	DP=997;FS=2.495;MQ=60.00;OND=0.019;ReadPosRankSum=0.814;EFF=CUSTOM(MODIFIER|||||NF1||||),SYNONYMOUS_CODING(LOW|SILENT|ctG/ctA|L234|NF1||CODING|NM_001042492.2|7|)	GT:CLCAD2:DP	0/1:625,236:879
chr17	29541437	rs2905876	T	C	.	PASS	DP=229;FS=0.000;MQ=59.91;ReadPosRankSum=-0.146;EFF=CUSTOM(MODIFIER|||||NF1||||),INTRON(MODIFIER||||NF1||CODING|NM_001042492.2|12|)	GT:CLCAD2:DP	0/1:85,30:115
chr17	29545987	rs67472948	A	AT	.	HOMOPOLYMER	DP=997;IndelType=INS.NOVEL_2.;MQ=60.02;EFF=CUSTOM(MODIFIER|||||NF1||||),INTRON(MODIFIER||||NF1||CODING|NM_001042492.2|13|)	GT:CLCAD2:DP	0/1:697,210:908
chr17	29546175	rs2905880	T	C	.	PASS	DP=264;FS=0.000;MQ=60.00;ReadPosRankSum=0.353;EFF=CUSTOM(MODIFIER|||||NF1||||),INTRON(MODIFIER||||NF1||CODING|NM_001042492.2|14|)	GT:CLCAD2:DP	0/1:100,31:131
chr17	29559061	.	A	AT,ATT	.	HOMOPOLYMER	DP=341;IndelType=MULTIALLELIC_INDEL;MQ=60.01;EFF=CUSTOM(MODIFIER|||||NF1||||),INTRON(MODIFIER||||NF1||CODING|NM_001042492.2|24|)	GT:CLCAD2:DP	0/1/2:114,39,12:168
chr17	29559932	rs2066736	C	A	.	PASS	DP=999;FS=3.241;MQ=60.00;OND=3.003e-03;ReadPosRankSum=-1.928;EFF=CUSTOM(MODIFIER|||||NF1||||),INTRON(MODIFIER||||NF1||CODING|NM_001042492.2|26|)	GT:CLCAD2:DP	0/1:177,474:653
chr17	29563073	.	T	TTG	.	PUTATIVE_FP	DP=425;IndelType=INS.NOVEL_3.;MQ=59.98;EFF=CUSTOM(MODIFIER|||||NF1||||),INTRON(MODIFIER||||NF1||CODING|NM_001042492.2|29|)	GT:CLCAD2:DP	0/1:70,151:221
chr17	29563085	rs72813695	T	G	.	PUTATIVE_FP	DP=429;FS=0.000;MQ=59.98;ReadPosRankSum=10.480;EFF=CUSTOM(MODIFIER|||||NF1||||),INTRON(MODIFIER||||NF1||CODING|NM_001042492.2|29|)	GT:CLCAD2:DP	0/1:52,168:221
chr17	29653293	rs9894648	T	C	.	PASS	DP=632;FS=0.337;MQ=60.00;ReadPosRankSum=0.510;EFF=CUSTOM(MODIFIER|||||NF1||||),INTRON(MODIFIER||||NF1||CODING|NM_001042492.2|37|),UPSTREAM(MODIFIER||||EVI2A||CODING|NM_001003927.2||)	GT:CLCAD2:DP	0/1:271,81:352
chr17	29654876	rs2285894	T	A	.	PASS	DP=491;FS=1.307;MQ=60.00;OND=2.037e-03;ReadPosRankSum=3.164;EFF=CUSTOM(MODIFIER|||||NF1||||),INTRON(MODIFIER||||NF1||CODING|NM_001042492.2|38|)	GT:CLCAD2:DP	0/1:282,85:368
chr17	29663624	.	TT	AA	.	PUTATIVE_FP	DP=258;MQ=59.94;EFF=CUSTOM(MODIFIER|||||NF1||||),INTRON(MODIFIER||||NF1||CODING|NM_001042492.2|41|)	GT:CLCAD2:DP	1/.:0,22:130
chr17	29663625	rs7406039	T	A	.	PUTATIVE_FP;HOMOPOLYMER	DP=258;FS=0.000;MQ=59.94;ReadPosRankSum=-1.926;EFF=CUSTOM(MODIFIER|||||NF1||||),INTRON(MODIFIER||||NF1||CODING|NM_001042492.2|41|)	GT:CLCAD2:DP	1/.:0,15:130
chr17	29663625	.	T	TA	.	PUTATIVE_FP;HOMOPOLYMER	DP=258;IndelType=INS.NOVEL_2.;MQ=59.94;EFF=CUSTOM(MODIFIER|||||NF1||||),INTRON(MODIFIER||||NF1||CODING|NM_001042492.2|41|)	GT:CLCAD2:DP	0/1:69,47:130
chr17	29670190	rs7405740	C	G	.	PASS	DP=332;FS=0.000;MQ=58.55;EFF=CUSTOM(MODIFIER|||||NF1||||),INTRON(MODIFIER||||NF1||CODING|NM_001042492.2|48|)	GT:CLCAD2:DP	1/1:0,334:334
chr17	29679246	rs964288	G	A	.	PASS	DP=999;FS=0.837;MQ=60.00;ReadPosRankSum=0.910;EFF=CUSTOM(MODIFIER|||||NF1||||),INTRON(MODIFIER||||NF1||CODING|NM_001042492.2|50|)	GT:CLCAD2:DP	0/1:580,195:775
chr17	29684130	rs201586121	G	A	.	PASS	DP=623;FS=0.000;MQ=60.00;ReadPosRankSum=1.024;EFF=CUSTOM(MODIFIER|||||NF1||||),INTRON(MODIFIER||||NF1||CODING|NM_001042492.2|53|)	GT:CLCAD2:DP	0/1:328,115:443
chr17	37884037	rs1058808	C	G	.	PASS	DP=71;FS=0.000;MQ=60.00;ReadPosRankSum=0.505;EFF=CUSTOM(MODIFIER|||||ERBB2||||),DOWNSTREAM(MODIFIER||||MIEN1||CODING|NM_032339.3||),DOWNSTREAM(MODIFIER||||MIR4728||NON_CODING|NR_039881.2||),NON_SYNONYMOUS_CODING(MODERATE|MISSENSE|Ccc/Gcc|P1170A|ERBB2||CODING|NM_004448.2|27|);dbnsfpUniprot_acc=B4DTR1,P04626-4,P04626;dbnsfpEnsembl_transcriptid=ENST00000406381,ENST00000541774,ENST00000445658,ENST00000269571,ENST00000540147;dbnsfpPolyphen2_HVAR_score=0.607,0.225,0.473;dbnsfpSIFT_score=0.030000	GT:CLCAD2:DP	0/1:25,10:35
chr17	47688881	rs3217104	T	TAGAG	.	PASS	DP=695;IndelType=INS.NOVEL_5.;MQ=60.02;EFF=CUSTOM(MODIFIER|||||SPOP||||),INTRON(MODIFIER||||SPOP||CODING|NM_001007230.1|7|)	GT:CLCAD2:DP	1/1:0,622:625
chr17	59760996	rs4986763	A	G	.	PASS	DP=365;FS=0.377;MQ=60.00;OND=2.740e-03;ReadPosRankSum=-0.866;EFF=CUSTOM(MODIFIER|||||BRIP1||||),SYNONYMOUS_CODING(LOW|SILENT|taT/taC|Y1137|BRIP1||CODING|NM_032043.2|20|)	GT:CLCAD2:DP	0/1:91,92:184
chr17	59763347	rs4986764	A	G	.	PASS	DP=916;FS=2.254;MQ=60.00;OND=1.092e-03;ReadPosRankSum=1.086;EFF=CUSTOM(MODIFIER|||||BRIP1||||),NON_SYNONYMOUS_CODING(MODERATE|MISSENSE|Tca/Cca|S919P|BRIP1||CODING|NM_032043.2|19|);dbnsfpUniprot_acc=C9JGZ0;dbnsfpEnsembl_transcriptid=ENST00000259008;dbnsfpPolyphen2_HVAR_score=0.0	GT:CLCAD2:DP	0/1:816,854:1672
chr17	59763465	rs4986765;COSM437064	T	C	.	PASS	DP=999;FS=0.000;MQ=60.00;EFF=CUSTOM(MODIFIER|||||BRIP1||||),SYNONYMOUS_CODING(LOW|SILENT|gaA/gaG|E879|BRIP1||CODING|NM_032043.2|19|);GENE=BRIP1_ENST00000259008;STRAND=-;CDS=c.2637A>G;AA=p.E879E;CNT=1	GT:CLCAD2:DP	1/1:0,1364:1366
chr17	59924612	rs4988344;COSN165485	G	C	.	PASS	DP=699;FS=1.181;MQ=60.00;OND=1.431e-03;ReadPosRankSum=1.988;EFF=CUSTOM(MODIFIER|||||BRIP1||||),INTRON(MODIFIER||||BRIP1||CODING|NM_032043.2|5|);GENE=BRIP1;STRAND=-	GT:CLCAD2:DP	0/1:421,409:835
chr17	62006927	rs76346595	G	A	.	PASS	DP=123;FS=0.000;MQ=60.00;OND=8.130e-03;ReadPosRankSum=-0.897;EFF=CUSTOM(MODIFIER|||||CD79B||||),INTRON(MODIFIER||||CD79B||CODING|NM_001039933.1|4|)	GT:CLCAD2:DP	0/1:27,37:64
chr17	62007498	rs2070776;COSM148316	A	G	.	PASS	DP=556;FS=0.000;MQ=60.00;OND=1.799e-03;ReadPosRankSum=1.545;EFF=CUSTOM(MODIFIER|||||CD79B||||),SYNONYMOUS_CODING(LOW|SILENT|tgT/tgC|C123|CD79B||CODING|NM_001039933.1|3|);GENE=CD79B;STRAND=-;CDS=c.366T>C;AA=p.C122C;CNT=1	GT:CLCAD2:DP	1/1:0,730:731
chr17	66519857	rs3841514	C	CT	.	PASS	DP=124;IndelType=INS.NOVEL_2.;MQ=60.00;EFF=CUSTOM(MODIFIER|||||PRKAR1A||||),INTRON(MODIFIER||||PRKAR1A||CODING|NM_002734.4|3|)	GT:CLCAD2:DP	1/1:0,62:62
chr17	66522186	rs10625677	T	TTC	.	PASS	DP=994;IndelType=INS.NOVEL_3.;MQ=65.00;EFF=CUSTOM(MODIFIER|||||PRKAR1A||||),INTRON(MODIFIER||||PRKAR1A||CODING|NM_002734.4|7|)	GT:CLCAD2:DP	1/1:0,500:503
chr17	66524987	rs2302230	G	A	.	PASS	DP=826;FS=0.000;MQ=60.00;OND=2.421e-03;EFF=CUSTOM(MODIFIER|||||PRKAR1A||||),INTRON(MODIFIER||||PRKAR1A||CODING|NM_002734.4|8|)	GT:CLCAD2:DP	1/1:0,408:409
chr17	66526027	rs2302231	G	T	.	PASS	DP=874;FS=0.000;MQ=60.00;OND=2.288e-03;EFF=CUSTOM(MODIFIER|||||PRKAR1A||||),INTRON(MODIFIER||||PRKAR1A||CODING|NM_002734.4|9|)	GT:CLCAD2:DP	1/1:0,439:440
chr19	1207238	rs3764640	G	T	.	PASS	DP=179;FS=0.000;MQ=60.00;OND=0.028;ReadPosRankSum=1.692;EFF=CUSTOM(MODIFIER|||||STK11||||),INTRON(MODIFIER||||STK11||CODING|NM_000455.4|1|)	GT:CLCAD2:DP	1/1:0,89:91
chr19	1207280	rs3764641	C	T	.	PASS	DP=183;FS=0.000;MQ=60.00;OND=5.464e-03;ReadPosRankSum=-1.505;EFF=CUSTOM(MODIFIER|||||STK11||||),INTRON(MODIFIER||||STK11||CODING|NM_000455.4|1|)	GT:CLCAD2:DP	1/1:0,93:94
chr19	1218523	rs2075604	G	T	.	PASS	DP=401;FS=0.000;MQ=60.00;OND=4.988e-03;EFF=CUSTOM(MODIFIER|||||STK11||||),INTRON(MODIFIER||||STK11||CODING|NM_000455.4|2|)	GT:CLCAD2:DP	1/1:0,196:197
chr19	1219274	rs34928889	G	A	.	PASS	DP=51;FS=0.000;MQ=60.00;EFF=CUSTOM(MODIFIER|||||STK11||||),INTRON(MODIFIER||||STK11||CODING|NM_000455.4|2|)	GT:CLCAD2:DP	1/1:0,28:28
chr19	1220321	rs2075606	T	C	.	PASS	DP=84;FS=0.000;MQ=60.00;EFF=CUSTOM(MODIFIER|||||STK11||||),INTRON(MODIFIER||||STK11||CODING|NM_000455.4|3|)	GT:CLCAD2:DP	1/1:0,42:42
chr19	3113305	rs1682811	G	C	.	PASS	DP=80;FS=0.000;MQ=60.00;EFF=CUSTOM(MODIFIER|||||GNA11||||),INTRON(MODIFIER||||GNA11||CODING|NM_002067.2|2|)	GT:CLCAD2:DP	1/1:0,39:39
chr19	3119184	rs308046	T	G	.	PASS	DP=521;FS=0.000;MQ=60.00;OND=5.758e-03;EFF=CUSTOM(MODIFIER|||||GNA11||||),INTRON(MODIFIER||||GNA11||CODING|NM_002067.2|5|)	GT:CLCAD2:DP	1/1:0,237:238
chr19	3119239	rs4900	C	T	.	PASS	DP=529;FS=0.000;MQ=60.00;EFF=CUSTOM(MODIFIER|||||GNA11||||),SYNONYMOUS_CODING(LOW|SILENT|acC/acT|T257|GNA11||CODING|NM_002067.2|6|)	GT:CLCAD2:DP	1/1:0,260:260
chr19	3119405	.	TG	GT	.	PASS	DP=54;MQ=60.00;EFF=CUSTOM(MODIFIER|||||GNA11||||),INTRON(MODIFIER||||GNA11||CODING|NM_002067.2|6|)	GT:CLCAD2:DP	1/1:0,27:27
chr19	4099187	rs350911	T	C	.	PASS	DP=169;FS=0.000;MQ=60.00;EFF=CUSTOM(MODIFIER|||||MAP2K2||||),INTRON(MODIFIER||||MAP2K2||CODING|NM_030662.3|7|)	GT:CLCAD2:DP	1/1:0,84:84
chr19	4101062	rs10250;COSM439538	G	T	.	PASS	DP=170;FS=0.000;MQ=60.00;ReadPosRankSum=0.180;EFF=CUSTOM(MODIFIER|||||MAP2K2||||),SYNONYMOUS_CODING(LOW|SILENT|atC/atA|I220|MAP2K2||CODING|NM_030662.3|6|);GENE=MAP2K2_ENST00000262948;STRAND=-;CDS=c.660C>A;AA=p.I220I;CNT=1	GT:CLCAD2:DP	0/1:27,58:85
chr19	4101212	rs370921720	C	T	.	PASS	DP=91;FS=0.000;MQ=60.00;ReadPosRankSum=-0.688;EFF=CUSTOM(MODIFIER|||||MAP2K2||||),INTRON(MODIFIER||||MAP2K2||CODING|NM_030662.3|5|)	GT:CLCAD2:DP	0/1:14,32:46
chr19	11121036	.	GC	TG	.	PUTATIVE_FP	DP=94;MQ=60.00;EFF=CUSTOM(MODIFIER|||||SMARCA4||||),INTRON(MODIFIER||||SMARCA4||CODING|NM_001128849.1|14|)	GT:CLCAD2:DP	1/1:0,42:47
chr19	11121040	.	C	G	.	PUTATIVE_FP	DP=94;FS=0.000;MQ=60.00;OND=0.106;ReadPosRankSum=-0.656;EFF=CUSTOM(MODIFIER|||||SMARCA4||||),INTRON(MODIFIER||||SMARCA4||CODING|NM_001128849.1|14|)	GT:CLCAD2:DP	1/1:0,42:47
chr19	11136215	rs2075021	C	G	.	PASS	DP=128;FS=0.000;MQ=60.00;ReadPosRankSum=0.265;EFF=CUSTOM(MODIFIER|||||SMARCA4||||),INTRON(MODIFIER||||SMARCA4||CODING|NM_001128849.1|22|)	GT:CLCAD2:DP	0/1:20,42:62
chr19	11145584	.	C	T	.	PASS	DP=276;FS=0.000;MQ=60.00;ReadPosRankSum=-0.862;EFF=CUSTOM(MODIFIER|||||SMARCA4||||),INTRON(MODIFIER||||SMARCA4||CODING|NM_001128849.1|28|)	GT:CLCAD2:DP	0/1:82,56:138
chr19	17941294	rs2302603	T	C	.	PASS	DP=999;FS=0.753;MQ=60.00;OND=2.002e-03;ReadPosRankSum=-1.132;EFF=CUSTOM(MODIFIER|||||JAK3||||),INTRON(MODIFIER||||JAK3||CODING|NM_000215.3|22|)	GT:CLCAD2:DP	0/1:377,189:567
chr19	17952609	rs3212730	T	G	.	PASS	DP=368;FS=0.000;MQ=59.96;OND=2.717e-03;ReadPosRankSum=-0.795;EFF=CUSTOM(MODIFIER|||||JAK3||||),INTRON(MODIFIER||||JAK3||CODING|NM_000215.3|6|)	GT:CLCAD2:DP	0/1:65,85:150
chr19	17955001	rs3212713	C	T	.	PASS	DP=1000;FS=0.242;MQ=60.00;ReadPosRankSum=0.382;EFF=CUSTOM(MODIFIER|||||JAK3||||),INTRON(MODIFIER||||JAK3||CODING|NM_000215.3|2|)	GT:CLCAD2:DP	0/1:171,370:541
chr19	17955003	rs3212712	C	T	.	PASS	DP=1000;FS=0.496;MQ=60.00;ReadPosRankSum=-0.211;EFF=CUSTOM(MODIFIER|||||JAK3||||),INTRON(MODIFIER||||JAK3||CODING|NM_000215.3|2|)	GT:CLCAD2:DP	0/1:177,368:545
chr19	17955021	rs3212711	G	A	.	PASS	DP=999;FS=0.000;MQ=60.00;ReadPosRankSum=-0.940;EFF=CUSTOM(MODIFIER|||||JAK3||||),INTRON(MODIFIER||||JAK3||CODING|NM_000215.3|2|)	GT:CLCAD2:DP	0/1:171,378:549
chr19	40742320	rs2304189	T	C	.	PASS	DP=348;FS=0.000;MQ=60.00;EFF=CUSTOM(MODIFIER|||||AKT2||||),INTRON(MODIFIER||||AKT2||CODING|NM_001626.4|9|)	GT:CLCAD2:DP	1/1:0,227:227
chr19	42795695	rs150215566	C	T	.	PASS	DP=237;FS=0.000;MQ=60.00;ReadPosRankSum=-0.609;EFF=CUSTOM(MODIFIER|||||CIC||||),INTRON(MODIFIER||||CIC||CODING|NM_015125.3|10|)	GT:CLCAD2:DP	0/1:84,36:120
chr20	30954295	rs2295454	A	G	.	PASS	DP=419;FS=0.000;MQ=60.00;EFF=CUSTOM(MODIFIER|||||ASXL1||||),INTRON(MODIFIER||||ASXL1||CODING|NM_015338.5|2|)	GT:CLCAD2:DP	1/1:0,412:412
chr20	31022959	rs6058694	T	C	.	PASS	DP=881;FS=0.000;MQ=60.00;EFF=CUSTOM(MODIFIER|||||ASXL1||||),NON_SYNONYMOUS_CODING(MODERATE|MISSENSE|cTg/cCg|L815P|ASXL1||CODING|NM_015338.5|12|);dbnsfpUniprot_acc=A6NIZ6,Q8IXJ9;dbnsfpEnsembl_transcriptid=ENST00000358956,ENST00000375687,ENST00000421155,ENST00000412498,ENST00000306058;dbnsfpPolyphen2_HVAR_score=0.0,0.0;dbnsfpSIFT_score=0.760000	GT:CLCAD2:DP	1/1:0,748:757
chr20	31024274	rs4911231	T	C	.	PASS	DP=994;FS=0.000;MQ=59.99;EFF=CUSTOM(MODIFIER|||||ASXL1||||),SYNONYMOUS_CODING(LOW|SILENT|agT/agC|S1253|ASXL1||CODING|NM_015338.5|12|)	GT:CLCAD2:DP	1/1:0,956:960
chr20	31025163	rs2295764	A	G	.	PASS	DP=728;FS=0.000;MQ=60.00;EFF=CUSTOM(MODIFIER|||||ASXL1||||),UTR_3_PRIME(MODIFIER||||ASXL1||CODING|NM_015338.5|12|)	GT:CLCAD2:DP	1/1:0,668:669
chr20	31025231	rs2295763	T	C	.	PASS	DP=735;FS=0.000;MQ=60.00;EFF=CUSTOM(MODIFIER|||||ASXL1||||),UTR_3_PRIME(MODIFIER||||ASXL1||CODING|NM_015338.5|12|)	GT:CLCAD2:DP	1/1:0,667:668
chr20	36022539	rs6018257	T	C	.	PASS	DP=998;FS=2.368;MQ=60.00;OND=1.002e-03;ReadPosRankSum=1.001;EFF=CUSTOM(MODIFIER|||||SRC||||),INTRON(MODIFIER||||SRC||CODING|NM_198291.1|6|)	GT:CLCAD2:DP	0/1:220,473:694
chr20	36030939	rs1885257	G	C	.	PASS	DP=508;FS=0.000;MQ=60.00;EFF=CUSTOM(MODIFIER|||||SRC||||),SYNONYMOUS_CODING(LOW|SILENT|gcG/gcC|A406|SRC||CODING|NM_198291.1|12|)	GT:CLCAD2:DP	1/1:0,247:247
chr20	36031097	rs2145792	A	G	.	FS_MORE_THAN_60	DP=999;FS=467.002;MQ=60.00;ReadPosRankSum=-21.387;EFF=CUSTOM(MODIFIER|||||SRC||||),INTRON(MODIFIER||||SRC||CODING|NM_198291.1|12|)	GT:CLCAD2:DP	0/1:673,615:1288
chr20	57415110	rs1800900	A	G	.	PASS	DP=50;FS=0.000;MQ=60.00;OND=0.020;EFF=CUSTOM(MODIFIER|||||GNAS||||),INTRAGENIC(MODIFIER||||GNAS||CODING|||),INTRON(MODIFIER||||GNAS-AS1||NON_CODING|NR_002785.2|4|)	GT:CLCAD2:DP	1/1:0,25:25
chr20	57478807	rs7121	C	T	.	PASS	DP=500;FS=9.429;MQ=60.00;OND=6.000e-03;ReadPosRankSum=1.391;EFF=CUSTOM(MODIFIER|||||GNAS||||),SYNONYMOUS_CODING(LOW|SILENT|atC/atT|I774|GNAS||CODING|NM_080425.2|5|);dbnsfpEnsembl_transcriptid=ENST00000450130	GT:CLCAD2:DP	1/1:0,521:525
chr22	24145675	rs5751738	G	C	.	PASS	DP=40;FS=0.000;MQ=60.00;OND=0.400;ReadPosRankSum=0.787;EFF=CUSTOM(MODIFIER|||||SMARCB1||||),INTRON(MODIFIER||||SMARCB1||CODING|NM_003073.3|5|)	GT:CLCAD2:DP	1/1:0,12:20
chr22	24167657	rs5844569	G	GAA	.	HOMOPOLYMER	DP=749;IndelType=INS.NOVEL_3.;MQ=60.00;EFF=CUSTOM(MODIFIER|||||SMARCB1||||),INTRON(MODIFIER||||SMARCB1||CODING|NM_003073.3|7|)	GT:CLCAD2:DP	0/1:509,489:998
chr22	24176287	rs5030613;COSM1090	G	A	.	PASS	DP=703;FS=0.000;MQ=57.22;ReadPosRankSum=4.897;EFF=CUSTOM(MODIFIER|||||SMARCB1||||),DOWNSTREAM(MODIFIER||||DERL3||CODING|NM_001135751.1||),INTRON(MODIFIER||||SMARCB1||CODING|NM_003073.3|8|);GENE=SMARCB1;STRAND=+;CDS=c.1119-41G>A;AA=p.?;CNT=3	GT:CLCAD2:DP	0/1:172,173:345
chr22	29084052	rs17880159	G	A	.	PUTATIVE_FP	DP=350;FS=0.000;MQ=59.24;ReadPosRankSum=0.547;EFF=CUSTOM(MODIFIER|||||CHEK2||||),INTRON(MODIFIER||||CHEK2||CODING|NM_001005735.1|15|)	GT:CLCAD2:DP	0/1:164,10:174
chr22	29091676	.	C	A	.	PUTATIVE_FP	DP=998;FS=0.000;MQ=48.16;OND=2.004e-03;ReadPosRankSum=1.091;EFF=CUSTOM(MODIFIER|||||CHEK2||||),INTRON(MODIFIER||||CHEK2||CODING|NM_001005735.1|12|)	GT:CLCAD2:DP	0/1:598,378:978
chr22	29091700	.	G	A	.	PASS	DP=998;FS=1.986;MQ=48.13;ReadPosRankSum=-1.762;EFF=CUSTOM(MODIFIER|||||CHEK2||||),SYNONYMOUS_CODING(LOW|SILENT|atC/atT|I462|CHEK2||CODING|NM_001005735.1|12|);dbnsfpEnsembl_transcriptid=ENST00000434810	GT:CLCAD2:DP	0/1:854,124:979
chr22	29130347	rs3841692	G	GT	.	HOMOPOLYMER	DP=523;IndelType=INS.NOVEL_2.;MQ=60.00;EFF=CUSTOM(MODIFIER|||||CHEK2||||),INTRON(MODIFIER||||CHEK2||CODING|NM_001005735.1|2|)	GT:CLCAD2:DP	0/1:196,78:274
chr22	30051705	.	CT	C	.	PUTATIVE_FP;HOMOPOLYMER	DP=582;IndelType=DEL.NOVEL_2.;MQ=60.00;EFF=CUSTOM(MODIFIER|||||NF2||||),INTRON(MODIFIER||||NF2||CODING|NM_000268.3|6|)	GT:CLCAD2:DP	1/.:0,82:298
chr22	41513744	.	C	T	.	PASS	DP=560;FS=0.588;MQ=60.00;ReadPosRankSum=6.713;EFF=CUSTOM(MODIFIER|||||EP300||||),SYNONYMOUS_CODING(LOW|SILENT|ggC/ggT|G216|EP300||CODING|NM_001429.3|2|)	GT:CLCAD2:DP	0/1:435,23:458
chr22	41513774	rs147244947	C	G	.	PASS	DP=996;FS=1.339;MQ=60.00;ReadPosRankSum=-8.603;EFF=CUSTOM(MODIFIER|||||EP300||||),SYNONYMOUS_CODING(LOW|SILENT|ggC/ggG|G226|EP300||CODING|NM_001429.3|2|)	GT:CLCAD2:DP	0/1:495,214:709
chr22	41527414	.	T	G	.	PUTATIVE_FP	DP=997;FS=3.775;MQ=60.00;ReadPosRankSum=25.541;EFF=CUSTOM(MODIFIER|||||EP300||||),SYNONYMOUS_CODING(LOW|SILENT|gtT/gtG|V435|EP300||CODING|NM_001429.3|6|)	GT:CLCAD2:DP	0/1:343,658:1002
chr22	41568480	rs2076577;COSN166760	T	C	.	PASS	DP=434;FS=0.000;MQ=60.00;EFF=CUSTOM(MODIFIER|||||EP300||||),INTRON(MODIFIER||||EP300||CODING|NM_001429.3|27|);GENE=EP300;STRAND=+	GT:CLCAD2:DP	1/1:0,217:217
chr22	41569609	rs2076578	C	T	.	PASS	DP=1000;FS=1.705;MQ=60.00;OND=5.000e-03;ReadPosRankSum=-0.688;EFF=CUSTOM(MODIFIER|||||EP300||||),INTRON(MODIFIER||||EP300||CODING|NM_001429.3|28|)	GT:CLCAD2:DP	1/1:0,600:603
chrX	1317599	.	T	TAC	.	PASS	DP=388;IndelType=INS.NOVEL_3.;MQ=60.91;EFF=CUSTOM(MODIFIER|||||CRLF2||||),INTRON(MODIFIER||||CRLF2||NON_CODING|NM_022148.2|4|)	GT:CLCAD2:DP	0/1:117,71:190
chrX	39930433	.	GA	G	.	PUTATIVE_FP;HOMOPOLYMER	DP=476;IndelType=DEL.NOVEL_2.;MQ=60.02;EFF=CUSTOM(MODIFIER|||||BCOR||||),INTRON(MODIFIER||||BCOR||CODING|NM_001123385.1|5|)	GT:CLCAD2:DP	1/.:0,60:239
chrX	39932907	rs6520618	T	C	.	PASS	DP=274;FS=0.000;MQ=60.00;EFF=CUSTOM(MODIFIER|||||BCOR||||),SYNONYMOUS_CODING(LOW|SILENT|gcA/gcG|A564|BCOR||CODING|NM_001123385.1|4|)	GT:CLCAD2:DP	1/1:0,135:135
chrX	39933339	rs5917933	A	G	.	PASS	DP=602;FS=0.000;MQ=60.00;OND=1.661e-03;EFF=CUSTOM(MODIFIER|||||BCOR||||),SYNONYMOUS_CODING(LOW|SILENT|gaT/gaC|D420|BCOR||CODING|NM_001123385.1|4|)	GT:CLCAD2:DP	1/1:0,303:303
chrX	39934488	rs6610384	C	T	.	PASS	DP=660;FS=0.000;MQ=60.00;OND=1.515e-03;ReadPosRankSum=-0.971;EFF=CUSTOM(MODIFIER|||||BCOR||||),INTRON(MODIFIER||||BCOR||CODING|NM_001123385.1|3|)	GT:CLCAD2:DP	1/1:0,353:354
chrX	70349727	rs149395528	C	G	.	PASS	DP=380;FS=0.000;MQ=60.00;EFF=CUSTOM(MODIFIER|||||MED12||||),INTRON(MODIFIER||||MED12||CODING|NM_005120.2|27|)	GT:CLCAD2:DP	1/1:0,193:193
chrX	70352617	.	C	CCTCTTCTCTTCTCTT	.	PASS	DP=271;IndelType=INS.NOVEL_10orMore.;MQ=64.95;EFF=CUSTOM(MODIFIER|||||MED12||||),INTRON(MODIFIER||||MED12||CODING|NM_005120.2|31|)	GT:CLCAD2:DP	1/1:0,120:129
chrX	76937963	rs3088074	G	C	.	PASS	DP=529;FS=0.000;MQ=60.00;OND=3.781e-03;ReadPosRankSum=-1.115;EFF=CUSTOM(MODIFIER|||||ATRX||||),NON_SYNONYMOUS_CODING(MODERATE|MISSENSE|Cag/Gag|Q929E|ATRX||CODING|NM_000489.3|9|);dbnsfpUniprot_acc=P46100-6,P46100-4,P46100;dbnsfpEnsembl_transcriptid=ENST00000373344,ENST00000395603,ENST00000400862;dbnsfpPolyphen2_HVAR_score=0.0,0.0,0.0;dbnsfpSIFT_score=1.000000	GT:CLCAD2:DP	1/1:0,275:276
chrX	132838305	rs374169314;COSM1625536	GA	G	.	PUTATIVE_FP;HOMOPOLYMER	DP=998;IndelType=DEL.NOVEL_2.;MQ=59.98;EFF=CUSTOM(MODIFIER|||||GPC3||||),INTRON(MODIFIER||||GPC3||CODING|NM_001164617.1|3|);GENE=GPC3_ENST00000394299;STRAND=-;CDS=c.1033-5delt;AA=p.?;CNT=3	GT:CLCAD2:DP	1/.:0,139:536
chrX	132888207	rs370737647	TA	T	.	PUTATIVE_FP;HOMOPOLYMER	DP=317;IndelType=DEL.NOVEL_2.;MQ=60.03;EFF=CUSTOM(MODIFIER|||||GPC3||||),INTRON(MODIFIER||||GPC3||CODING|NM_001164617.1|2|)	GT:CLCAD2:DP	1/.:0,41:159
