# Supplementary material for: Comprehensive validation of liquid-based cytology specimens for next-generation sequencing in cancer genome analysis
Source: PLoS One. 2019 Jun 14;14(6):e0217724. doi: 10.1371/journal.pone.0217724 (PMC6568385; doi:10.1371/journal.pone.0217724)
Supplement: S2 File — (ZIP) [file pone.0217724.s002.zip › Cell NGS data190524/generead160/Qiagen/CR3M-Capan1-QG1_S3_L001_R_001.fastq.variants.xls]

## Sheet: summary
RWGYCSSY-F	sample ID
5998764	Total reads
5998764	Reads >= 45 bp
0	Reads Dropped for Downsampling
96.3	% Reads >= 45 bp aligned to the target region and control amplicons
0.4	% Reads >= 45 bp aligned to the control amplicons
743452	Bases in target region
726	Median read depth in target region
854	Mean read depth in target region
91	% of bases covered at >= 10% of median
86	% of bases covered at >= 20% of median
90	% of bases covered at >= 10% of mean
84	% of bases covered at >= 20% of mean
97	% of bases covered at >= 10x
95	% of bases covered at >= 30x
89	% of bases covered at >= 100x
96	% of bases callable according to GATK CallableLoci Walker
2.38	Ti / Tv ratio of SNPs called
0.31	fraction of C->T and G->A variants
404	SNPs / MNPs
80	Insertions / Deletions
0	CNVs
397	High confidence variants (variants that pass all filters)
13	Lower confidence variants (variants that fail some filters)
74	Putative false-positive calls
436	Variants in dbSNP or COSMIC
0	Variants with annotated clinical significance in Clinvar
88055	dbSNP & Cosmic records at callable loci
3496	dbSNP & Cosmic records at non-callable loci
7710	Clinvar records at callable loci
180	Clinvar records at non-callable loci

## Sheet: high-confidence variants
Chrom	Pos GRCh37	dbSNP ID	COSMIC ID	Ref	Variant	Gene Name	Variant Type	Transcript ID	Codon Change	AA Change	Filtered Coverage	Allele Coverage	Allele Frequency	Variant Frequency	P-Value	snpEff Effect	snpEff Impact	Filter	SIFT Score	Interpro Domain	UniProt	PolyPhen Score	COSMIC Sample Count	Somatic Mutation Assay	Variant Clinical Significance
chr1	11187893	rs1770344		T	C	MTOR	SNP	NM_004958.3			463	T=0 C=463	T=0.0 C=1.0	1	1e-05	INTRON	MODIFIER	PASS							N/A
chr1	11190646	rs2275527		G	A	MTOR	SNP	NM_004958.3	c.5553C>T	p.S1851	744	G=383 A=359	G=0.515 A=0.483	0.483	1e-05	SYNONYMOUS_CODING	LOW	PASS							N/A
chr1	11205058	rs1057079		C	T	MTOR	SNP	NM_004958.3	c.4731G>A	p.A1577	1432	C=0 T=1429	C=0.0 T=0.998	0.998	1e-05	SYNONYMOUS_CODING	LOW	PASS							N/A
chr1	11288758	rs1064261		G	A	MTOR	SNP	NM_004958.3	c.2997C>T	p.N999	754	G=366 A=387	G=0.485 A=0.513	0.513	1e-05	SYNONYMOUS_CODING	LOW	PASS							N/A
chr1	11319587	rs4845988		A	G	MTOR	SNP	NM_004958.3			551	A=286 G=264	A=0.519 G=0.479	0.479	1e-05	INTRON	MODIFIER	PASS							N/A
chr1	17359676	rs1022580		C	A	SDHB	SNP	NM_003000.2			250	C=0 A=249	C=0.0 A=0.996	0.996	1e-05	INTRON	MODIFIER	PASS							N/A
chr1	17380497	rs2746462		G	T	SDHB	SNP	NM_003000.2	c.18C>A	p.A6	355	G=0 T=349	G=0.0 T=0.983	0.983	1e-05	SYNONYMOUS_CODING	LOW	PASS							N/A
chr1	27057928			C	T	ARID1A	SNP	NM_006015.4	c.1636C>T	p.Q546*	267	C=133 T=133	C=0.498 T=0.498	0.498	1e-05	STOP_GAINED	HIGH	PASS	0.94						N/A
chr1	45796269	rs3219493		G	C	MUTYH	SNP	NM_001128425.1			486	G=235 C=250	G=0.484 C=0.514	0.514	1e-05	INTRON	MODIFIER	PASS							N/A
chr1	45797505	rs3219489		C	G	MUTYH	SNP	NM_001128425.1	c.1014G>C	p.Q338H	269	C=132 G=136	C=0.491 G=0.506	0.506	1e-05	NON_SYNONYMOUS_CODING	MODERATE	PASS	0.14		E5KP25,E5KP26,Q9UIF7-2,Q9UIF7,E5KP27,D3DPZ6,E5KP28	0.086,0.124,0.18,0.124,0.087,0.124,0.06			N/A
chr1	45798555	rs3219487		T	C	MUTYH	SNP	NM_001128425.1			38	T=21 C=17	T=0.553 C=0.447	0.447	1e-05	INTRON	MODIFIER	PASS							N/A
chr1	65305522	rs2274943		G	A	JAK1	SNP	NM_002227.2			509	G=0 A=505	G=0.0 A=0.992	0.992	1e-05	INTRON	MODIFIER	PASS							N/A
chr1	65310489	rs2230588		T	C	JAK1	SNP	NM_002227.2	c.2199A>G	p.P733	840	T=0 C=840	T=0.0 C=1.0	1	1e-05	SYNONYMOUS_CODING	LOW	PASS							N/A
chr1	65321388	rs310229		G	A	JAK1	SNP	NM_002227.2			333	G=0 A=332	G=0.0 A=0.997	0.997	1e-05	INTRON	MODIFIER	PASS							N/A
chr1	65325970	rs310224		C	T	JAK1	SNP	NM_002227.2			695	C=0 T=690	C=0.0 T=0.993	0.993	1e-05	INTRON	MODIFIER	PASS							N/A
chr1	65330682	rs2256298		G	A	JAK1	SNP	NM_002227.2			322	G=0 A=319	G=0.0 A=0.991	0.991	1e-05	INTRON	MODIFIER	PASS							N/A
chr1	78430689	rs11409017		A	AG	FUBP1	INS	NM_003902.3			653	A=0 AG=645	A=0.0 AG=0.988	0.988	1e-05	INTRON	MODIFIER	PASS							N/A
chr1	118165577	rs865443		C	G	FAM46C	SNP	NM_017709.3	c.87C>G	p.L29	734	C=438 G=296	C=0.597 G=0.403	0.403	1e-05	SYNONYMOUS_CODING	LOW	PASS							N/A
chr1	118165691	rs1630312		C	G	FAM46C	SNP	NM_017709.3	c.201C>G	p.H67Q	57	C=33 G=24	C=0.579 G=0.421	0.421	1e-05	NON_SYNONYMOUS_CODING	MODERATE	PASS	0.15	Domain_of_unknown_function_DUF1693_(1),	Q5VWP2	0.001			N/A
chr1	118165973	rs1627787		C	T	FAM46C	SNP	NM_017709.3	c.483C>T	p.N161	412	C=211 T=201	C=0.512 T=0.488	0.488	1e-05	SYNONYMOUS_CODING	LOW	PASS							N/A
chr1	120468425	rs17024525		G	A	NOTCH2	SNP	NM_024408.3	c.4014C>T	p.S1338	251	G=118 A=133	G=0.47 A=0.53	0.53	1e-05	SYNONYMOUS_CODING	LOW	PASS							N/A
chr1	120471712	rs75423398		C	T	NOTCH2	SNP	NM_024408.3	c.3779G>A	p.R1260H	1587	C=818 T=767	C=0.515 T=0.483	0.483	1e-05	NON_SYNONYMOUS_CODING	MODERATE	PASS	0.23	EGF_(1),EGF-like_region,_conserved_site_(2),EGF-like_calcium-binding_(1),Epidermal_growth_factor-like,_type_3_(1),	Q04721	0.146			N/A
chr1	120478285	rs5025718		T	C	NOTCH2	SNP	NM_024408.3			56	T=0 C=56	T=0.0 C=1.0	1	1e-05	INTRON	MODIFIER	PASS							N/A
chr1	162681151	rs4559477		T	G	DDR2	SNP	NM_006182.2			352	T=169 G=183	T=0.48 G=0.52	0.52	1e-05	INTRON	MODIFIER	PASS							N/A
chr1	162722846	rs1632311		C	G	DDR2	SNP	NM_006182.2			323	C=0 G=322	C=0.0 G=0.997	0.997	1e-05	INTRON	MODIFIER	PASS							N/A
chr1	162737116	rs2298258		C	G	DDR2	SNP	NM_006182.2	c.1260C>G	p.L420	709	C=367 G=342	C=0.518 G=0.482	0.482	1e-05	SYNONYMOUS_CODING	LOW	PASS	0						N/A
chr1	162740327	rs1780003		T	C	DDR2	SNP	NM_006182.2			464	T=0 C=464	T=0.0 C=1.0	1	1e-05	INTRON	MODIFIER	PASS							N/A
chr1	162741794	rs3738807		C	T	DDR2	SNP	NM_006182.2			483	C=235 T=248	C=0.487 T=0.513	0.513	1e-05	INTRON	MODIFIER	PASS							N/A
chr1	162743418	rs1355287		G	T	DDR2	SNP	NM_006182.2			518	G=0 T=517	G=0.0 T=0.998	0.998	1e-05	INTRON	MODIFIER	PASS							N/A
chr1	193219882	rs200166430		C	G	CDC73	SNP	NM_024529.4			334	C=121 G=213	C=0.362 G=0.638	0.638	1e-05	UTR_3_PRIME	MODIFIER	PASS							N/A
chr1	226253316	rs1849032		G	T	H3F3A	SNP	NM_002107.4			117	G=0 T=117	G=0.0 T=1.0	1	1e-05	INTRON	MODIFIER	PASS							N/A
chr1	241663902	rs370495955		TGA	T	FH	DEL	NM_000143.3			56	TGA=40 T=16	TGA=0.714 T=0.286	0.286	1e-05	INTRON	MODIFIER	PASS							N/A
chr2	25466888	rs2289093		G	T	DNMT3A	SNP	NM_022552.4			325	G=158 T=166	G=0.486 T=0.511	0.511	1e-05	INTRON	MODIFIER	PASS							N/A
chr2	25469502	rs2276598		C	T	DNMT3A	SNP	NM_022552.4	c.1266G>A	p.L422	254	C=122 T=132	C=0.48 T=0.52	0.52	1e-05	SYNONYMOUS_CODING	LOW	PASS							N/A
chr2	25469913	rs2276599		C	T	DNMT3A	SNP	NM_022552.4			473	C=223 T=250	C=0.471 T=0.529	0.529	1e-05	INTRON	MODIFIER	PASS							N/A
chr2	29416366	rs1881421		G	C	ALK	SNP	NM_004304.4	c.4587C>G	p.D1529E	916	G=460 C=455	G=0.502 C=0.497	0.497	1e-05	NON_SYNONYMOUS_CODING	MODERATE	PASS	1		Q9UM73	0			N/A
chr2	29416481	rs1881420	COSM1130802	T	C	ALK	SNP	NM_004304.4	c.4472A>G	p.K1491R	89	T=47 C=42	T=0.528 C=0.472	0.472	1e-05	NON_SYNONYMOUS_CODING	MODERATE	PASS	0.38		Q9UM73	0.003	1	COSM1130802	N/A
chr2	29416572	rs1670283		T	C	ALK	SNP	NM_004304.4	c.4381A>G	p.I1461V	90	T=0 C=89	T=0.0 C=0.989	0.989	1e-05	NON_SYNONYMOUS_CODING	MODERATE	PASS			Q9UM73	0			N/A
chr2	29419591	rs1670284		G	T	ALK	SNP	NM_004304.4			721	G=363 T=358	G=0.503 T=0.497	0.497	1e-05	INTRON	MODIFIER	PASS							N/A
chr2	29432625	rs3738868		C	A	ALK	SNP	NM_004304.4			419	C=203 A=216	C=0.484 A=0.516	0.516	1e-05	INTRON	MODIFIER	PASS							N/A
chr2	29432776	rs3738867		T	C	ALK	SNP	NM_004304.4			395	T=192 C=203	T=0.486 C=0.514	0.514	1e-05	INTRON	MODIFIER	PASS							N/A
chr2	29445458	rs3795850		G	T	ALK	SNP	NM_004304.4	c.3375C>A	p.G1125	322	G=139 T=183	G=0.432 T=0.568	0.568	1e-05	SYNONYMOUS_CODING	LOW	PASS							N/A
chr2	29446184	rs2276550		C	G	ALK	SNP	NM_004304.4			339	C=166 G=172	C=0.49 G=0.507	0.507	1e-05	INTRON	MODIFIER	PASS							N/A
chr2	29498210	rs4589708		A	G	ALK	SNP	NM_004304.4			238	A=0 G=238	A=0.0 G=1.0	1	1e-05	INTRON	MODIFIER	PASS							N/A
chr2	29543663	rs2293564		T	C	ALK	SNP	NM_004304.4	c.1500A>G	p.Q500	733	T=0 C=732	T=0.0 C=0.999	0.999	1e-05	SYNONYMOUS_CODING	LOW	PASS							N/A
chr2	29551161	rs62130643		G	A	ALK	SNP	NM_004304.4			589	G=309 A=280	G=0.525 A=0.475	0.475	1e-05	INTRON	MODIFIER	PASS							N/A
chr2	29606662			G	A	ALK	SNP	NM_004304.4	c.1218C>T	p.Y406	78	G=39 A=39	G=0.5 A=0.5	0.5	1e-05	SYNONYMOUS_CODING	LOW	PASS							N/A
chr2	29940529	rs2246745		A	T	ALK	SNP	NM_004304.4	c.702T>A	p.P234	575	A=0 T=575	A=0.0 T=1.0	1	1e-05	SYNONYMOUS_CODING	LOW	PASS							N/A
chr2	39494469	rs10865149		C	G	MAP4K3	SNP	NM_003618.3			22	C=0 G=22	C=0.0 G=1.0	1	1e-05	INTRON	MODIFIER	PASS							N/A
chr2	39514136	rs3755172		T	C	MAP4K3	SNP	NM_003618.3			133	T=0 C=133	T=0.0 C=1.0	1	1e-05	INTRON	MODIFIER	PASS							N/A
chr2	39526842	rs2111382		A	C	MAP4K3	SNP	NM_003618.3			1224	A=0 C=1223	A=0.0 C=0.999	0.999	1e-05	INTRON	MODIFIER	PASS							N/A
chr2	39564620	rs1125839		C	A	MAP4K3	SNP	NM_003618.3			569	C=0 A=566	C=0.0 A=0.995	0.995	1e-05	INTRON	MODIFIER	PASS							N/A
chr2	39583446	rs8545		A	G	MAP4K3	SNP	NM_003618.3	c.189T>C	p.I63	363	A=0 G=363	A=0.0 G=1.0	1	1e-05	SYNONYMOUS_CODING	LOW	PASS							N/A
chr2	47601106	rs1126497		T	C	EPCAM	SNP	NM_002354.2	c.344T>C	p.M115T	498	T=0 C=497	T=0.0 C=0.998	0.998	1e-05	NON_SYNONYMOUS_CODING	MODERATE	PASS	1	Thyroglobulin_type-1_(6),	P16422,B5MCA4	0.0,0.0			N/A
chr2	47606933			C	A	EPCAM	SNP	NM_002354.2	c.683C>A	p.S228Y	203	C=101 A=102	C=0.498 A=0.502	0.502	1e-05	NON_SYNONYMOUS_CODING	MODERATE	PASS	0.04		P16422,B5MCA4	0.862,0.862			N/A
chr2	47693959	rs3732183		G	A	MSH2	SNP	NM_000251.2			384	G=0 A=382	G=0.0 A=0.995	0.995	1e-05	INTRON	MODIFIER	PASS							N/A
chr2	48030838	rs2020911		A	T	MSH6	SNP	NM_000179.2			555	A=280 T=275	A=0.505 T=0.495	0.495	1e-05	INTRON	MODIFIER	PASS							N/A
chr2	48032874	rs3136358 rs2234731		ACTAT	A	MSH6	DEL	NM_000179.2			450	ACTAT=222 A=225	ACTAT=0.493 A=0.5	0.5	1e-05	INTRON	MODIFIER	PASS							N/A
chr2	48032937	rs3136359		T	C	MSH6	SNP	NM_000179.2			439	T=216 C=223	T=0.492 C=0.508	0.508	1e-05	INTRON	MODIFIER	PASS							N/A
chr2	48040904	rs77079615		G	GA	FBXO11	INS	NM_001190274.1			515	G=0 GA=508	G=0.0 GA=0.986	0.986	1e-05	INTRON	MODIFIER	PASS							N/A
chr2	95847040	rs10578519		TGCG	T	ZNF2	DEL	NM_021088.2		p.LR156L	251	TGCG=0 T=249	TGCG=0.0 T=0.992	0.992	1e-05	CODON_DELETION	MODERATE	PASS							N/A
chr2	198257795	rs4685		T	C	SF3B1	SNP	NM_012433.2	c.3657A>G	p.V1219	392	T=185 C=207	T=0.472 C=0.528	0.528	1e-05	SYNONYMOUS_CODING	LOW	PASS							N/A
chr2	198265173	rs788017		T	A	SF3B1	SNP	NM_012433.2			316	T=147 A=169	T=0.465 A=0.535	0.535	1e-05	INTRON	MODIFIER	PASS							N/A
chr2	198265526	rs788018		A	G	SF3B1	SNP	NM_012433.2	c.2631T>C	p.G877	427	A=219 G=207	A=0.513 G=0.485	0.485	1e-05	SYNONYMOUS_CODING	LOW	PASS							N/A
chr2	198283305	rs788023	COSM1129389	T	C	SF3B1	SNP	NM_012433.2	c.423A>G	p.K141	436	T=220 C=215	T=0.505 C=0.493	0.493	1e-05	SYNONYMOUS_CODING	LOW	PASS					1	COSM1129389	N/A
chr2	209101905	rs57383668		GA	G	IDH1	DEL	NM_005896.2			1055	GA=0 G=978	GA=0.0 G=0.927	0.927	1e-05	INTRON	MODIFIER	PASS							N/A
chr2	212295875	rs6710946		C	T	ERBB4	SNP	NM_005235.2			448	C=0 T=448	C=0.0 T=1.0	1	1e-05	INTRON	MODIFIER	PASS							N/A
chr3	14197987	rs2958057		A	T	XPC	SNP	NM_004628.4	c.1881T>A	p.A627	646	A=0 T=641	A=0.0 T=0.992	0.992	1e-05	SYNONYMOUS_CODING	LOW	PASS							N/A
chr3	41274764	rs2691680		C	A	CTNNB1	SNP	NM_001098210.1			411	C=0 A=409	C=0.0 A=0.995	0.995	1e-05	INTRON	MODIFIER	PASS							N/A
chr3	47125385	rs4082155	COSM149376	G	A	SETD2	SNP	NM_014159.6	c.5885C>T	p.P1962L	446	G=0 A=445	G=0.0 A=0.998	0.998	1e-05	NON_SYNONYMOUS_CODING	MODERATE	PASS	0.6		F2Z317,Q9BYW2	0.002,0.001	1	COSM149376	N/A
chr3	47162661	rs6767907		A	G	SETD2	SNP	NM_014159.6	c.3465T>C	p.N1155	290	A=0 G=290	A=0.0 G=1.0	1	1e-05	SYNONYMOUS_CODING	LOW	PASS							N/A
chr3	52584526			C	T	PBRM1	SNP	NM_018313.4	c.4487G>A	p.R1496Q	866	C=814 T=51	C=0.94 T=0.059	0.059	1e-05	NON_SYNONYMOUS_CODING	MODERATE	PASS	0.09		Q86U86-9,Q86U86-4,Q86U86-2,Q86U86-8,Q86U86-7,Q86U86,Q86U86-3,Q86U86-5	0.986,0.986,0.986,0.986,0.99,0.968,0.986,0.986			N/A
chr3	105422844	rs2305037		C	T	CBLB	SNP	NM_170662.3	c.1581G>A	p.T527	258	C=0 T=258	C=0.0 T=1.0	1	1e-05	SYNONYMOUS_CODING	LOW	PASS							N/A
chr3	105423088	rs1548056		T	C	CBLB	SNP	NM_170662.3			174	T=0 C=174	T=0.0 C=1.0	1	1e-05	INTRON	MODIFIER	PASS							N/A
chr3	105453034	rs6768096		A	G	CBLB	SNP	NM_170662.3			278	A=0 G=278	A=0.0 G=1.0	1	1e-05	INTRON	MODIFIER	PASS							N/A
chr3	128204951	rs2335052	COSM445531	C	T	GATA2	SNP	NM_032638.4	c.490G>A	p.A164T	148	C=82 T=66	C=0.554 T=0.446	0.446	1e-05	NON_SYNONYMOUS_CODING	MODERATE	PASS	0.41		P23769-2,P23769	0.025,0.002	2	COSM445531	N/A
chr3	187447032	rs1056932		G	A	BCL6	SNP	NM_001706.4	c.1161C>T	p.N387	307	G=0 A=306	G=0.0 A=0.997	0.997	1e-05	SYNONYMOUS_CODING	LOW	PASS							N/A
chr4	1807894	rs7688609		G	A	FGFR3	SNP	NM_001163213.1	c.1959G>A	p.T653	56	G=0 A=54	G=0.0 A=0.964	0.964	1e-05	SYNONYMOUS_CODING	LOW	PASS							N/A
chr4	55141055	rs1873778	COSM1430082	A	G	PDGFRA	SNP	NM_006206.4	c.1701A>G	p.P567	285	A=0 G=284	A=0.0 G=0.996	0.996	1e-05	SYNONYMOUS_CODING	LOW	PASS					1	COSM1430082	N/A
chr4	55144669			G	A	PDGFRA	SNP	NM_006206.4	c.2143G>A	p.E715K	481	G=242 A=239	G=0.503 A=0.497	0.497	1e-05	NON_SYNONYMOUS_CODING	MODERATE	PASS	0.53	Serine-threonine/tyrosine-protein_kinase_(1),Protein_kinase-like_domain_(1),Tyrosine-protein_kinase,_catalytic_domain_(1),Protein_kinase,_catalytic_domain_(1),	P16234-3,P16234	0.104,0.043			N/A
chr4	55151711	rs2412559		C	A	PDGFRA	SNP	NM_006206.4			1024	C=0 A=1022	C=0.0 A=0.998	0.998	1e-05	INTRON	MODIFIER	PASS							N/A
chr4	55153837	rs7695657		A	G	PDGFRA	SNP	NM_006206.4			742	A=0 G=740	A=0.0 G=0.997	0.997	1e-05	INTRON	MODIFIER	PASS							N/A
chr4	55156400	rs2276948		A	G	PDGFRA	SNP	NM_006206.4			398	A=0 G=398	A=0.0 G=1.0	1	1e-05	INTRON	MODIFIER	PASS							N/A
chr4	55161254	rs3733540		C	T	PDGFRA	SNP	NM_006206.4			455	C=0 T=453	C=0.0 T=0.996	0.996	1e-05	INTRON	MODIFIER	PASS							N/A
chr4	55161391	rs7685117		T	C	PDGFRA	SNP	NM_006206.4	c.3222T>C	p.D1074	419	T=0 C=417	T=0.0 C=0.995	0.995	1e-05	SYNONYMOUS_CODING	LOW	PASS							N/A
chr4	55161517	rs7680422		A	G	PDGFRA	SNP	NM_006206.4			439	A=0 G=439	A=0.0 G=1.0	1	1e-05	UTR_3_PRIME	MODIFIER	PASS							N/A
chr4	55599436	rs1008658		T	C	KIT	SNP	NM_000222.2			654	T=0 C=654	T=0.0 C=1.0	1	1e-05	INTRON	MODIFIER	PASS							N/A
chr4	55946081	rs4421048		A	G	KDR	SNP	NM_002253.2			962	A=0 G=962	A=0.0 G=1.0	1	1e-05	UTR_3_PRIME	MODIFIER	PASS							N/A
chr4	55948108	rs2412617		A	G	KDR	SNP	NM_002253.2			217	A=0 G=217	A=0.0 G=1.0	1	1e-05	INTRON	MODIFIER	PASS							N/A
chr4	55955232	rs1531289		T	C	KDR	SNP	NM_002253.2			337	T=0 C=335	T=0.0 C=0.994	0.994	1e-05	INTRON	MODIFIER	PASS							N/A
chr4	55962545	rs3214870		T	TG	KDR	INS	NM_002253.2			44	T=0 TG=44	T=0.0 TG=1.0	1	1e-05	INTRON	MODIFIER	PASS							N/A
chr4	55979558	rs2305948	COSM1131107	C	T	KDR	SNP	NM_002253.2	c.889G>A	p.V297I	1052	C=482 T=570	C=0.458 T=0.542	0.542	1e-05	NON_SYNONYMOUS_CODING	MODERATE	PASS	0.09	Immunoglobulin_subtype_(1),Immunoglobulin_V-set_(1),Immunoglobulin-like_(1),Immunoglobulin-like_fold_(1),	P35968-2,P35968	0.988,0.999	1	COSM1131107	N/A
chr4	55980239	rs7692791		C	T	KDR	SNP	NM_002253.2			552	C=0 T=547	C=0.0 T=0.991	0.991	1e-05	INTRON	MODIFIER	PASS							N/A
chr4	55980456	rs2305949		C	T	KDR	SNP	NM_002253.2			309	C=164 T=145	C=0.531 T=0.469	0.469	1e-05	INTRON	MODIFIER	PASS							N/A
chr4	153253912			A	AAT	FBXW7	INS	NM_033632.3			180	A=58 AAT=120	A=0.322 AAT=0.667	0.667	1e-05	INTRON	MODIFIER	PASS							N/A
chr4	153271110	rs34708673		A	C	FBXW7	SNP	NM_033632.3			290	A=189 C=101	A=0.652 C=0.348	0.348	1e-05	INTRON	MODIFIER	PASS							N/A
chr5	35857207	rs1353251		C	T	IL7R	SNP	NM_002185.3			912	C=0 T=907	C=0.0 T=0.995	0.995	1e-05	INTRON	MODIFIER	PASS							N/A
chr5	56161787	rs832575		G	A	MAP3K1	SNP	NM_005921.1	c.1284G>A	p.T428	195	G=0 A=194	G=0.0 A=0.995	0.995	1e-05	SYNONYMOUS_CODING	LOW	PASS							N/A
chr5	56177743	rs832582		G	A	MAP3K1	SNP	NM_005921.1	c.2716G>A	p.V906I	52	G=20 A=32	G=0.385 A=0.615	0.615	1e-05	NON_SYNONYMOUS_CODING	MODERATE	PASS	0.78		Q13233	0			N/A
chr5	56177848	rs67794491		TCAA	T	MAP3K1	DEL	NM_005921.1		p.ST941S	619	TCAA=310 T=306	TCAA=0.501 T=0.494	0.494	1e-05	CODON_DELETION	MODERATE	PASS							N/A
chr5	56178217	rs832583		A	C	MAP3K1	SNP	NM_005921.1	c.3190A>C	p.R1064	709	A=332 C=376	A=0.468 C=0.53	0.53	1e-05	SYNONYMOUS_CODING	LOW	PASS							N/A
chr5	56179341	rs16886463		G	A	MAP3K1	SNP	NM_005921.1			431	G=220 A=208	G=0.51 A=0.483	0.483	1e-05	INTRON	MODIFIER	PASS							N/A
chr5	56180480	rs3736430		A	G	MAP3K1	SNP	NM_005921.1			366	A=185 G=181	A=0.505 G=0.495	0.495	1e-05	INTRON	MODIFIER	PASS							N/A
chr5	67522722	rs706713		C	T	PIK3R1	SNP	NM_181523.2	c.219C>T	p.Y73	144	C=0 T=142	C=0.0 T=0.986	0.986	1e-05	SYNONYMOUS_CODING	LOW	PASS							N/A
chr5	67522851	rs706714		A	C	PIK3R1	SNP	NM_181523.2			700	A=0 C=699	A=0.0 C=0.999	0.999	1e-05	INTRON	MODIFIER	PASS							N/A
chr5	67569746	rs171649		G	A	PIK3R1	SNP	NM_181523.2			826	G=0 A=826	G=0.0 A=1.0	1	1e-05	INTRON	MODIFIER	PASS							N/A
chr5	112116729	rs2289485		A	C	APC	SNP	NM_001127510.2			1083	A=551 C=531	A=0.509 C=0.49	0.49	1e-05	INTRON	MODIFIER	PASS							N/A
chr5	112162854	rs2229992	COSM1432175	T	C	APC	SNP	NM_001127510.2	c.1458T>C	p.Y486	627	T=323 C=304	T=0.515 C=0.485	0.485	1e-05	SYNONYMOUS_CODING	LOW	PASS					1	COSM1432175	N/A
chr5	112164561	rs351771		G	A	APC	SNP	NM_001127510.2	c.1635G>A	p.A545	431	G=213 A=218	G=0.494 A=0.506	0.506	1e-05	SYNONYMOUS_CODING	LOW	PASS							N/A
chr5	112175770	rs41115		G	A	APC	SNP	NM_001127510.2	c.4479G>A	p.T1493	105	G=47 A=58	G=0.448 A=0.552	0.552	1e-05	SYNONYMOUS_CODING	LOW	PASS							N/A
chr5	112176325	rs42427		G	A	APC	SNP	NM_001127510.2	c.5034G>A	p.G1678	59	G=30 A=29	G=0.508 A=0.492	0.492	1e-05	SYNONYMOUS_CODING	LOW	PASS							N/A
chr5	112176559	rs866006		T	G	APC	SNP	NM_001127510.2	c.5268T>G	p.S1756	81	T=35 G=46	T=0.432 G=0.568	0.568	1e-05	SYNONYMOUS_CODING	LOW	PASS							N/A
chr5	112176756	rs459552		T	A	APC	SNP	NM_001127510.2	c.5465T>A	p.V1822D	506	T=0 A=503	T=0.0 A=0.994	0.994	1e-05	NON_SYNONYMOUS_CODING	MODERATE	PASS			Q4LE70,P25054	0.0,0.0			N/A
chr5	112177171	rs465899		G	A	APC	SNP	NM_001127510.2	c.5880G>A	p.P1960	443	G=225 A=217	G=0.508 A=0.49	0.49	1e-05	SYNONYMOUS_CODING	LOW	PASS							N/A
chr5	149433596			TG	GA	CSF1R	MNP	NM_005211.3			79	TG=0 GA=78	TG=0.0 GA=0.987	0.987	1e-05	UTR_3_PRIME	MODIFIER	PASS							N/A
chr5	149433857	rs41533349		C	G	CSF1R	SNP	NM_005211.3			263	C=137 G=126	C=0.521 G=0.479	0.479	1e-05	INTRON	MODIFIER	PASS							N/A
chr5	149435759	rs216136	COSN167607	G	A	CSF1R	SNP	NM_005211.3			196	G=88 A=94	G=0.449 A=0.48	0.48	1e-05	INTRON	MODIFIER	PASS						COSN167607	N/A
chr5	149437190	rs216138		C	G	CSF1R	SNP	NM_005211.3			68	C=0 G=68	C=0.0 G=1.0	1	1e-05	INTRON	MODIFIER	PASS							N/A
chr5	149439494	rs3733672		C	A	CSF1R	SNP	NM_005211.3			437	C=215 A=222	C=0.492 A=0.508	0.508	1e-05	INTRON	MODIFIER	PASS							N/A
chr5	149450132	rs10079250		T	C	CSF1R	SNP	NM_005211.3	c.1085A>G	p.H362R	427	T=196 C=231	T=0.459 C=0.541	0.541	1e-05	NON_SYNONYMOUS_CODING	MODERATE	PASS	0.19		B5A955	0.138			N/A
chr5	149456811	rs3829987		G	A	CSF1R	SNP	NM_005211.3			759	G=390 A=369	G=0.514 A=0.486	0.486	1e-05	INTRON	MODIFIER	PASS							N/A
chr5	149459540	rs3842021		G	GT	CSF1R	INS	NM_005211.3			293	G=0 GT=289	G=0.0 GT=0.986	0.986	1e-05	INTRON	MODIFIER	PASS							N/A
chr5	149460343	rs17652007	COSM35672	G	A	CSF1R	SNP	NM_005211.3	c.294C>T	p.H98	306	G=0 A=305	G=0.0 A=0.997	0.997	1e-05	SYNONYMOUS_CODING	LOW	PASS					1	COSM35672	N/A
chr5	149460445	rs56282370		G	A	CSF1R	SNP	NM_005211.3	c.192C>T	p.G64	489	G=267 A=222	G=0.546 A=0.454	0.454	1e-05	SYNONYMOUS_CODING	LOW	PASS							N/A
chr6	26031868	rs2213284		G	A	HIST1H3B	SNP	NM_003537.3			396	G=0 A=396	G=0.0 A=1.0	1	1e-05	UTR_3_PRIME	MODIFIER	PASS							N/A
chr6	35423662	rs4713867		A	C	FANCE	SNP	NM_021922.2	c.387A>C	p.P129	345	A=0 C=344	A=0.0 C=0.997	0.997	1e-05	SYNONYMOUS_CODING	LOW	PASS							N/A
chr6	35425416	rs13214239		A	G	FANCE	SNP	NM_021922.2			227	A=120 G=107	A=0.529 G=0.471	0.471	1e-05	INTRON	MODIFIER	PASS							N/A
chr6	35426132	rs45467798		G	A	FANCE	SNP	NM_021922.2	c.1028G>A	p.R343Q	849	G=412 A=437	G=0.485 A=0.515	0.515	1e-05	NON_SYNONYMOUS_CODING	MODERATE	PASS	1	Fanconi_Anaemia_group_E_protein,_C-terminal_(1),	Q9HB96	0.001			N/A
chr6	35426175	rs3823434		C	T	FANCE	SNP	NM_021922.2	c.1071C>T	p.L357	544	C=261 T=283	C=0.48 T=0.52	0.52	1e-05	SYNONYMOUS_CODING	LOW	PASS							N/A
chr6	106555025	rs1010273		G	A	PRDM1	SNP	NM_001198.3	c.2142G>A	p.P714	321	G=157 A=163	G=0.489 A=0.508	0.508	1e-05	SYNONYMOUS_CODING	LOW	PASS							N/A
chr6	117681436	rs58588396		G	GACAC,GACACAC,GACACACAC	ROS1	INS	NM_002944.2			274	G=29 GACAC=42 GACACAC=122 GACACACAC=71	G=0.106 GACAC=0.153 GACACAC=0.445 GACACACAC=0.259	0.445	1e-05	INTRON	MODIFIER	PASS							N/A
chr6	117686943	rs2243383		A	T	ROS1	SNP	NM_002944.2			110	A=0 T=110	A=0.0 T=1.0	1	1e-05	INTRON	MODIFIER	PASS							N/A
chr6	117714346	rs1535330		C	G	ROS1	SNP	NM_002944.2			296	C=0 G=295	C=0.0 G=0.997	0.997	1e-05	INTRON	MODIFIER	PASS							N/A
chr6	117724462	rs2243379		C	A	ROS1	SNP	NM_002944.2			281	C=0 A=281	C=0.0 A=1.0	1	1e-05	INTRON	MODIFIER	PASS							N/A
chr6	117725578	rs2243378		T	A	ROS1	SNP	NM_002944.2	c.303A>T	p.L101	480	T=0 A=480	T=0.0 A=1.0	1	1e-05	SYNONYMOUS_CODING	LOW	PASS							N/A
chr6	117730819	rs2273601		G	A	ROS1	SNP	NM_002944.2			271	G=0 A=271	G=0.0 A=1.0	1	1e-05	INTRON	MODIFIER	PASS							N/A
chr6	117737390	rs2243		G	A	ROS1	SNP	NM_002944.2			86	G=0 A=86	G=0.0 A=1.0	1	1e-05	INTRON	MODIFIER	PASS							N/A
chr6	138197331	rs661561		A	C	TNFAIP3	SNP	NM_001270508.1			412	A=0 C=411	A=0.0 C=0.998	0.998	1e-05	INTRON	MODIFIER	PASS							N/A
chr6	152201875	rs4986934		T	C	ESR1	SNP	NM_001122740.1	c.729T>C	p.R243	348	T=0 C=348	T=0.0 C=1.0	1	1e-05	SYNONYMOUS_CODING	LOW	PASS							N/A
chr6	152265522	rs1801132		G	C	ESR1	SNP	NM_001122740.1	c.975G>C	p.P325	631	G=196 C=430	G=0.311 C=0.681	0.681	1e-05	SYNONYMOUS_CODING	LOW	PASS							N/A
chr7	2946552	rs6946549		C	A	CARD11	SNP	NM_032415.4			518	C=0 A=516	C=0.0 A=0.996	0.996	1e-05	INTRON	MODIFIER	PASS							N/A
chr7	2954801	rs1182157		T	C	CARD11	SNP	NM_032415.4			365	T=0 C=364	T=0.0 C=0.997	0.997	1e-05	INTRON	MODIFIER	PASS							N/A
chr7	2955097	rs2301920		C	T	CARD11	SNP	NM_032415.4			55	C=0 T=55	C=0.0 T=1.0	1	1e-05	INTRON	MODIFIER	PASS							N/A
chr7	2957005	rs3735124		T	C	CARD11	SNP	NM_032415.4	c.2622A>G	p.P874	441	T=0 C=439	T=0.0 C=0.995	0.995	1e-05	SYNONYMOUS_CODING	LOW	PASS							N/A
chr7	2958298	rs3735125		C	T	CARD11	SNP	NM_032415.4			883	C=0 T=880	C=0.0 T=0.997	0.997	1e-05	INTRON	MODIFIER	PASS							N/A
chr7	2962241	rs3735130		G	A	CARD11	SNP	NM_032415.4			54	G=0 A=53	G=0.0 A=0.981	0.981	1e-05	INTRON	MODIFIER	PASS							N/A
chr7	6026775	rs2228006		T	C	PMS2	SNP	NM_000535.5	c.1621A>G	p.K541E	71	T=41 C=30	T=0.577 C=0.423	0.423	1e-05	NON_SYNONYMOUS_CODING	MODERATE	PASS	1		P54278-3,P54278,C9J167	0.0,0.0,0.0			N/A
chr7	6036980	rs1805319		G	C	PMS2	SNP	NM_000535.5	c.780C>G	p.S260	266	G=135 C=131	G=0.508 C=0.492	0.492	1e-05	SYNONYMOUS_CODING	LOW	PASS							N/A
chr7	6045627	rs10254120		C	T	PMS2	SNP	NM_000535.5	c.59G>A	p.R20Q	308	C=158 T=150	C=0.513 T=0.487	0.487	1e-05	NON_SYNONYMOUS_CODING	MODERATE	PASS	0.33	DNA_mismatch_repair_protein,_N-terminal_(1),ATPase-like,_ATP-binding_domain_(1),	P54278-3,P54278-2,P54278	0.294,0.425,0.164			N/A
chr7	6426941	rs702483		C	T	RAC1	SNP	NM_018890.3			467	C=0 T=464	C=0.0 T=0.994	0.994	1e-05	INTRON	MODIFIER	PASS							N/A
chr7	6426954	rs3729790		G	A	RAC1	SNP	NM_018890.3			465	G=237 A=228	G=0.51 A=0.49	0.49	1e-05	INTRON	MODIFIER	PASS							N/A
chr7	6431690	rs836478		C	T	RAC1	SNP	NM_018890.3			189	C=0 T=189	C=0.0 T=1.0	1	1e-05	INTRON	MODIFIER	PASS							N/A
chr7	6439892	rs138561775		C	G	RAC1	SNP	NM_018890.3			30	C=13 G=17	C=0.433 G=0.567	0.567	1e-05	INTRON	MODIFIER	PASS							N/A
chr7	6441688	rs2303364		T	C	RAC1	SNP	NM_018890.3			1240	T=601 C=636	T=0.485 C=0.513	0.513	1e-05	INTRON	MODIFIER	PASS							N/A
chr7	55214348	rs2072454	COSM42978	C	T	EGFR	SNP	NM_005228.3	c.474C>T	p.N158	345	C=172 T=172	C=0.499 T=0.499	0.499	1e-05	SYNONYMOUS_CODING	LOW	PASS					3	COSM42978	N/A
chr7	55214443	rs7801956		G	A	EGFR	SNP	NM_005228.3			631	G=297 A=332	G=0.471 A=0.526	0.526	1e-05	INTRON	MODIFIER	PASS							N/A
chr7	55219159	rs2075110		C	T	EGFR	SNP	NM_005228.3			698	C=357 T=340	C=0.511 T=0.487	0.487	1e-05	INTRON	MODIFIER	PASS							N/A
chr7	55228053	rs1558544		A	T	EGFR	SNP	NM_005228.3			35	A=0 T=35	A=0.0 T=1.0	1	1e-05	INTRON	MODIFIER	PASS							N/A
chr7	55229255	rs2227983		G	A	EGFR	SNP	NM_005228.3	c.1562G>A	p.R521K	590	G=343 A=246	G=0.581 A=0.417	0.417	1e-05	NON_SYNONYMOUS_CODING	MODERATE	PASS	0.69	Growth_factor,_receptor_(1),	Q504U8,P00533,P00533-3,P00533-4	0.0,0.0,0.001,0.0			N/A
chr7	55238268	rs10228436		G	A	EGFR	SNP	NM_005228.3			578	G=282 A=295	G=0.488 A=0.51	0.51	1e-05	INTRON	MODIFIER	PASS							N/A
chr7	55238874	rs2227984		T	A	EGFR	SNP	NM_005228.3	c.1887T>A	p.T629	208	T=106 A=102	T=0.51 A=0.49	0.49	1e-05	SYNONYMOUS_CODING	LOW	PASS							N/A
chr7	55249159	rs56183713	COSM13400	G	A	EGFR	SNP	NM_005228.3	c.2457G>A	p.V819	609	G=309 A=300	G=0.507 A=0.493	0.493	1e-05	SYNONYMOUS_CODING	LOW	PASS					3	COSM13400	N/A
chr7	55266417	rs1140475		T	C	EGFR	SNP	NM_005228.3	c.2709T>C	p.T903	157	T=0 C=157	T=0.0 C=1.0	1	1e-05	SYNONYMOUS_CODING	LOW	PASS							N/A
chr7	55268916	rs2293347		C	T	EGFR	SNP	NM_005228.3	c.2982C>T	p.D994	796	C=377 T=419	C=0.474 T=0.526	0.526	1e-05	SYNONYMOUS_CODING	LOW	PASS							N/A
chr7	116339736			A	G	MET	SNP	NM_001127500.1	c.598A>G	p.T200A	97	A=48 G=49	A=0.495 G=0.505	0.505	1e-05	NON_SYNONYMOUS_CODING	MODERATE	PASS	0.08	WD40/YVTN_repeat-like-containing_domain_(1),Semaphorin/CD100_antigen_(4),	B5A929,E7EQ94,B5A930,B5A934,B5A936,B5A937,B5A939,B5A941,B5A940,P08581-2,B5A942,P08581,A1L467	0.998,0.934,0.993,0.897,0.934,0.934,0.934,0.934,0.912,0.835,0.934,0.992,0.992			N/A
chr7	116397572	rs13223756		A	G	MET	SNP	NM_001127500.1	c.1944A>G	p.Q648	234	A=0 G=233	A=0.0 G=0.996	0.996	1e-05	SYNONYMOUS_CODING	LOW	PASS							N/A
chr7	116423427	rs201747580		C	T	MET	SNP	NM_001127500.1	c.3756C>T	p.Y1252	1485	C=780 T=705	C=0.525 T=0.475	0.475	1e-05	SYNONYMOUS_CODING	LOW	PASS							N/A
chr7	128845277	rs2075777		G	C	SMO	SNP	NM_005631.4			300	G=192 C=108	G=0.64 C=0.36	0.36	1e-05	INTRON	MODIFIER	PASS							N/A
chr7	128845325	rs2566872		G	A	SMO	SNP	NM_005631.4			292	G=189 A=103	G=0.647 A=0.353	0.353	1e-05	INTRON	MODIFIER	PASS							N/A
chr7	128845702	rs2075778		C	T	SMO	SNP	NM_005631.4			197	C=96 T=101	C=0.487 T=0.513	0.513	1e-05	INTRON	MODIFIER	PASS							N/A
chr7	128846328	rs2228617		G	C	SMO	SNP	NM_005631.4	c.1164G>C	p.G388	461	G=245 C=216	G=0.531 C=0.469	0.469	1e-05	SYNONYMOUS_CODING	LOW	PASS							N/A
chr7	148508833	rs2072407		A	G	EZH2	SNP	NM_004456.4			732	A=377 G=354	A=0.515 G=0.484	0.484	1e-05	INTRON	MODIFIER	PASS							N/A
chr7	148543525	rs10274535		A	G	EZH2	SNP	NM_004456.4			121	A=63 G=58	A=0.521 G=0.479	0.479	1e-05	INTRON	MODIFIER	PASS							N/A
chr8	128753254	rs2070583		A	G	MYC	SNP	NM_002467.4			1001	A=582 G=418	A=0.581 G=0.418	0.418	1e-05	UTR_3_PRIME	MODIFIER	PASS							N/A
chr9	21968199	rs11515	COSM14251	C	G	CDKN2A	SNP	NM_001195132.1			172	C=0 G=172	C=0.0 G=1.0	1	1e-05	UTR_3_PRIME	MODIFIER	PASS					1	COSM14251	N/A
chr9	21968712	rs34011899		C	A	CDKN2A	SNP	NM_001195132.1			221	C=0 A=219	C=0.0 A=0.991	0.991	1e-05	UTR_3_PRIME	MODIFIER	PASS							N/A
chr9	36840623	rs3780135		G	A	PAX5	SNP	NM_016734.1	c.1110C>T	p.Y370	695	G=0 A=694	G=0.0 A=0.999	0.999	1e-05	SYNONYMOUS_CODING	LOW	PASS	0.07		E7ERW5,E7EQT0	0.0,0.001			N/A
chr9	37020622	rs2297105		A	C	PAX5	SNP	NM_016734.1			687	A=0 C=687	A=0.0 C=1.0	1	1e-05	INTRON	MODIFIER	PASS							N/A
chr9	98211572	rs2236405	COSM17511	T	A	PTCH1	SNP	NM_000264.3	c.3583A>T	p.T1195S	518	T=0 A=514	T=0.0 A=0.992	0.992	1e-05	NON_SYNONYMOUS_CODING	MODERATE	PASS	0.41		Q13635-3,Q13635-2,Q13635	0.117,0.164,0.079	3	COSM17511	N/A
chr9	98215968	rs2274690		C	G	PTCH1	SNP	NM_000264.3			559	C=0 G=558	C=0.0 G=0.998	0.998	1e-05	INTRON	MODIFIER	PASS							N/A
chr9	98220322	rs2066835		A	C	PTCH1	SNP	NM_000264.3	c.3141T>G	p.L1047	516	A=0 C=516	A=0.0 C=1.0	1	1e-05	SYNONYMOUS_CODING	LOW	PASS							N/A
chr9	98220550	rs2229062		A	G	PTCH1	SNP	NM_000264.3	c.2913T>C	p.Y971	539	A=0 G=538	A=0.0 G=0.998	0.998	1e-05	SYNONYMOUS_CODING	LOW	PASS							N/A
chr9	98221861	rs2236406		T	C	LOC100507346	SNP	NR_038982.1			904	T=0 C=895	T=0.0 C=0.99	0.99	1e-05	UPSTREAM	MODIFIER	PASS							N/A
chr9	98224360	rs2274692		C	G	LOC100507346	SNP	NR_038982.1			867	C=0 G=866	C=0.0 G=0.999	0.999	1e-05	UPSTREAM	MODIFIER	PASS							N/A
chr9	98229389	rs2066829		C	G	PTCH1	SNP	NM_000264.3			429	C=0 G=429	C=0.0 G=1.0	1	1e-05	INTRON	MODIFIER	PASS							N/A
chr9	98239147	rs2277184	COSM17610	A	G	PTCH1	SNP	NM_000264.3			530	A=0 G=527	A=0.0 G=0.994	0.994	1e-05	INTRON	MODIFIER	PASS					1	COSM17610	N/A
chr9	98242984	rs2297088		G	A	PTCH1	SNP	NM_000264.3			164	G=0 A=161	G=0.0 A=0.982	0.982	1e-05	INTRON	MODIFIER	PASS							N/A
chr9	133730549			G	T	ABL1	SNP	NM_007313.2			314	G=0 T=312	G=0.0 T=0.994	0.994	1e-05	INTRON	MODIFIER	PASS							N/A
chr9	133761001	rs1056171		A	G	ABL1	SNP	NM_007313.2	c.3381A>G	p.P1127	299	A=0 G=299	A=0.0 G=1.0	1	1e-05	SYNONYMOUS_CODING	LOW	PASS							N/A
chr9	135797301	rs118203400		G	A	TSC1	SNP	NM_000368.4	c.568C>T	p.R190C	384	G=287 A=97	G=0.747 A=0.253	0.253	1e-05	NON_SYNONYMOUS_CODING	MODERATE	PASS	0.01		B7Z604,B7Z897,Q86WV8,Q59IT9,Q32NF0,Q92574	1.0,0.997,0.767,0.767,1.0,0.874			N/A
chr9	139391636	rs2229974		G	A	NOTCH1	SNP	NM_017617.3	c.6555C>T	p.D2185	71	G=0 A=71	G=0.0 A=1.0	1	1e-05	SYNONYMOUS_CODING	LOW	PASS							N/A
chr9	139396408	rs3124594		A	G	NOTCH1	SNP	NM_017617.3			43	A=0 G=43	A=0.0 G=1.0	1	1e-05	INTRON	MODIFIER	PASS							N/A
chr9	139397707	rs10521	COSM33747	G	A	NOTCH1	SNP	NM_017617.3	c.5094C>T	p.D1698	22	G=0 A=22	G=0.0 A=1.0	1	1e-05	SYNONYMOUS_CODING	LOW	PASS					14	COSM33747	N/A
chr9	139402908	rs3812603		T	C	NOTCH1	SNP	NM_017617.3			243	T=0 C=243	T=0.0 C=1.0	1	1e-05	INTRON	MODIFIER	PASS							N/A
chr9	139403554	rs3124598		T	C	NOTCH1	SNP	NM_017617.3			93	T=0 C=92	T=0.0 C=0.989	0.989	1e-05	INTRON	MODIFIER	PASS							N/A
chr9	139405261	rs3125001		C	T	NOTCH1	SNP	NM_017617.3			113	C=0 T=112	C=0.0 T=0.991	0.991	1e-05	INTRON	MODIFIER	PASS							N/A
chr9	139407932	rs2229971		A	G	NOTCH1	SNP	NM_017617.3	c.2265T>C	p.N755	516	A=0 G=514	A=0.0 G=0.996	0.996	1e-05	SYNONYMOUS_CODING	LOW	PASS							N/A
chr9	139410177	rs3124603		T	C	NOTCH1	SNP	NM_017617.3			47	T=0 C=47	T=0.0 C=1.0	1	1e-05	INTRON	MODIFIER	PASS							N/A
chr9	139410424	rs3125006		A	G	NOTCH1	SNP	NM_017617.3			29	A=0 G=29	A=0.0 G=1.0	1	1e-05	INTRON	MODIFIER	PASS							N/A
chr9	139411880	rs9411254		G	A	NOTCH1	SNP	NM_017617.3			38	G=0 A=38	G=0.0 A=1.0	1	1e-05	INTRON	MODIFIER	PASS							N/A
chr9	139412197	rs9411208		G	A	NOTCH1	SNP	NM_017617.3			250	G=0 A=250	G=0.0 A=1.0	1	1e-05	INTRON	MODIFIER	PASS							N/A
chr9	139418260	rs4489420		A	G	NOTCH1	SNP	NM_017617.3	c.312T>C	p.N104	33	A=0 G=33	A=0.0 G=1.0	1	1e-05	SYNONYMOUS_CODING	LOW	PASS							N/A
chr10	3824433	rs3750861		C	T	KLF6	SNP	NM_001300.5			265	C=143 T=122	C=0.54 T=0.46	0.46	1e-05	INTRON	MODIFIER	PASS							N/A
chr10	8111409	rs422628		C	T	GATA3	SNP	NM_001002295.1			516	C=0 T=513	C=0.0 T=0.994	0.994	1e-05	INTRON	MODIFIER	PASS							N/A
chr10	43595968	rs1800858		A	G	RET	SNP	NM_020975.4	c.135A>G	p.A45	706	A=392 G=314	A=0.555 G=0.445	0.445	1e-05	SYNONYMOUS_CODING	LOW	PASS							N/A
chr10	43606687	rs1800860		A	G	RET	SNP	NM_020975.4	c.1296A>G	p.A432	875	A=451 G=422	A=0.515 G=0.482	0.482	1e-05	SYNONYMOUS_CODING	LOW	PASS							N/A
chr10	43607756	rs3026750		G	A	RET	SNP	NM_020975.4			476	G=204 A=271	G=0.429 A=0.569	0.569	1e-05	INTRON	MODIFIER	PASS							N/A
chr10	43607759	rs34827976		GC	G	RET	DEL	NM_020975.4			477	GC=203 G=274	GC=0.426 G=0.574	0.574	1e-05	INTRON	MODIFIER	PASS							N/A
chr10	43610119	rs1799939	COSM1666597	G	A	RET	SNP	NM_020975.4	c.2071G>A	p.G691S	169	G=80 A=89	G=0.473 A=0.527	0.527	1e-05	NON_SYNONYMOUS_CODING	MODERATE	PASS	0.79		B4DGX8,P07949,P07949-2	0.004,0.007,0.016	1	COSM1666597	N/A
chr10	43613843	rs1800861		G	T	RET	SNP	NM_020975.4	c.2307G>T	p.L769	272	G=137 T=135	G=0.504 T=0.496	0.496	1e-05	SYNONYMOUS_CODING	LOW	PASS							N/A
chr10	43615633	rs1800863		C	G	RET	SNP	NM_020975.4	c.2712C>G	p.S904	615	C=306 G=309	C=0.498 G=0.502	0.502	1e-05	SYNONYMOUS_CODING	LOW	PASS							N/A
chr10	43622217	rs2075912		T	C	RET	SNP	NM_020975.4			859	T=416 C=443	T=0.484 C=0.516	0.516	1e-05	INTRON	MODIFIER	PASS							N/A
chr10	89624218	rs11202592	COSM5915	C	G	PTEN	SNP	NM_000314.4			31	C=15 G=16	C=0.484 G=0.516	0.516	1e-05	UTR_5_PRIME	MODIFIER	PASS					6	COSM5915	N/A
chr10	89720907	rs555895		T	G	PTEN	SNP	NM_000314.4			396	T=211 G=185	T=0.533 G=0.467	0.467	1e-05	INTRON	MODIFIER	PASS							N/A
chr10	90767640	rs2296601		C	T	FAS	SNP	NM_000043.4			673	C=362 T=311	C=0.538 T=0.462	0.462	1e-05	INTRON	MODIFIER	PASS							N/A
chr10	90770439	rs2296600		C	G	FAS	SNP	NM_000043.4			76	C=36 G=40	C=0.474 G=0.526	0.526	1e-05	INTRON	MODIFIER	PASS							N/A
chr10	90771829	rs2234978		T	C	FAS	SNP	NM_000043.4	c.642T>C	p.T214	560	T=0 C=559	T=0.0 C=0.998	0.998	1e-05	SYNONYMOUS_CODING	LOW	PASS							N/A
chr10	104356822	rs10786690		A	G	SUFU	SNP	NM_016169.3			403	A=0 G=403	A=0.0 G=1.0	1	1e-05	INTRON	MODIFIER	PASS							N/A
chr10	104359350	rs3824756		T	C	SUFU	SNP	NM_016169.3			777	T=0 C=775	T=0.0 C=0.997	0.997	1e-05	INTRON	MODIFIER	PASS							N/A
chr10	104375258	rs2001389		G	A	SUFU	SNP	NM_016169.3			643	G=0 A=635	G=0.0 A=0.988	0.988	1e-05	INTRON	MODIFIER	PASS							N/A
chr10	104386934	rs17114803		T	C	SUFU	SNP	NM_016169.3	c.1299T>C	p.I433	809	T=0 C=809	T=0.0 C=1.0	1	1e-05	SYNONYMOUS_CODING	LOW	PASS							N/A
chr10	104387019	rs12414407		T	C	SUFU	SNP	NM_016169.3			228	T=0 C=228	T=0.0 C=1.0	1	1e-05	INTRON	MODIFIER	PASS							N/A
chr10	104389932	rs4917980		T	G	SUFU	SNP	NM_016169.3			413	T=0 G=413	T=0.0 G=1.0	1	1e-05	UTR_3_PRIME	MODIFIER	PASS							N/A
chr10	123247751	rs4647914		T	TA	FGFR2	INS	NM_022970.3			345	T=0 TA=343	T=0.0 TA=0.994	0.994	1e-05	INTRON	MODIFIER	PASS							N/A
chr10	123298158	rs1047100		T	C	FGFR2	SNP	NM_022970.3	c.696A>G	p.V232	1173	T=0 C=1172	T=0.0 C=0.999	0.999	1e-05	SYNONYMOUS_CODING	LOW	PASS							N/A
chr11	534242	rs12628	COSM249860	A	G	HRAS	SNP	NM_005343.2	c.81T>C	p.H27	42	A=0 G=42	A=0.0 G=1.0	1	1e-05	SYNONYMOUS_CODING	LOW	PASS					26	COSM249860	N/A
chr11	32449486	rs1799933		C	T	WT1	SNP	NM_024426.4			106	C=0 T=105	C=0.0 T=0.991	0.991	1e-05	INTRON	MODIFIER	PASS							N/A
chr11	47238522	rs326212		T	C	DDB2	SNP	NM_000107.2	c.378T>C	p.T126	494	T=0 C=494	T=0.0 C=1.0	1	1e-05	SYNONYMOUS_CODING	LOW	PASS							N/A
chr11	47259668	rs326222		T	C	DDB2	SNP	NM_000107.2			1007	T=0 C=1005	T=0.0 C=0.998	0.998	1e-05	INTRON	MODIFIER	PASS							N/A
chr11	64572557	rs540012		A	G	MEN1	SNP	NM_130803.2	c.1314T>C	p.H438	69	A=0 G=69	A=0.0 G=1.0	1	1e-05	SYNONYMOUS_CODING	LOW	PASS							N/A
chr11	108183167	rs659243		A	G	ATM	SNP	NM_000051.3	c.5948A>G	p.N1983S	530	A=0 G=530	A=0.0 G=1.0	1	1e-05	NON_SYNONYMOUS_CODING	MODERATE	PASS	1	PIK-related_kinase_(1),Armadillo-type_fold_(1),	E9PFP9,Q13315	0.0,0.0			N/A
chr12	25368462	rs4362222		C	T	KRAS	SNP	NM_033360.2	c.483G>A	p.R161	1082	C=0 T=1079	C=0.0 T=0.997	0.997	1e-05	SYNONYMOUS_CODING	LOW	PASS							N/A
chr12	25398284	rs121913529	COSM521	C	T	KRAS	SNP	NM_033360.2	c.35G>A	p.G12D	1514	C=303 T=1210	C=0.2 T=0.799	0.799	1e-05	NON_SYNONYMOUS_CODING	MODERATE	PASS	0	Small_GTP-binding_protein_domain_(1),	P01116-2,P01116	0.257,0.361	10487	COSM521	N/A
chr12	49424534	rs11168830		G	A	MLL2	SNP	NM_003482.3	c.13689C>T	p.P4563	437	G=0 A=437	G=0.0 A=1.0	1	1e-05	SYNONYMOUS_CODING	LOW	PASS							N/A
chr12	49439659	rs833818		C	T	MLL2	SNP	NM_003482.3			491	C=0 T=490	C=0.0 T=0.998	0.998	1e-05	INTRON	MODIFIER	PASS							N/A
chr12	56477694	rs2271194		A	T	ERBB3	SNP	NM_001982.3			1193	A=0 T=1188	A=0.0 T=0.996	0.996	1e-05	INTRON	MODIFIER	PASS							N/A
chr12	56481334	rs116960611		C	G	ERBB3	SNP	NM_001982.3			217	C=118 G=99	C=0.544 G=0.456	0.456	1e-05	INTRON	MODIFIER	PASS							N/A
chr12	58144665	rs2069502		C	T	MARCH9	SNP	NM_138396.5			463	C=294 T=168	C=0.635 T=0.363	0.363	1e-05	UPSTREAM	MODIFIER	PASS							N/A
chr12	121426594	rs1169294		G	A	HNF1A	SNP	NM_000545.5			394	G=0 A=394	G=0.0 A=1.0	1	1e-05	INTRON	MODIFIER	PASS							N/A
chr12	121431300	rs1169301		C	T	HNF1A	SNP	NM_000545.5			366	C=0 T=363	C=0.0 T=0.992	0.992	1e-05	INTRON	MODIFIER	PASS							N/A
chr12	121432302	rs1169302		T	G	HNF1A	SNP	NM_000545.5			418	T=0 G=417	T=0.0 G=0.998	0.998	1e-05	INTRON	MODIFIER	PASS							N/A
chr12	121434630	rs58371019	COSM1645167	C	CTCATTCAT	HNF1A	INS	NM_000545.5			268	C=0 CTCATTCAT=263	C=0.0 CTCATTCAT=0.981	0.981	1e-05	INTRON	MODIFIER	PASS					6	COSM1645167	N/A
chr12	121434833	rs2259852		G	A	HNF1A	SNP	NM_000545.5			764	G=0 A=762	G=0.0 A=0.997	0.997	1e-05	INTRON	MODIFIER	PASS							N/A
chr12	121435342	rs2259820		C	T	HNF1A	SNP	NM_000545.5	c.1375C>T	p.L459	603	C=0 T=601	C=0.0 T=0.997	0.997	1e-05	SYNONYMOUS_CODING	LOW	PASS							N/A
chr12	121435427	rs2464196		G	A	HNF1A	SNP	NM_000545.5	c.1460G>A	p.S487N	584	G=0 A=581	G=0.0 A=0.995	0.995	1e-05	NON_SYNONYMOUS_CODING	MODERATE	PASS	0.14	Hepatocyte_nuclear_factor_1,_beta_isoform,_C-terminal_(1),	F5H0K0,P20823,E7EUQ4	0.005,0.085,0.147			N/A
chr12	121435475	rs2464195		G	A	HNF1A	SNP	NM_000545.5			602	G=0 A=602	G=0.0 A=1.0	1	1e-05	INTRON	MODIFIER	PASS	0.15		E7EUQ4	0.001			N/A
chr12	121437221	rs1169304		T	C	HNF1A	SNP	NM_000545.5			295	T=0 C=295	T=0.0 C=1.0	1	1e-05	INTRON	MODIFIER	PASS							N/A
chr12	121438844	rs735396		T	C	HNF1A	SNP	NM_000545.5			118	T=0 C=118	T=0.0 C=1.0	1	1e-05	INTRON	MODIFIER	PASS							N/A
chr13	28589267	rs4073630		C	T	FLT3	SNP	NM_004119.2			561	C=189 T=371	C=0.337 T=0.661	0.661	1e-05	INTRON	MODIFIER	PASS							N/A
chr13	28607989	rs2491223		T	G	FLT3	SNP	NM_004119.2			38	T=0 G=38	T=0.0 G=1.0	1	1e-05	INTRON	MODIFIER	PASS							N/A
chr13	28609825	rs2491227		A	G	FLT3	SNP	NM_004119.2			215	A=0 G=214	A=0.0 G=0.995	0.995	1e-05	INTRON	MODIFIER	PASS							N/A
chr13	28609846	rs2491228		A	T	FLT3	SNP	NM_004119.2			215	A=0 T=212	A=0.0 T=0.986	0.986	1e-05	INTRON	MODIFIER	PASS							N/A
chr13	28610183	rs2491231		A	G	FLT3	SNP	NM_004119.2			723	A=0 G=723	A=0.0 G=1.0	1	1e-05	INTRON	MODIFIER	PASS							N/A
chr13	28624294	rs1933437		G	A	FLT3	SNP	NM_004119.2	c.680C>T	p.T227M	88	G=0 A=87	G=0.0 A=0.989	0.989	1e-05	NON_SYNONYMOUS_CODING	MODERATE	PASS	0.15		P36888-2,P36888	0.879,0.743			N/A
chr13	28636084	rs7338903		G	A	FLT3	SNP	NM_004119.2	c.288C>T	p.D96	424	G=0 A=423	G=0.0 A=0.998	0.998	1e-05	SYNONYMOUS_CODING	LOW	PASS							N/A
chr13	32890572	rs1799943		G	A	BRCA2	SNP	NM_000059.3			221	G=79 A=142	G=0.357 A=0.643	0.643	1e-05	UTR_5_PRIME	MODIFIER	PASS							N/A
chr13	32905265	rs206073		G	A	BRCA2	SNP	NM_000059.3			271	G=0 A=268	G=0.0 A=0.989	0.989	1e-05	INTRON	MODIFIER	PASS							N/A
chr13	32906729	rs144848	COSM147663	A	C	BRCA2	SNP	NM_000059.3	c.1114A>C	p.N372H	391	A=254 C=135	A=0.65 C=0.345	0.345	1e-05	NON_SYNONYMOUS_CODING	MODERATE	PASS	0.11				1	COSM147663	N/A
chr13	32911888	rs1801406		A	G	BRCA2	SNP	NM_000059.3	c.3396A>G	p.K1132	180	A=53 G=127	A=0.294 G=0.706	0.706	1e-05	SYNONYMOUS_CODING	LOW	PASS							N/A
chr13	32913055	rs206075		A	G	BRCA2	SNP	NM_000059.3	c.4563A>G	p.L1521	42	A=0 G=42	A=0.0 G=1.0	1	1e-05	SYNONYMOUS_CODING	LOW	PASS							N/A
chr13	32929232	rs1799955		A	G	BRCA2	SNP	NM_000059.3	c.7242A>G	p.S2414	574	A=177 G=397	A=0.308 G=0.692	0.692	1e-05	SYNONYMOUS_CODING	LOW	PASS							N/A
chr13	32929387	rs169547		T	C	BRCA2	SNP	NM_000059.3	c.7397T>C	p.V2466A	196	T=0 C=196	T=0.0 C=1.0	1	1e-05	NON_SYNONYMOUS_CODING	MODERATE	PASS	1						N/A
chr13	32936646	rs9534262		T	C	BRCA2	SNP	NM_000059.3			172	T=51 C=119	T=0.297 C=0.692	0.692	1e-05	INTRON	MODIFIER	PASS							N/A
chr13	32953388	rs4942486		T	C	BRCA2	SNP	NM_000059.3			48	T=13 C=35	T=0.271 C=0.729	0.729	1e-05	INTRON	MODIFIER	PASS							N/A
chr13	48919358	rs198617		T	G	RB1	SNP	NM_000321.2			76	T=0 G=76	T=0.0 G=1.0	1	1e-05	INTRON	MODIFIER	PASS							N/A
chr13	49051012	rs3020646		C	T	RB1	SNP	NM_000321.2			421	C=0 T=421	C=0.0 T=1.0	1	1e-05	INTRON	MODIFIER	PASS							N/A
chr13	103514091	rs7982448		T	C	ERCC5	SNP	NM_000123.3			592	T=0 C=591	T=0.0 C=0.998	0.998	1e-05	INTRON	MODIFIER	PASS							N/A
chr13	103527849	rs9514066		G	C	BIVM-ERCC5	SNP	NM_001204425.1	c.4519G>C	p.G1507R	1123	G=0 C=1122	G=0.0 C=0.999	0.999	1e-05	NON_SYNONYMOUS_CODING	MODERATE	PASS	0.54		P28715	0.454			N/A
chr13	103527930	rs9514067		G	C	BIVM-ERCC5	SNP	NM_001204425.1	c.4600G>C	p.G1534R	365	G=0 C=363	G=0.0 C=0.995	0.995	1e-05	NON_SYNONYMOUS_CODING	MODERATE	PASS	0.54		P28715	0			N/A
chr13	103528002	rs17655		G	C	BIVM-ERCC5	SNP	NM_001204425.1	c.4672G>C	p.D1558H	1146	G=0 C=1144	G=0.0 C=0.998	0.998	1e-05	NON_SYNONYMOUS_CODING	MODERATE	PASS	0.16		P28715	0.819			N/A
chr14	23596621	rs2180395		G	A	SLC7A8	SNP	NM_012244.3			631	G=215 A=415	G=0.341 A=0.658	0.658	1e-05	INTRON	MODIFIER	PASS							N/A
chr14	23598849	rs7157207	COSM1180622	T	G	SLC7A8	SNP	NM_012244.3			549	T=194 G=355	T=0.353 G=0.647	0.647	1e-05	INTRON	MODIFIER	PASS					1	COSM1180622	N/A
chr14	23598952	rs7157021		A	G	SLC7A8	SNP	NM_012244.3	c.1170T>C	p.Y390	931	A=0 G=929	A=0.0 G=0.998	0.998	1e-05	SYNONYMOUS_CODING	LOW	PASS	0.13						N/A
chr14	23600662	rs12436035		G	T	SLC7A8	SNP	NM_012244.3			649	G=407 T=241	G=0.627 T=0.371	0.371	1e-05	INTRON	MODIFIER	PASS							N/A
chr14	23607271	rs1569951		C	T	SLC7A8	SNP	NM_012244.3			517	C=0 T=515	C=0.0 T=0.996	0.996	1e-05	INTRON	MODIFIER	PASS							N/A
chr14	23612489	rs2273394		C	G	SLC7A8	SNP	NM_012244.3			437	C=0 G=437	C=0.0 G=1.0	1	1e-05	INTRON	MODIFIER	PASS							N/A
chr14	23624583	rs8011016		C	T	SLC7A8	SNP	NM_012244.3			406	C=0 T=405	C=0.0 T=0.998	0.998	1e-05	INTRON	MODIFIER	PASS							N/A
chr14	23624593	rs79078776		C	T	SLC7A8	SNP	NM_012244.3			419	C=262 T=157	C=0.625 T=0.375	0.375	1e-05	INTRON	MODIFIER	PASS							N/A
chr14	81558806	rs2075176		C	T	TSHR	SNP	NM_000369.2			368	C=139 T=229	C=0.378 T=0.622	0.622	1e-05	INTRON	MODIFIER	PASS							N/A
chr14	81558965	rs2241119		A	G	TSHR	SNP	NM_000369.2			735	A=279 G=456	A=0.38 G=0.62	0.62	1e-05	INTRON	MODIFIER	PASS							N/A
chr14	81562998	rs2075179	COSM147826	T	C	TSHR	SNP	NM_000369.2	c.561T>C	p.N187	308	T=101 C=207	T=0.328 C=0.672	0.672	1e-05	SYNONYMOUS_CODING	LOW	PASS					1	COSM147826	N/A
chr14	81574687	rs3837640		T	TTCTC	TSHR	INS	NM_000369.2			334	T=205 TTCTC=117	T=0.614 TTCTC=0.35	0.35	1e-05	INTRON	MODIFIER	PASS							N/A
chr14	81574845	rs71103900		T	TTTTTTTCTTTTTAC	TSHR	INS	NM_000369.2			539	T=360 TTTTTTTCTTTTTAC=109	T=0.668 TTTTTTTCTTTTTAC=0.202	0.202	1e-05	INTRON	MODIFIER	PASS							N/A
chr14	81574959	rs3783942		A	G	TSHR	SNP	NM_000369.2			626	A=394 G=232	A=0.629 G=0.371	0.371	1e-05	INTRON	MODIFIER	PASS							N/A
chr14	81575005	rs3783941		C	A	TSHR	SNP	NM_000369.2			43	C=27 A=16	C=0.628 A=0.372	0.372	1e-05	INTRON	MODIFIER	PASS	0.75		G3V2A9,P16473-2	0.001,0.0			N/A
chr14	81610583	rs1991517		G	C	TSHR	SNP	NM_000369.2	c.2181G>C	p.E727D	440	G=0 C=439	G=0.0 C=0.998	0.998	1e-05	NON_SYNONYMOUS_CODING	MODERATE	PASS	0.67		F5GYU5	0			N/A
chr14	95556747	rs13078		A	T	DICER1	SNP	NM_001271282.1			424	A=0 T=421	A=0.0 T=0.993	0.993	1e-05	UTR_3_PRIME	MODIFIER	PASS							N/A
chr14	95566068	rs142122665		TACACACACACAC	T	DICER1	DEL	NM_001271282.1			761	TACACACACACAC=0 T=574	TACACACACACAC=0.0 T=0.754	0.754	1e-05	INTRON	MODIFIER	PASS							N/A
chr14	95591070	rs67737119		G	A	DICER1	SNP	NM_001271282.1			372	G=0 A=372	G=0.0 A=1.0	1	1e-05	INTRON	MODIFIER	PASS							N/A
chr14	105239192	rs2494732		T	C	AKT1	SNP	NM_001014432.1			274	T=132 C=142	T=0.482 C=0.518	0.518	1e-05	INTRON	MODIFIER	PASS							N/A
chr14	105239894	rs1130233		C	T	AKT1	SNP	NM_001014432.1	c.726G>A	p.E242	614	C=316 T=298	C=0.515 T=0.485	0.485	1e-05	SYNONYMOUS_CODING	LOW	PASS							N/A
chr14	105242966	rs2494735		T	C	AKT1	SNP	NM_001014432.1			238	T=132 C=106	T=0.555 C=0.445	0.445	1e-05	INTRON	MODIFIER	PASS							N/A
chr14	105243220	rs2498796		G	A	AKT1	SNP	NM_001014432.1			159	G=73 A=86	G=0.459 A=0.541	0.541	1e-05	INTRON	MODIFIER	PASS							N/A
chr14	105246325	rs2494737		T	A	AKT1	SNP	NM_001014432.1			172	T=92 A=80	T=0.535 A=0.465	0.465	1e-05	INTRON	MODIFIER	PASS							N/A
chr15	40453497	rs2277560		G	A	BUB1B	SNP	NM_001211.5			176	G=104 A=72	G=0.591 A=0.409	0.409	1e-05	INTRON	MODIFIER	PASS							N/A
chr15	40477831	rs1801376		G	A	BUB1B	SNP	NM_001211.5	c.1046G>A	p.R349Q	442	G=222 A=220	G=0.502 A=0.498	0.498	1e-05	NON_SYNONYMOUS_CODING	MODERATE	PASS	1		O60566-3,O60566	0.0,0.0			N/A
chr15	40488851	rs1047130		G	A	BUB1B	SNP	NM_001211.5	c.1164G>A	p.A388	787	G=372 A=415	G=0.473 A=0.527	0.527	1e-05	SYNONYMOUS_CODING	LOW	PASS							N/A
chr15	40491952	rs2172742		A	G	BUB1B	SNP	NM_001211.5			585	A=270 G=313	A=0.462 G=0.535	0.535	1e-05	INTRON	MODIFIER	PASS							N/A
chr15	40500986	rs11630664		C	T	BUB1B	SNP	NM_001211.5			530	C=242 T=288	C=0.457 T=0.543	0.543	1e-05	INTRON	MODIFIER	PASS							N/A
chr15	66727597	rs16949924		G	C	MAP2K1	SNP	NM_002755.3			866	G=412 C=452	G=0.476 C=0.522	0.522	1e-05	INTRON	MODIFIER	PASS							N/A
chr15	90627616	rs60147683	COSN165044	T	C	IDH2	SNP	NM_002168.2			219	T=74 C=145	T=0.338 C=0.662	0.662	1e-05	INTRON	MODIFIER	PASS						COSN165044	N/A
chr15	90630630	rs77211768		G	A	IDH2	SNP	NM_002168.2			313	G=201 A=112	G=0.642 A=0.358	0.358	1e-05	INTRON	MODIFIER	PASS							N/A
chr15	90630892	rs9972327		C	A	IDH2	SNP	NM_002168.2			236	C=72 A=163	C=0.305 A=0.691	0.691	1e-05	INTRON	MODIFIER	PASS							N/A
chr15	90634941	rs10852126		A	G	IDH2	SNP	NM_002168.2			30	A=13 G=17	A=0.433 G=0.567	0.567	1e-05	INTRON	MODIFIER	PASS							N/A
chr16	3901044	rs200222824		A	G	CREBBP	SNP	NM_004380.2			199	A=79 G=120	A=0.397 G=0.603	0.603	1e-05	INTRON	MODIFIER	PASS							N/A
chr16	9916204	rs9806806		C	G	GRIN2A	SNP	NM_000833.3	c.2085G>C	p.R695	1401	C=931 G=468	C=0.665 G=0.334	0.334	1e-05	SYNONYMOUS_CODING	LOW	PASS							N/A
chr16	9943666	rs2229193		C	T	GRIN2A	SNP	NM_000833.3	c.1275G>A	p.L425	804	C=528 T=275	C=0.657 T=0.342	0.342	1e-05	SYNONYMOUS_CODING	LOW	PASS							N/A
chr16	23646172	rs201368043		T	C	PALB2	SNP	NM_024675.3			357	T=136 C=221	T=0.381 C=0.619	0.619	1e-05	INTRON	MODIFIER	PASS							N/A
chr16	23646191	rs152451		T	C	PALB2	SNP	NM_024675.3	c.1676A>G	p.Q559R	355	T=135 C=219	T=0.38 C=0.617	0.617	1e-05	NON_SYNONYMOUS_CODING	MODERATE	PASS	1		Q86YC2	0			N/A
chr16	50827601	rs2302759	COSN165198	A	G	CYLD	SNP	NM_015247.2			421	A=0 G=421	A=0.0 G=1.0	1	1e-05	INTRON	MODIFIER	PASS						COSN165198	N/A
chr16	68857441	rs1801552		T	C	CDH1	SNP	NM_004360.3	c.2076T>C	p.A692	455	T=0 C=454	T=0.0 C=0.998	0.998	1e-05	SYNONYMOUS_CODING	LOW	PASS							N/A
chr16	89805261	rs1800359		A	G	ZNF276	SNP	NM_001113525.1			892	A=0 G=888	A=0.0 G=0.996	0.996	1e-05	UTR_3_PRIME	MODIFIER	PASS							N/A
chr16	89805977	rs1061646		G	A	ZNF276	SNP	NM_001113525.1			218	G=0 A=216	G=0.0 A=0.991	0.991	1e-05	UTR_3_PRIME	MODIFIER	PASS							N/A
chr16	89806347	rs7195906		A	T	ZNF276	SNP	NM_001113525.1			1328	A=0 T=1325	A=0.0 T=0.998	0.998	1e-05	UTR_3_PRIME	MODIFIER	PASS	0		B7Z6Y4	0			N/A
chr16	89815217	rs1800345		C	T	FANCA	SNP	NM_000135.2			482	C=0 T=481	C=0.0 T=0.998	0.998	1e-05	INTRON	MODIFIER	PASS							N/A
chr16	89836323	rs7195066	COSM435949	C	T	FANCA	SNP	NM_000135.2	c.2426G>A	p.G809D	582	C=0 T=582	C=0.0 T=1.0	1	1e-05	NON_SYNONYMOUS_CODING	MODERATE	PASS	0.47		B4DRI7,O15360	0.0,0.0	1	COSM435949	N/A
chr16	89838078	rs1800340		A	G	FANCA	SNP	NM_000135.2			606	A=0 G=606	A=0.0 G=1.0	1	1e-05	INTRON	MODIFIER	PASS							N/A
chr16	89845194	rs1800337		A	G	FANCA	SNP	NM_000135.2			93	A=0 G=93	A=0.0 G=1.0	1	1e-05	INTRON	MODIFIER	PASS							N/A
chr16	89849480	rs2239359		C	T	FANCA	SNP	NM_000135.2	c.1501G>A	p.G501S	504	C=0 T=502	C=0.0 T=0.996	0.996	1e-05	NON_SYNONYMOUS_CODING	MODERATE	PASS	1		B4DRI7,O15360	0.0,0.0			N/A
chr16	89857964	rs1800330		T	C	FANCA	SNP	NM_000135.2			198	T=0 C=197	T=0.0 C=0.995	0.995	1e-05	INTRON	MODIFIER	PASS							N/A
chr16	89858024	rs6500450		A	G	FANCA	SNP	NM_000135.2			199	A=0 G=198	A=0.0 G=0.995	0.995	1e-05	INTRON	MODIFIER	PASS							N/A
chr16	89858505	rs6500452		T	C	FANCA	SNP	NM_000135.2			429	T=0 C=429	T=0.0 C=1.0	1	1e-05	INTRON	MODIFIER	PASS							N/A
chr16	89859008	rs3856		G	A	FANCA	SNP	NM_000135.2			256	G=0 A=254	G=0.0 A=0.992	0.992	1e-05	INTRON	MODIFIER	PASS							N/A
chr16	89866043	rs7190823		T	C	FANCA	SNP	NM_000135.2	c.796A>G	p.T266A	238	T=0 C=237	T=0.0 C=0.996	0.996	1e-05	NON_SYNONYMOUS_CODING	MODERATE	PASS	1		B4DRI7,Q0VAP4,A0PJU8,F5H8D5,O15360-2,O15360	0.0,0.0,0.0,0.0,0.0,0.0			N/A
chr16	89869761	rs1800286		T	C	FANCA	SNP	NM_000135.2			1063	T=0 C=1058	T=0.0 C=0.995	0.995	1e-05	INTRON	MODIFIER	PASS							N/A
chr16	89874628	rs1800285		C	T	FANCA	SNP	NM_000135.2			103	C=0 T=103	C=0.0 T=1.0	1	1e-05	INTRON	MODIFIER	PASS							N/A
chr16	89882359	rs17232091		T	G	FANCA	SNP	NM_000135.2	c.115A>C	p.R39	104	T=49 G=55	T=0.471 G=0.529	0.529	1e-05	SYNONYMOUS_CODING	LOW	PASS							N/A
chr17	7577120	rs28934576	COSM99729	C	T	TP53	SNP	NM_000546.5	c.818G>A	p.R273H	787	C=0 T=783	C=0.0 T=0.995	0.995	1e-05	NON_SYNONYMOUS_CODING	MODERATE	PASS	0.01	p53,_DNA-binding_domain_(1),p53-like_transcription_factor,_DNA-binding_(1),p53/RUNT-type_transcription_factor,_DNA-binding_domain_(1),	P04637-2,P04637-3,P04637,Q1MSW8	0.274,0.989,0.516,0.242	75	COSM99729	N/A
chr17	7579472	rs1042522	COSM250061	G	C	TP53	SNP	NM_000546.5	c.215C>G	p.P72R	330	G=0 C=330	G=0.0 C=1.0	1	1e-05	NON_SYNONYMOUS_CODING	MODERATE	PASS	0.17		E7EMR6,P04637-2,P04637-3,P04637,E7EQX7	0.0,0.128,0.147,0.045,0.372	3	COSM250061	N/A
chr17	7579801	rs1642785		G	C	TP53	SNP	NM_000546.5			37	G=0 C=37	G=0.0 C=1.0	1	1e-05	INTRON	MODIFIER	PASS							N/A
chr17	17122286	rs8065572		C	T	FLCN	SNP	NM_144997.5			122	C=0 T=122	C=0.0 T=1.0	1	1e-05	INTRON	MODIFIER	PASS							N/A
chr17	29486152	rs2952976		G	A	NF1	SNP	NM_001042492.2			390	G=304 A=86	G=0.779 A=0.221	0.221	1e-05	INTRON	MODIFIER	PASS							N/A
chr17	29508775	rs1801052		G	A	NF1	SNP	NM_001042492.2	c.702G>A	p.L234	879	G=625 A=236	G=0.711 A=0.268	0.268	1e-05	SYNONYMOUS_CODING	LOW	PASS							N/A
chr17	29541437	rs2905876		T	C	NF1	SNP	NM_001042492.2			115	T=85 C=30	T=0.739 C=0.261	0.261	1e-05	INTRON	MODIFIER	PASS							N/A
chr17	29546175	rs2905880		T	C	NF1	SNP	NM_001042492.2			131	T=100 C=31	T=0.763 C=0.237	0.237	1e-05	INTRON	MODIFIER	PASS							N/A
chr17	29559932	rs2066736		C	A	NF1	SNP	NM_001042492.2			653	C=177 A=474	C=0.271 A=0.726	0.726	1e-05	INTRON	MODIFIER	PASS							N/A
chr17	29653293	rs9894648		T	C	EVI2A	SNP	NM_001003927.2			352	T=271 C=81	T=0.77 C=0.23	0.23	1e-05	UPSTREAM	MODIFIER	PASS							N/A
chr17	29654876	rs2285894		T	A	NF1	SNP	NM_001042492.2			368	T=282 A=85	T=0.766 A=0.231	0.231	1e-05	INTRON	MODIFIER	PASS							N/A
chr17	29670190	rs7405740		C	G	NF1	SNP	NM_001042492.2			334	C=0 G=334	C=0.0 G=1.0	1	1e-05	INTRON	MODIFIER	PASS							N/A
chr17	29679246	rs964288		G	A	NF1	SNP	NM_001042492.2			775	G=580 A=195	G=0.748 A=0.252	0.252	1e-05	INTRON	MODIFIER	PASS							N/A
chr17	29684130	rs201586121		G	A	NF1	SNP	NM_001042492.2			443	G=328 A=115	G=0.74 A=0.26	0.26	1e-05	INTRON	MODIFIER	PASS							N/A
chr17	37884037	rs1058808		C	G	ERBB2	SNP	NM_004448.2	c.3508C>G	p.P1170A	35	C=25 G=10	C=0.714 G=0.286	0.286	1e-05	NON_SYNONYMOUS_CODING	MODERATE	PASS	0.03		B4DTR1,P04626-4,P04626	0.607,0.225,0.473			N/A
chr17	47688881	rs3217104		T	TAGAG	SPOP	INS	NM_001007230.1			625	T=0 TAGAG=622	T=0.0 TAGAG=0.995	0.995	1e-05	INTRON	MODIFIER	PASS							N/A
chr17	59760996	rs4986763		A	G	BRIP1	SNP	NM_032043.2	c.3411T>C	p.Y1137	184	A=91 G=92	A=0.495 G=0.5	0.5	1e-05	SYNONYMOUS_CODING	LOW	PASS							N/A
chr17	59763347	rs4986764		A	G	BRIP1	SNP	NM_032043.2	c.2755T>C	p.S919P	1672	A=816 G=854	A=0.488 G=0.511	0.511	1e-05	NON_SYNONYMOUS_CODING	MODERATE	PASS			C9JGZ0	0			N/A
chr17	59763465	rs4986765	COSM437064	T	C	BRIP1	SNP	NM_032043.2	c.2637A>G	p.E879	1366	T=0 C=1364	T=0.0 C=0.999	0.999	1e-05	SYNONYMOUS_CODING	LOW	PASS					1	COSM437064	N/A
chr17	59924612	rs4988344	COSN165485	G	C	BRIP1	SNP	NM_032043.2			835	G=421 C=409	G=0.504 C=0.49	0.49	1e-05	INTRON	MODIFIER	PASS						COSN165485	N/A
chr17	62006927	rs76346595		G	A	CD79B	SNP	NM_001039933.1			64	G=27 A=37	G=0.422 A=0.578	0.578	1e-05	INTRON	MODIFIER	PASS							N/A
chr17	62007498	rs2070776	COSM148316	A	G	CD79B	SNP	NM_001039933.1	c.369T>C	p.C123	731	A=0 G=730	A=0.0 G=0.999	0.999	1e-05	SYNONYMOUS_CODING	LOW	PASS					1	COSM148316	N/A
chr17	66519857	rs3841514		C	CT	PRKAR1A	INS	NM_002734.4			62	C=0 CT=62	C=0.0 CT=1.0	1	1e-05	INTRON	MODIFIER	PASS							N/A
chr17	66522186	rs10625677		T	TTC	PRKAR1A	INS	NM_002734.4			503	T=0 TTC=500	T=0.0 TTC=0.994	0.994	1e-05	INTRON	MODIFIER	PASS							N/A
chr17	66524987	rs2302230		G	A	PRKAR1A	SNP	NM_002734.4			409	G=0 A=408	G=0.0 A=0.998	0.998	1e-05	INTRON	MODIFIER	PASS							N/A
chr17	66526027	rs2302231		G	T	PRKAR1A	SNP	NM_002734.4			440	G=0 T=439	G=0.0 T=0.998	0.998	1e-05	INTRON	MODIFIER	PASS							N/A
chr19	1207238	rs3764640		G	T	STK11	SNP	NM_000455.4			91	G=0 T=89	G=0.0 T=0.978	0.978	1e-05	INTRON	MODIFIER	PASS							N/A
chr19	1207280	rs3764641		C	T	STK11	SNP	NM_000455.4			94	C=0 T=93	C=0.0 T=0.989	0.989	1e-05	INTRON	MODIFIER	PASS							N/A
chr19	1218523	rs2075604		G	T	STK11	SNP	NM_000455.4			197	G=0 T=196	G=0.0 T=0.995	0.995	1e-05	INTRON	MODIFIER	PASS							N/A
chr19	1219274	rs34928889		G	A	STK11	SNP	NM_000455.4			28	G=0 A=28	G=0.0 A=1.0	1	1e-05	INTRON	MODIFIER	PASS							N/A
chr19	1220321	rs2075606		T	C	STK11	SNP	NM_000455.4			42	T=0 C=42	T=0.0 C=1.0	1	1e-05	INTRON	MODIFIER	PASS							N/A
chr19	3113305	rs1682811		G	C	GNA11	SNP	NM_002067.2			39	G=0 C=39	G=0.0 C=1.0	1	1e-05	INTRON	MODIFIER	PASS							N/A
chr19	3119184	rs308046		T	G	GNA11	SNP	NM_002067.2			238	T=0 G=237	T=0.0 G=0.996	0.996	1e-05	INTRON	MODIFIER	PASS							N/A
chr19	3119239	rs4900		C	T	GNA11	SNP	NM_002067.2	c.771C>T	p.T257	260	C=0 T=260	C=0.0 T=1.0	1	1e-05	SYNONYMOUS_CODING	LOW	PASS							N/A
chr19	3119405			TG	GT	GNA11	MNP	NM_002067.2			27	TG=0 GT=27	TG=0.0 GT=1.0	1	1e-05	INTRON	MODIFIER	PASS							N/A
chr19	4099187	rs350911		T	C	MAP2K2	SNP	NM_030662.3			84	T=0 C=84	T=0.0 C=1.0	1	1e-05	INTRON	MODIFIER	PASS							N/A
chr19	4101062	rs10250	COSM439538	G	T	MAP2K2	SNP	NM_030662.3	c.660C>A	p.I220	85	G=27 T=58	G=0.318 T=0.682	0.682	1e-05	SYNONYMOUS_CODING	LOW	PASS					1	COSM439538	N/A
chr19	4101212	rs370921720		C	T	MAP2K2	SNP	NM_030662.3			46	C=14 T=32	C=0.304 T=0.696	0.696	1e-05	INTRON	MODIFIER	PASS							N/A
chr19	11136215	rs2075021		C	G	SMARCA4	SNP	NM_001128849.1			62	C=20 G=42	C=0.323 G=0.677	0.677	1e-05	INTRON	MODIFIER	PASS							N/A
chr19	11145584			C	T	SMARCA4	SNP	NM_001128849.1			138	C=82 T=56	C=0.594 T=0.406	0.406	1e-05	INTRON	MODIFIER	PASS							N/A
chr19	17941294	rs2302603		T	C	JAK3	SNP	NM_000215.3			567	T=377 C=189	T=0.665 C=0.333	0.333	1e-05	INTRON	MODIFIER	PASS							N/A
chr19	17952609	rs3212730		T	G	JAK3	SNP	NM_000215.3			150	T=65 G=85	T=0.433 G=0.567	0.567	1e-05	INTRON	MODIFIER	PASS							N/A
chr19	17955001	rs3212713		C	T	JAK3	SNP	NM_000215.3			541	C=171 T=370	C=0.316 T=0.684	0.684	1e-05	INTRON	MODIFIER	PASS							N/A
chr19	17955003	rs3212712		C	T	JAK3	SNP	NM_000215.3			545	C=177 T=368	C=0.325 T=0.675	0.675	1e-05	INTRON	MODIFIER	PASS							N/A
chr19	17955021	rs3212711		G	A	JAK3	SNP	NM_000215.3			549	G=171 A=378	G=0.311 A=0.689	0.689	1e-05	INTRON	MODIFIER	PASS							N/A
chr19	40742320	rs2304189		T	C	AKT2	SNP	NM_001626.4			227	T=0 C=227	T=0.0 C=1.0	1	1e-05	INTRON	MODIFIER	PASS							N/A
chr19	42795695	rs150215566		C	T	CIC	SNP	NM_015125.3			120	C=84 T=36	C=0.7 T=0.3	0.3	1e-05	INTRON	MODIFIER	PASS							N/A
chr20	30954295	rs2295454		A	G	ASXL1	SNP	NM_015338.5			412	A=0 G=412	A=0.0 G=1.0	1	1e-05	INTRON	MODIFIER	PASS							N/A
chr20	31022959	rs6058694		T	C	ASXL1	SNP	NM_015338.5	c.2444T>C	p.L815P	757	T=0 C=748	T=0.0 C=0.988	0.988	1e-05	NON_SYNONYMOUS_CODING	MODERATE	PASS	0.76		A6NIZ6,Q8IXJ9	0.0,0.0			N/A
chr20	31024274	rs4911231		T	C	ASXL1	SNP	NM_015338.5	c.3759T>C	p.S1253	960	T=0 C=956	T=0.0 C=0.996	0.996	1e-05	SYNONYMOUS_CODING	LOW	PASS							N/A
chr20	31025163	rs2295764		A	G	ASXL1	SNP	NM_015338.5			669	A=0 G=668	A=0.0 G=0.999	0.999	1e-05	UTR_3_PRIME	MODIFIER	PASS							N/A
chr20	31025231	rs2295763		T	C	ASXL1	SNP	NM_015338.5			668	T=0 C=667	T=0.0 C=0.999	0.999	1e-05	UTR_3_PRIME	MODIFIER	PASS							N/A
chr20	36022539	rs6018257		T	C	SRC	SNP	NM_198291.1			694	T=220 C=473	T=0.317 C=0.682	0.682	1e-05	INTRON	MODIFIER	PASS							N/A
chr20	36030939	rs1885257		G	C	SRC	SNP	NM_198291.1	c.1218G>C	p.A406	247	G=0 C=247	G=0.0 C=1.0	1	1e-05	SYNONYMOUS_CODING	LOW	PASS							N/A
chr20	57415110	rs1800900		A	G	GNAS-AS1	SNP	NR_002785.2			25	A=0 G=25	A=0.0 G=1.0	1	1e-05	INTRON	MODIFIER	PASS							N/A
chr20	57478807	rs7121		C	T	GNAS	SNP	NM_080425.2	c.2322C>T	p.I774	525	C=0 T=521	C=0.0 T=0.992	0.992	1e-05	SYNONYMOUS_CODING	LOW	PASS							N/A
chr22	24145675	rs5751738		G	C	SMARCB1	SNP	NM_003073.3			20	G=0 C=12	G=0.0 C=0.6	0.6	1e-05	INTRON	MODIFIER	PASS							N/A
chr22	24176287	rs5030613	COSM1090	G	A	SMARCB1	SNP	NM_003073.3			345	G=172 A=173	G=0.499 A=0.501	0.501	1e-05	INTRON	MODIFIER	PASS					3	COSM1090	N/A
chr22	29091700			G	A	CHEK2	SNP	NM_001005735.1	c.1386C>T	p.I462	979	G=854 A=124	G=0.872 A=0.127	0.127	1e-05	SYNONYMOUS_CODING	LOW	PASS							N/A
chr22	41513744			C	T	EP300	SNP	NM_001429.3	c.648C>T	p.G216	458	C=435 T=23	C=0.95 T=0.05	0.05	1e-05	SYNONYMOUS_CODING	LOW	PASS							N/A
chr22	41513774	rs147244947		C	G	EP300	SNP	NM_001429.3	c.678C>G	p.G226	709	C=495 G=214	C=0.698 G=0.302	0.302	1e-05	SYNONYMOUS_CODING	LOW	PASS							N/A
chr22	41568480	rs2076577	COSN166760	T	C	EP300	SNP	NM_001429.3			217	T=0 C=217	T=0.0 C=1.0	1	1e-05	INTRON	MODIFIER	PASS						COSN166760	N/A
chr22	41569609	rs2076578		C	T	EP300	SNP	NM_001429.3			603	C=0 T=600	C=0.0 T=0.995	0.995	1e-05	INTRON	MODIFIER	PASS							N/A
chrX	1317599			T	TAC	CRLF2	INS	NM_022148.2			190	T=117 TAC=71	T=0.616 TAC=0.374	0.374	1e-05	INTRON	MODIFIER	PASS							N/A
chrX	39932907	rs6520618		T	C	BCOR	SNP	NM_001123385.1	c.1692A>G	p.A564	135	T=0 C=135	T=0.0 C=1.0	1	1e-05	SYNONYMOUS_CODING	LOW	PASS							N/A
chrX	39933339	rs5917933		A	G	BCOR	SNP	NM_001123385.1	c.1260T>C	p.D420	303	A=0 G=303	A=0.0 G=1.0	1	1e-05	SYNONYMOUS_CODING	LOW	PASS							N/A
chrX	39934488	rs6610384		C	T	BCOR	SNP	NM_001123385.1			354	C=0 T=353	C=0.0 T=0.997	0.997	1e-05	INTRON	MODIFIER	PASS							N/A
chrX	70349727	rs149395528		C	G	MED12	SNP	NM_005120.2			193	C=0 G=193	C=0.0 G=1.0	1	1e-05	INTRON	MODIFIER	PASS							N/A
chrX	70352617			C	CCTCTTCTCTTCTCTT	MED12	INS	NM_005120.2			129	C=0 CCTCTTCTCTTCTCTT=120	C=0.0 CCTCTTCTCTTCTCTT=0.93	0.93	1e-05	INTRON	MODIFIER	PASS							N/A
chrX	76937963	rs3088074		G	C	ATRX	SNP	NM_000489.3	c.2785C>G	p.Q929E	276	G=0 C=275	G=0.0 C=0.996	0.996	1e-05	NON_SYNONYMOUS_CODING	MODERATE	PASS	1		P46100-6,P46100-4,P46100	0.0,0.0,0.0			N/A

## Sheet: lower-confidence variants
Chrom	Pos GRCh37	dbSNP ID	COSMIC ID	Ref	Variant	Gene Name	Variant Type	Transcript ID	Codon Change	AA Change	Filtered Coverage	Allele Coverage	Allele Frequency	Variant Frequency	P-Value	snpEff Effect	snpEff Impact	Filter	SIFT Score	Interpro Domain	UniProt	PolyPhen Score	COSMIC Sample Count	Somatic Mutation Assay	Variant Clinical Significance
chr2	29443611	rs201690890	COSM359418	T	C	ALK	SNP	NM_004304.4	c.3606A>G	p.G1202	115	T=100 C=13	T=0.87 C=0.113	0.113	1e-05	SYNONYMOUS_CODING	LOW	FS_MORE_THAN_60					1	COSM359418	N/A
chr2	39536689			A	AT,ATT,ATTT	MAP4K3	INS	NM_003618.3			198	A=102 AT=32 ATT=43 ATTT=15	A=0.515 AT=0.162 ATT=0.217 ATTT=0.076	0.217	1e-05	INTRON	MODIFIER	HOMOPOLYMER							N/A
chr4	55976947	rs5858314		T	TA,TAA	KDR	INS	NM_002253.2			358	T=133 TA=180 TAA=38	T=0.372 TA=0.503 TAA=0.106	0.503	1e-05	INTRON	MODIFIER	HOMOPOLYMER							N/A
chr7	148543693	rs3214332		TA	T	EZH2	DEL	NM_004456.4			86	TA=30 T=56	TA=0.349 T=0.651	0.651	1e-05	INTRON	MODIFIER	HOMOPOLYMER							N/A
chr9	80343587	rs5898555		G	GA,GAA	GNAQ	INS	NM_002072.3			514	G=202 GA=258 GAA=45	G=0.393 GA=0.502 GAA=0.088	0.502	1e-05	INTRON	MODIFIER	HOMOPOLYMER							N/A
chr9	135773000	rs3049911		G	GA,GAA,GAAA	TSC1	INS	NM_000368.4			113	G=23 GA=29 GAA=45 GAAA=14	G=0.204 GA=0.257 GAA=0.398 GAAA=0.124	0.398	1e-05	INTRON	MODIFIER	HOMOPOLYMER							N/A
chr11	32450244	rs34924443		C	CG,CGG	WT1	INS	NM_024426.4			118	C=14 CG=15 CGG=76	C=0.119 CG=0.127 CGG=0.644	0.644	1e-05	INTRON	MODIFIER	HOMOPOLYMER							N/A
chr14	95593186	rs201507736		T	TA,TAA	DICER1	INS	NM_001271282.1			731	T=395 TA=250 TAA=67	T=0.54 TA=0.342 TAA=0.092	0.342	1e-05	INTRON	MODIFIER	HOMOPOLYMER							N/A
chr17	29545987	rs67472948		A	AT	NF1	INS	NM_001042492.2			908	A=697 AT=210	A=0.768 AT=0.231	0.231	1e-05	INTRON	MODIFIER	HOMOPOLYMER							N/A
chr17	29559061			A	AT,ATT	NF1	INS	NM_001042492.2			168	A=114 AT=39 ATT=12	A=0.679 AT=0.232 ATT=0.071	0.232	1e-05	INTRON	MODIFIER	HOMOPOLYMER							N/A
chr20	36031097	rs2145792		A	G	SRC	SNP	NM_198291.1			1288	A=673 G=615	A=0.523 G=0.477	0.477	1e-05	INTRON	MODIFIER	FS_MORE_THAN_60							N/A
chr22	24167657	rs5844569		G	GAA	SMARCB1	INS	NM_003073.3			998	G=509 GAA=489	G=0.51 GAA=0.49	0.49	1e-05	INTRON	MODIFIER	HOMOPOLYMER							N/A
chr22	29130347	rs3841692		G	GT	CHEK2	INS	NM_001005735.1			274	G=196 GT=78	G=0.715 GT=0.285	0.285	1e-05	INTRON	MODIFIER	HOMOPOLYMER							N/A

## Sheet: putative false-positive calls
Chrom	Pos GRCh37	dbSNP ID	COSMIC ID	Ref	Variant	Gene Name	Variant Type	Transcript ID	Codon Change	AA Change	Filtered Coverage	Allele Coverage	Allele Frequency	Variant Frequency	P-Value	snpEff Effect	snpEff Impact	Filter	SIFT Score	Interpro Domain	UniProt	PolyPhen Score	COSMIC Sample Count	Somatic Mutation Assay	Variant Clinical Significance
chr1	65339079			TG	CA	JAK1	MNP	NM_002227.2		p.AS0AG	1318	TG=1194 CA=101	TG=0.906 CA=0.077	0.077	1e-05	NON_SYNONYMOUS_CODING	MODERATE	PUTATIVE_FP							N/A
chr1	78432506			TA	T	FUBP1	DEL	NM_003902.3			1190	TA=0 T=301	TA=0.0 T=0.253	0.253	1e-05	INTRON	MODIFIER	PUTATIVE_FP;HOMOPOLYMER							N/A
chr2	29416025	rs10625834		C	CATTG	ALK	INS	NM_004304.4			60	C=34 CATTG=26	C=0.567 CATTG=0.433	0.433	1e-05	UTR_3_PRIME	MODIFIER	PUTATIVE_FP							N/A
chr2	47635523	rs201372136		CT	C	MSH2	DEL	NM_000251.2			409	CT=0 C=90	CT=0.0 C=0.22	0.22	1e-05	INTRON	MODIFIER	PUTATIVE_FP;HOMOPOLYMER							N/A
chr2	48032740	rs56221304		AT	A	MSH6	DEL	NM_000179.2			198	AT=154 A=44	AT=0.778 A=0.222	0.222	1e-05	INTRON	MODIFIER	PUTATIVE_FP;HOMOPOLYMER							N/A
chr2	48033890	rs67094025 rs267608137		CT	C	MSH6	DEL	NM_000179.2			269	CT=0 C=93	CT=0.0 C=0.346	0.346	1e-05	INTRON	MODIFIER	PUTATIVE_FP;HOMOPOLYMER							N/A
chr2	48046012	rs374445177		TA	T	FBXO11	DEL	NM_001190274.1			134	TA=0 T=33	TA=0.0 T=0.246	0.246	1e-05	INTRON	MODIFIER	PUTATIVE_FP;HOMOPOLYMER							N/A
chr2	198257652	rs11380582		T	TA	SF3B1	INS	NM_012433.2			711	T=398 TA=281	T=0.56 TA=0.395	0.395	1e-05	INTRON	MODIFIER	PUTATIVE_FP;HOMOPOLYMER							N/A
chr2	198267770	rs3217350		G	GAA	SF3B1	INS	NM_012433.2			105	G=53 GAA=52	G=0.505 GAA=0.495	0.495	1e-05	INTRON	MODIFIER	PUTATIVE_FP;HOMOPOLYMER							N/A
chr2	212495336	rs57466272		GA	G	ERBB4	DEL	NM_005235.2			62	GA=47 G=14	GA=0.758 G=0.226	0.226	1e-05	INTRON	MODIFIER	PUTATIVE_FP;HOMOPOLYMER							N/A
chr3	10088223	rs200221245		T	G	FANCD2	SNP	NM_033084.3			425	T=224 G=201	T=0.527 G=0.473	0.473	1e-05	INTRON	MODIFIER	PUTATIVE_FP							N/A
chr3	10088239	rs201770712		G	A	FANCD2	SNP	NM_033084.3			427	G=226 A=201	G=0.529 A=0.471	0.471	1e-05	INTRON	MODIFIER	PUTATIVE_FP							N/A
chr3	10088242	rs199726231		G	A	FANCD2	SNP	NM_033084.3			419	G=221 A=198	G=0.527 A=0.473	0.473	1e-05	INTRON	MODIFIER	PUTATIVE_FP							N/A
chr3	10088266	rs72492997		G	T	FANCD2	SNP	NM_033084.3	c.1137G>T	p.V379	427	G=226 T=201	G=0.529 T=0.471	0.471	1e-05	SYNONYMOUS_CODING	LOW	PUTATIVE_FP							N/A
chr3	10088299	rs112887807		C	T	FANCD2	SNP	NM_033084.3	c.1170C>T	p.S390	637	C=435 T=202	C=0.683 T=0.317	0.317	1e-05	SYNONYMOUS_CODING	LOW	PUTATIVE_FP							N/A
chr3	10088308	rs72492998		T	C	FANCD2	SNP	NM_033084.3	c.1179T>C	p.T393	639	T=441 C=198	T=0.69 C=0.31	0.31	1e-05	SYNONYMOUS_CODING	LOW	PUTATIVE_FP							N/A
chr3	10091035	rs10222446		T	C	FANCD2	SNP	NM_033084.3			137	T=67 C=70	T=0.489 C=0.511	0.511	1e-05	INTRON	MODIFIER	PUTATIVE_FP							N/A
chr3	10106608			T	C	FANCD2	SNP	NM_033084.3			395	T=311 C=84	T=0.787 C=0.213	0.213	1e-05	INTRON	MODIFIER	PUTATIVE_FP							N/A
chr3	10107147	rs35817402		C	T	FANCD2	SNP	NM_033084.3	c.2238C>T	p.N746	334	C=286 T=47	C=0.856 T=0.141	0.141	1e-05	SYNONYMOUS_CODING	LOW	PUTATIVE_FP							N/A
chr3	10107168			T	C	FANCD2	SNP	NM_033084.3	c.2259T>C	p.D753	333	T=286 C=47	T=0.859 C=0.141	0.141	1e-05	SYNONYMOUS_CODING	LOW	PUTATIVE_FP							N/A
chr3	10128965			CT	C	FANCD2	DEL	NM_033084.3			343	CT=0 C=86	CT=0.0 C=0.251	0.251	1e-05	INTRON	MODIFIER	PUTATIVE_FP;HOMOPOLYMER							N/A
chr3	37067099	rs6771325		A	T	MLH1	SNP	NM_000249.3			102	A=0 T=88	A=0.0 T=0.863	0.863	1e-05	INTRON	MODIFIER	PUTATIVE_FP							N/A
chr3	47103861	rs10589946		GTT	G	SETD2	DEL	NM_014159.6			657	GTT=0 G=469	GTT=0.0 G=0.714	0.714	1e-05	INTRON	MODIFIER	PUTATIVE_FP							N/A
chr3	47129781			CA	C	SETD2	DEL	NM_014159.6			128	CA=95 C=33	CA=0.742 C=0.258	0.258	1e-05	INTRON	MODIFIER	PUTATIVE_FP;HOMOPOLYMER							N/A
chr3	47143087	rs56909745		A	AGT	SETD2	INS	NM_014159.6			658	A=292 AGT=353	A=0.444 AGT=0.536	0.536	1e-05	INTRON	MODIFIER	PUTATIVE_FP							N/A
chr3	52621586			CT	C	PBRM1	DEL	NM_018313.4			511	CT=0 C=138	CT=0.0 C=0.27	0.27	1e-05	INTRON	MODIFIER	PUTATIVE_FP;HOMOPOLYMER							N/A
chr3	52676065	rs376663529		CA	C	PBRM1	DEL	NM_018313.4			1038	CA=0 C=278	CA=0.0 C=0.268	0.268	1e-05	INTRON	MODIFIER	PUTATIVE_FP;HOMOPOLYMER							N/A
chr3	52696310			GA	G	PBRM1	DEL	NM_018313.4			176	GA=139 G=37	GA=0.79 G=0.21	0.21	1e-05	INTRON	MODIFIER	PUTATIVE_FP;HOMOPOLYMER							N/A
chr3	187451297			ACCCTTTCCTTTCAGATCCCTCACCT	A	BCL6	DEL	NM_001706.4			724	ACCCTTTCCTTTCAGATCCCTCACCT=489 A=225	ACCCTTTCCTTTCAGATCCCTCACCT=0.675 A=0.311	0.311	1e-05	SPLICE_SITE_DONOR	HIGH	PUTATIVE_FP							N/A
chr4	55598211			AT	A	KIT	DEL	NM_000222.2			145	AT=0 A=35	AT=0.0 A=0.241	0.241	1e-05	INTRON	MODIFIER	PUTATIVE_FP;HOMOPOLYMER							N/A
chr4	55956186			T	C	KDR	SNP	NM_002253.2	c.3129A>G	p.K1043	228	T=70 C=158	T=0.307 C=0.693	0.693	1e-05	SYNONYMOUS_CODING	LOW	PUTATIVE_FP							N/A
chr4	153247486	rs367926135		CT	C	FBXW7	DEL	NM_033632.3			75	CT=0 C=19	CT=0.0 C=0.253	0.253	1e-05	INTRON	MODIFIER	PUTATIVE_FP;HOMOPOLYMER							N/A
chr4	153268227			CA	C	FBXW7	DEL	NM_033632.3			42	CA=23 C=17	CA=0.548 C=0.405	0.405	1e-05	INTRON	MODIFIER	PUTATIVE_FP;HOMOPOLYMER							N/A
chr5	55252984			CA	C	IL6ST	DEL	NM_002184.3			1102	CA=0 C=313	CA=0.0 C=0.284	0.284	1e-05	INTRON	MODIFIER	PUTATIVE_FP;HOMOPOLYMER							N/A
chr5	67584512			AT	A	PIK3R1	DEL	NM_181523.2			218	AT=165 A=53	AT=0.757 A=0.243	0.243	1e-05	INTRON	MODIFIER	PUTATIVE_FP;HOMOPOLYMER							N/A
chr5	170837513	rs34323200		CT	C	NPM1	DEL	NM_002520.6			470	CT=0 C=113	CT=0.0 C=0.24	0.24	1e-05	INTRON	MODIFIER	PUTATIVE_FP;HOMOPOLYMER							N/A
chr6	35430660			T	C	FANCE	SNP	NM_021922.2	c.1478T>C	p.M493T	965	T=867 C=98	T=0.898 C=0.102	0.102	1e-05	NON_SYNONYMOUS_CODING	MODERATE	PUTATIVE_FP	0.2	Fanconi_Anaemia_group_E_protein,_C-terminal_(1),	Q9HB96	0.902			N/A
chr6	138195961	rs71670547		TCTC	T	TNFAIP3	DEL	NM_001270508.1			530	TCTC=0 T=529	TCTC=0.0 T=0.998	0.998	1e-05	INTRON	MODIFIER	PUTATIVE_FP							N/A
chr6	152265282	rs55740371		A	AT	ESR1	INS	NM_001122740.1			137	A=49 AT=85	A=0.358 AT=0.62	0.62	1e-05	INTRON	MODIFIER	PUTATIVE_FP;HOMOPOLYMER							N/A
chr7	6037057	rs60794673		GA	G	PMS2	DEL	NM_000535.5			648	GA=0 G=174	GA=0.0 G=0.269	0.269	1e-05	INTRON	MODIFIER	PUTATIVE_FP;HOMOPOLYMER							N/A
chr7	55228029			G	A	EGFR	SNP	NM_005228.3	c.1496G>A	p.C499Y	856	G=744 A=112	G=0.869 A=0.131	0.131	1e-05	NON_SYNONYMOUS_CODING	MODERATE	PUTATIVE_FP	0		Q504U8,P00533,P00533-3,P00533-4	0.997,0.989,0.998,0.999			N/A
chr7	116409675	rs72220100		CT	C	MET	DEL	NM_001127500.1			252	CT=0 C=68	CT=0.0 C=0.27	0.27	1e-05	INTRON	MODIFIER	PUTATIVE_FP;HOMOPOLYMER							N/A
chr7	140434597	rs200465027		G	A	BRAF	SNP	NM_004333.4			129	G=0 A=14	G=0.0 A=0.109	0.109	1e-05	INTRON	MODIFIER	PUTATIVE_FP							N/A
chr7	140434597			G	GA	BRAF	INS	NM_004333.4			129	G=36 GA=89	G=0.279 GA=0.69	0.69	1e-05	INTRON	MODIFIER	PUTATIVE_FP;HOMOPOLYMER							N/A
chr10	8115668	rs373223232		TA	T	GATA3	DEL	NM_001002295.1			156	TA=0 T=40	TA=0.0 T=0.256	0.256	1e-05	INTRON	MODIFIER	PUTATIVE_FP;HOMOPOLYMER							N/A
chr10	89720633	rs34003473 rs397846349		C	CT	PTEN	INS	NM_000314.4			190	C=143 CT=45	C=0.753 CT=0.237	0.237	1e-05	INTRON	MODIFIER	PUTATIVE_FP;HOMOPOLYMER							N/A
chr10	123256329	rs372610391		CT	C	FGFR2	DEL	NM_022970.3			681	CT=0 C=169	CT=0.0 C=0.248	0.248	1e-05	INTRON	MODIFIER	PUTATIVE_FP;HOMOPOLYMER							N/A
chr11	108119615	rs35813860		CA	C	ATM	DEL	NM_000051.3			512	CA=0 C=130	CA=0.0 C=0.254	0.254	1e-05	INTRON	MODIFIER	PUTATIVE_FP;HOMOPOLYMER							N/A
chr11	108121410			CT	C	ATM	DEL	NM_000051.3			396	CT=0 C=87	CT=0.0 C=0.22	0.22	1e-05	INTRON	MODIFIER	PUTATIVE_FP;HOMOPOLYMER							N/A
chr11	108141955	rs373881770		CT	C	ATM	DEL	NM_000051.3			613	CT=0 C=136	CT=0.0 C=0.222	0.222	1e-05	INTRON	MODIFIER	PUTATIVE_FP;HOMOPOLYMER							N/A
chr11	108188266	rs58978479		AT	A	ATM	DEL	NM_000051.3			1517	AT=1110 A=352	AT=0.732 A=0.232	0.232	1e-05	INTRON	MODIFIER	PUTATIVE_FP;HOMOPOLYMER							N/A
chr12	69214081			AT	A	MDM2	DEL	NM_002392.4			33	AT=23 A=10	AT=0.697 A=0.303	0.303	1e-05	INTRON	MODIFIER	PUTATIVE_FP;HOMOPOLYMER							N/A
chr13	31722620	rs35594388		TA	T	HSPH1	DEL	NM_006644.2			271	TA=0 T=71	TA=0.0 T=0.262	0.262	1e-05	INTRON	MODIFIER	PUTATIVE_FP;HOMOPOLYMER							N/A
chr13	32915410	rs276174881		CAATT	C	BRCA2	DEL	NM_000059.3			558	CAATT=183 C=373	CAATT=0.328 C=0.668	0.668	1e-05	INTRON	MODIFIER	PUTATIVE_FP							N/A
chr14	95566108	rs1778057		C	A	DICER1	SNP	NM_001271282.1			745	C=0 A=735	C=0.0 A=0.987	0.987	1e-05	INTRON	MODIFIER	PUTATIVE_FP							N/A
chr16	23615042	rs35294437		TA	T	PALB2	DEL	NM_024675.3			395	TA=0 T=193	TA=0.0 T=0.489	0.489	1e-05	INTRON	MODIFIER	PUTATIVE_FP;HOMOPOLYMER							N/A
chr16	89859015	rs35617323		GT	G	FANCA	DEL	NM_000135.2			256	GT=0 G=255	GT=0.0 G=0.996	0.996	1e-05	INTRON	MODIFIER	PUTATIVE_FP							N/A
chr17	17125735			C	T	FLCN	SNP	NM_144997.5			143	C=76 T=66	C=0.531 T=0.462	0.462	1e-05	INTRON	MODIFIER	PUTATIVE_FP							N/A
chr17	17125737			AAAT	A	FLCN	DEL	NM_144997.5			144	AAAT=76 A=68	AAAT=0.528 A=0.472	0.472	1e-05	INTRON	MODIFIER	PUTATIVE_FP							N/A
chr17	17125748			C	G	FLCN	SNP	NM_144997.5			143	C=76 G=67	C=0.531 G=0.469	0.469	1e-05	INTRON	MODIFIER	PUTATIVE_FP							N/A
chr17	29563073			T	TTG	NF1	INS	NM_001042492.2			221	T=70 TTG=151	T=0.317 TTG=0.683	0.683	1e-05	INTRON	MODIFIER	PUTATIVE_FP							N/A
chr17	29563085	rs72813695		T	G	NF1	SNP	NM_001042492.2			221	T=52 G=168	T=0.235 G=0.76	0.76	1e-05	INTRON	MODIFIER	PUTATIVE_FP							N/A
chr17	29663624			TT	AA	NF1	MNP	NM_001042492.2			130	TT=0 AA=22	TT=0.0 AA=0.169	0.169	1e-05	INTRON	MODIFIER	PUTATIVE_FP							N/A
chr17	29663625	rs7406039		T	A	NF1	SNP	NM_001042492.2			130	T=0 A=15	T=0.0 A=0.115	0.115	1e-05	INTRON	MODIFIER	PUTATIVE_FP;HOMOPOLYMER							N/A
chr17	29663625			T	TA	NF1	INS	NM_001042492.2			130	T=69 TA=47	T=0.531 TA=0.362	0.362	1e-05	INTRON	MODIFIER	PUTATIVE_FP;HOMOPOLYMER							N/A
chr19	11121036			GC	TG	SMARCA4	MNP	NM_001128849.1			47	GC=0 TG=42	GC=0.0 TG=0.894	0.894	1e-05	INTRON	MODIFIER	PUTATIVE_FP							N/A
chr19	11121040			C	G	SMARCA4	SNP	NM_001128849.1			47	C=0 G=42	C=0.0 G=0.894	0.894	1e-05	INTRON	MODIFIER	PUTATIVE_FP							N/A
chr22	29084052	rs17880159		G	A	CHEK2	SNP	NM_001005735.1			174	G=164 A=10	G=0.943 A=0.057	0.057	1e-05	INTRON	MODIFIER	PUTATIVE_FP							N/A
chr22	29091676			C	A	CHEK2	SNP	NM_001005735.1			978	C=598 A=378	C=0.611 A=0.387	0.387	1e-05	INTRON	MODIFIER	PUTATIVE_FP							N/A
chr22	30051705			CT	C	NF2	DEL	NM_000268.3			298	CT=0 C=82	CT=0.0 C=0.275	0.275	1e-05	INTRON	MODIFIER	PUTATIVE_FP;HOMOPOLYMER							N/A
chr22	41527414			T	G	EP300	SNP	NM_001429.3	c.1305T>G	p.V435	1002	T=343 G=658	T=0.342 G=0.657	0.657	1e-05	SYNONYMOUS_CODING	LOW	PUTATIVE_FP							N/A
chrX	39930433			GA	G	BCOR	DEL	NM_001123385.1			239	GA=0 G=60	GA=0.0 G=0.251	0.251	1e-05	INTRON	MODIFIER	PUTATIVE_FP;HOMOPOLYMER							N/A
chrX	132838305	rs374169314	COSM1625536	GA	G	GPC3	DEL	NM_001164617.1			536	GA=0 G=139	GA=0.0 G=0.259	0.259	1e-05	INTRON	MODIFIER	PUTATIVE_FP;HOMOPOLYMER					3	COSM1625536	N/A
chrX	132888207	rs370737647		TA	T	GPC3	DEL	NM_001164617.1			159	TA=0 T=41	TA=0.0 T=0.258	0.258	1e-05	INTRON	MODIFIER	PUTATIVE_FP;HOMOPOLYMER							N/A

## Sheet: non-callable loci
Chrom	Pos GRCh37	dbSNP ID	COSMIC ID	Ref	Variant	Gene Name	Variant Type	Transcript ID	Codon Change	AA Change	Reason for Not Calling	snpEff Effect	snpEff Impact	Somatic Mutation Assay	Variant Clinical Significance
chr1	11174834	rs374152262		C	T	MTOR	SNP	NM_004958.3			LOW_COVERAGE	INTRON	MODIFIER		N/A
chr1	11174838	rs375378968		T	C	MTOR	SNP	NM_004958.3			LOW_COVERAGE	INTRON	MODIFIER		N/A
chr1	11174850	rs1148477		C	T	MTOR	SNP	NM_004958.3			LOW_COVERAGE	INTRON	MODIFIER		N/A
chr1	11174851	rs2275523		G	A	MTOR	SNP	NM_004958.3			LOW_COVERAGE	INTRON	MODIFIER		N/A
chr1	11174856	rs373599853		C	T	MTOR	SNP	NM_004958.3			LOW_COVERAGE	INTRON	MODIFIER		N/A
chr1	11174857	rs367774843		G	A	MTOR	SNP	NM_004958.3			LOW_COVERAGE	INTRON	MODIFIER		N/A
chr1	11174859	rs75573431		T	C	MTOR	SNP	NM_004958.3			LOW_COVERAGE	INTRON	MODIFIER		N/A
chr1	11174862	rs368963147		C	A	MTOR	SNP	NM_004958.3			LOW_COVERAGE	INTRON	MODIFIER		N/A
chr1	11174870	rs146446463		C	T	MTOR	SNP	NM_004958.3	c.7164G>A	p.E2388	LOW_COVERAGE	SYNONYMOUS_CODING	LOW		N/A
chr1	11174876	rs143035002		A	G	MTOR	SNP	NM_004958.3	c.7158T>C	p.A2386	LOW_COVERAGE	SYNONYMOUS_CODING	LOW		N/A
chr1	11199331	rs369323146		G	C	MTOR-AS1	SNP	NR_046600.1			LOW_COVERAGE	UPSTREAM	MODIFIER		N/A
chr1	11319417	rs200587372		C	T	MTOR	SNP	NM_004958.3	c.50G>A	p.S17N	NO_COVERAGE	NON_SYNONYMOUS_CODING	MODERATE		N/A
chr1	11319427	rs200753449		T	A	MTOR	SNP	NM_004958.3	c.40A>T	p.T14S	NO_COVERAGE	NON_SYNONYMOUS_CODING	MODERATE		N/A
chr1	11319439	rs368184120		T	C	MTOR	SNP	NM_004958.3	c.28A>G	p.T10A	NO_COVERAGE	NON_SYNONYMOUS_CODING	MODERATE		N/A
chr1	11319446	rs371674142		G	A	MTOR	SNP	NM_004958.3	c.21C>T	p.A7	NO_COVERAGE	SYNONYMOUS_CODING	LOW		N/A
chr1	11319471	rs187553755		C	T	MTOR	SNP	NM_004958.3			NO_COVERAGE	UTR_5_PRIME	MODIFIER		N/A
chr1	11319472	rs373040403		C	G	MTOR	SNP	NM_004958.3			NO_COVERAGE	UTR_5_PRIME	MODIFIER		N/A
chr1	27099465	rs376672377		C	T	ARID1A	SNP	NM_139135.2	c.3702C>T	p.G1234	LOW_COVERAGE	SYNONYMOUS_CODING	LOW		N/A
chr1	27099488	rs375061327		C	G	ARID1A	SNP	NM_139135.2			LOW_COVERAGE	INTRON	MODIFIER		N/A
chr1	27099524	rs370054984		G	C	ARID1A	SNP	NM_139135.2			LOW_COVERAGE	INTRON	MODIFIER		N/A
chr1	65300332	rs1129739		T	C	JAK1	SNP	NM_002227.2	c.3378A>G	p.Q1126	LOW_COVERAGE	SYNONYMOUS_CODING	LOW		N/A
chr1	65300334	rs377646860		G	A	JAK1	SNP	NM_002227.2	c.3376C>T	p.Q1126*	LOW_COVERAGE	STOP_GAINED	HIGH		N/A
chr1	65300341	rs187435238		C	A	JAK1	SNP	NM_002227.2			LOW_COVERAGE	SPLICE_SITE_ACCEPTOR	HIGH		N/A
chr1	65300344	rs67578405		T	TA	JAK1	INS	NM_002227.2			LOW_COVERAGE	INTRON	MODIFIER		N/A
chr1	65300366	rs369938382		G	T	JAK1	SNP	NM_002227.2			LOW_COVERAGE	INTRON	MODIFIER		N/A
chr1	65300371	rs373797407		A	T	JAK1	SNP	NM_002227.2			LOW_COVERAGE	INTRON	MODIFIER		N/A
chr1	65300380	rs376230040		T	C	JAK1	SNP	NM_002227.2			LOW_COVERAGE	INTRON	MODIFIER		N/A
chr1	65300389	rs201182888		T	A	JAK1	SNP	NM_002227.2			LOW_COVERAGE	INTRON	MODIFIER		N/A
chr1	65300410	rs375676764		C	G	JAK1	SNP	NM_002227.2			LOW_COVERAGE	INTRON	MODIFIER		N/A
chr1	65300419	rs67463507		G	GA	JAK1	INS	NM_002227.2			LOW_COVERAGE	INTRON	MODIFIER		N/A
chr1	65301179	rs368218410		T	C	JAK1	SNP	NM_002227.2	c.3269A>G	p.K1090R	NO_COVERAGE	NON_SYNONYMOUS_CODING	MODERATE		N/A
chr1	65301216	rs372341991		G	A	JAK1	SNP	NM_002227.2			NO_COVERAGE	INTRON	MODIFIER		N/A
chr1	65301238	rs2274945		A	G	JAK1	SNP	NM_002227.2			NO_COVERAGE	INTRON	MODIFIER		N/A
chr1	65301765	rs2274944		G	T	JAK1	SNP	NM_002227.2			NO_COVERAGE	INTRON	MODIFIER		N/A
chr1	65301765	rs66552266		GA	G	JAK1	DEL	NM_002227.2			NO_COVERAGE	INTRON	MODIFIER		N/A
chr1	65301774	rs371900175		G	A	JAK1	SNP	NM_002227.2			NO_COVERAGE	INTRON	MODIFIER		N/A
chr1	78430044	rs190415676		T	C	FUBP1	SNP	NM_003902.3			LOW_COVERAGE	INTRON	MODIFIER		N/A
chr1	78430061	rs200330246		G	A	FUBP1	SNP	NM_003902.3			LOW_COVERAGE	INTRON	MODIFIER		N/A
chr1	78430094	rs200099776		T	TA	FUBP1	INS	NM_003902.3			LOW_COVERAGE	INTRON	MODIFIER		N/A
chr1	78432602	rs139141622		T	C	FUBP1	SNP	NM_003902.3	c.381A>G	p.Q127	LOW_COVERAGE	SYNONYMOUS_CODING	LOW		N/A
chr1	115256595	rs139287106		G	A	NRAS	SNP	NM_002524.4	c.116C>T	p.S39F	LOW_COVERAGE	NON_SYNONYMOUS_CODING	MODERATE		N/A
chr1	115256605	rs200604652		G	C	NRAS	SNP	NM_002524.4			LOW_COVERAGE	INTRON	MODIFIER		N/A
chr1	115256607	rs9724626		T	C	NRAS	SNP	NM_002524.4			LOW_COVERAGE	INTRON	MODIFIER		N/A
chr1	115256612	rs9724625		AG	A	NRAS	DEL	NM_002524.4			LOW_COVERAGE	INTRON	MODIFIER		N/A
chr1	115256623	rs371806603		G	T	NRAS	SNP	NM_002524.4			LOW_COVERAGE	INTRON	MODIFIER		N/A
chr1	115256628	rs147650587		G	GA	NRAS	INS	NM_002524.4			LOW_COVERAGE	INTRON	MODIFIER		N/A
chr1	115256633	rs71580645		A	AG	NRAS	INS	NM_002524.4			LOW_COVERAGE	INTRON	MODIFIER		N/A
chr1	115256669	rs969273		G	A	NRAS	SNP	NM_002524.4			LOW_COVERAGE	INTRON	MODIFIER		N/A
chr1	120496229	rs191967732		T	C	NOTCH2	SNP	NM_024408.3	c.2302A>G	p.N768D	LOW_COVERAGE	NON_SYNONYMOUS_CODING	MODERATE		N/A
chr1	120496236	rs139358772		T	C	NOTCH2	SNP	NM_024408.3	c.2295A>G	p.P765	LOW_COVERAGE	SYNONYMOUS_CODING	LOW		N/A
chr1	120496242	rs113604103		C	T	NOTCH2	SNP	NM_024408.3	c.2289G>A	p.S763	LOW_COVERAGE	SYNONYMOUS_CODING	LOW		N/A
chr1	120512104	rs2493409		T	C	NOTCH2	SNP	NM_024408.3			LOW_COVERAGE	INTRON	MODIFIER		N/A
chr1	120512117	rs376006218		G	A	NOTCH2	SNP	NM_024408.3			LOW_COVERAGE	INTRON	MODIFIER		N/A
chr1	120512120	rs377649578		C	T	NOTCH2	SNP	NM_024408.3			LOW_COVERAGE	INTRON	MODIFIER		N/A
chr1	120539661	rs146498360		C	T	NOTCH2	SNP	NM_024408.3	c.710G>A	p.R237Q	LOW_COVERAGE	NON_SYNONYMOUS_CODING	MODERATE		N/A
chr1	120539667	rs138796691		G	A	NOTCH2	SNP	NM_024408.3	c.704C>T	p.T235I	LOW_COVERAGE	NON_SYNONYMOUS_CODING	MODERATE		N/A
chr1	120539668	rs200464440		T	A	NOTCH2	SNP	NM_024408.3	c.703A>T	p.T235S	LOW_COVERAGE	NON_SYNONYMOUS_CODING	MODERATE		N/A
chr1	120539676	rs375605753		T	C	NOTCH2	SNP	NM_024408.3	c.695A>G	p.N232S	LOW_COVERAGE	NON_SYNONYMOUS_CODING	MODERATE		N/A
chr1	120539687	rs2261101		T	C	NOTCH2	SNP	NM_024408.3	c.684A>G	p.S228	LOW_COVERAGE	SYNONYMOUS_CODING	LOW		N/A
chr1	120539691	rs3899528		G	T	NOTCH2	SNP	NM_024408.3	c.680C>A	p.P227H	LOW_COVERAGE	NON_SYNONYMOUS_CODING	MODERATE		N/A
chr1	120539708	rs374483518		C	T	NOTCH2	SNP	NM_024408.3	c.663G>A	p.L221	LOW_COVERAGE	SYNONYMOUS_CODING	LOW		N/A
chr1	120539711	rs112650847		G	T	NOTCH2	SNP	NM_024408.3	c.660C>A	p.S220R	LOW_COVERAGE	NON_SYNONYMOUS_CODING	MODERATE		N/A
chr1	120539720	rs150410907		G	A	NOTCH2	SNP	NM_024408.3	c.651C>T	p.Y217	LOW_COVERAGE	SYNONYMOUS_CODING	LOW		N/A
chr1	120611876	rs11801062		C	T	NOTCH2	SNP	NM_024408.3			NO_COVERAGE	INTRON	MODIFIER		N/A
chr1	120611927	rs367580725		G	C	NOTCH2	SNP	NM_024408.3			NO_COVERAGE	INTRON	MODIFIER		N/A
chr1	120611960	rs139076095		C	T	NOTCH2	SNP	NM_024408.3	c.61G>A	p.A21T	NO_COVERAGE	NON_SYNONYMOUS_CODING	MODERATE		N/A
chr1	120611964	rs11810554		G	C	NOTCH2	SNP	NM_024408.3	c.57C>G	p.C19W	NO_COVERAGE	NON_SYNONYMOUS_CODING	MODERATE		N/A
chr1	120612002	rs368589740		CG	C,CGG	NOTCH2	DEL	NM_024408.3		p.-6	NO_COVERAGE	FRAME_SHIFT	HIGH		N/A
chr1	120612002	rs372504208		CGG	C	NOTCH2	DEL	NM_024408.3		p.-6	NO_COVERAGE	FRAME_SHIFT	HIGH		N/A
chr1	120612006	rs4021006		G	A	NOTCH2	SNP	NM_024408.3	c.15C>T	p.R5	NO_COVERAGE	SYNONYMOUS_CODING	LOW		N/A
chr1	120612013	rs200646249		G	A	NOTCH2	SNP	NM_024408.3	c.8C>T	p.A3V	NO_COVERAGE	NON_SYNONYMOUS_CODING	MODERATE		N/A
chr1	120612018	rs149632008		C	G,T	NOTCH2	SNP	NM_024408.3	c.3G>C	p.M1I	NO_COVERAGE	START_LOST	HIGH		N/A
chr1	120612030	rs377249634		CGC	C,CCCT	NOTCH2	DEL	NM_024408.3			NO_COVERAGE	UTR_5_PRIME	MODIFIER		N/A
chr1	120612034	rs201668322		T	G	NOTCH2	SNP	NM_024408.3			NO_COVERAGE	UTR_5_PRIME	MODIFIER		N/A
chr1	120612040	rs372737711		TCCG	T	NOTCH2	DEL	NM_024408.3			NO_COVERAGE	UTR_5_PRIME	MODIFIER		N/A
chr1	120612043	rs57122008		G	T	NOTCH2	SNP	NM_024408.3			NO_COVERAGE	UTR_5_PRIME	MODIFIER		N/A
chr1	120612043	rs72310584		G	GGCCGCCGCC,GTCCGCCGCC	NOTCH2	INS	NM_024408.3			NO_COVERAGE	UTR_5_PRIME	MODIFIER		N/A
chr1	120612046	rs372170835		G	T	NOTCH2	SNP	NM_024408.3			NO_COVERAGE	UTR_5_PRIME	MODIFIER		N/A
chr1	162725579	rs190639601		A	T	DDR2	SNP	NM_006182.2			LOW_COVERAGE	INTRON	MODIFIER		N/A
chr1	162725601	rs377455650		TAAGA	T	DDR2	DEL	NM_006182.2			LOW_COVERAGE	INTRON	MODIFIER		N/A
chr1	162725655	rs1115570		A	C	DDR2	SNP	NM_006182.2			LOW_COVERAGE	INTRON	MODIFIER		N/A
chr1	193091475	rs374880255		G	C	CDC73	SNP	NM_024529.4			LOW_COVERAGE	INTRON	MODIFIER		N/A
chr1	193091491	rs201573755		T	C	CDC73	SNP	NM_024529.4			LOW_COVERAGE	INTRON	MODIFIER		N/A
chr1	193091510	rs370173791		G	A	CDC73	SNP	NM_024529.4			LOW_COVERAGE	INTRON	MODIFIER		N/A
chr1	193099354	rs144194535		A	G	CDC73	SNP	NM_024529.4	c.288A>G	p.G96	LOW_COVERAGE	SYNONYMOUS_CODING	LOW		N/A
chr1	193099369	rs372978307		A	C	CDC73	SNP	NM_024529.4	c.303A>C	p.E101D	LOW_COVERAGE	NON_SYNONYMOUS_CODING	MODERATE		N/A
chr1	193099372	rs141131532		G	A	CDC73	SNP	NM_024529.4	c.306G>A	p.A102	LOW_COVERAGE	SYNONYMOUS_CODING	LOW		N/A
chr1	241676961	rs121913121		T	G	FH	SNP	NM_000143.3	c.320A>C	p.N107T	LOW_COVERAGE	NON_SYNONYMOUS_CODING	MODERATE		pathogenic
chr1	241676972	rs10926501		G	A	FH	SNP	NM_000143.3	c.309C>T	p.A103	LOW_COVERAGE	SYNONYMOUS_CODING	LOW		N/A
chr1	241676975	rs142283468		C	T	FH	SNP	NM_000143.3	c.306G>A	p.A102	LOW_COVERAGE	SYNONYMOUS_CODING	LOW		N/A
chr1	241676976	rs61753295		G	A	FH	SNP	NM_000143.3	c.305C>T	p.A102V	LOW_COVERAGE	NON_SYNONYMOUS_CODING	MODERATE		N/A
chr1	241676979	rs75086406		C	T,G	FH	SNP	NM_000143.3	c.302G>C	p.R101P	LOW_COVERAGE	NON_SYNONYMOUS_CODING	MODERATE		N/A
chr1	241676980	rs121913120		G	A	FH	SNP	NM_000143.3	c.301C>T	p.R101*	LOW_COVERAGE	STOP_GAINED	HIGH		pathogenic
chr1	241677035	rs2275162		T	A	FH	SNP	NM_000143.3			LOW_COVERAGE	INTRON	MODIFIER		N/A
chr1	241677048	rs150762946		A	G	FH	SNP	NM_000143.3			LOW_COVERAGE	INTRON	MODIFIER		N/A
chr2	25459792	rs143620117		C	T	DNMT3A	SNP	NM_175629.2			LOW_COVERAGE	INTRON	MODIFIER		N/A
chr2	25459793	rs375577092		G	A	DNMT3A	SNP	NM_175629.2			LOW_COVERAGE	INTRON	MODIFIER		N/A
chr2	25470960	rs116609083		G	A	DNMT3A	SNP	NM_153759.3	c.234C>T	p.S78	LOW_COVERAGE	SYNONYMOUS_CODING	LOW		N/A
chr2	25471001	rs201097136		C	T	DNMT3A	SNP	NM_153759.3	c.193G>A	p.A65T	LOW_COVERAGE	NON_SYNONYMOUS_CODING	MODERATE		N/A
chr2	25471002	rs77558739		G	A	DNMT3A	SNP	NM_153759.3	c.192C>T	p.P64	LOW_COVERAGE	SYNONYMOUS_CODING	LOW		N/A
chr2	25471010	rs139388008		T	G	DNMT3A	SNP	NM_153759.3	c.184A>C	p.T62P	LOW_COVERAGE	NON_SYNONYMOUS_CODING	MODERATE		N/A
chr2	25471055	rs144134652		A	G	DNMT3A	SNP	NM_153759.3	c.139T>C	p.S47P	LOW_COVERAGE	NON_SYNONYMOUS_CODING	MODERATE		N/A
chr2	25536827	rs41284843		G	A	DNMT3A	SNP	NM_175630.1	c.27C>T	p.P9	NO_COVERAGE	SYNONYMOUS_CODING	LOW		N/A
chr2	25536859	rs148146288		C	T	DNMT3A	SNP	NM_175630.1			NO_COVERAGE	UTR_5_PRIME	MODIFIER		N/A
chr2	29451794	rs75861155		C	T	ALK	SNP	NM_004304.4	c.2771G>A	p.G924D	LOW_COVERAGE	NON_SYNONYMOUS_CODING	MODERATE		N/A
chr2	29451795	rs78086548		C	T	ALK	SNP	NM_004304.4	c.2770G>A	p.G924S	LOW_COVERAGE	NON_SYNONYMOUS_CODING	MODERATE		N/A
chr2	29451796	rs75434768		C	T	ALK	SNP	NM_004304.4	c.2769G>A	p.G923	LOW_COVERAGE	SYNONYMOUS_CODING	LOW		N/A
chr2	29451802	rs201042802		G	A	ALK	SNP	NM_004304.4	c.2763C>T	p.F921	LOW_COVERAGE	SYNONYMOUS_CODING	LOW		N/A
chr2	29451862	rs375296866		G	C	ALK	SNP	NM_004304.4	c.2703C>G	p.T901	LOW_COVERAGE	SYNONYMOUS_CODING	LOW		N/A
chr2	29451869	rs369314121		C	G	ALK	SNP	NM_004304.4	c.2696G>C	p.G899A	LOW_COVERAGE	NON_SYNONYMOUS_CODING	MODERATE		N/A
chr2	29551347	rs372472978		C	T	ALK	SNP	NM_004304.4	c.1283G>A	p.G428E	LOW_COVERAGE	NON_SYNONYMOUS_CODING	MODERATE		N/A
chr2	29551352	rs377214413		A	G	ALK	SNP	NM_004304.4			LOW_COVERAGE	INTRON	MODIFIER		N/A
chr2	29551386	rs34572102		AT	A	ALK	DEL	NM_004304.4			LOW_COVERAGE	INTRON	MODIFIER		N/A
chr2	29551394	rs11901987		A	T	ALK	SNP	NM_004304.4			LOW_COVERAGE	INTRON	MODIFIER		N/A
chr2	29551396	rs11885503		G	A	ALK	SNP	NM_004304.4			LOW_COVERAGE	INTRON	MODIFIER		N/A
chr2	29551420	rs34893240		T	TC	ALK	INS	NM_004304.4			LOW_COVERAGE	INTRON	MODIFIER		N/A
chr2	30143028	rs373986433		G	C	ALK	SNP	NM_004304.4	c.498C>G	p.L166	LOW_COVERAGE	SYNONYMOUS_CODING	LOW		N/A
chr2	30143039	rs55697431		C	A	ALK	SNP	NM_004304.4	c.487G>T	p.V163L	LOW_COVERAGE	NON_SYNONYMOUS_CODING	MODERATE		N/A
chr2	30143051	rs367875912		C	T	ALK	SNP	NM_004304.4	c.475G>A	p.G159R	LOW_COVERAGE	NON_SYNONYMOUS_CODING	MODERATE		N/A
chr2	30143057	rs74774946		G	A	ALK	SNP	NM_004304.4	c.469C>T	p.P157S	LOW_COVERAGE	NON_SYNONYMOUS_CODING	MODERATE		N/A
chr2	30143061	rs77250749		G	A	ALK	SNP	NM_004304.4	c.465C>T	p.V155	LOW_COVERAGE	SYNONYMOUS_CODING	LOW		N/A
chr2	30143080	rs374276783		G	A	ALK	SNP	NM_004304.4	c.446C>T	p.A149V	LOW_COVERAGE	NON_SYNONYMOUS_CODING	MODERATE		N/A
chr2	39479021	rs140507355		T	G	MAP4K3	SNP	NM_003618.3	c.2547A>C	p.T849	LOW_COVERAGE	SYNONYMOUS_CODING	LOW		N/A
chr2	39479030	rs369931848		T	C	MAP4K3	SNP	NM_003618.3			LOW_COVERAGE	INTRON	MODIFIER		N/A
chr2	39479057	rs77464649		G	A	MAP4K3	SNP	NM_003618.3			LOW_COVERAGE	INTRON	MODIFIER		N/A
chr2	39507370	rs190973250		T	A	MAP4K3	SNP	NM_003618.3			LOW_COVERAGE	INTRON	MODIFIER		N/A
chr2	39507386	rs373127386		A	G	MAP4K3	SNP	NM_003618.3			LOW_COVERAGE	INTRON	MODIFIER		N/A
chr2	39507417	rs3755176		T	A	MAP4K3	SNP	NM_003618.3	c.1710A>T	p.T570	LOW_COVERAGE	SYNONYMOUS_CODING	LOW		N/A
chr2	39520400	rs373761369		G	C	MAP4K3	SNP	NM_003618.3	c.1188C>G	p.L396	LOW_COVERAGE	SYNONYMOUS_CODING	LOW		N/A
chr2	39552585	rs7578373		A	G	MAP4K3	SNP	NM_003618.3			LOW_COVERAGE	INTRON	MODIFIER		N/A
chr2	39552621	rs373200455		A	G	MAP4K3	SNP	NM_003618.3			LOW_COVERAGE	INTRON	MODIFIER		N/A
chr2	39552624	rs375831909		T	C	MAP4K3	SNP	NM_003618.3			LOW_COVERAGE	INTRON	MODIFIER		N/A
chr2	39552635	rs113059583		C	T	MAP4K3	SNP	NM_003618.3			LOW_COVERAGE	INTRON	MODIFIER		N/A
chr2	39552638	rs189946691		G	A	MAP4K3	SNP	NM_003618.3			LOW_COVERAGE	INTRON	MODIFIER		N/A
chr2	39552643	rs201552060		T	G	MAP4K3	SNP	NM_003618.3			LOW_COVERAGE	INTRON	MODIFIER		N/A
chr2	39552756	rs139238128		G	A	MAP4K3	SNP	NM_003618.3	c.821C>T	p.T274I	LOW_COVERAGE	NON_SYNONYMOUS_CODING	MODERATE		N/A
chr2	39552786	rs199595861		C	T	MAP4K3	SNP	NM_003618.3			LOW_COVERAGE	INTRON	MODIFIER		N/A
chr2	39552792	rs189426144		A	G	MAP4K3	SNP	NM_003618.3			LOW_COVERAGE	INTRON	MODIFIER		N/A
chr2	39552802	rs371071030		C	T	MAP4K3	SNP	NM_003618.3			LOW_COVERAGE	INTRON	MODIFIER		N/A
chr2	39552806	rs373189717		A	T	MAP4K3	SNP	NM_003618.3			LOW_COVERAGE	INTRON	MODIFIER		N/A
chr2	39553254	rs79984459		A	T	MAP4K3	SNP	NM_003618.3			LOW_COVERAGE	INTRON	MODIFIER		N/A
chr2	39553258	rs185458912		G	A	MAP4K3	SNP	NM_003618.3			LOW_COVERAGE	INTRON	MODIFIER		N/A
chr2	39553271	rs3815594		A	G	MAP4K3	SNP	NM_003618.3			LOW_COVERAGE	INTRON	MODIFIER		N/A
chr2	39553291	rs201809154		T	C	MAP4K3	SNP	NM_003618.3	c.658A>G	p.M220V	LOW_COVERAGE	NON_SYNONYMOUS_CODING	MODERATE		N/A
chr2	39553294	rs375531661		G	C	MAP4K3	SNP	NM_003618.3	c.655C>G	p.P219A	LOW_COVERAGE	NON_SYNONYMOUS_CODING	MODERATE		N/A
chr2	39553336	rs139708839		T	C	MAP4K3	SNP	NM_003618.3	c.613A>G	p.I205V	LOW_COVERAGE	NON_SYNONYMOUS_CODING	MODERATE		N/A
chr2	47630358	rs63750589		C	CA	MSH2	INS	NM_000251.2		p.-10?	LOW_COVERAGE	FRAME_SHIFT	HIGH		pathogenic
chr2	47630358	rs63751099		C	A,T	MSH2	SNP	NM_000251.2	c.28C>T	p.Q10*	LOW_COVERAGE	STOP_GAINED	HIGH		N/A
chr2	47630372	rs374396150		G	A	MSH2	SNP	NM_000251.2	c.42G>A	p.A14	LOW_COVERAGE	SYNONYMOUS_CODING	LOW		N/A
chr2	47630384	rs63750777		C	G	MSH2	SNP	NM_000251.2	c.54C>G	p.G18	LOW_COVERAGE	SYNONYMOUS_CODING	LOW		unknown
chr2	47630385	rs141711342		T	C	MSH2	SNP	NM_000251.2	c.55T>C	p.F19L	LOW_COVERAGE	NON_SYNONYMOUS_CODING	MODERATE		N/A
chr2	47630400	rs66513409		C	CT	MSH2	INS	NM_000251.2		p.-24?	LOW_COVERAGE	FRAME_SHIFT	HIGH		N/A
chr2	47639615	rs63751288		CATTT	C	MSH2	DEL	NM_000251.2		p.-237	LOW_COVERAGE	FRAME_SHIFT	HIGH		N/A
chr2	47639621	rs369670665		T	C	MSH2	SNP	NM_000251.2	c.714T>C	p.Y238	LOW_COVERAGE	SYNONYMOUS_CODING	LOW		N/A
chr2	47639622	rs63750488		C	T	MSH2	SNP	NM_000251.2	c.715C>T	p.Q239*	LOW_COVERAGE	STOP_GAINED	HIGH		pathogenic
chr2	47639623	rs199676483		A	G	MSH2	SNP	NM_000251.2	c.716A>G	p.Q239R	LOW_COVERAGE	NON_SYNONYMOUS_CODING	MODERATE		N/A
chr2	47639623	rs63750690		AGGACC	ATTA	MSH2	DEL	NM_000251.2		p.-240	LOW_COVERAGE	FRAME_SHIFT	HIGH		N/A
chr2	47639634	rs138857091		C	T	MSH2	SNP	NM_000251.2	c.727C>T	p.R243W	LOW_COVERAGE	NON_SYNONYMOUS_CODING	MODERATE		N/A
chr2	47639635	rs63751455		G	A	MSH2	SNP	NM_000251.2	c.728G>A	p.R243Q	LOW_COVERAGE	NON_SYNONYMOUS_CODING	MODERATE		unknown
chr2	47639641	rs63750107		T	TG	MSH2	INS	NM_000251.2		p.-245?	LOW_COVERAGE	FRAME_SHIFT	HIGH		pathogenic
chr2	47639643	rs63750881		A	C,T	MSH2	SNP	NM_000251.2	c.736A>T	p.K246*	LOW_COVERAGE	STOP_GAINED	HIGH		pathogenic,unknown
chr2	47639648	rs63749832		CA	C	MSH2	DEL	NM_000251.2		p.-248	LOW_COVERAGE	FRAME_SHIFT	HIGH		pathogenic
chr2	47639653	rs61756464		A	C	MSH2	SNP	NM_000251.2	c.746A>C	p.K249T	LOW_COVERAGE	NON_SYNONYMOUS_CODING	MODERATE		N/A
chr2	47639658	rs147389443		G	A	MSH2	SNP	NM_000251.2	c.751G>A	p.E251K	LOW_COVERAGE	NON_SYNONYMOUS_CODING	MODERATE		N/A
chr2	47639661	rs63750347		C	T	MSH2	SNP	NM_000251.2	c.754C>T	p.Q252*	LOW_COVERAGE	STOP_GAINED	HIGH		pathogenic
chr2	47639662	rs370906735		A	G	MSH2	SNP	NM_000251.2	c.755A>G	p.Q252R	LOW_COVERAGE	NON_SYNONYMOUS_CODING	MODERATE		N/A
chr2	47639663	rs267607931		GATGA	G	MSH2	DEL	NM_000251.2		p.-253	LOW_COVERAGE	FRAME_SHIFT	HIGH		N/A
chr2	47639663	rs35170366		G	GC	MSH2	INS	NM_000251.2		p.-253?	LOW_COVERAGE	FRAME_SHIFT	HIGH		N/A
chr2	47639665	rs63751160		TG	T	MSH2	DEL	NM_000251.2		p.-253	LOW_COVERAGE	FRAME_SHIFT	HIGH		pathogenic
chr2	47639669	rs63750329		TAGTG	TTT	MSH2	DEL	NM_000251.2		p.-255	LOW_COVERAGE	FRAME_SHIFT	HIGH		pathogenic
chr2	47639673	rs377403073		G	A	MSH2	SNP	NM_000251.2	c.766G>A	p.A256T	LOW_COVERAGE	NON_SYNONYMOUS_CODING	MODERATE		N/A
chr2	47709974	rs148653184		T	C	MSH2	SNP	NM_000251.2	c.2691T>C	p.T897	LOW_COVERAGE	SYNONYMOUS_CODING	LOW		N/A
chr2	47709997	rs267608022		C	G,T	MSH2	SNP	NM_000251.2	c.2714C>T	p.T905I	LOW_COVERAGE	NON_SYNONYMOUS_CODING	MODERATE		unknown
chr2	47710009	rs34319539		A	T	MSH2	SNP	NM_000251.2	c.2726A>T	p.K909I	LOW_COVERAGE	NON_SYNONYMOUS_CODING	MODERATE		N/A
chr2	47710015	rs41295182		T	G	MSH2	SNP	NM_000251.2	c.2732T>G	p.L911R	LOW_COVERAGE	NON_SYNONYMOUS_CODING	MODERATE		unknown
chr2	47710023	rs267608024		G	T	MSH2	SNP	NM_000251.2	c.2740G>T	p.E914*	LOW_COVERAGE	STOP_GAINED	HIGH		pathogenic
chr2	47710032	rs200581817		G	A	MSH2	SNP	NM_000251.2	c.2749G>A	p.A917T	LOW_COVERAGE	NON_SYNONYMOUS_CODING	MODERATE		N/A
chr2	47710049	rs55859129		T	C	MSH2	SNP	NM_000251.2	c.2766T>C	p.F922	LOW_COVERAGE	SYNONYMOUS_CODING	LOW		probable-non-pathogenic
chr2	47710051	rs146421227		T	A	MSH2	SNP	NM_000251.2	c.2768T>A	p.V923E	LOW_COVERAGE	NON_SYNONYMOUS_CODING	MODERATE		unknown
chr2	47710060	rs199747712		T	A	MSH2	SNP	NM_000251.2	c.2777T>A	p.I926N	LOW_COVERAGE	NON_SYNONYMOUS_CODING	MODERATE		N/A
chr2	47710062	rs66726749		AT	A	MSH2	DEL	NM_000251.2		p.-927	LOW_COVERAGE	FRAME_SHIFT	HIGH		N/A
chr2	47710066	rs1802577		C	A	MSH2	SNP	NM_000251.2	c.2783C>A	p.S928*	LOW_COVERAGE	STOP_GAINED	HIGH		N/A
chr2	48018264	rs267608036		T	A	MSH6	SNP	NM_000179.2			LOW_COVERAGE	SPLICE_SITE_DONOR	HIGH		pathogenic
chr2	48018267	rs2020909		G	A	MSH6	SNP	NM_000179.2			LOW_COVERAGE	INTRON	MODIFIER		N/A
chr2	48018275	rs1800933		A	G	MSH6	SNP	NM_000179.2			LOW_COVERAGE	INTRON	MODIFIER		probable-non-pathogenic
chr2	48018276	rs267608033		C	G	MSH6	SNP	NM_000179.2			LOW_COVERAGE	INTRON	MODIFIER		unknown
chr2	48018289	rs376985059		G	T	MSH6	SNP	NM_000179.2			LOW_COVERAGE	INTRON	MODIFIER		N/A
chr2	48018293	rs3136281		TTG	T	MSH6	DEL	NM_000179.2			LOW_COVERAGE	INTRON	MODIFIER		N/A
chr2	48018313	rs374618432		GTG	G,GGTGA	MSH6	DEL	NM_000179.2			LOW_COVERAGE	INTRON	MODIFIER		N/A
chr2	48018314	rs3136282		T	A	MSH6	SNP	NM_000179.2			LOW_COVERAGE	INTRON	MODIFIER		non-pathogenic
chr2	48018314	rs376571697		TGA	T	MSH6	DEL	NM_000179.2			LOW_COVERAGE	INTRON	MODIFIER		N/A
chr2	48018321	rs374212811		AACAG	A	MSH6	DEL	NM_000179.2			LOW_COVERAGE	INTRON	MODIFIER		N/A
chr2	48018323	rs267608034		CAG	C	MSH6	DEL	NM_000179.2			LOW_COVERAGE	INTRON	MODIFIER		N/A
chr2	48018345	rs150046242		T	C	MSH6	SNP	NM_000179.2			LOW_COVERAGE	INTRON	MODIFIER		N/A
chr2	48018362	rs145343480		A	C	MSH6	SNP	NM_000179.2			LOW_COVERAGE	INTRON	MODIFIER		N/A
chr2	48023025	rs372091232		C	G	MSH6	SNP	NM_000179.2			LOW_COVERAGE	INTRON	MODIFIER		N/A
chr2	48023032	rs267608035		G	A	MSH6	SNP	NM_000179.2			LOW_COVERAGE	SPLICE_SITE_ACCEPTOR	HIGH		probable-pathogenic
chr2	48023042	rs63749873		C	G	MSH6	SNP	NM_000179.2	c.467C>G	p.S156*	LOW_COVERAGE	STOP_GAINED	HIGH		pathogenic
chr2	48023058	rs63751030		G	A	MSH6	SNP	NM_000179.2	c.483G>A	p.K161	LOW_COVERAGE	SYNONYMOUS_CODING	LOW		unknown
chr2	48023066	rs146469162		A	C	MSH6	SNP	NM_000179.2	c.491A>C	p.H164P	LOW_COVERAGE	NON_SYNONYMOUS_CODING	MODERATE		N/A
chr2	48023093	rs267608037		TGA	T	MSH6	DEL	NM_000179.2		p.-173	LOW_COVERAGE	FRAME_SHIFT	HIGH		N/A
chr2	48026818	rs63749973		G	A	MSH6	SNP	NM_000179.2	c.1696G>A	p.G566R	LOW_COVERAGE	NON_SYNONYMOUS_CODING	MODERATE		unknown
chr2	48026830	rs61748081		A	G	MSH6	SNP	NM_000179.2	c.1708A>G	p.I570V	LOW_COVERAGE	NON_SYNONYMOUS_CODING	MODERATE		N/A
chr2	48026852	rs376220212		G	A	MSH6	SNP	NM_000179.2	c.1730G>A	p.R577H	LOW_COVERAGE	NON_SYNONYMOUS_CODING	MODERATE		N/A
chr2	48026861	rs41295270		C	T	MSH6	SNP	NM_000179.2	c.1739C>T	p.S580L	LOW_COVERAGE	NON_SYNONYMOUS_CODING	MODERATE		unknown
chr2	48026868	rs201518545		T	G	MSH6	SNP	NM_000179.2	c.1746T>G	p.F582L	LOW_COVERAGE	NON_SYNONYMOUS_CODING	MODERATE		N/A
chr2	48027539	rs372990379		C	G	MSH6	SNP	NM_000179.2	c.2417C>G	p.S806C	NO_COVERAGE	NON_SYNONYMOUS_CODING	MODERATE		N/A
chr2	48027546	rs63751053		TG	T	MSH6	DEL	NM_000179.2		p.-809	NO_COVERAGE	FRAME_SHIFT	HIGH		N/A
chr2	48027565	rs377411318		C	A	MSH6	SNP	NM_000179.2	c.2443C>A	p.L815I	NO_COVERAGE	NON_SYNONYMOUS_CODING	MODERATE		N/A
chr2	48027589	rs267608032		A	G	MSH6	SNP	NM_000179.2	c.2467A>G	p.S823G	NO_COVERAGE	NON_SYNONYMOUS_CODING	MODERATE		N/A
chr2	48027613	rs267608053		C	G	MSH6	SNP	NM_000179.2	c.2491C>G	p.P831A	LOW_COVERAGE	NON_SYNONYMOUS_CODING	MODERATE		unknown
chr2	48027625	rs63751321		C	T	MSH6	SNP	NM_000179.2	c.2503C>T	p.Q835*	LOW_COVERAGE	STOP_GAINED	HIGH		pathogenic
chr2	48032801	rs182024561		C	T	MSH6	SNP	NM_000179.2	c.3601C>T	p.L1201F	LOW_COVERAGE	NON_SYNONYMOUS_CODING	MODERATE		N/A
chr2	48032802	rs267608040		TCATG	T	MSH6	DEL	NM_000179.2		p.-1201	LOW_COVERAGE	FRAME_SHIFT	HIGH		N/A
chr2	48032804	rs369778514		A	G	MSH6	SNP	NM_000179.2	c.3604A>G	p.M1202V	LOW_COVERAGE	NON_SYNONYMOUS_CODING	MODERATE		N/A
chr2	48032834	rs63750731		G	GT	MSH6	INS	NM_000179.2		p.-1212?	LOW_COVERAGE	FRAME_SHIFT	HIGH		pathogenic
chr2	48032841	rs63750914		A	C	MSH6	SNP	NM_000179.2	c.3641A>C	p.E1214A	LOW_COVERAGE	NON_SYNONYMOUS_CODING	MODERATE		N/A
chr2	48032843	rs267608106		TTAGG	T	MSH6	DEL	NM_000179.2		p.LG1215*	LOW_COVERAGE	STOP_GAINED	HIGH		N/A
chr2	48032845	rs267608113		A	G	MSH6	SNP	NM_000179.2	c.3645A>G	p.L1215	LOW_COVERAGE	SYNONYMOUS_CODING	LOW		N/A
chr2	48033474	rs63750673		G	A	MSH6	SNP	NM_000179.2	c.3778G>A	p.V1260I	LOW_COVERAGE	NON_SYNONYMOUS_CODING	MODERATE		N/A
chr2	48033483	rs367912290		C	T	MSH6	SNP	NM_000179.2	c.3787C>T	p.R1263C	LOW_COVERAGE	NON_SYNONYMOUS_CODING	MODERATE		N/A
chr2	48033484	rs147852216		G	A	MSH6	SNP	NM_000179.2	c.3788G>A	p.R1263H	LOW_COVERAGE	NON_SYNONYMOUS_CODING	MODERATE		N/A
chr2	48033492	rs267608114		CAT	C	MSH6	DEL	NM_000179.2		p.-1266	LOW_COVERAGE	FRAME_SHIFT	HIGH		pathogenic
chr2	48033496	rs148445930		T	C	MSH6	SNP	NM_000179.2	c.3800T>C	p.M1267T	LOW_COVERAGE	NON_SYNONYMOUS_CODING	MODERATE		N/A
chr2	48033502	rs201080919		G	A	MSH6	SNP	NM_000179.2			LOW_COVERAGE	INTRON	MODIFIER		N/A
chr2	48033514	rs3136365		T	C	MSH6	SNP	NM_000179.2			LOW_COVERAGE	INTRON	MODIFIER		unknown
chr2	48033518	rs34315174		T	C	MSH6	SNP	NM_000179.2			LOW_COVERAGE	INTRON	MODIFIER		N/A
chr2	48033521	rs369975479		A	T	MSH6	SNP	NM_000179.2			LOW_COVERAGE	INTRON	MODIFIER		N/A
chr2	48033528	rs372983718		C	T	MSH6	SNP	NM_000179.2			LOW_COVERAGE	INTRON	MODIFIER		N/A
chr2	48033540	rs67857018		A	AG	MSH6	INS	NM_000179.2			LOW_COVERAGE	INTRON	MODIFIER		N/A
chr2	48033546	rs142812704		C	CT	MSH6	INS	NM_000179.2			LOW_COVERAGE	INTRON	MODIFIER		N/A
chr2	48033546	rs3136366		C	CT	MSH6	INS	NM_000179.2			LOW_COVERAGE	INTRON	MODIFIER		N/A
chr2	48033546	rs34154602		CT	C	MSH6	DEL	NM_000179.2			LOW_COVERAGE	INTRON	MODIFIER		N/A
chr2	48033549	rs267608116		C	CA	MSH6	INS	NM_000179.2			LOW_COVERAGE	INTRON	MODIFIER		unknown
chr2	48033549	rs267608117		C	CT	MSH6	INS	NM_000179.2			LOW_COVERAGE	INTRON	MODIFIER		N/A
chr2	48033551	rs3136367		C	G	MSH6	SNP	NM_000179.2			LOW_COVERAGE	INTRON	MODIFIER		non-pathogenic
chr2	48033564	rs34530700		G	A	MSH6	SNP	NM_000179.2			LOW_COVERAGE	INTRON	MODIFIER		N/A
chr2	48033568	rs369183135		C	T	MSH6	SNP	NM_000179.2			LOW_COVERAGE	INTRON	MODIFIER		N/A
chr2	48033569	rs373409282		G	A	MSH6	SNP	NM_000179.2			LOW_COVERAGE	INTRON	MODIFIER		N/A
chr2	48036822	rs370048586		G	T	FBXO11	SNP	NM_001190274.1	c.2363C>A	p.T788N	LOW_COVERAGE	NON_SYNONYMOUS_CODING	MODERATE		N/A
chr2	48036850	rs113217589		A	G	FBXO11	SNP	NM_025133.4			LOW_COVERAGE	INTRON	MODIFIER		N/A
chr2	48036887	rs371182710		A	C	FBXO11	SNP	NM_025133.4			LOW_COVERAGE	INTRON	MODIFIER		N/A
chr2	48036889	rs373506263		T	C	FBXO11	SNP	NM_025133.4			LOW_COVERAGE	INTRON	MODIFIER		N/A
chr2	48036890	rs376248060		G	A	FBXO11	SNP	NM_025133.4			LOW_COVERAGE	INTRON	MODIFIER		N/A
chr2	48036911	rs151143738		A	G	FBXO11	SNP	NM_025133.4			LOW_COVERAGE	INTRON	MODIFIER		N/A
chr2	48063051	rs142422435		T	C	FBXO11	SNP	NM_001190274.1	c.677A>G	p.Y226C	LOW_COVERAGE	NON_SYNONYMOUS_CODING	MODERATE		N/A
chr2	48063067	rs201891349		T	C	FBXO11	SNP	NM_001190274.1	c.661A>G	p.I221V	LOW_COVERAGE	NON_SYNONYMOUS_CODING	MODERATE		N/A
chr2	48063069	rs367772526		T	C	FBXO11	SNP	NM_001190274.1	c.659A>G	p.Q220R	LOW_COVERAGE	NON_SYNONYMOUS_CODING	MODERATE		N/A
chr2	198257008	rs72912888		C	G	SF3B1	SNP	NM_012433.2			NO_COVERAGE	UTR_3_PRIME	MODIFIER		N/A
chr2	198257036	rs150226353		A	G	SF3B1	SNP	NM_012433.2	c.3906T>C	p.Y1302	NO_COVERAGE	SYNONYMOUS_CODING	LOW		N/A
chr2	198257067	rs146507607		T	C	SF3B1	SNP	NM_012433.2	c.3875A>G	p.K1292R	NO_COVERAGE	NON_SYNONYMOUS_CODING	MODERATE		N/A
chr2	198257075	rs78516934		G	A	SF3B1	SNP	NM_012433.2	c.3867C>T	p.N1289	NO_COVERAGE	SYNONYMOUS_CODING	LOW		N/A
chr2	198267639	rs200174401		T	C	SF3B1	SNP	NM_012433.2			LOW_COVERAGE	INTRON	MODIFIER		N/A
chr2	212285069	rs75879069		G	C	ERBB4	SNP	NM_005235.2			NO_COVERAGE	INTRON	MODIFIER		N/A
chr2	212285103	rs2289086		T	C	ERBB4	SNP	NM_005235.2			NO_COVERAGE	INTRON	MODIFIER		N/A
chr2	212285106	rs368230599		A	G	ERBB4	SNP	NM_005235.2			NO_COVERAGE	INTRON	MODIFIER		N/A
chr2	212285116	rs374086164		G	C	ERBB4	SNP	NM_005235.2			NO_COVERAGE	INTRON	MODIFIER		N/A
chr2	212285130	rs116387000		G	T	ERBB4	SNP	NM_005235.2			NO_COVERAGE	INTRON	MODIFIER		N/A
chr2	212285147	rs80165837		G	A	ERBB4	SNP	NM_005235.2			NO_COVERAGE	INTRON	MODIFIER		N/A
chr2	212285167	rs202053701		C	G,T	ERBB4	SNP	NM_005235.2	c.3134G>C	p.R1045T	NO_COVERAGE	NON_SYNONYMOUS_CODING	MODERATE		N/A
chr2	212285172	rs372014839		C	T	ERBB4	SNP	NM_005235.2	c.3129G>A	p.S1043	NO_COVERAGE	SYNONYMOUS_CODING	LOW		N/A
chr2	212285174	rs146491343		A	G	ERBB4	SNP	NM_005235.2	c.3127T>C	p.S1043P	NO_COVERAGE	NON_SYNONYMOUS_CODING	MODERATE		N/A
chr2	212578378	rs62182965		T	A	ERBB4	SNP	NM_005235.2			LOW_COVERAGE	INTRON	MODIFIER		N/A
chr2	212578379	rs67894136		TA	T	ERBB4	DEL	NM_005235.2			LOW_COVERAGE	INTRON	MODIFIER		N/A
chr2	212578380	rs74499552		A	T	ERBB4	SNP	NM_005235.2			LOW_COVERAGE	INTRON	MODIFIER		N/A
chr2	212587101	rs200396473		C	T	ERBB4	SNP	NM_005235.2			LOW_COVERAGE	INTRON	MODIFIER		N/A
chr2	212587107	rs372704630		C	A	ERBB4	SNP	NM_005235.2			LOW_COVERAGE	INTRON	MODIFIER		N/A
chr2	212587118	rs74898139		G	A	ERBB4	SNP	NM_005235.2	c.883C>T	p.H295Y	LOW_COVERAGE	NON_SYNONYMOUS_CODING	MODERATE		N/A
chr2	212587119	rs77309171		T	C	ERBB4	SNP	NM_005235.2	c.882A>G	p.P294	LOW_COVERAGE	SYNONYMOUS_CODING	LOW		N/A
chr2	212587164	rs151042332		G	A	ERBB4	SNP	NM_005235.2	c.837C>T	p.F279	LOW_COVERAGE	SYNONYMOUS_CODING	LOW		N/A
chr2	212587175	rs201872526		C	A	ERBB4	SNP	NM_005235.2	c.826G>T	p.E276*	LOW_COVERAGE	STOP_GAINED	HIGH		N/A
chr2	212587188	rs374973037		G	A	ERBB4	SNP	NM_005235.2	c.813C>T	p.T271	LOW_COVERAGE	SYNONYMOUS_CODING	LOW		N/A
chr2	212587204	rs149800322		A	C	ERBB4	SNP	NM_005235.2	c.797T>G	p.F266C	LOW_COVERAGE	NON_SYNONYMOUS_CODING	MODERATE		N/A
chr2	212587286	rs369356760		T	G	ERBB4	SNP	NM_005235.2			LOW_COVERAGE	INTRON	MODIFIER		N/A
chr2	212587295	rs373129189		A	C	ERBB4	SNP	NM_005235.2			LOW_COVERAGE	INTRON	MODIFIER		N/A
chr2	213403192	rs2229091		C	T,A	ERBB4	SNP	NM_005235.2	c.63G>T	p.Q21H	LOW_COVERAGE	NON_SYNONYMOUS_CODING	MODERATE		N/A
chr2	213403197	rs373308672		C	A	ERBB4	SNP	NM_005235.2	c.58G>T	p.V20F	LOW_COVERAGE	NON_SYNONYMOUS_CODING	MODERATE		N/A
chr2	213403201	rs202041647		C	G	ERBB4	SNP	NM_005235.2	c.54G>C	p.G18	LOW_COVERAGE	SYNONYMOUS_CODING	LOW		N/A
chr2	213403205	rs201202926		G	A	ERBB4	SNP	NM_005235.2	c.50C>T	p.A17V	LOW_COVERAGE	NON_SYNONYMOUS_CODING	MODERATE		N/A
chr2	213403228	rs200877976		G	A	ERBB4	SNP	NM_005235.2	c.27C>T	p.V9	LOW_COVERAGE	SYNONYMOUS_CODING	LOW		N/A
chr2	213403242	rs376416471		T	C	ERBB4	SNP	NM_005235.2	c.13A>G	p.T5A	LOW_COVERAGE	NON_SYNONYMOUS_CODING	MODERATE		N/A
chr2	213403281	rs371640361		G	A	ERBB4	SNP	NM_005235.2			LOW_COVERAGE	UTR_5_PRIME	MODIFIER		N/A
chr3	10116324	rs200118565		G	A	FANCD2	SNP	NM_033084.3	c.2826G>A	p.T942	LOW_COVERAGE	SYNONYMOUS_CODING	LOW		N/A
chr3	10116370	rs376913349		C	G	FANCD2	SNP	NM_033084.3			LOW_COVERAGE	INTRON	MODIFIER		N/A
chr3	10116405	rs199989284		T	A	FANCD2	SNP	NM_033084.3			LOW_COVERAGE	INTRON	MODIFIER		N/A
chr3	10140580	rs145889419		G	A	FANCD2	SNP	NM_033084.3	c.4362G>A	p.L1454	NO_COVERAGE	SYNONYMOUS_CODING	LOW		N/A
chr3	10140610	rs191614064		A	G	FANCD2	SNP	NM_033084.3	c.4392A>G	p.L1464	NO_COVERAGE	SYNONYMOUS_CODING	LOW		N/A
chr3	10140614	rs78896323		C	A	FANCD2	SNP	NM_033084.3	c.4396C>A	p.P1466T	NO_COVERAGE	NON_SYNONYMOUS_CODING	MODERATE		N/A
chr3	10183435	rs34271731		T	G	VHL	SNP	NM_198156.2			NO_COVERAGE	UTR_5_PRIME	MODIFIER		N/A
chr3	10183455	rs3087462		C	T	VHL	SNP	NM_198156.2			NO_COVERAGE	UTR_5_PRIME	MODIFIER		N/A
chr3	10183487	rs372483939		C	T	VHL	SNP	NM_198156.2			NO_COVERAGE	UTR_5_PRIME	MODIFIER		N/A
chr3	10183527	rs35793832		A	C	VHL	SNP	NM_198156.2			NO_COVERAGE	UTR_5_PRIME	MODIFIER		N/A
chr3	10183536	rs111246617		C	T	VHL	SNP	NM_198156.2	c.5C>T	p.P2L	NO_COVERAGE	NON_SYNONYMOUS_CODING	MODERATE		N/A
chr3	37048439	rs368847278		C	T	MLH1	SNP	NM_001258274.1			LOW_COVERAGE	INTRON	MODIFIER		N/A
chr3	37048441	rs4647245		A	G	MLH1	SNP	NM_001258274.1			LOW_COVERAGE	INTRON	MODIFIER		non-pathogenic
chr3	37048480	rs267607743		A	G	MLH1	SNP	NM_001258274.1			LOW_COVERAGE	SPLICE_SITE_ACCEPTOR	HIGH		probable-pathogenic
chr3	37048481	rs267607744		G	A	MLH1	SNP	NM_001258274.1			LOW_COVERAGE	SPLICE_SITE_ACCEPTOR	HIGH		N/A
chr3	37048482	rs267607746		AGCAAGTTACTCAGATGGAAAA	AT	MLH1	DEL	NM_001167617.1		p.-30	LOW_COVERAGE	FRAME_SHIFT	HIGH		N/A
chr3	37048482	rs63750865		AG	A	MLH1	DEL	NM_001167617.1		p.-30	LOW_COVERAGE	FRAME_SHIFT	HIGH		N/A
chr3	37048483	rs63750866		G	C	MLH1	SNP	NM_001167617.1	c.88G>C	p.A30P	LOW_COVERAGE	NON_SYNONYMOUS_CODING	MODERATE		pathogenic
chr3	37048485	rs63751710		AAG	AGTT	MLH1	INS	NM_001167617.1		p.-31?	LOW_COVERAGE	FRAME_SHIFT	HIGH		pathogenic
chr3	37048493	rs63749818		C	A	MLH1	SNP	NM_001167617.1	c.98C>A	p.S33*	LOW_COVERAGE	STOP_GAINED	HIGH		pathogenic
chr3	37048495	rs28930073		G	C	MLH1	SNP	NM_001167617.1	c.100G>C	p.D34H	LOW_COVERAGE	NON_SYNONYMOUS_CODING	MODERATE		other,non-pathogenic
chr3	37048498	rs63751124		G	T	MLH1	SNP	NM_001167617.1	c.103G>T	p.G35*	LOW_COVERAGE	STOP_GAINED	HIGH		pathogenic
chr3	37048504	rs63751052		C	G	MLH1	SNP	NM_001167617.1	c.109C>G	p.L37V	LOW_COVERAGE	NON_SYNONYMOUS_CODING	MODERATE		unknown
chr3	37048511	rs63750817		C	T	MLH1	SNP	NM_001167617.1	c.116C>T	p.A39V	LOW_COVERAGE	NON_SYNONYMOUS_CODING	MODERATE		N/A
chr3	37048522	rs63750977		C	G	MLH1	SNP	NM_001167617.1	c.127C>G	p.P43A	LOW_COVERAGE	NON_SYNONYMOUS_CODING	MODERATE		unknown
chr3	37048524	rs201176051		A	G	MLH1	SNP	NM_001167617.1	c.129A>G	p.P43	LOW_COVERAGE	SYNONYMOUS_CODING	LOW		N/A
chr3	37048528	rs63751045		G	GC	MLH1	INS	NM_001167617.1		p.-45?	LOW_COVERAGE	FRAME_SHIFT	HIGH		pathogenic
chr3	38180113	rs199395		G	C	MYD88	SNP	NM_002468.4			NO_COVERAGE	UTR_5_PRIME	MODIFIER		N/A
chr3	38180122	rs3058794		CCG	C	MYD88	DEL	NM_002468.4			NO_COVERAGE	UTR_5_PRIME	MODIFIER		N/A
chr3	38180528	rs369357634		G	A	ACAA1	SNP	NR_024024.1			LOW_COVERAGE	UPSTREAM	MODIFIER		N/A
chr3	38180530	rs201931967		C	T	ACAA1	SNP	NR_024024.1			LOW_COVERAGE	UPSTREAM	MODIFIER		N/A
chr3	38180544	rs201354839		C	T	ACAA1	SNP	NR_024024.1			LOW_COVERAGE	UPSTREAM	MODIFIER		N/A
chr3	38180545	rs200931535		G	A	ACAA1	SNP	NR_024024.1			LOW_COVERAGE	UPSTREAM	MODIFIER		N/A
chr3	38180553	rs200424253		G	T	ACAA1	SNP	NR_024024.1			LOW_COVERAGE	UPSTREAM	MODIFIER		N/A
chr3	47142974	rs148325978		C	T	SETD2	SNP	NM_014159.6	c.4989G>A	p.T1663	NO_COVERAGE	SYNONYMOUS_CODING	LOW		N/A
chr3	47142994	rs141705382		G	T	SETD2	SNP	NM_014159.6	c.4969C>A	p.P1657T	NO_COVERAGE	NON_SYNONYMOUS_CODING	MODERATE		N/A
chr3	47143034	rs139879059		G	A	SETD2	SNP	NM_014159.6	c.4929C>T	p.N1643	NO_COVERAGE	SYNONYMOUS_CODING	LOW		N/A
chr3	47158247	rs372732605		A	G	SETD2	SNP	NM_014159.6			LOW_COVERAGE	INTRON	MODIFIER		N/A
chr3	47158256	rs180872586		A	C	SETD2	SNP	NM_014159.6			LOW_COVERAGE	INTRON	MODIFIER		N/A
chr3	47158271	rs374722813		G	C	SETD2	SNP	NM_014159.6			LOW_COVERAGE	INTRON	MODIFIER		N/A
chr3	47162642	rs137871492		G	A	SETD2	SNP	NM_014159.6	c.3484C>T	p.H1162Y	LOW_COVERAGE	NON_SYNONYMOUS_CODING	MODERATE		N/A
chr3	47165327	rs186148199		C	T	SETD2	SNP	NM_014159.6	c.799G>A	p.V267I	LOW_COVERAGE	NON_SYNONYMOUS_CODING	MODERATE		N/A
chr3	47165328	rs375614739		G	A	SETD2	SNP	NM_014159.6	c.798C>T	p.H266	LOW_COVERAGE	SYNONYMOUS_CODING	LOW		N/A
chr3	52436496	rs114897676		C	T	BAP1	SNP	NM_004656.2			LOW_COVERAGE	INTRON	MODIFIER		N/A
chr3	52440364	rs150084170		G	A	BAP1	SNP	NM_004656.2	c.688C>T	p.L230	LOW_COVERAGE	SYNONYMOUS_CODING	LOW		N/A
chr3	52440390	rs34267070		T	TC	BAP1	INS	NM_004656.2		p.-221?	LOW_COVERAGE	FRAME_SHIFT	HIGH		N/A
chr3	52440407	rs200791465		G	A	PHF7	SNP	NM_173341.1			LOW_COVERAGE	UPSTREAM	MODIFIER		N/A
chr3	52440418	rs139414598		A	T	PHF7	SNP	NM_173341.1			LOW_COVERAGE	UPSTREAM	MODIFIER		N/A
chr3	52440427	rs369980498		C	G	PHF7	SNP	NM_173341.1			LOW_COVERAGE	UPSTREAM	MODIFIER		N/A
chr3	52440438	rs373236100		C	T	PHF7	SNP	NM_173341.1			LOW_COVERAGE	UPSTREAM	MODIFIER		N/A
chr3	52668776	rs34173244		A	G	PBRM1	SNP	NM_018313.4	c.1143T>C	p.D381	LOW_COVERAGE	SYNONYMOUS_CODING	LOW		N/A
chr3	105455988	rs115843627		T	C	CBLB	SNP	NM_170662.3			LOW_COVERAGE	INTRON	MODIFIER		N/A
chr3	105456033	rs114003941		G	A	CBLB	SNP	NM_170662.3	c.1053C>T	p.D351	LOW_COVERAGE	SYNONYMOUS_CODING	LOW		N/A
chr3	128200770	rs371599112		G	C	GATA2	SNP	NM_032638.4	c.1035C>G	p.A345	NO_COVERAGE	SYNONYMOUS_CODING	LOW		N/A
chr3	128200780	rs143554523		G	A	GATA2	SNP	NM_032638.4	c.1025C>T	p.A342V	NO_COVERAGE	NON_SYNONYMOUS_CODING	MODERATE		N/A
chr3	128200782	rs376360090		G	A	GATA2	SNP	NM_032638.4	c.1023C>T	p.A341	NO_COVERAGE	SYNONYMOUS_CODING	LOW		N/A
chr3	128200785	rs370166358		C	T	GATA2	SNP	NM_032638.4	c.1020G>A	p.S340	NO_COVERAGE	SYNONYMOUS_CODING	LOW		N/A
chr3	128200806	rs11708606		G	A	GATA2	SNP	NM_032638.4			NO_COVERAGE	INTRON	MODIFIER		N/A
chr3	128200830	rs369850507		C	T	GATA2	SNP	NM_032638.4			NO_COVERAGE	INTRON	MODIFIER		N/A
chr3	128200853	rs193252096		C	G	GATA2	SNP	NM_032638.4			NO_COVERAGE	INTRON	MODIFIER		N/A
chr3	128205701	rs112460453		G	C	GATA2	SNP	NM_032638.4	c.174C>G	p.P58	LOW_COVERAGE	SYNONYMOUS_CODING	LOW		N/A
chr3	128205719	rs201821076		G	C	GATA2	SNP	NM_032638.4	c.156C>G	p.L52	LOW_COVERAGE	SYNONYMOUS_CODING	LOW		N/A
chr3	178921449	rs201238717		A	G	PIK3CA	SNP	NM_006218.2	c.931A>G	p.I311V	LOW_COVERAGE	NON_SYNONYMOUS_CODING	MODERATE		N/A
chr3	178921472	rs199605762		G	A	PIK3CA	SNP	NM_006218.2	c.954G>A	p.M318I	LOW_COVERAGE	NON_SYNONYMOUS_CODING	MODERATE		N/A
chr3	178921480	rs369596123		A	G	PIK3CA	SNP	NM_006218.2	c.962A>G	p.E321G	LOW_COVERAGE	NON_SYNONYMOUS_CODING	MODERATE		N/A
chr3	178921482	rs372585003		A	G	PIK3CA	SNP	NM_006218.2	c.964A>G	p.T322A	LOW_COVERAGE	NON_SYNONYMOUS_CODING	MODERATE		N/A
chr3	178921485	rs200751708		T	G	PIK3CA	SNP	NM_006218.2	c.967T>G	p.S323A	LOW_COVERAGE	NON_SYNONYMOUS_CODING	MODERATE		N/A
chr3	178937062	rs370692448		C	A	PIK3CA	SNP	NM_006218.2	c.1743C>A	p.A581	LOW_COVERAGE	SYNONYMOUS_CODING	LOW		N/A
chr3	178937097	rs200376833		G	C	PIK3CA	SNP	NM_006218.2			LOW_COVERAGE	INTRON	MODIFIER		N/A
chr3	178937104	rs201025829		A	G	PIK3CA	SNP	NM_006218.2			LOW_COVERAGE	INTRON	MODIFIER		N/A
chr3	178937107	rs200409955		T	C	PIK3CA	SNP	NM_006218.2			LOW_COVERAGE	INTRON	MODIFIER		N/A
chr3	187446941	rs142387697		T	G	BCL6	SNP	NM_001706.4	c.1252A>C	p.M418L	LOW_COVERAGE	NON_SYNONYMOUS_CODING	MODERATE		N/A
chr3	187447360	rs201424809		G	A	BCL6	SNP	NM_001706.4	c.833C>T	p.A278V	LOW_COVERAGE	NON_SYNONYMOUS_CODING	MODERATE		N/A
chr3	187447371	rs373783130		G	A	BCL6	SNP	NM_001706.4	c.822C>T	p.H274	LOW_COVERAGE	SYNONYMOUS_CODING	LOW		N/A
chr4	1801555	rs185159584		A	G	FGFR3	SNP	NM_022965.3			LOW_COVERAGE	INTRON	MODIFIER		N/A
chr4	1801570	rs17886954		C	G	FGFR3	SNP	NM_022965.3			LOW_COVERAGE	INTRON	MODIFIER		N/A
chr4	1803077	rs376137178		C	T	FGFR3	SNP	NM_022965.3			LOW_COVERAGE	INTRON	MODIFIER		N/A
chr4	1803078	rs370699388		G	A	FGFR3	SNP	NM_022965.3			LOW_COVERAGE	INTRON	MODIFIER		N/A
chr4	1803089	rs144211980		C	T	FGFR3	SNP	NM_022965.3			LOW_COVERAGE	INTRON	MODIFIER		N/A
chr4	1803221	rs377492283		C	T	FGFR3	SNP	NM_022965.3	c.573C>T	p.N191	NO_COVERAGE	SYNONYMOUS_CODING	LOW		N/A
chr4	1803236	rs2305180		C	T	FGFR3	SNP	NM_022965.3	c.588C>T	p.R196	NO_COVERAGE	SYNONYMOUS_CODING	LOW		N/A
chr4	1803251	rs2305181		T	C	FGFR3	SNP	NM_022965.3	c.603T>C	p.I201	NO_COVERAGE	SYNONYMOUS_CODING	LOW		N/A
chr4	1803269	rs2305182		C	A	FGFR3	SNP	NM_022965.3			NO_COVERAGE	INTRON	MODIFIER		N/A
chr4	1803271	rs17878375		C	G	FGFR3	SNP	NM_022965.3			NO_COVERAGE	INTRON	MODIFIER		N/A
chr4	1803301	rs199595716		G	A,C	FGFR3	SNP	NM_022965.3			NO_COVERAGE	INTRON	MODIFIER		N/A
chr4	1803307	rs2305183		T	C	FGFR3	SNP	NM_022965.3			NO_COVERAGE	INTRON	MODIFIER		N/A
chr4	1803317	rs372387192		G	A	FGFR3	SNP	NM_022965.3			NO_COVERAGE	INTRON	MODIFIER		N/A
chr4	1803328	rs377149645		C	T	FGFR3	SNP	NM_022965.3			NO_COVERAGE	INTRON	MODIFIER		N/A
chr4	1803329	rs372940259		G	C	FGFR3	SNP	NM_022965.3			NO_COVERAGE	INTRON	MODIFIER		N/A
chr4	1803332	rs17883683		C	T	FGFR3	SNP	NM_022965.3			NO_COVERAGE	INTRON	MODIFIER		N/A
chr4	1803339	rs372304346		C	T	FGFR3	SNP	NM_022965.3			NO_COVERAGE	INTRON	MODIFIER		N/A
chr4	1803341	rs17883400		G	A	FGFR3	SNP	NM_022965.3			NO_COVERAGE	INTRON	MODIFIER		N/A
chr4	1803364	rs369033272		G	A	FGFR3	SNP	NM_022965.3	c.633G>A	p.W211*	NO_COVERAGE	STOP_GAINED	HIGH		N/A
chr4	1803370	rs138707520		G	A	FGFR3	SNP	NM_022965.3	c.639G>A	p.L213	NO_COVERAGE	SYNONYMOUS_CODING	LOW		N/A
chr4	1804667	rs3135882		C	T	FGFR3	SNP	NM_001163213.1	c.957C>T	p.A319	LOW_COVERAGE	SYNONYMOUS_CODING	LOW		N/A
chr4	1804668	rs368717324		G	A	FGFR3	SNP	NM_001163213.1	c.958G>A	p.D320N	LOW_COVERAGE	NON_SYNONYMOUS_CODING	MODERATE		N/A
chr4	1804702	rs371310275		G	A	FGFR3	SNP	NM_001163213.1	c.992G>A	p.R331Q	LOW_COVERAGE	NON_SYNONYMOUS_CODING	MODERATE		N/A
chr4	1804718	rs374820397		C	T	FGFR3	SNP	NM_001163213.1	c.1008C>T	p.Y336	LOW_COVERAGE	SYNONYMOUS_CODING	LOW		N/A
chr4	1804751	rs146818438		C	T	FGFR3	SNP	NM_001163213.1	c.1041C>T	p.A347	LOW_COVERAGE	SYNONYMOUS_CODING	LOW		N/A
chr4	1805556	rs201947443		G	A	FGFR3	SNP	NM_000142.4	c.1068G>A	p.V356	LOW_COVERAGE	SYNONYMOUS_CODING	LOW		N/A
chr4	1805557	rs141207920		C	T	FGFR3	SNP	NM_000142.4	c.1069C>T	p.L357	LOW_COVERAGE	SYNONYMOUS_CODING	LOW		N/A
chr4	1805568	rs3135885		C	T	FGFR3	SNP	NM_022965.3			LOW_COVERAGE	INTRON	MODIFIER		N/A
chr4	1805569	rs368793167		G	T	FGFR3	SNP	NM_022965.3			LOW_COVERAGE	INTRON	MODIFIER		N/A
chr4	1805572	rs370123504		T	C	FGFR3	SNP	NM_022965.3			LOW_COVERAGE	INTRON	MODIFIER		N/A
chr4	1805593	rs3135886		G	C	FGFR3	SNP	NM_022965.3			LOW_COVERAGE	INTRON	MODIFIER		N/A
chr4	1805609	rs367866756		G	A	FGFR3	SNP	NM_022965.3			LOW_COVERAGE	INTRON	MODIFIER		N/A
chr4	1805640	rs376689817		C	T	FGFR3	SNP	NM_022965.3			LOW_COVERAGE	INTRON	MODIFIER		N/A
chr4	1805644	rs181098549		C	T	FGFR3	SNP	NM_022965.3			LOW_COVERAGE	INTRON	MODIFIER		N/A
chr4	1806011	rs202070694		G	A	FGFR3	SNP	NM_022965.3			LOW_COVERAGE	INTRON	MODIFIER		N/A
chr4	1806021	rs200104209		G	C	FGFR3	SNP	NM_022965.3			LOW_COVERAGE	INTRON	MODIFIER		N/A
chr4	1806023	rs75227269		G	C	FGFR3	SNP	NM_022965.3			LOW_COVERAGE	INTRON	MODIFIER		N/A
chr4	1806033	rs202013904		G	T	FGFR3	SNP	NM_022965.3			LOW_COVERAGE	INTRON	MODIFIER		N/A
chr4	1806041	rs3135889		G	A,C	FGFR3	SNP	NM_022965.3			LOW_COVERAGE	INTRON	MODIFIER		N/A
chr4	1807050	rs368744437		C	G	FGFR3	SNP	NM_022965.3			LOW_COVERAGE	INTRON	MODIFIER		N/A
chr4	1807053	rs3135894		A	G	FGFR3	SNP	NM_022965.3			LOW_COVERAGE	INTRON	MODIFIER		N/A
chr4	1807056	rs199628897		C	T	FGFR3	SNP	NM_022965.3			LOW_COVERAGE	INTRON	MODIFIER		N/A
chr4	1807062	rs367942098		C	T	FGFR3	SNP	NM_022965.3			LOW_COVERAGE	INTRON	MODIFIER		N/A
chr4	1807066	rs201702411		C	G	FGFR3	SNP	NM_022965.3			LOW_COVERAGE	INTRON	MODIFIER		N/A
chr4	1807288	rs121913112		G	A	FGFR3	SNP	NM_001163213.1	c.1543G>A	p.D515N	LOW_COVERAGE	NON_SYNONYMOUS_CODING	MODERATE		pathogenic
chr4	1807301	rs139707740		A	G	FGFR3	SNP	NM_001163213.1	c.1556A>G	p.K519R	LOW_COVERAGE	NON_SYNONYMOUS_CODING	MODERATE		N/A
chr4	1807302	rs142622642		G	A	FGFR3	SNP	NM_001163213.1	c.1557G>A	p.K519	LOW_COVERAGE	SYNONYMOUS_CODING	LOW		N/A
chr4	1807363	rs80053154		A	G	FGFR3	SNP	NM_001163213.1	c.1618A>G	p.I540V	NO_COVERAGE	NON_SYNONYMOUS_CODING	MODERATE		N/A
chr4	1807370	rs77722678		A	G,C	FGFR3	SNP	NM_001163213.1	c.1625A>G	p.N542S	NO_COVERAGE	NON_SYNONYMOUS_CODING	MODERATE		N/A
chr4	1807371	rs28933068		C	A,G	FGFR3	SNP	NM_001163213.1	c.1626C>G	p.N542K	NO_COVERAGE	NON_SYNONYMOUS_CODING	MODERATE		pathogenic
chr4	1807380	rs61735103		C	G	FGFR3	SNP	NM_001163213.1	c.1635C>G	p.G545	NO_COVERAGE	SYNONYMOUS_CODING	LOW		N/A
chr4	1807404	rs372987620		C	T	FGFR3	SNP	NM_022965.3			NO_COVERAGE	INTRON	MODIFIER		N/A
chr4	1807405	rs376263017		G	A	FGFR3	SNP	NM_022965.3			NO_COVERAGE	INTRON	MODIFIER		N/A
chr4	1807411	rs192433202		G	A	FGFR3	SNP	NM_022965.3			NO_COVERAGE	INTRON	MODIFIER		N/A
chr4	1807413	rs142761915		C	CG	FGFR3	INS	NM_022965.3			NO_COVERAGE	INTRON	MODIFIER		N/A
chr4	1807420	rs149015233		GCC	G	FGFR3	DEL	NM_022965.3			NO_COVERAGE	INTRON	MODIFIER		N/A
chr4	1807422	rs3135896		C	T	FGFR3	SNP	NM_022965.3			NO_COVERAGE	INTRON	MODIFIER		N/A
chr4	1807436	rs369725165		T	G	FGFR3	SNP	NM_022965.3			NO_COVERAGE	INTRON	MODIFIER		N/A
chr4	1807443	rs376418987		C	T	FGFR3	SNP	NM_022965.3			NO_COVERAGE	INTRON	MODIFIER		N/A
chr4	1807450	rs371538127		G	A	FGFR3	SNP	NM_022965.3			NO_COVERAGE	INTRON	MODIFIER		N/A
chr4	1807453	rs202246266		C	T	FGFR3	SNP	NM_022965.3			NO_COVERAGE	INTRON	MODIFIER		N/A
chr4	1807467	rs201317043		G	A	FGFR3	SNP	NM_022965.3			NO_COVERAGE	INTRON	MODIFIER		N/A
chr4	1807473	rs200428838		C	T	FGFR3	SNP	NM_022965.3			NO_COVERAGE	INTRON	MODIFIER		N/A
chr4	1807478	rs3135897		G	T	FGFR3	SNP	NM_001163213.1	c.1653G>T	p.G551	NO_COVERAGE	SYNONYMOUS_CODING	LOW		N/A
chr4	1807652	rs370203006		C	T	FGFR3	SNP	NM_001163213.1	c.1827C>T	p.Y609	LOW_COVERAGE	SYNONYMOUS_CODING	LOW		N/A
chr4	1807657	rs142093553		C	T	FGFR3	SNP	NM_001163213.1	c.1832C>T	p.A611V	LOW_COVERAGE	NON_SYNONYMOUS_CODING	MODERATE		N/A
chr4	1807678	rs112949422		C	A,T	FGFR3	SNP	NM_022965.3			LOW_COVERAGE	INTRON	MODIFIER		N/A
chr4	1807679	rs377493690		G	A	FGFR3	SNP	NM_022965.3			LOW_COVERAGE	INTRON	MODIFIER		N/A
chr4	1807707	rs370664514		C	T	FGFR3	SNP	NM_022965.3			LOW_COVERAGE	INTRON	MODIFIER		N/A
chr4	1807711	rs17878554		C	T	FGFR3	SNP	NM_022965.3			LOW_COVERAGE	INTRON	MODIFIER		N/A
chr4	1807756	rs368947084		C	A	FGFR3	SNP	NM_022965.3			LOW_COVERAGE	INTRON	MODIFIER		N/A
chr4	1807760	rs371271923		C	T	FGFR3	SNP	NM_022965.3			LOW_COVERAGE	INTRON	MODIFIER		N/A
chr4	1807786	rs375856533		C	T	FGFR3	SNP	NM_001163213.1	c.1851C>T	p.H617	LOW_COVERAGE	SYNONYMOUS_CODING	LOW		N/A
chr4	1807803	rs121913113		G	A	FGFR3	SNP	NM_001163213.1	c.1868G>A	p.R623H	LOW_COVERAGE	NON_SYNONYMOUS_CODING	MODERATE		pathogenic
chr4	1807819	rs369137031		C	T	FGFR3	SNP	NM_001163213.1	c.1884C>T	p.T628	LOW_COVERAGE	SYNONYMOUS_CODING	LOW		N/A
chr4	1807820	rs200849753		G	A	FGFR3	SNP	NM_001163213.1	c.1885G>A	p.E629K	LOW_COVERAGE	NON_SYNONYMOUS_CODING	MODERATE		N/A
chr4	1808422	rs369096713		C	T	FGFR3	SNP	NM_022965.3			NO_COVERAGE	INTRON	MODIFIER		N/A
chr4	1808426	rs371703270		G	T	FGFR3	SNP	NM_022965.3			NO_COVERAGE	INTRON	MODIFIER		N/A
chr4	1808473	rs113910209		G	A	FGFR3	SNP	NM_022965.3			NO_COVERAGE	INTRON	MODIFIER		N/A
chr4	1808521	rs199766966		G	A	FGFR3	SNP	NM_022965.3			LOW_COVERAGE	INTRON	MODIFIER		N/A
chr4	1808543	rs370060233		G	A	FGFR3	SNP	NM_022965.3			LOW_COVERAGE	INTRON	MODIFIER		N/A
chr4	1808551	rs17884617		C	T	FGFR3	SNP	NM_022965.3			LOW_COVERAGE	INTRON	MODIFIER		N/A
chr4	1808562	rs377402598		G	A	FGFR3	SNP	NM_001163213.1	c.2181G>A	p.M727I	LOW_COVERAGE	NON_SYNONYMOUS_CODING	MODERATE		N/A
chr4	1808563	rs17880763		A	T	FGFR3	SNP	NM_001163213.1	c.2182A>T	p.I728F	LOW_COVERAGE	NON_SYNONYMOUS_CODING	MODERATE		N/A
chr4	1808570	rs149924317		G	A	FGFR3	SNP	NM_001163213.1	c.2189G>A	p.R730Q	LOW_COVERAGE	NON_SYNONYMOUS_CODING	MODERATE		N/A
chr4	1808587	rs188849608		G	A	FGFR3	SNP	NM_001163213.1	c.2206G>A	p.A736T	LOW_COVERAGE	NON_SYNONYMOUS_CODING	MODERATE		N/A
chr4	1808592	rs145020302		C	G	FGFR3	SNP	NM_001163213.1	c.2211C>G	p.P737	LOW_COVERAGE	SYNONYMOUS_CODING	LOW		N/A
chr4	1808594	rs148631462		C	A	FGFR3	SNP	NM_001163213.1	c.2213C>A	p.S738Y	LOW_COVERAGE	NON_SYNONYMOUS_CODING	MODERATE		N/A
chr4	1808601	rs200624062		G	A	FGFR3	SNP	NM_001163213.1	c.2220G>A	p.R740	LOW_COVERAGE	SYNONYMOUS_CODING	LOW		N/A
chr4	1808604	rs377293519		C	G	FGFR3	SNP	NM_001163213.1	c.2223C>G	p.P741	LOW_COVERAGE	SYNONYMOUS_CODING	LOW		N/A
chr4	1808628	rs142137666		C	T	FGFR3	SNP	NM_001163213.1	c.2247C>T	p.D749	LOW_COVERAGE	SYNONYMOUS_CODING	LOW		N/A
chr4	1808631	rs368790668		G	A	FGFR3	SNP	NM_001163213.1	c.2250G>A	p.L750	LOW_COVERAGE	SYNONYMOUS_CODING	LOW		N/A
chr4	55139891	rs372546959		G	T	PDGFRA	SNP	NM_006206.4	c.1552G>T	p.A518S	LOW_COVERAGE	NON_SYNONYMOUS_CODING	MODERATE		N/A
chr4	55139935	rs377696807		G	A	PDGFRA	SNP	NM_006206.4			LOW_COVERAGE	INTRON	MODIFIER		N/A
chr4	55139937	rs199763264		C	T	PDGFRA	SNP	NM_006206.4			LOW_COVERAGE	INTRON	MODIFIER		N/A
chr4	55139938	rs368983655		G	A	PDGFRA	SNP	NM_006206.4			LOW_COVERAGE	INTRON	MODIFIER		N/A
chr4	55139944	rs370139585		G	T	PDGFRA	SNP	NM_006206.4			LOW_COVERAGE	INTRON	MODIFIER		N/A
chr4	55139948	rs182073697		C	T	PDGFRA	SNP	NM_006206.4			LOW_COVERAGE	INTRON	MODIFIER		N/A
chr4	55139953	rs56242721		G	A	PDGFRA	SNP	NM_006206.4			LOW_COVERAGE	INTRON	MODIFIER		N/A
chr4	55146617	rs141047712		G	A	PDGFRA	SNP	NM_006206.4	c.2291G>A	p.R764H	LOW_COVERAGE	NON_SYNONYMOUS_CODING	MODERATE		unknown
chr4	55146621	rs112489310		A	G	PDGFRA	SNP	NM_006206.4	c.2295A>G	p.P765	LOW_COVERAGE	SYNONYMOUS_CODING	LOW		N/A
chr4	55146629	rs61735625		A	G	PDGFRA	SNP	NM_006206.4	c.2303A>G	p.Y768C	LOW_COVERAGE	NON_SYNONYMOUS_CODING	MODERATE		N/A
chr4	55146632	rs373061721		A	T	PDGFRA	SNP	NM_006206.4	c.2306A>T	p.K769M	LOW_COVERAGE	NON_SYNONYMOUS_CODING	MODERATE		N/A
chr4	55146643	rs191808397		A	G	PDGFRA	SNP	NM_006206.4	c.2317A>G	p.M773V	LOW_COVERAGE	NON_SYNONYMOUS_CODING	MODERATE		N/A
chr4	55146662	rs143491825		A	G	PDGFRA	SNP	NM_006206.4			LOW_COVERAGE	INTRON	MODIFIER		N/A
chr4	55155124	rs150109363		G	A	PDGFRA	SNP	NM_006206.4			LOW_COVERAGE	INTRON	MODIFIER		N/A
chr4	55155130	rs113840201		C	T	PDGFRA	SNP	NM_006206.4			LOW_COVERAGE	INTRON	MODIFIER		N/A
chr4	55155149	rs377435947		G	A	PDGFRA	SNP	NM_006206.4			LOW_COVERAGE	INTRON	MODIFIER		N/A
chr4	55155179	rs138519829		C	T	PDGFRA	SNP	NM_006206.4	c.2778C>T	p.Y926	LOW_COVERAGE	SYNONYMOUS_CODING	LOW		N/A
chr4	55155204	rs111766115		A	G	PDGFRA	SNP	NM_006206.4	c.2803A>G	p.S935G	LOW_COVERAGE	NON_SYNONYMOUS_CODING	MODERATE		N/A
chr4	55561805	rs200121443		A	G	KIT	SNP	NM_001093772.1	c.195A>G	p.K65	NO_COVERAGE	SYNONYMOUS_CODING	LOW		N/A
chr4	55561809	rs139441923		A	T	KIT	SNP	NM_001093772.1	c.199A>T	p.T67S	NO_COVERAGE	NON_SYNONYMOUS_CODING	MODERATE		N/A
chr4	55561810	rs144933028		C	G	KIT	SNP	NM_001093772.1	c.200C>G	p.T67S	NO_COVERAGE	NON_SYNONYMOUS_CODING	MODERATE		N/A
chr4	55561831	rs147943899		C	T	KIT	SNP	NM_001093772.1	c.221C>T	p.T74M	NO_COVERAGE	NON_SYNONYMOUS_CODING	MODERATE		N/A
chr4	55561840	rs371353189		A	G	KIT	SNP	NM_001093772.1	c.230A>G	p.N77S	NO_COVERAGE	NON_SYNONYMOUS_CODING	MODERATE		N/A
chr4	55564425	rs376630883		A	G	KIT	SNP	NM_001093772.1			LOW_COVERAGE	INTRON	MODIFIER		N/A
chr4	55564461	rs189660852		C	A	KIT	SNP	NM_001093772.1	c.349C>A	p.L117I	LOW_COVERAGE	NON_SYNONYMOUS_CODING	MODERATE		N/A
chr4	55564479	rs35525445		T	TC	KIT	INS	NM_001093772.1		p.-123?	LOW_COVERAGE	FRAME_SHIFT	HIGH		N/A
chr4	55564480	rs371303702		C	T	KIT	SNP	NM_001093772.1	c.368C>T	p.S123F	LOW_COVERAGE	NON_SYNONYMOUS_CODING	MODERATE		N/A
chr4	55564508	rs149172424		G	A	KIT	SNP	NM_001093772.1	c.396G>A	p.T132	LOW_COVERAGE	SYNONYMOUS_CODING	LOW		N/A
chr4	55595494	rs370661908		C	T	KIT	SNP	NM_001093772.1			LOW_COVERAGE	INTRON	MODIFIER		N/A
chr4	55595519	rs121913516		C	T	KIT	SNP	NM_000222.2	c.2009C>T	p.T670I	LOW_COVERAGE	NON_SYNONYMOUS_CODING	MODERATE		N/A
chr4	153259017	rs34026470		T	C	FBXW7	SNP	NM_033632.3	c.798A>G	p.K266	LOW_COVERAGE	SYNONYMOUS_CODING	LOW		N/A
chr4	153268140	rs185892035		C	T	FBXW7	SNP	NM_033632.3	c.668G>A	p.R223H	LOW_COVERAGE	NON_SYNONYMOUS_CODING	MODERATE		N/A
chr4	153268145	rs150895624		T	C	FBXW7	SNP	NM_033632.3	c.663A>G	p.Q221	LOW_COVERAGE	SYNONYMOUS_CODING	LOW		N/A
chr4	153268148	rs139422874		T	C	FBXW7	SNP	NM_033632.3	c.660A>G	p.Q220	LOW_COVERAGE	SYNONYMOUS_CODING	LOW		N/A
chr4	153268151	rs368210176		C	A	FBXW7	SNP	NM_033632.3	c.657G>T	p.G219	LOW_COVERAGE	SYNONYMOUS_CODING	LOW		N/A
chr5	1294022	rs371457181		C	G	TERT	SNP	NM_198253.2	c.979G>C	p.E327Q	LOW_COVERAGE	NON_SYNONYMOUS_CODING	MODERATE		N/A
chr5	1294032	rs148549782		C	T	TERT	SNP	NM_198253.2	c.969G>A	p.P323	LOW_COVERAGE	SYNONYMOUS_CODING	LOW		N/A
chr5	1294033	rs139342764		G	C	TERT	SNP	NM_198253.2	c.968C>G	p.P323R	LOW_COVERAGE	NON_SYNONYMOUS_CODING	MODERATE		N/A
chr5	1294038	rs142595542		A	C	TERT	SNP	NM_198253.2	c.963T>G	p.C321W	LOW_COVERAGE	NON_SYNONYMOUS_CODING	MODERATE		N/A
chr5	1294039	rs150981755		C	A	TERT	SNP	NM_198253.2	c.962G>T	p.C321F	LOW_COVERAGE	NON_SYNONYMOUS_CODING	MODERATE		N/A
chr5	1294086	rs2736098		C	T	TERT	SNP	NM_198253.2	c.915G>A	p.A305	LOW_COVERAGE	SYNONYMOUS_CODING	LOW		N/A
chr5	1294094	rs376074999		G	T	TERT	SNP	NM_198253.2	c.907C>A	p.H303N	LOW_COVERAGE	NON_SYNONYMOUS_CODING	MODERATE		N/A
chr5	1294116	rs367957748		G	A	TERT	SNP	NM_198253.2	c.885C>T	p.S295	LOW_COVERAGE	SYNONYMOUS_CODING	LOW		N/A
chr5	1294132	rs147056740		G	A	TERT	SNP	NM_198253.2	c.869C>T	p.S290F	LOW_COVERAGE	NON_SYNONYMOUS_CODING	MODERATE		N/A
chr5	55237492	rs140896990		G	A	IL6ST	SNP	NM_002184.3	c.2175C>T	p.S725	LOW_COVERAGE	SYNONYMOUS_CODING	LOW		N/A
chr5	55237501	rs146333104		T	C	IL6ST	SNP	NM_002184.3	c.2166A>G	p.E722	LOW_COVERAGE	SYNONYMOUS_CODING	LOW		N/A
chr5	55237537	rs376597375		T	C	IL6ST	SNP	NM_002184.3	c.2130A>G	p.S710	LOW_COVERAGE	SYNONYMOUS_CODING	LOW		N/A
chr5	55237546	rs368730281		A	C	IL6ST	SNP	NM_002184.3	c.2121T>G	p.D707E	LOW_COVERAGE	NON_SYNONYMOUS_CODING	MODERATE		N/A
chr5	55247826	rs375131282		C	T	IL6ST	SNP	NM_002184.3	c.1630G>A	p.V544I	LOW_COVERAGE	NON_SYNONYMOUS_CODING	MODERATE		N/A
chr5	55247837	rs368246591		T	G	IL6ST	SNP	NM_002184.3	c.1619A>C	p.D540A	LOW_COVERAGE	NON_SYNONYMOUS_CODING	MODERATE		N/A
chr5	55247879	rs144353104		C	T	IL6ST	SNP	NM_002184.3	c.1577G>A	p.R526Q	LOW_COVERAGE	NON_SYNONYMOUS_CODING	MODERATE		N/A
chr5	55247913	rs375975681		A	T	IL6ST	SNP	NM_175767.2			LOW_COVERAGE	INTRON	MODIFIER		N/A
chr5	55247932	rs201820887		T	C	IL6ST	SNP	NM_175767.2			LOW_COVERAGE	INTRON	MODIFIER		N/A
chr5	55247978	rs28763918		T	G	IL6ST	SNP	NM_175767.2			LOW_COVERAGE	INTRON	MODIFIER		N/A
chr5	56152410	rs183415433		T	G	MAP3K1	SNP	NM_005921.1			LOW_COVERAGE	INTRON	MODIFIER		N/A
chr5	56152413	rs368497910		T	C	MAP3K1	SNP	NM_005921.1			LOW_COVERAGE	INTRON	MODIFIER		N/A
chr5	56152415	rs371767072		C	A	MAP3K1	SNP	NM_005921.1			LOW_COVERAGE	INTRON	MODIFIER		N/A
chr5	56152416	rs832567		C	A	MAP3K1	SNP	NM_005921.1			LOW_COVERAGE	INTRON	MODIFIER		N/A
chr5	56152459	rs368874835		G	A	MAP3K1	SNP	NM_005921.1	c.515G>A	p.G172E	LOW_COVERAGE	NON_SYNONYMOUS_CODING	MODERATE		N/A
chr5	56152463	rs200381937		G	A	MAP3K1	SNP	NM_005921.1	c.519G>A	p.L173	LOW_COVERAGE	SYNONYMOUS_CODING	LOW		N/A
chr5	56178095	rs374455781		G	A	MAP3K1	SNP	NM_005921.1	c.3068G>A	p.R1023H	LOW_COVERAGE	NON_SYNONYMOUS_CODING	MODERATE		N/A
chr5	56178098	rs373003943		A	G	MAP3K1	SNP	NM_005921.1	c.3071A>G	p.K1024R	LOW_COVERAGE	NON_SYNONYMOUS_CODING	MODERATE		N/A
chr5	56178106	rs376073926		C	T	MAP3K1	SNP	NM_005921.1	c.3079C>T	p.L1027	LOW_COVERAGE	SYNONYMOUS_CODING	LOW		N/A
chr5	56178111	rs3822625		A	G	MAP3K1	SNP	NM_005921.1	c.3084A>G	p.Q1028	LOW_COVERAGE	SYNONYMOUS_CODING	LOW		N/A
chr5	56178114	rs146112116		C	T	MAP3K1	SNP	NM_005921.1	c.3087C>T	p.F1029	LOW_COVERAGE	SYNONYMOUS_CODING	LOW		N/A
chr5	56178139	rs377648645		G	C	MAP3K1	SNP	NM_005921.1	c.3112G>C	p.D1038H	LOW_COVERAGE	NON_SYNONYMOUS_CODING	MODERATE		N/A
chr5	56178142	rs148803468		T	C	MAP3K1	SNP	NM_005921.1	c.3115T>C	p.S1039P	LOW_COVERAGE	NON_SYNONYMOUS_CODING	MODERATE		N/A
chr5	67589120	rs375814436		T	G	PIK3R1	SNP	NM_181524.1			LOW_COVERAGE	INTRON	MODIFIER		N/A
chr5	67589122	rs369244066		T	C	PIK3R1	SNP	NM_181524.1			LOW_COVERAGE	INTRON	MODIFIER		N/A
chr5	67589161	rs67842735		AT	A	PIK3R1	DEL	NM_181524.1		p.-84	LOW_COVERAGE	FRAME_SHIFT	HIGH		N/A
chr5	67589197	rs149905863		A	G	PIK3R1	SNP	NM_181524.1	c.285A>G	p.P95	LOW_COVERAGE	SYNONYMOUS_CODING	LOW		N/A
chr5	67589527	rs377666209		A	T	PIK3R1	SNP	NM_181524.1			NO_COVERAGE	INTRON	MODIFIER		N/A
chr5	67589556	rs3730091		A	C	PIK3R1	SNP	NM_001242466.1	c.230A>C	p.D77A	LOW_COVERAGE	NON_SYNONYMOUS_CODING	MODERATE		N/A
chr5	67589588	rs17852841		G	A	PIK3R1	SNP	NM_001242466.1	c.262G>A	p.E88K	LOW_COVERAGE	NON_SYNONYMOUS_CODING	MODERATE		N/A
chr5	112090508	rs76865148		T	A	APC	SNP	NM_001127511.2			LOW_COVERAGE	INTRON	MODIFIER		other
chr5	112090514	rs79234413		C	A	APC	SNP	NM_001127511.2			LOW_COVERAGE	INTRON	MODIFIER		other
chr5	112090517	rs77090722		G	C	APC	SNP	NM_001127511.2			LOW_COVERAGE	INTRON	MODIFIER		other
chr5	112090572	rs371665872		C	T	APC	SNP	NM_001127510.2			LOW_COVERAGE	UTR_5_PRIME	MODIFIER		N/A
chr5	112176654	rs201472075		G	A	APC	SNP	NM_001127510.2	c.5363G>A	p.R1788H	LOW_COVERAGE	NON_SYNONYMOUS_CODING	MODERATE		unknown
chr5	149441016	rs11286566		AC	A	CSF1R	DEL	NM_005211.3			LOW_COVERAGE	INTRON	MODIFIER		N/A
chr5	149441022	rs201032996		C	A,G	CSF1R	SNP	NM_005211.3			LOW_COVERAGE	INTRON	MODIFIER		N/A
chr5	149441024	rs138897601		T	C	CSF1R	SNP	NM_005211.3			LOW_COVERAGE	INTRON	MODIFIER		N/A
chr5	149460436	rs200054887		G	A	CSF1R	SNP	NM_005211.3	c.201C>T	p.S67	LOW_COVERAGE	SYNONYMOUS_CODING	LOW		N/A
chr5	149460437	rs147989288		C	T	CSF1R	SNP	NM_005211.3	c.200G>A	p.S67N	LOW_COVERAGE	NON_SYNONYMOUS_CODING	MODERATE		N/A
chr6	26032301	rs201974900		G	A	HIST1H4B	SNP	NM_003544.2			LOW_COVERAGE	UPSTREAM	MODIFIER		N/A
chr6	26032310	rs188393592		G	C	HIST1H4B	SNP	NM_003544.2			LOW_COVERAGE	UPSTREAM	MODIFIER		N/A
chr6	26032311	rs59324656		C	G	HIST1H4B	SNP	NM_003544.2			LOW_COVERAGE	UPSTREAM	MODIFIER		N/A
chr6	26032313	rs199936105		T	A	HIST1H4B	SNP	NM_003544.2			LOW_COVERAGE	UPSTREAM	MODIFIER		N/A
chr6	26032314	rs373490166		G	T	HIST1H4B	SNP	NM_003544.2			LOW_COVERAGE	UPSTREAM	MODIFIER		N/A
chr6	26032324	rs142552261		C	T	HIST1H4B	SNP	NM_003544.2			LOW_COVERAGE	UPSTREAM	MODIFIER		N/A
chr6	26032326	rs146709166		G	C	HIST1H4B	SNP	NM_003544.2			LOW_COVERAGE	UPSTREAM	MODIFIER		N/A
chr6	26032329	rs370105268		GAGGAA	G	HIST1H4B	DEL	NM_003544.2			LOW_COVERAGE	UPSTREAM	MODIFIER		N/A
chr6	26032331	rs78162243		G	C	HIST1H4B	SNP	NM_003544.2			LOW_COVERAGE	UPSTREAM	MODIFIER		N/A
chr6	26032332	rs181205219		G	A	HIST1H4B	SNP	NM_003544.2			LOW_COVERAGE	UPSTREAM	MODIFIER		N/A
chr6	26032349	rs184952244		C	G	HIST1H4B	SNP	NM_003544.2			LOW_COVERAGE	UPSTREAM	MODIFIER		N/A
chr6	33287346	rs371054058		G	A	DAXX	SNP	NM_001141970.1.2	c.1787C>T	p.T596M	LOW_COVERAGE	NON_SYNONYMOUS_CODING	MODERATE		N/A
chr6	33290547	rs2073524		T	A	ZBTB22	SNP	NM_001145338.1.3			LOW_COVERAGE	UPSTREAM	MODIFIER		N/A
chr6	33290567	rs368435882		C	T	ZBTB22	SNP	NM_001145338.1.3			LOW_COVERAGE	UPSTREAM	MODIFIER		N/A
chr6	33290613	rs371351597		T	G	ZBTB22	SNP	NM_001145338.1.3			LOW_COVERAGE	UPSTREAM	MODIFIER		N/A
chr6	33290632	rs375599552		C	G	ZBTB22	SNP	NM_001145338.1.3			LOW_COVERAGE	UPSTREAM	MODIFIER		N/A
chr6	33290637	rs112834360		A	T	DAXX	SNP	NM_001350.4			LOW_COVERAGE	SPLICE_SITE_DONOR	HIGH		N/A
chr6	33290638	rs111369765		C	G	DAXX	SNP	NM_001350.4			LOW_COVERAGE	SPLICE_SITE_DONOR	HIGH		N/A
chr6	33290642	rs368656638		A	G	DAXX	SNP	NM_001141970.1.2	c.50T>C	p.L17P	LOW_COVERAGE	NON_SYNONYMOUS_CODING	MODERATE		N/A
chr6	35425708	rs148121245		G	A	FANCE	SNP	NM_021922.2	c.916G>A	p.E306K	LOW_COVERAGE	NON_SYNONYMOUS_CODING	MODERATE		other
chr6	35425710	rs145023621		G	A	FANCE	SNP	NM_021922.2	c.918G>A	p.E306	LOW_COVERAGE	SYNONYMOUS_CODING	LOW		N/A
chr6	35425718	rs151020666		C	T	FANCE	SNP	NM_021922.2	c.926C>T	p.P309L	LOW_COVERAGE	NON_SYNONYMOUS_CODING	MODERATE		N/A
chr6	35425720	rs372788363		C	G	FANCE	SNP	NM_021922.2	c.928C>G	p.P310A	LOW_COVERAGE	NON_SYNONYMOUS_CODING	MODERATE		N/A
chr6	35425721	rs139600847		C	A,G	FANCE	SNP	NM_021922.2	c.929C>G	p.P310R	LOW_COVERAGE	NON_SYNONYMOUS_CODING	MODERATE		N/A
chr6	35425722	rs201293383		A	G	FANCE	SNP	NM_021922.2	c.930A>G	p.P310	LOW_COVERAGE	SYNONYMOUS_CODING	LOW		N/A
chr6	35425722	rs67038695		A	AC	FANCE	INS	NM_021922.2		p.-311?	LOW_COVERAGE	FRAME_SHIFT	HIGH		N/A
chr6	35425746	rs149719310		A	G	FANCE	SNP	NM_021922.2	c.954A>G	p.E318	LOW_COVERAGE	SYNONYMOUS_CODING	LOW		N/A
chr6	106553383	rs141465160		C	T	PRDM1	SNP	NM_001198.3	c.1348C>T	p.L450F	LOW_COVERAGE	NON_SYNONYMOUS_CODING	MODERATE		N/A
chr6	117609954	rs369184938		C	T	ROS1	SNP	NM_002944.2	c.6745G>A	p.D2249N	NO_COVERAGE	NON_SYNONYMOUS_CODING	MODERATE		N/A
chr6	117609965	rs148710046		C	T	ROS1	SNP	NM_002944.2	c.6734G>A	p.G2245D	NO_COVERAGE	NON_SYNONYMOUS_CODING	MODERATE		N/A
chr6	117609980	rs373225447		T	A	ROS1	SNP	NM_002944.2			NO_COVERAGE	INTRON	MODIFIER		N/A
chr6	117610032	rs188875147		T	G	ROS1	SNP	NM_002944.2			NO_COVERAGE	INTRON	MODIFIER		N/A
chr6	117631241	rs373471832		T	C	ROS1	SNP	NM_002944.2			NO_COVERAGE	INTRON	MODIFIER		N/A
chr6	117631246	rs116038831		T	C	ROS1	SNP	NM_002944.2	c.6432A>G	p.V2144	NO_COVERAGE	SYNONYMOUS_CODING	LOW		N/A
chr6	117631274	rs376507701		T	C	ROS1	SNP	NM_002944.2	c.6404A>G	p.D2135G	NO_COVERAGE	NON_SYNONYMOUS_CODING	MODERATE		N/A
chr6	117709135	rs376165477		A	G	ROS1	SNP	NM_002944.2	c.1822T>C	p.W608R	LOW_COVERAGE	NON_SYNONYMOUS_CODING	MODERATE		N/A
chr6	117709145	rs148442289		G	T	ROS1	SNP	NM_002944.2	c.1812C>A	p.A604	LOW_COVERAGE	SYNONYMOUS_CODING	LOW		N/A
chr6	117709166	rs192964342		G	A	ROS1	SNP	NM_002944.2	c.1791C>T	p.L597	LOW_COVERAGE	SYNONYMOUS_CODING	LOW		N/A
chr6	117709196	rs369900414		A	G	ROS1	SNP	NM_002944.2	c.1761T>C	p.N587	LOW_COVERAGE	SYNONYMOUS_CODING	LOW		N/A
chr6	117709197	rs185334662		T	G	ROS1	SNP	NM_002944.2	c.1760A>C	p.N587T	LOW_COVERAGE	NON_SYNONYMOUS_CODING	MODERATE		N/A
chr6	117709246	rs188601869		C	T	ROS1	SNP	NM_002944.2			LOW_COVERAGE	INTRON	MODIFIER		N/A
chr6	139175228	rs139396585		A	T	ECT2L	SNP	NM_001195037.2	c.1135A>T	p.S379C	NO_COVERAGE	NON_SYNONYMOUS_CODING	MODERATE		N/A
chr6	139175238	rs149517821		C	A	ECT2L	SNP	NM_001195037.2	c.1145C>A	p.A382D	NO_COVERAGE	NON_SYNONYMOUS_CODING	MODERATE		N/A
chr6	139175251	rs375219807		AG	A	ECT2L	DEL	NM_001195037.2		p.-387	NO_COVERAGE	FRAME_SHIFT	HIGH		N/A
chr6	139175252	rs200690490		G	T	ECT2L	SNP	NM_001195037.2	c.1159G>T	p.G387W	NO_COVERAGE	NON_SYNONYMOUS_CODING	MODERATE		N/A
chr6	139175254	rs375332969		G	T	ECT2L	SNP	NM_001195037.2	c.1161G>T	p.G387	NO_COVERAGE	SYNONYMOUS_CODING	LOW		N/A
chr6	139175261	rs372903555		G	A	ECT2L	SNP	NM_001195037.2	c.1168G>A	p.V390M	NO_COVERAGE	NON_SYNONYMOUS_CODING	MODERATE		N/A
chr6	139175272	rs201910297		C	T	ECT2L	SNP	NM_001195037.2	c.1179C>T	p.F393	NO_COVERAGE	SYNONYMOUS_CODING	LOW		N/A
chr6	139175273	rs367782648		G	A	ECT2L	SNP	NM_001195037.2	c.1180G>A	p.V394M	NO_COVERAGE	NON_SYNONYMOUS_CODING	MODERATE		N/A
chr6	139175318	rs371347697		A	T	ECT2L	SNP	NM_001195037.2			NO_COVERAGE	INTRON	MODIFIER		N/A
chr6	139189386	rs144755665		T	C	ECT2L	SNP	NM_001195037.2			LOW_COVERAGE	INTRON	MODIFIER		N/A
chr6	139189392	rs368311301		A	G	ECT2L	SNP	NM_001195037.2			LOW_COVERAGE	INTRON	MODIFIER		N/A
chr6	152129034	rs369069476		C	T	ESR1	SNP	NM_000125.3			LOW_COVERAGE	START_GAINED	LOW		N/A
chr6	152129036	rs373404617		C	A	ESR1	SNP	NM_001122742.1			LOW_COVERAGE	UTR_5_PRIME	MODIFIER		N/A
chr6	152129037	rs376805446		G	A	ESR1	SNP	NM_001122742.1			LOW_COVERAGE	UTR_5_PRIME	MODIFIER		N/A
chr6	152129063	rs139960913		C	T	ESR1	SNP	NM_001122742.1	c.16C>T	p.H6Y	LOW_COVERAGE	NON_SYNONYMOUS_CODING	MODERATE		N/A
chr6	152129077	rs2077647		T	C	ESR1	SNP	NM_001122742.1	c.30T>C	p.S10	LOW_COVERAGE	SYNONYMOUS_CODING	LOW		N/A
chr6	152129088	rs369520220		T	C	ESR1	SNP	NM_001122742.1	c.41T>C	p.L14P	LOW_COVERAGE	NON_SYNONYMOUS_CODING	MODERATE		N/A
chr6	152129128	rs146774945		C	T	ESR1	SNP	NM_001122742.1	c.81C>T	p.N27	LOW_COVERAGE	SYNONYMOUS_CODING	LOW		N/A
chr6	152129143	rs200924028		G	T	ESR1	SNP	NM_001122742.1	c.96G>T	p.K32N	LOW_COVERAGE	NON_SYNONYMOUS_CODING	MODERATE		N/A
chr6	152129254	rs146586199		C	T	ESR1	SNP	NM_001122742.1	c.207C>T	p.N69	LOW_COVERAGE	SYNONYMOUS_CODING	LOW		N/A
chr6	152129276	rs9340773		G	A	ESR1	SNP	NM_001122742.1	c.229G>A	p.G77S	LOW_COVERAGE	NON_SYNONYMOUS_CODING	MODERATE		N/A
chr6	152129308	rs746432		G	C	ESR1	SNP	NM_001122742.1	c.261G>C	p.A87	LOW_COVERAGE	SYNONYMOUS_CODING	LOW		N/A
chr6	152129362	rs181468071		G	A	ESR1	SNP	NM_001122742.1	c.315G>A	p.P105	LOW_COVERAGE	SYNONYMOUS_CODING	LOW		N/A
chr6	152129399	rs200075329		T	C	ESR1	SNP	NM_001122742.1	c.352T>C	p.S118P	LOW_COVERAGE	NON_SYNONYMOUS_CODING	MODERATE		N/A
chr7	6042272	rs200591010		G	C	PMS2	SNP	NR_003085.2			LOW_COVERAGE	INTRON	MODIFIER		N/A
chr7	6042301	rs200029834		G	C	PMS2	SNP	NR_003085.2			LOW_COVERAGE	INTRON	MODIFIER		N/A
chr7	55220215	rs370904966		C	T	EGFR	SNP	NM_201284.1			LOW_COVERAGE	INTRON	MODIFIER		N/A
chr7	55238129	rs374459674		G	T	EGFR	SNP	NM_201284.1	c.2010G>T	p.W670C	LOW_COVERAGE	NON_SYNONYMOUS_CODING	MODERATE		N/A
chr7	55238142	rs138963326		C	G	EGFR	SNP	NM_201284.1	c.2023C>G	p.L675V	LOW_COVERAGE	NON_SYNONYMOUS_CODING	MODERATE		N/A
chr7	55238147	rs17336988		G	A	EGFR	SNP	NM_201284.1	c.2028G>A	p.P676	LOW_COVERAGE	SYNONYMOUS_CODING	LOW		N/A
chr7	55238159	rs201419843		G	C	EGFR	SNP	NM_201284.1	c.2040G>C	p.Q680H	LOW_COVERAGE	NON_SYNONYMOUS_CODING	MODERATE		N/A
chr7	55238176	rs111275056		G	A	EGFR	SNP	NM_201284.1	c.2057G>A	p.C686Y	LOW_COVERAGE	NON_SYNONYMOUS_CODING	MODERATE		N/A
chr7	116397739	rs202198336		T	A,G	MET	SNP	NM_001127500.1	c.2013T>G	p.G671	LOW_COVERAGE	SYNONYMOUS_CODING	LOW		N/A
chr7	116397748	rs200345440		A	G	MET	SNP	NM_001127500.1	c.2022A>G	p.L674	LOW_COVERAGE	SYNONYMOUS_CODING	LOW		N/A
chr7	116397749	rs201090828		C	G	MET	SNP	NM_001127500.1	c.2023C>G	p.L675V	LOW_COVERAGE	NON_SYNONYMOUS_CODING	MODERATE		N/A
chr7	128829355	rs372198259		G	T	SMO	SNP	NM_005631.4			LOW_COVERAGE	INTRON	MODIFIER		N/A
chr7	128829367	rs368604638		G	A	SMO	SNP	NM_005631.4			LOW_COVERAGE	INTRON	MODIFIER		N/A
chr7	128829374	rs190138796		G	A	SMO	SNP	NM_005631.4			LOW_COVERAGE	INTRON	MODIFIER		N/A
chr7	128845018	rs2703091		C	T	SMO	SNP	NM_005631.4			LOW_COVERAGE	INTRON	MODIFIER		N/A
chr7	128845020	rs375639276		G	A	SMO	SNP	NM_005631.4			LOW_COVERAGE	INTRON	MODIFIER		N/A
chr7	128845037	rs202215666		G	T	SMO	SNP	NM_005631.4			LOW_COVERAGE	INTRON	MODIFIER		N/A
chr7	128845058	rs373395370		C	T	SMO	SNP	NM_005631.4	c.552C>T	p.N184	LOW_COVERAGE	SYNONYMOUS_CODING	LOW		N/A
chr7	148508655	rs192331938		T	C	EZH2	SNP	NM_152998.2			LOW_COVERAGE	INTRON	MODIFIER		N/A
chr7	148508668	rs372913099		A	T	EZH2	SNP	NM_152998.2			LOW_COVERAGE	INTRON	MODIFIER		N/A
chr7	148508698	rs374931827		C	T	EZH2	SNP	NM_152998.2			LOW_COVERAGE	INTRON	MODIFIER		N/A
chr9	5044390	rs200008036		T	C	JAK2	SNP	NM_004972.3			LOW_COVERAGE	INTRON	MODIFIER		N/A
chr9	5044397	rs114448906		T	C	JAK2	SNP	NM_004972.3			LOW_COVERAGE	INTRON	MODIFIER		N/A
chr9	5044399	rs370926996		G	A	JAK2	SNP	NM_004972.3			LOW_COVERAGE	INTRON	MODIFIER		N/A
chr9	5044416	rs147483622		C	T	JAK2	SNP	NM_004972.3	c.364C>T	p.R122C	LOW_COVERAGE	NON_SYNONYMOUS_CODING	MODERATE		N/A
chr9	5044427	rs368963113		C	T	JAK2	SNP	NM_004972.3	c.375C>T	p.C125	LOW_COVERAGE	SYNONYMOUS_CODING	LOW		N/A
chr9	5044432	rs56118985		G	A	JAK2	SNP	NM_004972.3	c.380G>A	p.G127D	LOW_COVERAGE	NON_SYNONYMOUS_CODING	MODERATE		N/A
chr9	5044449	rs371826393		C	T	JAK2	SNP	NM_004972.3	c.397C>T	p.R133W	LOW_COVERAGE	NON_SYNONYMOUS_CODING	MODERATE		N/A
chr9	5044450	rs376070326		G	A	JAK2	SNP	NM_004972.3	c.398G>A	p.R133Q	LOW_COVERAGE	NON_SYNONYMOUS_CODING	MODERATE		N/A
chr9	5044458	rs140052813		A	T	JAK2	SNP	NM_004972.3	c.406A>T	p.I136L	LOW_COVERAGE	NON_SYNONYMOUS_CODING	MODERATE		N/A
chr9	21970852	rs369590378		G	C	CDKN2A	SNP	NM_058197.4			LOW_COVERAGE	INTRON	MODIFIER		N/A
chr9	21970859	rs377229595		G	C	CDKN2A	SNP	NM_058197.4			LOW_COVERAGE	INTRON	MODIFIER		N/A
chr9	21970901	rs45476696		C	T	CDKN2A	SNP	NM_000077.4	c.457G>A	p.D153N	LOW_COVERAGE	NON_SYNONYMOUS_CODING	MODERATE		N/A
chr9	21970916	rs3731249		C	T	CDKN2A	SNP	NM_001195132.1	c.442G>A	p.A148T	LOW_COVERAGE	NON_SYNONYMOUS_CODING	MODERATE		non-pathogenic
chr9	21970928	rs116150891		G	A	CDKN2A	SNP	NM_001195132.1	c.430C>T	p.R144C	LOW_COVERAGE	NON_SYNONYMOUS_CODING	MODERATE		unknown
chr9	21974522	rs372058542		G	A	CDKN2A	SNP	NM_058197.4	c.305C>T	p.P102L	LOW_COVERAGE	NON_SYNONYMOUS_CODING	MODERATE		N/A
chr9	21974524	rs150447516		A	T	CDKN2A	SNP	NM_058197.4	c.303T>A	p.P101	LOW_COVERAGE	SYNONYMOUS_CODING	LOW		N/A
chr9	21974525	rs75256133		G	A	CDKN2A	SNP	NM_058197.4	c.302C>T	p.P101L	LOW_COVERAGE	NON_SYNONYMOUS_CODING	MODERATE		N/A
chr9	21992445	rs187456809		C	T	CDKN2B-AS1	SNP	NR_047543.1			NO_COVERAGE	UPSTREAM	MODIFIER		N/A
chr9	21992469	rs114413954		T	C	CDKN2B-AS1	SNP	NR_047543.1			NO_COVERAGE	UPSTREAM	MODIFIER		N/A
chr9	21992477	rs191336901		T	C	CDKN2B-AS1	SNP	NR_047543.1			NO_COVERAGE	UPSTREAM	MODIFIER		N/A
chr9	21994098	rs368999894		G	A	CDKN2B-AS1	SNP	NR_047543.1			NO_COVERAGE	UPSTREAM	MODIFIER		N/A
chr9	21994101	rs116512824		C	G	CDKN2B-AS1	SNP	NR_047543.1			NO_COVERAGE	UPSTREAM	MODIFIER		N/A
chr9	21994113	rs376551007		C	T	CDKN2B-AS1	SNP	NR_047543.1			NO_COVERAGE	UPSTREAM	MODIFIER		N/A
chr9	21994236	rs370655358		C	A	CDKN2A	SNP	NM_058195.3	c.95G>T	p.G32V	NO_COVERAGE	NON_SYNONYMOUS_CODING	MODERATE		N/A
chr9	21994262	rs374360796		G	A	CDKN2A	SNP	NM_058195.3	c.69C>T	p.F23	NO_COVERAGE	SYNONYMOUS_CODING	LOW		N/A
chr9	21994282	rs3731190		G	A	CDKN2A	SNP	NM_058195.3	c.49C>T	p.P17S	NO_COVERAGE	NON_SYNONYMOUS_CODING	MODERATE		N/A
chr9	21994296	rs201877069		C	T	CDKN2A	SNP	NM_058195.3	c.35G>A	p.R12Q	NO_COVERAGE	NON_SYNONYMOUS_CODING	MODERATE		N/A
chr9	21994320	rs149063626		C	A,T	CDKN2A	SNP	NM_058195.3	c.11G>T	p.R4M	NO_COVERAGE	NON_SYNONYMOUS_CODING	MODERATE		N/A
chr9	21994347	rs1801022		G	A	CDKN2A	SNP	NM_058195.3			LOW_COVERAGE	START_GAINED	LOW		N/A
chr9	21994358	rs149253558		G	C	CDKN2A	SNP	NM_058195.3			LOW_COVERAGE	UTR_5_PRIME	MODIFIER		N/A
chr9	21994370	rs142198226		G	GC	CDKN2A	INS	NM_058195.3			LOW_COVERAGE	UTR_5_PRIME	MODIFIER		N/A
chr9	37002722	rs375681031		C	T	PAX5	SNP	NM_016734.1	c.527G>A	p.G176D	LOW_COVERAGE	NON_SYNONYMOUS_CODING	MODERATE		N/A
chr9	37002723	rs142399779		C	G	PAX5	SNP	NM_016734.1	c.526G>C	p.G176R	LOW_COVERAGE	NON_SYNONYMOUS_CODING	MODERATE		N/A
chr9	37026614	rs10973168		C	T	PAX5	SNP	NM_016734.1			LOW_COVERAGE	INTRON	MODIFIER		N/A
chr9	98215745	rs190483719		C	T	PTCH1	SNP	NM_001083607.1			LOW_COVERAGE	INTRON	MODIFIER		N/A
chr9	98215750	rs371546179		G	A	PTCH1	SNP	NM_001083607.1			LOW_COVERAGE	INTRON	MODIFIER		N/A
chr9	98215753	rs374907800		T	A	PTCH1	SNP	NM_001083607.1			LOW_COVERAGE	INTRON	MODIFIER		N/A
chr9	98215757	rs201942643		T	C	PTCH1	SNP	NM_001083607.1			LOW_COVERAGE	INTRON	MODIFIER		N/A
chr9	98215767	rs369265532		T	C	PTCH1	SNP	NM_001083607.1	c.2989A>G	p.I997V	LOW_COVERAGE	NON_SYNONYMOUS_CODING	MODERATE		N/A
chr9	98215774	rs200435277		G	A	PTCH1	SNP	NM_001083607.1	c.2982C>T	p.F994	LOW_COVERAGE	SYNONYMOUS_CODING	LOW		N/A
chr9	98268855	rs140542305		C	T	PTCH1	SNP	NM_000264.3	c.228G>A	p.P76	LOW_COVERAGE	SYNONYMOUS_CODING	LOW		N/A
chr9	133748414	rs121913452		T	G	ABL1	SNP	NM_007313.2	c.1132T>G	p.F378V	LOW_COVERAGE	NON_SYNONYMOUS_CODING	MODERATE		N/A
chr9	133748450	rs374258308		G	A	ABL1	SNP	NM_007313.2			LOW_COVERAGE	INTRON	MODIFIER		N/A
chr9	133748462	rs36044159		C	T	ABL1	SNP	NM_007313.2			LOW_COVERAGE	INTRON	MODIFIER		N/A
chr9	133748468	rs374025930		G	A	ABL1	SNP	NM_007313.2			LOW_COVERAGE	INTRON	MODIFIER		N/A
chr9	133748475	rs377365280		C	T	ABL1	SNP	NM_007313.2			LOW_COVERAGE	INTRON	MODIFIER		N/A
chr9	133748483	rs67210303		CT	C	ABL1	DEL	NM_007313.2			LOW_COVERAGE	INTRON	MODIFIER		N/A
chr9	133759762	rs371639850		C	T	ABL1	SNP	NM_007313.2	c.2142C>T	p.S714	LOW_COVERAGE	SYNONYMOUS_CODING	LOW		N/A
chr9	133759777	rs374980809		C	T	ABL1	SNP	NM_007313.2	c.2157C>T	p.T719	LOW_COVERAGE	SYNONYMOUS_CODING	LOW		N/A
chr9	133759788	rs200897981		A	T	ABL1	SNP	NM_007313.2	c.2168A>T	p.E723V	LOW_COVERAGE	NON_SYNONYMOUS_CODING	MODERATE		N/A
chr9	133759793	rs143837301		G	A	ABL1	SNP	NM_007313.2	c.2173G>A	p.G725S	LOW_COVERAGE	NON_SYNONYMOUS_CODING	MODERATE		N/A
chr9	133759794	rs34634745		G	T	ABL1	SNP	NM_007313.2	c.2174G>T	p.G725V	LOW_COVERAGE	NON_SYNONYMOUS_CODING	MODERATE		N/A
chr9	133759816	rs368343708		C	T	ABL1	SNP	NM_007313.2	c.2196C>T	p.F732	LOW_COVERAGE	SYNONYMOUS_CODING	LOW		N/A
chr9	133759832	rs145494071		G	A	ABL1	SNP	NM_007313.2	c.2212G>A	p.A738T	LOW_COVERAGE	NON_SYNONYMOUS_CODING	MODERATE		N/A
chr9	133759833	rs1064158		C	T	ABL1	SNP	NM_007313.2	c.2213C>T	p.A738V	LOW_COVERAGE	NON_SYNONYMOUS_CODING	MODERATE		N/A
chr9	133759840	rs148885613		C	T	ABL1	SNP	NM_007313.2	c.2220C>T	p.C740	LOW_COVERAGE	SYNONYMOUS_CODING	LOW		N/A
chr9	133759841	rs372281632		G	A	ABL1	SNP	NM_007313.2	c.2221G>A	p.V741I	LOW_COVERAGE	NON_SYNONYMOUS_CODING	MODERATE		N/A
chr9	135786973	rs118203471		A	G	TSC1	SNP	NM_001162427.1			LOW_COVERAGE	INTRON	MODIFIER		untested
chr9	135786976	rs7026879		A	C	TSC1	SNP	NM_001162427.1			LOW_COVERAGE	INTRON	MODIFIER		N/A
chr9	135787011	rs999686		T	G	TSC1	SNP	NM_001162427.1			LOW_COVERAGE	INTRON	MODIFIER		N/A
chr9	135787012	rs11364856		TA	T	TSC1	DEL	NM_001162427.1			LOW_COVERAGE	INTRON	MODIFIER		N/A
chr9	135787030	rs3885297		A	G	TSC1	SNP	NM_001162427.1			LOW_COVERAGE	INTRON	MODIFIER		N/A
chr9	135796747	rs118203439		T	C	TSC1	SNP	NM_001162427.1			LOW_COVERAGE	INTRON	MODIFIER		untested
chr9	135796748	rs118203435 rs397514851		AC	A	TSC1	DEL	NM_001162427.1			LOW_COVERAGE	SPLICE_SITE_DONOR	HIGH		untested
chr9	135796749	rs118203438		C	T	TSC1	SNP	NM_001162427.1			LOW_COVERAGE	SPLICE_SITE_DONOR	HIGH		untested
chr9	135796750	rs118203436		C	T,G	TSC1	SNP	NM_001162426.1	c.737G>C	p.R246T	LOW_COVERAGE	NON_SYNONYMOUS_CODING	MODERATE		untested
chr9	135796754	rs118203433		GA	G	TSC1	DEL	NM_001162426.1		p.-244	LOW_COVERAGE	FRAME_SHIFT	HIGH		untested
chr9	135796754	rs118203434		G	A	TSC1	SNP	NM_001162426.1	c.733C>T	p.R245*	LOW_COVERAGE	STOP_GAINED	HIGH		N/A
chr9	135796763	rs118203432		G	A	TSC1	SNP	NM_001162426.1	c.724C>T	p.L242	LOW_COVERAGE	SYNONYMOUS_CODING	LOW		untested
chr9	135796766	rs118203431		C	CT	TSC1	INS	NM_001162426.1		p.-240?	LOW_COVERAGE	FRAME_SHIFT	HIGH		untested
chr9	135796777	rs118203430		G	GA	TSC1	INS	NM_001162426.1		p.-237?	LOW_COVERAGE	FRAME_SHIFT	HIGH		untested
chr9	135796792	rs118203428		TC	T	TSC1	DEL	NM_001162426.1		p.-232	LOW_COVERAGE	FRAME_SHIFT	HIGH		untested
chr9	135796793	rs118203429		C	A	TSC1	SNP	NM_001162426.1	c.694G>T	p.E232*	LOW_COVERAGE	STOP_GAINED	HIGH		untested
chr9	135796805	rs118203427		G	A	TSC1	SNP	NM_001162426.1	c.682C>T	p.R228*	LOW_COVERAGE	STOP_GAINED	HIGH		untested
chr9	135796816	rs118203426		A	C	TSC1	SNP	NM_001162426.1	c.671T>G	p.M224R	LOW_COVERAGE	NON_SYNONYMOUS_CODING	MODERATE		pathogenic,untested
chr9	135796821	rs118203425		TG	T	TSC1	DEL	NM_001162426.1		p.-222	LOW_COVERAGE	FRAME_SHIFT	HIGH		untested
chr9	135796824	rs118203423		C	T,G	TSC1	SNP	NM_001162427.1			LOW_COVERAGE	SPLICE_SITE_ACCEPTOR	HIGH		untested
chr9	139390616	rs375576856		C	T	NOTCH1	SNP	NM_017617.3	c.7575G>A	p.P2525	NO_COVERAGE	SYNONYMOUS_CODING	LOW		N/A
chr9	139390655	rs192299793		C	T	NOTCH1	SNP	NM_017617.3	c.7536G>A	p.P2512	NO_COVERAGE	SYNONYMOUS_CODING	LOW		N/A
chr9	139390676	rs34152221		A	C	NOTCH1	SNP	NM_017617.3	c.7515T>G	p.P2505	NO_COVERAGE	SYNONYMOUS_CODING	LOW		N/A
chr9	139391555	rs370606059		G	A	NOTCH1	SNP	NM_017617.3	c.6636C>T	p.D2212	LOW_COVERAGE	SYNONYMOUS_CODING	LOW		N/A
chr9	139391734	rs375073677		C	T	NOTCH1	SNP	NM_017617.3	c.6457G>A	p.V2153M	NO_COVERAGE	NON_SYNONYMOUS_CODING	MODERATE		N/A
chr9	139391735	rs368287903		G	A	NOTCH1	SNP	NM_017617.3	c.6456C>T	p.G2152	NO_COVERAGE	SYNONYMOUS_CODING	LOW		N/A
chr9	139391737	rs116317506		C	G	NOTCH1	SNP	NM_017617.3	c.6454G>C	p.G2152R	NO_COVERAGE	NON_SYNONYMOUS_CODING	MODERATE		N/A
chr9	139391738	rs377302245		G	A	NOTCH1	SNP	NM_017617.3	c.6453C>T	p.P2151	NO_COVERAGE	SYNONYMOUS_CODING	LOW		N/A
chr9	139391762	rs369845924		G	A	NOTCH1	SNP	NM_017617.3	c.6429C>T	p.N2143	NO_COVERAGE	SYNONYMOUS_CODING	LOW		N/A
chr9	139391782	rs372698234		G	A	NOTCH1	SNP	NM_017617.3	c.6409C>T	p.P2137S	NO_COVERAGE	NON_SYNONYMOUS_CODING	MODERATE		N/A
chr9	139391794	rs61733294		G	A	NOTCH1	SNP	NM_017617.3	c.6397C>T	p.P2133S	NO_COVERAGE	NON_SYNONYMOUS_CODING	MODERATE		N/A
chr9	139391816	rs369009290		G	A	NOTCH1	SNP	NM_017617.3	c.6375C>T	p.H2125	NO_COVERAGE	SYNONYMOUS_CODING	LOW		N/A
chr9	139391828	rs61751533		G	A	NOTCH1	SNP	NM_017617.3	c.6363C>T	p.S2121	NO_COVERAGE	SYNONYMOUS_CODING	LOW		N/A
chr9	139391833	rs375969725		G	A	NOTCH1	SNP	NM_017617.3	c.6358C>T	p.R2120C	NO_COVERAGE	NON_SYNONYMOUS_CODING	MODERATE		N/A
chr9	139392025	rs375436198		C	T	NOTCH1	SNP	NM_017617.3			LOW_COVERAGE	INTRON	MODIFIER		N/A
chr9	139392033	rs367957637		G	A	NOTCH1	SNP	NM_017617.3			LOW_COVERAGE	INTRON	MODIFIER		N/A
chr9	139392034	rs200590169		G	A	NOTCH1	SNP	NM_017617.3			LOW_COVERAGE	INTRON	MODIFIER		N/A
chr9	139392049	rs371067843		C	A	NOTCH1	SNP	NM_017617.3			LOW_COVERAGE	INTRON	MODIFIER		N/A
chr9	139396807	rs372154581		G	A	NOTCH1	SNP	NM_017617.3	c.5301C>T	p.L1767	LOW_COVERAGE	SYNONYMOUS_CODING	LOW		N/A
chr9	139396835	rs373841359		C	T	NOTCH1	SNP	NM_017617.3	c.5273G>A	p.R1758H	LOW_COVERAGE	NON_SYNONYMOUS_CODING	MODERATE		N/A
chr9	139396860	rs368396893		C	T	NOTCH1	SNP	NM_017617.3	c.5248G>A	p.V1750M	LOW_COVERAGE	NON_SYNONYMOUS_CODING	MODERATE		N/A
chr9	139396882	rs116316039		G	A	NOTCH1	SNP	NM_017617.3	c.5226C>T	p.A1742	LOW_COVERAGE	SYNONYMOUS_CODING	LOW		N/A
chr9	139396893	rs377294245		C	T	NOTCH1	SNP	NM_017617.3	c.5215G>A	p.V1739M	LOW_COVERAGE	NON_SYNONYMOUS_CODING	MODERATE		N/A
chr9	139399334	rs370523171		G	A	NOTCH1	SNP	NM_017617.3	c.4809C>T	p.N1603	LOW_COVERAGE	SYNONYMOUS_CODING	LOW		N/A
chr9	139399562	rs368601709		G	A	NOTCH1	SNP	NM_017617.3			NO_COVERAGE	INTRON	MODIFIER		N/A
chr9	139399584	rs371872702		G	A	NOTCH1	SNP	NM_017617.3			NO_COVERAGE	INTRON	MODIFIER		N/A
chr9	139399602	rs373795647		C	G	NOTCH1	SNP	NM_017617.3			NO_COVERAGE	INTRON	MODIFIER		N/A
chr9	139399611	rs151276623		C	T	NOTCH1	SNP	NM_017617.3			NO_COVERAGE	INTRON	MODIFIER		N/A
chr9	139399641	rs13300218		G	A	NOTCH1	SNP	NM_017617.3			NO_COVERAGE	INTRON	MODIFIER		N/A
chr9	139399649	rs368747316		C	T	NOTCH1	SNP	NM_017617.3			NO_COVERAGE	INTRON	MODIFIER		N/A
chr9	139400033	rs200232299		C	T	NOTCH1	SNP	NM_017617.3	c.4315G>A	p.D1439N	LOW_COVERAGE	NON_SYNONYMOUS_CODING	MODERATE		N/A
chr9	139400035	rs61751541		C	T	NOTCH1	SNP	NM_017617.3	c.4313G>A	p.R1438H	LOW_COVERAGE	NON_SYNONYMOUS_CODING	MODERATE		N/A
chr9	139400041	rs371303106		G	A	NOTCH1	SNP	NM_017617.3	c.4307C>T	p.A1436V	LOW_COVERAGE	NON_SYNONYMOUS_CODING	MODERATE		N/A
chr9	139400058	rs78857347		G	A	NOTCH1	SNP	NM_017617.3	c.4290C>T	p.Y1430	LOW_COVERAGE	SYNONYMOUS_CODING	LOW		N/A
chr9	139400079	rs374208051		G	A	NOTCH1	SNP	NM_017617.3	c.4269C>T	p.L1423	LOW_COVERAGE	SYNONYMOUS_CODING	LOW		N/A
chr9	139400086	rs76473337		T	C	NOTCH1	SNP	NM_017617.3	c.4262A>G	p.N1421S	LOW_COVERAGE	NON_SYNONYMOUS_CODING	MODERATE		N/A
chr9	139400110	rs371068504		C	T	NOTCH1	SNP	NM_017617.3	c.4238G>A	p.R1413H	LOW_COVERAGE	NON_SYNONYMOUS_CODING	MODERATE		N/A
chr9	139400143	rs374451713		G	A	NOTCH1	SNP	NM_017617.3	c.4205C>T	p.T1402I	LOW_COVERAGE	NON_SYNONYMOUS_CODING	MODERATE		N/A
chr9	139400169	rs200664704		G	A	NOTCH1	SNP	NM_017617.3	c.4179C>T	p.G1393	LOW_COVERAGE	SYNONYMOUS_CODING	LOW		N/A
chr9	139400180	rs191645600		G	T	NOTCH1	SNP	NM_017617.3	c.4168C>A	p.P1390T	LOW_COVERAGE	NON_SYNONYMOUS_CODING	MODERATE		N/A
chr9	139400191	rs367710569		G	A	NOTCH1	SNP	NM_017617.3	c.4157C>T	p.P1386L	LOW_COVERAGE	NON_SYNONYMOUS_CODING	MODERATE		N/A
chr9	139400219	rs61751542		G	A	NOTCH1	SNP	NM_017617.3	c.4129C>T	p.P1377S	LOW_COVERAGE	NON_SYNONYMOUS_CODING	MODERATE		N/A
chr9	139400247	rs374921637		C	T	NOTCH1	SNP	NM_017617.3	c.4101G>A	p.P1367	LOW_COVERAGE	SYNONYMOUS_CODING	LOW		N/A
chr9	139400253	rs202023240		G	A	NOTCH1	SNP	NM_017617.3	c.4095C>T	p.S1365	LOW_COVERAGE	SYNONYMOUS_CODING	LOW		N/A
chr9	139400292	rs200099319		G	A	NOTCH1	SNP	NM_017617.3	c.4056C>T	p.C1352	LOW_COVERAGE	SYNONYMOUS_CODING	LOW		N/A
chr9	139400317	rs201215245		G	A	NOTCH1	SNP	NM_017617.3	c.4031C>T	p.T1344M	LOW_COVERAGE	NON_SYNONYMOUS_CODING	MODERATE		N/A
chr9	139400320	rs183156491		G	A	NOTCH1	SNP	NM_017617.3	c.4028C>T	p.A1343V	LOW_COVERAGE	NON_SYNONYMOUS_CODING	MODERATE		N/A
chr9	139400321	rs369654090		C	T	NOTCH1	SNP	NM_017617.3	c.4027G>A	p.A1343T	LOW_COVERAGE	NON_SYNONYMOUS_CODING	MODERATE		N/A
chr9	139400327	rs372767143		C	T	NOTCH1	SNP	NM_017617.3	c.4021G>A	p.E1341K	LOW_COVERAGE	NON_SYNONYMOUS_CODING	MODERATE		N/A
chr9	139400357	rs185477559		G	A	NOTCH1	SNP	NM_017617.3			LOW_COVERAGE	INTRON	MODIFIER		N/A
chr9	139400406	rs11145764		C	T	NOTCH1	SNP	NM_017617.3			LOW_COVERAGE	INTRON	MODIFIER		N/A
chr9	139412565	rs370943888		C	T	NOTCH1	SNP	NM_017617.3			NO_COVERAGE	INTRON	MODIFIER		N/A
chr9	139412751	rs376603720		A	G	NOTCH1	SNP	NM_017617.3			LOW_COVERAGE	INTRON	MODIFIER		N/A
chr9	139412760	rs146815871		C	G	NOTCH1	SNP	NM_017617.3			LOW_COVERAGE	INTRON	MODIFIER		N/A
chr9	139412770	rs375217031		G	C	NOTCH1	SNP	NM_017617.3			LOW_COVERAGE	INTRON	MODIFIER		N/A
chr9	139412773	rs369866660		C	T	NOTCH1	SNP	NM_017617.3			LOW_COVERAGE	INTRON	MODIFIER		N/A
chr9	139412806	rs114525255		G	A	NOTCH1	SNP	NM_017617.3			LOW_COVERAGE	INTRON	MODIFIER		N/A
chr9	139412829	rs116547005		A	G	NOTCH1	SNP	NM_017617.3			LOW_COVERAGE	INTRON	MODIFIER		N/A
chr9	139412859	rs77655659		G	A	NOTCH1	SNP	NM_017617.3			LOW_COVERAGE	INTRON	MODIFIER		N/A
chr9	139417517	rs375065108		C	T	NOTCH1	SNP	NM_017617.3	c.527G>A	p.R176Q	LOW_COVERAGE	NON_SYNONYMOUS_CODING	MODERATE		N/A
chr9	139417528	rs377685034		G	A	NOTCH1	SNP	NM_017617.3	c.516C>T	p.G172	LOW_COVERAGE	SYNONYMOUS_CODING	LOW		N/A
chr9	139417544	rs370951369		G	A	NOTCH1	SNP	NM_017617.3	c.500C>T	p.P167L	LOW_COVERAGE	NON_SYNONYMOUS_CODING	MODERATE		N/A
chr10	3822249	rs371440301		A	T	KLF6	SNP	NR_027653.1			LOW_COVERAGE	INTRON	MODIFIER		N/A
chr10	3822264	rs367807577		C	T	KLF6	SNP	NR_027653.1			LOW_COVERAGE	INTRON	MODIFIER		N/A
chr10	3822277	rs111743412		G	A	KLF6	SNP	NR_027653.1			LOW_COVERAGE	INTRON	MODIFIER		N/A
chr10	3822317	rs17855372		T	A	KLF6	SNP	NM_001300.5	c.781A>T	p.K261*	LOW_COVERAGE	STOP_GAINED	HIGH		N/A
chr10	3822351	rs186409969		C	T	KLF6	SNP	NM_001300.5	c.747G>A	p.R249	LOW_COVERAGE	SYNONYMOUS_CODING	LOW		N/A
chr10	3823765	rs369177993		C	T	KLF6	SNP	NR_027653.1			LOW_COVERAGE	INTRON	MODIFIER		N/A
chr10	3823772	rs186624120		G	A	KLF6	SNP	NR_027653.1			LOW_COVERAGE	INTRON	MODIFIER		N/A
chr10	3823788	rs201068884		G	A	KLF6	SNP	NR_027653.1			LOW_COVERAGE	INTRON	MODIFIER		N/A
chr10	3823805	rs192712828		G	A	KLF6	SNP	NR_027653.1			LOW_COVERAGE	INTRON	MODIFIER		N/A
chr10	3823821	rs113244515		G	A	KLF6	SNP	NR_027653.1			LOW_COVERAGE	INTRON	MODIFIER		N/A
chr10	3824253	rs141749814		G	A	KLF6	SNP	NM_001300.5	c.256C>T	p.P86S	LOW_COVERAGE	NON_SYNONYMOUS_CODING	MODERATE		N/A
chr10	3824278	rs35835052		G	A	KLF6	SNP	NM_001300.5	c.231C>T	p.S77	LOW_COVERAGE	SYNONYMOUS_CODING	LOW		N/A
chr10	3827059	rs368444071		G	A	KLF6	SNP	NR_027653.1			NO_COVERAGE	INTRON	MODIFIER		N/A
chr10	3827069	rs200912661		C	T	KLF6	SNP	NR_027653.1			NO_COVERAGE	INTRON	MODIFIER		N/A
chr10	3827078	rs375160262		C	T	KLF6	SNP	NR_027653.1			NO_COVERAGE	INTRON	MODIFIER		N/A
chr10	3827129	rs376682579		C	T	KLF6	SNP	NM_001300.5	c.78G>A	p.P26	NO_COVERAGE	SYNONYMOUS_CODING	LOW		N/A
chr10	3827198	rs372984409		C	G	KLF6	SNP	NM_001300.5	c.9G>C	p.V3	LOW_COVERAGE	SYNONYMOUS_CODING	LOW		N/A
chr10	3827210	rs11544694		G	T	KLF6	SNP	NM_001300.5			LOW_COVERAGE	UTR_5_PRIME	MODIFIER		N/A
chr10	3827248	rs369878130		G	C	KLF6	SNP	NM_001300.5			LOW_COVERAGE	START_GAINED	LOW		N/A
chr10	3827286	rs191056541		G	A	KLF6	SNP	NM_001300.5			LOW_COVERAGE	UTR_5_PRIME	MODIFIER		N/A
chr10	8097867	rs376505863		C	T	GATA3-AS1	SNP	NR_024256.1			LOW_COVERAGE	UPSTREAM	MODIFIER		N/A
chr10	8097888	rs369275197		C	T	GATA3-AS1	SNP	NR_024256.1			LOW_COVERAGE	UPSTREAM	MODIFIER		N/A
chr10	8100809	rs373733889		G	A	GATA3	SNP	NM_002051.2			LOW_COVERAGE	INTRON	MODIFIER		N/A
chr10	8100837	rs368491219		C	T	GATA3	SNP	NM_002051.2			LOW_COVERAGE	INTRON	MODIFIER		N/A
chr10	43600492	rs375120544		G	C	RET	SNP	NM_020975.4	c.718G>C	p.V240L	LOW_COVERAGE	NON_SYNONYMOUS_CODING	MODERATE		N/A
chr10	43600500	rs377193354		G	A	RET	SNP	NM_020975.4	c.726G>A	p.V242	LOW_COVERAGE	SYNONYMOUS_CODING	LOW		N/A
chr10	43600501	rs112448213		T	A	RET	SNP	NM_020975.4	c.727T>A	p.C243S	LOW_COVERAGE	NON_SYNONYMOUS_CODING	MODERATE		N/A
chr10	43600505	rs145970248		C	T	RET	SNP	NM_020975.4	c.731C>T	p.T244I	LOW_COVERAGE	NON_SYNONYMOUS_CODING	MODERATE		N/A
chr10	43600514	rs61843232		C	A,T	RET	SNP	NM_020975.4	c.740C>T	p.A247V	LOW_COVERAGE	NON_SYNONYMOUS_CODING	MODERATE		N/A
chr10	43600654	rs373348806		G	C	RET	SNP	NM_020975.4			LOW_COVERAGE	INTRON	MODIFIER		N/A
chr10	43600684	rs376185644		C	T	RET	SNP	NM_020975.4			LOW_COVERAGE	INTRON	MODIFIER		N/A
chr10	43600689	rs2435352		A	G	RET	SNP	NM_020975.4			LOW_COVERAGE	INTRON	MODIFIER		N/A
chr10	43600719	rs67248076		GT	G	RET	DEL	NM_020975.4			LOW_COVERAGE	INTRON	MODIFIER		N/A
chr10	43600732	rs370973225		A	G	RET	SNP	NM_020975.4			LOW_COVERAGE	INTRON	MODIFIER		N/A
chr10	43608967	rs149319863		C	T	RET	SNP	NM_020975.4			LOW_COVERAGE	INTRON	MODIFIER		N/A
chr10	43608985	rs373710654		G	A	RET	SNP	NM_020975.4			LOW_COVERAGE	INTRON	MODIFIER		N/A
chr10	43608991	rs376709486		C	T	RET	SNP	NM_020975.4			LOW_COVERAGE	INTRON	MODIFIER		N/A
chr10	43609060	rs199921511		T	C	RET	SNP	NM_020975.4	c.1816T>C	p.Y606H	LOW_COVERAGE	NON_SYNONYMOUS_CODING	MODERATE		N/A
chr10	43609069	rs77558292		T	A,C,G	RET	SNP	NM_020975.4	c.1825T>G	p.C609G	LOW_COVERAGE	NON_SYNONYMOUS_CODING	MODERATE		pathogenic,unknown
chr10	43609070	rs77939446		G	A,C,T	RET	SNP	NM_020975.4	c.1826G>T	p.C609F	LOW_COVERAGE	NON_SYNONYMOUS_CODING	MODERATE		pathogenic
chr10	43609073	rs121913313		ACTGCTTCCCTGAGGAGGAGAAGTGCTT	A	RET	DEL	NM_020975.4		p.NCFPEEEKCF610N	LOW_COVERAGE	CODON_DELETION	MODERATE		N/A
chr10	43610164	rs137855422		G	A	RET	SNP	NM_020975.4	c.2116G>A	p.V706M	LOW_COVERAGE	NON_SYNONYMOUS_CODING	MODERATE		N/A
chr10	43610176	rs3026760		A	G	RET	SNP	NM_020975.4	c.2128A>G	p.K710E	LOW_COVERAGE	NON_SYNONYMOUS_CODING	MODERATE		N/A
chr10	43610198	rs368361145		C	T	RET	SNP	NM_020975.4			LOW_COVERAGE	INTRON	MODIFIER		N/A
chr10	43610218	rs372106974		G	A	RET	SNP	NM_020975.4			LOW_COVERAGE	INTRON	MODIFIER		N/A
chr10	89653759	rs373159376		C	A	PTEN	SNP	NM_000314.4			LOW_COVERAGE	INTRON	MODIFIER		N/A
chr10	89653806	rs121909225		T	G	PTEN	SNP	NM_000314.4	c.104T>G	p.M35R	LOW_COVERAGE	NON_SYNONYMOUS_CODING	MODERATE		pathogenic
chr10	89653834	rs150651961		C	T	PTEN	SNP	NM_000314.4	c.132C>T	p.G44	LOW_COVERAGE	SYNONYMOUS_CODING	LOW		non-pathogenic
chr10	90773149	rs373508982		A	G	FAS	SNP	NR_028036.2			LOW_COVERAGE	INTRON	MODIFIER		N/A
chr10	90773199	rs3218615		G	A	FAS	SNP	NR_028036.2			LOW_COVERAGE	INTRON	MODIFIER		N/A
chr10	90773209	rs34644108		T	TG	FAS	INS	NR_028036.2			LOW_COVERAGE	INTRON	MODIFIER		N/A
chr11	533279	rs371117417		C	T	HRAS	SNP	NM_176795.3			LOW_COVERAGE	UTR_3_PRIME	MODIFIER		N/A
chr11	533282	rs376091236		G	A	HRAS	SNP	NM_176795.3			LOW_COVERAGE	UTR_3_PRIME	MODIFIER		N/A
chr11	533285	rs45479892		G	T	HRAS	SNP	NM_176795.3			LOW_COVERAGE	UTR_3_PRIME	MODIFIER		N/A
chr11	533308	rs35613389		C	CG	HRAS	INS	NM_176795.3		p.-167?	LOW_COVERAGE	FRAME_SHIFT	HIGH		N/A
chr11	533311	rs377676071		G	C	HRAS	SNP	NM_176795.3	c.498C>G	p.P166	LOW_COVERAGE	SYNONYMOUS_CODING	LOW		N/A
chr11	533314	rs200931795		G	A	HRAS	SNP	NM_176795.3	c.495C>T	p.D165	LOW_COVERAGE	SYNONYMOUS_CODING	LOW		N/A
chr11	533318	rs371173251		C	T	HRAS	SNP	NM_176795.3	c.491G>A	p.W164*	LOW_COVERAGE	STOP_GAINED	HIGH		N/A
chr11	533481	rs372048612		T	C	HRAS	SNP	NM_176795.3	c.422A>G	p.Y141C	LOW_COVERAGE	NON_SYNONYMOUS_CODING	MODERATE		N/A
chr11	533642	rs375983338		G	A	LRRC56	SNP	NM_198075.3			LOW_COVERAGE	UPSTREAM	MODIFIER		N/A
chr11	533646	rs45467697		G	T	LRRC56	SNP	NM_198075.3			LOW_COVERAGE	UPSTREAM	MODIFIER		N/A
chr11	533657	rs45495295		A	G	LRRC56	SNP	NM_198075.3			LOW_COVERAGE	UPSTREAM	MODIFIER		N/A
chr11	533660	rs372806727		G	A	LRRC56	SNP	NM_198075.3			LOW_COVERAGE	UPSTREAM	MODIFIER		N/A
chr11	533661	rs375771499		G	A	LRRC56	SNP	NM_198075.3			LOW_COVERAGE	UPSTREAM	MODIFIER		N/A
chr11	533664	rs143771550		T	A	LRRC56	SNP	NM_198075.3			LOW_COVERAGE	UPSTREAM	MODIFIER		N/A
chr11	533715	rs370318085		C	G	LRRC56	SNP	NM_198075.3			LOW_COVERAGE	UPSTREAM	MODIFIER		N/A
chr11	533718	rs374666128		G	A	LRRC56	SNP	NM_198075.3			LOW_COVERAGE	UPSTREAM	MODIFIER		N/A
chr11	533727	rs377442252		G	C	LRRC56	SNP	NM_198075.3			LOW_COVERAGE	UPSTREAM	MODIFIER		N/A
chr11	533743	rs375166344		C	T	LRRC56	SNP	NM_198075.3			LOW_COVERAGE	UPSTREAM	MODIFIER		N/A
chr11	533768	rs367794954		G	A	HRAS	SNP	NM_176795.3	c.288C>T	p.Y96	LOW_COVERAGE	SYNONYMOUS_CODING	LOW		N/A
chr11	533799	rs138272051		T	G	HRAS	SNP	NM_176795.3	c.257A>C	p.N86T	LOW_COVERAGE	NON_SYNONYMOUS_CODING	MODERATE		N/A
chr11	533807	rs111372582		G	A	HRAS	SNP	NM_176795.3	c.249C>T	p.A83	LOW_COVERAGE	SYNONYMOUS_CODING	LOW		probable-non-pathogenic
chr11	533821	rs193163027		G	C	HRAS	SNP	NM_176795.3	c.235C>G	p.L79V	LOW_COVERAGE	NON_SYNONYMOUS_CODING	MODERATE		N/A
chr11	533834	rs372223975		G	A	HRAS	SNP	NM_176795.3	c.222C>T	p.T74	LOW_COVERAGE	SYNONYMOUS_CODING	LOW		N/A
chr11	533869	rs121917756		C	T	HRAS	SNP	NM_176795.3	c.187G>A	p.E63K	LOW_COVERAGE	NON_SYNONYMOUS_CODING	MODERATE		pathogenic
chr11	533873	rs121913496		C	G	HRAS	SNP	NM_176795.3	c.183G>C	p.Q61H	LOW_COVERAGE	NON_SYNONYMOUS_CODING	MODERATE		N/A
chr11	533874	rs121913233		T	G,C,A	HRAS	SNP	NM_176795.3	c.182A>T	p.Q61L	LOW_COVERAGE	NON_SYNONYMOUS_CODING	MODERATE		N/A
chr11	32456315	rs377072761		C	A	WT1	SNP	NM_024426.4	c.577G>T	p.A193S	LOW_COVERAGE	NON_SYNONYMOUS_CODING	MODERATE		N/A
chr11	32456340	rs141135091		C	A	WT1	SNP	NM_024426.4	c.552G>T	p.P184	LOW_COVERAGE	SYNONYMOUS_CODING	LOW		N/A
chr11	32456361	rs121907911		G	T	WT1	SNP	NM_024426.4	c.531C>A	p.Y177*	LOW_COVERAGE	STOP_GAINED	HIGH		pathogenic
chr11	32456364	rs369870529		G	A	WT1	SNP	NM_024426.4	c.528C>T	p.R176	LOW_COVERAGE	SYNONYMOUS_CODING	LOW		N/A
chr11	64571875	rs373669288		C	T	MEN1	SNP	NM_130804.2	c.1779G>A	p.K593	LOW_COVERAGE	SYNONYMOUS_CODING	LOW		N/A
chr11	64571947	rs367581776		C	A	MEN1	SNP	NM_130804.2	c.1707G>T	p.L569	LOW_COVERAGE	SYNONYMOUS_CODING	LOW		N/A
chr11	64572001	rs368783097		C	T	MEN1	SNP	NM_130804.2	c.1653G>A	p.P551	LOW_COVERAGE	SYNONYMOUS_CODING	LOW		N/A
chr11	64572018	rs2959656		T	C	MEN1	SNP	NM_130804.2	c.1636A>G	p.T546A	LOW_COVERAGE	NON_SYNONYMOUS_CODING	MODERATE		N/A
chr11	64572060	rs104894261		G	A	MEN1	SNP	NM_130804.2	c.1594C>T	p.R532*	LOW_COVERAGE	STOP_GAINED	HIGH		pathogenic
chr11	64572066	rs71581760		T	C	MEN1	SNP	NM_130804.2	c.1588A>G	p.T530A	LOW_COVERAGE	NON_SYNONYMOUS_CODING	MODERATE		N/A
chr11	64572099	rs150202288		G	A	MEN1	SNP	NM_130804.2	c.1555C>T	p.P519S	LOW_COVERAGE	NON_SYNONYMOUS_CODING	MODERATE		N/A
chr11	64572104	rs141679530		G	A	MEN1	SNP	NM_130804.2	c.1550C>T	p.S517L	LOW_COVERAGE	NON_SYNONYMOUS_CODING	MODERATE		N/A
chr11	64572131	rs375804228		C	T	MEN1	SNP	NM_130804.2	c.1523G>A	p.G508D	LOW_COVERAGE	NON_SYNONYMOUS_CODING	MODERATE		N/A
chr11	108098533	rs55861249		C	A,T	ATM	SNP	NM_000051.3	c.103C>T	p.R35*	LOW_COVERAGE	STOP_GAINED	HIGH		pathogenic
chr11	108098555	rs201773026		A	G	ATM	SNP	NM_000051.3	c.125A>G	p.H42R	LOW_COVERAGE	NON_SYNONYMOUS_CODING	MODERATE		N/A
chr11	108098561	rs150143957		A	G	ATM	SNP	NM_000051.3	c.131A>G	p.D44G	LOW_COVERAGE	NON_SYNONYMOUS_CODING	MODERATE		N/A
chr11	108098563	rs3218684		C	T	ATM	SNP	NM_000051.3	c.133C>T	p.R45W	LOW_COVERAGE	NON_SYNONYMOUS_CODING	MODERATE		N/A
chr11	108098576	rs1800054		C	G	ATM	SNP	NM_000051.3	c.146C>G	p.S49C	LOW_COVERAGE	NON_SYNONYMOUS_CODING	MODERATE		other
chr11	108199774	rs3218675		T	C	ATM	SNP	NM_000051.3	c.7116T>C	p.D2372	LOW_COVERAGE	SYNONYMOUS_CODING	LOW		N/A
chr11	108199780	rs376159946		A	C	ATM	SNP	NM_000051.3	c.7122A>C	p.E2374D	LOW_COVERAGE	NON_SYNONYMOUS_CODING	MODERATE		N/A
chr11	108199789	rs373309822		T	C	ATM	SNP	NM_000051.3	c.7131T>C	p.D2377	LOW_COVERAGE	SYNONYMOUS_CODING	LOW		N/A
chr11	108199792	rs376185463		G	C	ATM	SNP	NM_000051.3	c.7134G>C	p.E2378D	LOW_COVERAGE	NON_SYNONYMOUS_CODING	MODERATE		N/A
chr11	108216399	rs375168656		T	C	ATM	SNP	NM_000051.3			LOW_COVERAGE	INTRON	MODIFIER		N/A
chr11	108216451	rs12279930		A	G	ATM	SNP	NM_000051.3			LOW_COVERAGE	INTRON	MODIFIER		N/A
chr11	119149381	rs201969307		T	C	CBL	SNP	NM_005188.3	c.1389T>C	p.A463	LOW_COVERAGE	SYNONYMOUS_CODING	LOW		N/A
chr11	119149383	rs201762219		A	G	CBL	SNP	NM_005188.3	c.1391A>G	p.D464G	LOW_COVERAGE	NON_SYNONYMOUS_CODING	MODERATE		N/A
chr12	46123596	rs374763794		T	C	LOC400027	SNP	NR_028408.1			LOW_COVERAGE	UPSTREAM	MODIFIER		N/A
chr12	46123605	rs183369822		T	A	LOC400027	SNP	NR_028408.1			LOW_COVERAGE	UPSTREAM	MODIFIER		N/A
chr12	46123606	rs375590924		C	G	LOC400027	SNP	NR_028408.1			LOW_COVERAGE	UPSTREAM	MODIFIER		N/A
chr12	46123608	rs371270329		T	G	LOC400027	SNP	NR_028408.1			LOW_COVERAGE	UPSTREAM	MODIFIER		N/A
chr12	46123633	rs374143008		C	T	ARID2	SNP	NM_152641.2	c.14C>T	p.T5M	LOW_COVERAGE	NON_SYNONYMOUS_CODING	MODERATE		N/A
chr12	46123776	rs377186982		G	A	LOC400027	SNP	NR_028408.1			NO_COVERAGE	UPSTREAM	MODIFIER		N/A
chr12	46123792	rs370473528		C	T	LOC400027	SNP	NR_028408.1			NO_COVERAGE	UPSTREAM	MODIFIER		N/A
chr12	46123799	rs200913974		C	T	LOC400027	SNP	NR_028408.1			NO_COVERAGE	UPSTREAM	MODIFIER		N/A
chr12	46123802	rs113071787		G	C	LOC400027	SNP	NR_028408.1			NO_COVERAGE	UPSTREAM	MODIFIER		N/A
chr12	46123808	rs199908674		G	C	LOC400027	SNP	NR_028408.1			NO_COVERAGE	UPSTREAM	MODIFIER		N/A
chr12	46123850	rs139981084		C	A	ARID2	SNP	NM_152641.2	c.116C>A	p.A39E	NO_COVERAGE	NON_SYNONYMOUS_CODING	MODERATE		N/A
chr12	46123854	rs201596354		G	T	ARID2	SNP	NM_152641.2	c.120G>T	p.V40	NO_COVERAGE	SYNONYMOUS_CODING	LOW		N/A
chr12	49415578	rs199798179		C	T	MLL2	SNP	NM_003482.3	c.16599G>A	p.R5533	LOW_COVERAGE	SYNONYMOUS_CODING	LOW		N/A
chr12	49415596	rs373997525		A	G	MLL2	SNP	NM_003482.3	c.16581T>C	p.C5527	LOW_COVERAGE	SYNONYMOUS_CODING	LOW		N/A
chr12	49415623	rs113204575		G	A	MLL2	SNP	NM_003482.3	c.16554C>T	p.D5518	LOW_COVERAGE	SYNONYMOUS_CODING	LOW		N/A
chr12	49420008	rs370487812		C	T	MLL2	SNP	NM_003482.3	c.15741G>A	p.E5247	LOW_COVERAGE	SYNONYMOUS_CODING	LOW		N/A
chr12	49424164	rs373146997		G	A	MLL2	SNP	NM_003482.3	c.13898C>T	p.S4633L	LOW_COVERAGE	NON_SYNONYMOUS_CODING	MODERATE		N/A
chr12	49431618	rs374526821		G	A	MLL2	SNP	NM_003482.3	c.9521C>T	p.S3174F	LOW_COVERAGE	NON_SYNONYMOUS_CODING	MODERATE		N/A
chr12	49431803	rs371304851		T	C	MLL2	SNP	NM_003482.3	c.9336A>G	p.A3112	LOW_COVERAGE	SYNONYMOUS_CODING	LOW		N/A
chr12	112888210	rs121918464		G	A	PTPN11	SNP	NM_080601.1	c.226G>A	p.E76K	NO_COVERAGE	NON_SYNONYMOUS_CODING	MODERATE		other
chr12	112888211	rs121918465		A	C,G,T	PTPN11	SNP	NM_080601.1	c.227A>T	p.E76V	NO_COVERAGE	NON_SYNONYMOUS_CODING	MODERATE		other
chr12	112888220	rs121918466		A	G	PTPN11	SNP	NM_080601.1	c.236A>G	p.Q79R	NO_COVERAGE	NON_SYNONYMOUS_CODING	MODERATE		pathogenic
chr12	112888239	rs61736914		C	T	PTPN11	SNP	NM_080601.1	c.255C>T	p.H85	NO_COVERAGE	SYNONYMOUS_CODING	LOW		probable-non-pathogenic,non-pathogenic
chr13	28624192	rs113780656		C	T	FLT3	SNP	NM_004119.2			LOW_COVERAGE	INTRON	MODIFIER		N/A
chr13	28624194	rs368089441		G	C	FLT3	SNP	NM_004119.2			LOW_COVERAGE	INTRON	MODIFIER		N/A
chr13	28624222	rs372277580		A	G	FLT3	SNP	NM_004119.2			LOW_COVERAGE	INTRON	MODIFIER		N/A
chr13	28624245	rs200522693		C	G	FLT3	SNP	NM_004119.2	c.729G>C	p.R243S	LOW_COVERAGE	NON_SYNONYMOUS_CODING	MODERATE		N/A
chr13	28624246	rs61729144		C	T	FLT3	SNP	NM_004119.2	c.728G>A	p.R243K	LOW_COVERAGE	NON_SYNONYMOUS_CODING	MODERATE		N/A
chr13	28624261	rs141994172		C	A	FLT3	SNP	NM_004119.2	c.713G>T	p.G238V	LOW_COVERAGE	NON_SYNONYMOUS_CODING	MODERATE		N/A
chr13	31722552	rs369362209		T	C	HSPH1	SNP	NM_006644.2	c.1203A>G	p.P401	LOW_COVERAGE	SYNONYMOUS_CODING	LOW		N/A
chr13	31722566	rs191818949		C	T	HSPH1	SNP	NM_006644.2	c.1189G>A	p.A397T	LOW_COVERAGE	NON_SYNONYMOUS_CODING	MODERATE		N/A
chr13	31728763	rs200162671		T	C	HSPH1	SNP	NM_006644.2			LOW_COVERAGE	INTRON	MODIFIER		N/A
chr13	31728794	rs143278145		T	C	HSPH1	SNP	NM_006644.2	c.405A>G	p.K135	LOW_COVERAGE	SYNONYMOUS_CODING	LOW		N/A
chr13	31728800	rs111995920		G	C,T	HSPH1	SNP	NM_006644.2	c.399C>G	p.L133	LOW_COVERAGE	SYNONYMOUS_CODING	LOW		N/A
chr13	31728811	rs111378880		C	G,T	HSPH1	SNP	NM_006644.2	c.388G>C	p.E130Q	LOW_COVERAGE	NON_SYNONYMOUS_CODING	MODERATE		N/A
chr13	32907403	rs11571642		T	C	BRCA2	SNP	NM_000059.3	c.1788T>C	p.D596	LOW_COVERAGE	SYNONYMOUS_CODING	LOW		unknown,untested
chr13	32907440	rs80358472		C	G,T	BRCA2	SNP	NM_000059.3	c.1825C>T	p.Q609*	LOW_COVERAGE	STOP_GAINED	HIGH		pathogenic,unknown,untested
chr13	32907455	rs80359312		A	AT	BRCA2	INS	NM_000059.3		p.-614?	LOW_COVERAGE	FRAME_SHIFT	HIGH		pathogenic,untested
chr13	32914984	rs276174874		GT	G	BRCA2	DEL	NM_000059.3		p.-2165	LOW_COVERAGE	FRAME_SHIFT	HIGH		pathogenic,untested
chr13	32914999	rs80359600		CAA	C	BRCA2	DEL	NM_000059.3		p.-2170	LOW_COVERAGE	FRAME_SHIFT	HIGH		pathogenic,untested
chr13	32918663	rs276174885		CTTAAAAACATATATGAAATATTTCTTTT	C	BRCA2	DEL	NM_000059.3			LOW_COVERAGE	INTRON	MODIFIER		N/A
chr13	32918671	rs276174884		CAT	C	BRCA2	DEL	NM_000059.3			LOW_COVERAGE	INTRON	MODIFIER		unknown,untested
chr13	32918675	rs81002811		T	A	BRCA2	SNP	NM_000059.3			LOW_COVERAGE	INTRON	MODIFIER		untested,other
chr13	32918676	rs81002865		A	G	BRCA2	SNP	NM_000059.3			LOW_COVERAGE	INTRON	MODIFIER		unknown,untested
chr13	32918681	rs81002821		A	G,T	BRCA2	SNP	NM_000059.3			LOW_COVERAGE	INTRON	MODIFIER		unknown,untested
chr13	32918684	rs81002877		T	A	BRCA2	SNP	NM_000059.3			LOW_COVERAGE	INTRON	MODIFIER		unknown,untested
chr13	32918695	rs80358908		G	T	BRCA2	SNP	NM_000059.3	c.6842G>T	p.G2281V	LOW_COVERAGE	NON_SYNONYMOUS_CODING	MODERATE		unknown,untested
chr13	32918700	rs80358909		C	G	BRCA2	SNP	NM_000059.3	c.6847C>G	p.P2283A	LOW_COVERAGE	NON_SYNONYMOUS_CODING	MODERATE		unknown,untested
chr13	32918701	rs80358910		C	A	BRCA2	SNP	NM_000059.3	c.6848C>A	p.P2283H	LOW_COVERAGE	NON_SYNONYMOUS_CODING	MODERATE		unknown,untested
chr13	32918706	rs56272235		A	G	BRCA2	SNP	NM_000059.3	c.6853A>G	p.I2285V	LOW_COVERAGE	NON_SYNONYMOUS_CODING	MODERATE		unknown,untested,other
chr13	48916683	rs200537722		C	T	RB1	SNP	NM_000321.2			LOW_COVERAGE	INTRON	MODIFIER		N/A
chr13	48916736	rs371655281		G	A	RB1	SNP	NM_000321.2	c.266G>A	p.G89E	LOW_COVERAGE	NON_SYNONYMOUS_CODING	MODERATE		N/A
chr13	48916793	rs376408183		T	C	RB1	SNP	NM_000321.2	c.323T>C	p.V108A	LOW_COVERAGE	NON_SYNONYMOUS_CODING	MODERATE		N/A
chr13	48916811	rs139673557		C	T	RB1	SNP	NM_000321.2	c.341C>T	p.S114L	LOW_COVERAGE	NON_SYNONYMOUS_CODING	MODERATE		N/A
chr13	48955327	rs140363907		T	A	RB1	SNP	NM_000321.2			LOW_COVERAGE	INTRON	MODIFIER		N/A
chr13	49033817	rs371894780		C	T	RB1	SNP	NM_000321.2			LOW_COVERAGE	INTRON	MODIFIER		N/A
chr13	49033829	rs142509759		C	T	RB1	SNP	NM_000321.2	c.1966C>T	p.R656W	LOW_COVERAGE	NON_SYNONYMOUS_CODING	MODERATE		unknown
chr13	49033830	rs202031219		G	A	RB1	SNP	NM_000321.2	c.1967G>A	p.R656Q	LOW_COVERAGE	NON_SYNONYMOUS_CODING	MODERATE		N/A
chr13	49033842	rs121913299		TCCGG	T	RB1	DEL	NM_000321.2		p.-660	LOW_COVERAGE	FRAME_SHIFT	HIGH		N/A
chr13	49033844	rs137853294		C	T	RB1	SNP	NM_000321.2	c.1981C>T	p.R661W	LOW_COVERAGE	NON_SYNONYMOUS_CODING	MODERATE		pathogenic
chr13	49047524	rs374157786		G	A	RB1	SNP	NM_000321.2	c.2518G>A	p.G840R	LOW_COVERAGE	NON_SYNONYMOUS_CODING	MODERATE		N/A
chr13	49047564	rs200176589		T	C	RB1	SNP	NM_000321.2			LOW_COVERAGE	INTRON	MODIFIER		N/A
chr13	49047572	rs374198075		A	G	RB1	SNP	NM_000321.2			LOW_COVERAGE	INTRON	MODIFIER		N/A
chr13	49047594	rs181519914		A	G	RB1	SNP	NM_000321.2			LOW_COVERAGE	INTRON	MODIFIER		N/A
chr13	103508426	rs369013428		A	G	BIVM-ERCC5	SNP	NM_001204425.1	c.1854A>G	p.E618	LOW_COVERAGE	SYNONYMOUS_CODING	LOW		N/A
chr13	103508434	rs36034203		A	AC	BIVM-ERCC5	INS	NM_001204425.1		p.-621?	LOW_COVERAGE	FRAME_SHIFT	HIGH		N/A
chr13	103508434	rs59731086		A	G	BIVM-ERCC5	SNP	NM_001204425.1	c.1862A>G	p.E621G	LOW_COVERAGE	NON_SYNONYMOUS_CODING	MODERATE		N/A
chr13	103508444	rs142884592		T	C	BIVM-ERCC5	SNP	NM_001204425.1	c.1872T>C	p.N624	LOW_COVERAGE	SYNONYMOUS_CODING	LOW		N/A
chr13	103508460	rs121434573		C	T	BIVM-ERCC5	SNP	NM_001204425.1	c.1888C>T	p.Q630*	LOW_COVERAGE	STOP_GAINED	HIGH		pathogenic
chr13	103508504	rs55996137		T	TCATGTC	ERCC5	INS	NM_000123.3			LOW_COVERAGE	INTRON	MODIFIER		N/A
chr14	35873005	rs112273456		C	G	NFKBIA	SNP	NM_020529.2			LOW_COVERAGE	SPLICE_SITE_ACCEPTOR	HIGH		N/A
chr14	35873006	rs112716734		T	A	NFKBIA	SNP	NM_020529.2			LOW_COVERAGE	SPLICE_SITE_ACCEPTOR	HIGH		N/A
chr14	35873007	rs374251732		G	A	NFKBIA	SNP	NM_020529.2			LOW_COVERAGE	INTRON	MODIFIER		N/A
chr14	35873035	rs189701309		G	C	NFKBIA	SNP	NM_020529.2			LOW_COVERAGE	INTRON	MODIFIER		N/A
chr14	95599077	rs191668077		G	T	DICER1	SNP	NM_177438.2			LOW_COVERAGE	INTRON	MODIFIER		N/A
chr14	95599082	rs145668634		T	C	DICER1	SNP	NM_177438.2			LOW_COVERAGE	INTRON	MODIFIER		N/A
chr15	40462326	rs113437650		G	A	BUB1B	SNP	NM_001211.5			LOW_COVERAGE	INTRON	MODIFIER		N/A
chr15	40462349	rs370352952		A	T	BUB1B	SNP	NM_001211.5			LOW_COVERAGE	INTRON	MODIFIER		N/A
chr15	40462368	rs377039578		A	T	BUB1B	SNP	NM_001211.5			LOW_COVERAGE	INTRON	MODIFIER		N/A
chr15	40462383	rs66540903		GT	G	BUB1B	DEL	NM_001211.5			LOW_COVERAGE	INTRON	MODIFIER		N/A
chr15	40462401	rs372984239		T	C	BUB1B	SNP	NM_001211.5			LOW_COVERAGE	INTRON	MODIFIER		N/A
chr15	40500853	rs143559902		C	G	BUB1B	SNP	NM_001211.5	c.2025C>G	p.D675E	NO_COVERAGE	NON_SYNONYMOUS_CODING	MODERATE		N/A
chr15	40500900	rs200060772		C	T	BUB1B	SNP	NM_001211.5	c.2072C>T	p.S691L	NO_COVERAGE	NON_SYNONYMOUS_CODING	MODERATE		N/A
chr15	40501827	rs184547362		C	A	BUB1B	SNP	NM_001211.5			LOW_COVERAGE	INTRON	MODIFIER		N/A
chr15	90633772	rs200994809		G	A	IDH2	SNP	NM_002168.2	c.312C>T	p.T104	LOW_COVERAGE	SYNONYMOUS_CODING	LOW		N/A
chr15	90633773	rs191685011		G	T	IDH2	SNP	NM_002168.2	c.311C>A	p.T104N	LOW_COVERAGE	NON_SYNONYMOUS_CODING	MODERATE		N/A
chr15	90633791	rs139512088		A	G	IDH2	SNP	NM_002168.2	c.293T>C	p.I98T	LOW_COVERAGE	NON_SYNONYMOUS_CODING	MODERATE		N/A
chr16	2097751	rs2302172		C	T	NTHL1	SNP	NM_002528.5	c.98G>A	p.R33K	LOW_COVERAGE	NON_SYNONYMOUS_CODING	MODERATE		N/A
chr16	2097752	rs369039003		T	C	NTHL1	SNP	NM_002528.5	c.97A>G	p.R33G	LOW_COVERAGE	NON_SYNONYMOUS_CODING	MODERATE		N/A
chr16	2097774	rs370814682		G	A	NTHL1	SNP	NM_002528.5	c.75C>T	p.P25	LOW_COVERAGE	SYNONYMOUS_CODING	LOW		N/A
chr16	2097788	rs3087469		G	A	NTHL1	SNP	NM_002528.5	c.61C>T	p.R21W	LOW_COVERAGE	NON_SYNONYMOUS_CODING	MODERATE		N/A
chr16	2097793	rs372992221		C	T	NTHL1	SNP	NM_002528.5	c.56G>A	p.R19Q	LOW_COVERAGE	NON_SYNONYMOUS_CODING	MODERATE		N/A
chr16	2097796	rs370539291		G	C	NTHL1	SNP	NM_002528.5	c.53C>G	p.T18S	LOW_COVERAGE	NON_SYNONYMOUS_CODING	MODERATE		N/A
chr16	2097802	rs376966505		A	T	NTHL1	SNP	NM_002528.5	c.47T>A	p.M16K	LOW_COVERAGE	NON_SYNONYMOUS_CODING	MODERATE		N/A
chr16	2097833	rs370913375		C	T	NTHL1	SNP	NM_002528.5	c.16G>A	p.E6K	LOW_COVERAGE	NON_SYNONYMOUS_CODING	MODERATE		N/A
chr16	2097860	rs373272464		A	G	NTHL1	SNP	NM_002528.5			LOW_COVERAGE	UTR_5_PRIME	MODIFIER		N/A
chr16	2097879	rs376172469		T	C	TSC2	SNP	NM_001114382.1			LOW_COVERAGE	UPSTREAM	MODIFIER		N/A
chr16	2097888	rs373871309		C	T	TSC2	SNP	NM_001114382.1			LOW_COVERAGE	UPSTREAM	MODIFIER		N/A
chr16	2113043	rs121964862		C	T	TSC2	SNP	NM_001114382.1	c.1432C>T	p.Q478*	LOW_COVERAGE	STOP_GAINED	HIGH		pathogenic,untested
chr16	2113051	rs45514794		T	G	TSC2	SNP	NM_001114382.1	c.1440T>G	p.Y480*	LOW_COVERAGE	STOP_GAINED	HIGH		untested
chr16	2113054	rs137854876		G	A	TSC2	SNP	NM_001114382.1	c.1443G>A	p.E481	LOW_COVERAGE	SYNONYMOUS_CODING	LOW		untested
chr16	2113058	rs45517172		C	T	TSC2	SNP	NM_001114382.1			LOW_COVERAGE	INTRON	MODIFIER		untested
chr16	2113069	rs182743311		G	A	TSC2	SNP	NM_001114382.1			LOW_COVERAGE	INTRON	MODIFIER		N/A
chr16	2113070	rs371644025		G	T	TSC2	SNP	NM_001114382.1			LOW_COVERAGE	INTRON	MODIFIER		N/A
chr16	2113072	rs375947241		C	T	TSC2	SNP	NM_001114382.1			LOW_COVERAGE	INTRON	MODIFIER		untested
chr16	2113083	rs368999204		G	A	TSC2	SNP	NM_001114382.1			LOW_COVERAGE	INTRON	MODIFIER		N/A
chr16	2113100	rs371224572		C	T	TSC2	SNP	NM_001114382.1			LOW_COVERAGE	INTRON	MODIFIER		N/A
chr16	2113112	rs375421101		G	A	TSC2	SNP	NM_001114382.1			LOW_COVERAGE	INTRON	MODIFIER		N/A
chr16	2121933	rs45517210		C	T	TSC2	SNP	NM_001114382.1	c.2095C>T	p.Q699*	LOW_COVERAGE	STOP_GAINED	HIGH		untested
chr16	2121947	rs137854029		C	T	TSC2	SNP	NM_001114382.1			LOW_COVERAGE	INTRON	MODIFIER		untested
chr16	2121948	rs367915255		G	A	TSC2	SNP	NM_001114382.1			LOW_COVERAGE	INTRON	MODIFIER		N/A
chr16	2121970	rs45517211		G	A	TSC2	SNP	NM_001114382.1			LOW_COVERAGE	INTRON	MODIFIER		untested
chr16	2121978	rs186681035		A	G	TSC2	SNP	NM_001114382.1			LOW_COVERAGE	INTRON	MODIFIER		untested
chr16	2121983	rs190309164		G	T	TSC2	SNP	NM_001114382.1			LOW_COVERAGE	INTRON	MODIFIER		N/A
chr16	2122046	rs112515097		C	T	TSC2	SNP	NM_001114382.1			LOW_COVERAGE	INTRON	MODIFIER		N/A
chr16	2129435	rs375837026		T	G	TSC2	SNP	NM_001114382.1			LOW_COVERAGE	INTRON	MODIFIER		N/A
chr16	2135023	rs144062721		A	G	TSC2	SNP	NM_000548.3	c.4565A>G	p.N1522S	LOW_COVERAGE	NON_SYNONYMOUS_CODING	MODERATE		untested
chr16	2135025	rs137854411		GA	G	TSC2	DEL	NM_000548.3		p.-1523	LOW_COVERAGE	FRAME_SHIFT	HIGH		untested
chr16	2135034	rs45497598		G	C	TSC2	SNP	NM_001114382.1			LOW_COVERAGE	INTRON	MODIFIER		untested
chr16	2135039	rs45517350		C	T	TSC2	SNP	NM_001114382.1			LOW_COVERAGE	INTRON	MODIFIER		untested
chr16	2135053	rs374377457		T	C	TSC2	SNP	NM_001114382.1			LOW_COVERAGE	INTRON	MODIFIER		N/A
chr16	2135058	rs368331797		T	G	TSC2	SNP	NM_001114382.1			LOW_COVERAGE	INTRON	MODIFIER		N/A
chr16	2135071	rs142227748		C	T	TSC2	SNP	NM_001114382.1			LOW_COVERAGE	INTRON	MODIFIER		untested
chr16	2135073	rs45482793		C	T	TSC2	SNP	NM_001114382.1			LOW_COVERAGE	INTRON	MODIFIER		untested
chr16	2135074	rs45517351		G	A	TSC2	SNP	NM_001114382.1			LOW_COVERAGE	INTRON	MODIFIER		untested
chr16	2135077	rs45482792		T	A	TSC2	SNP	NM_001114382.1			LOW_COVERAGE	INTRON	MODIFIER		untested
chr16	3778484	rs73491896		C	T	CREBBP	SNP	NM_004380.2	c.6564G>A	p.Q2188	LOW_COVERAGE	SYNONYMOUS_CODING	LOW		non-pathogenic
chr16	3778547	rs143030370		C	T	CREBBP	SNP	NM_004380.2	c.6501G>A	p.Q2167	LOW_COVERAGE	SYNONYMOUS_CODING	LOW		N/A
chr16	3778580	rs375873200		T	C	CREBBP	SNP	NM_004380.2	c.6468A>G	p.P2156	LOW_COVERAGE	SYNONYMOUS_CODING	LOW		N/A
chr16	3778591	rs370693698		C	T	CREBBP	SNP	NM_004380.2	c.6457G>A	p.G2153S	LOW_COVERAGE	NON_SYNONYMOUS_CODING	MODERATE		N/A
chr16	3778598	rs371497730		C	T	CREBBP	SNP	NM_004380.2	c.6450G>A	p.P2150	LOW_COVERAGE	SYNONYMOUS_CODING	LOW		N/A
chr16	3778603	rs147448293		C	T	CREBBP	SNP	NM_004380.2	c.6445G>A	p.V2149M	LOW_COVERAGE	NON_SYNONYMOUS_CODING	MODERATE		N/A
chr16	3778604	rs148539895		G	A	CREBBP	SNP	NM_004380.2	c.6444C>T	p.G2148	LOW_COVERAGE	SYNONYMOUS_CODING	LOW		N/A
chr16	3779126	rs202099897		C	T	CREBBP	SNP	NM_004380.2	c.5922G>A	p.R1974	NO_COVERAGE	SYNONYMOUS_CODING	LOW		N/A
chr16	3779162	rs370565083		G	A	CREBBP	SNP	NM_004380.2	c.5886C>T	p.I1962	NO_COVERAGE	SYNONYMOUS_CODING	LOW		N/A
chr16	3779174	rs373950003		C	G	CREBBP	SNP	NM_004380.2	c.5874G>C	p.A1958	NO_COVERAGE	SYNONYMOUS_CODING	LOW		N/A
chr16	3779189	rs202187567		A	G	CREBBP	SNP	NM_004380.2	c.5859T>C	p.P1953	NO_COVERAGE	SYNONYMOUS_CODING	LOW		N/A
chr16	3781491	rs370472097		G	A	CREBBP	SNP	NM_004380.2			LOW_COVERAGE	INTRON	MODIFIER		N/A
chr16	3781529	rs3025677		T	A	CREBBP	SNP	NM_004380.2			LOW_COVERAGE	INTRON	MODIFIER		N/A
chr16	3781535	rs184307159		C	T	CREBBP	SNP	NM_004380.2			LOW_COVERAGE	INTRON	MODIFIER		N/A
chr16	3808052	rs75459669		TA	T,TAA	CREBBP	DEL	NM_004380.2			LOW_COVERAGE	INTRON	MODIFIER		N/A
chr16	3808078	rs73493530		A	T	CREBBP	SNP	NM_004380.2			LOW_COVERAGE	INTRON	MODIFIER		N/A
chr16	3831187	rs130018		T	A	CREBBP	SNP	NM_004380.2			LOW_COVERAGE	INTRON	MODIFIER		non-pathogenic
chr16	3831209	rs371134537		T	C	CREBBP	SNP	NM_004380.2	c.1672A>G	p.T558A	LOW_COVERAGE	NON_SYNONYMOUS_CODING	MODERATE		N/A
chr16	3831230	rs61753381		G	T	CREBBP	SNP	NM_004380.2	c.1651C>A	p.L551I	LOW_COVERAGE	NON_SYNONYMOUS_CODING	MODERATE		non-pathogenic
chr16	3831248	rs371285951		A	G	CREBBP	SNP	NM_004380.2	c.1633T>C	p.L545	LOW_COVERAGE	SYNONYMOUS_CODING	LOW		N/A
chr16	3929784	rs368472504		G	A	CREBBP	SNP	NM_004380.2			LOW_COVERAGE	INTRON	MODIFIER		N/A
chr16	3929801	rs201905969		C	T	CREBBP	SNP	NM_004380.2			LOW_COVERAGE	INTRON	MODIFIER		N/A
chr16	3929831	rs77109850		A	G	CREBBP	SNP	NM_004380.2			LOW_COVERAGE	SPLICE_SITE_DONOR	HIGH		N/A
chr16	3929858	rs201121768		G	C	CREBBP	SNP	NM_004380.2	c.60C>G	p.P20	LOW_COVERAGE	SYNONYMOUS_CODING	LOW		N/A
chr16	3929861	rs142859543		C	A	CREBBP	SNP	NM_004380.2	c.57G>T	p.S19	LOW_COVERAGE	SYNONYMOUS_CODING	LOW		N/A
chr16	3929879	rs147352379		T	C	CREBBP	SNP	NM_004380.2	c.39A>G	p.K13	LOW_COVERAGE	SYNONYMOUS_CODING	LOW		N/A
chr16	3929892	rs137867843		G	A	CREBBP	SNP	NM_004380.2	c.26C>T	p.P9L	LOW_COVERAGE	NON_SYNONYMOUS_CODING	MODERATE		N/A
chr16	3929897	rs375531370		G	A	CREBBP	SNP	NM_004380.2	c.21C>T	p.D7	LOW_COVERAGE	SYNONYMOUS_CODING	LOW		N/A
chr16	9923439	rs372324916		G	A	GRIN2A	SNP	NM_001134408.1	c.1848C>T	p.S616	LOW_COVERAGE	SYNONYMOUS_CODING	LOW		N/A
chr16	9923445	rs138236719		A	G	GRIN2A	SNP	NM_001134408.1	c.1842T>C	p.N614	LOW_COVERAGE	SYNONYMOUS_CODING	LOW		N/A
chr16	9923501	rs372504185		C	T	GRIN2A	SNP	NM_001134408.1	c.1786G>A	p.G596R	LOW_COVERAGE	NON_SYNONYMOUS_CODING	MODERATE		N/A
chr16	9923507	rs367543140		G	A	GRIN2A	SNP	NM_001134408.1	c.1780C>T	p.P594S	LOW_COVERAGE	NON_SYNONYMOUS_CODING	MODERATE		untested
chr16	50816398	rs377444846		A	G	CYLD	SNP	NM_015247.2			LOW_COVERAGE	INTRON	MODIFIER		N/A
chr16	50816414	rs371247641		C	T	CYLD	SNP	NM_015247.2			LOW_COVERAGE	INTRON	MODIFIER		N/A
chr16	50816437	rs72210875		G	GGT,GTG	CYLD	INS	NM_015247.2			LOW_COVERAGE	INTRON	MODIFIER		N/A
chr16	50816452	rs200771608		T	TGC	CYLD	INS	NM_015247.2			LOW_COVERAGE	INTRON	MODIFIER		N/A
chr16	50816452	rs58882123		T	TGC	CYLD	INS	NM_015247.2			LOW_COVERAGE	INTRON	MODIFIER		N/A
chr16	50825532	rs373971257		A	C	CYLD	SNP	NM_015247.2	c.2172A>C	p.K724N	LOW_COVERAGE	NON_SYNONYMOUS_CODING	MODERATE		N/A
chr16	68835822	rs367860430		T	A	CDH1	SNP	NM_004360.3			LOW_COVERAGE	INTRON	MODIFIER		N/A
chr16	68835823	rs33932809		C	T	CDH1	SNP	NM_004360.3			LOW_COVERAGE	INTRON	MODIFIER		N/A
chr17	7579607	rs374547451		A	G	TP53	SNP	NM_001126117.1			LOW_COVERAGE	UPSTREAM	MODIFIER		N/A
chr17	7579630	rs67112752		TCAGCCCCCCAGCCCCC	T	TP53	DEL	NM_001126117.1			LOW_COVERAGE	UPSTREAM	MODIFIER		N/A
chr17	7579633	rs66479507		G	GC	TP53	INS	NM_001126117.1			LOW_COVERAGE	UPSTREAM	MODIFIER		N/A
chr17	7579643	rs17878362		CC	C,CCCCCAGCCCTCCAGGT	TP53	DEL	NM_001126117.1			LOW_COVERAGE	UPSTREAM	MODIFIER		N/A
chr17	7579685	rs200053580		A	G	TP53	SNP	NM_001126117.1			LOW_COVERAGE	UPSTREAM	MODIFIER		N/A
chr17	7579705	rs201753350		C	T	TP53	SNP	NM_001126114.2	c.91G>A	p.V31I	LOW_COVERAGE	NON_SYNONYMOUS_CODING	MODERATE		N/A
chr17	7579706	rs370992294		G	A	TP53	SNP	NM_001126114.2	c.90C>T	p.N30	LOW_COVERAGE	SYNONYMOUS_CODING	LOW		N/A
chr17	12016654	rs200798818		G	T	MAP2K4	SNP	NM_003010.2	c.790G>T	p.A264S	LOW_COVERAGE	NON_SYNONYMOUS_CODING	MODERATE		N/A
chr17	12016656	rs138304516		T	C	MAP2K4	SNP	NM_003010.2	c.792T>C	p.A264	LOW_COVERAGE	SYNONYMOUS_CODING	LOW		N/A
chr17	12016662	rs76726054		T	G	MAP2K4	SNP	NM_003010.2	c.798T>G	p.C266W	LOW_COVERAGE	NON_SYNONYMOUS_CODING	MODERATE		N/A
chr17	12016688	rs148027359		A	G	MAP2K4	SNP	NM_003010.2			LOW_COVERAGE	INTRON	MODIFIER		N/A
chr17	12016705	rs376928064		T	C	MAP2K4	SNP	NM_003010.2			LOW_COVERAGE	INTRON	MODIFIER		N/A
chr17	29557830	rs377623497		G	C	NF1	SNP	NM_001042492.2			LOW_COVERAGE	INTRON	MODIFIER		N/A
chr17	29557831	rs373925646		C	T	NF1	SNP	NM_001042492.2			LOW_COVERAGE	INTRON	MODIFIER		N/A
chr17	29557856	rs201550230		A	G	NF1	SNP	NM_001042492.2			LOW_COVERAGE	INTRON	MODIFIER		N/A
chr17	37618357	rs144433454		G	A	CDK12	SNP	NM_016507.2	c.33G>A	p.K11	LOW_COVERAGE	SYNONYMOUS_CODING	LOW		N/A
chr17	37618444	rs376924002		G	A	CDK12	SNP	NM_016507.2	c.120G>A	p.S40	LOW_COVERAGE	SYNONYMOUS_CODING	LOW		N/A
chr17	37649141	rs151279931		C	T	CDK12	SNP	NM_016507.2	c.2246C>T	p.T749I	LOW_COVERAGE	NON_SYNONYMOUS_CODING	MODERATE		N/A
chr17	37649158	rs370176119		A	G	CDK12	SNP	NM_016507.2			LOW_COVERAGE	INTRON	MODIFIER		N/A
chr17	37649204	rs183044185		T	G	CDK12	SNP	NM_016507.2			LOW_COVERAGE	INTRON	MODIFIER		N/A
chr17	37872511	rs66460975		C	CG	ERBB2	INS	NM_004448.2			LOW_COVERAGE	INTRON	MODIFIER		N/A
chr17	37872517	rs143780104		C	A	ERBB2	SNP	NM_004448.2			LOW_COVERAGE	INTRON	MODIFIER		N/A
chr17	37872528	rs146858912		C	G	ERBB2	SNP	NM_004448.2			LOW_COVERAGE	INTRON	MODIFIER		N/A
chr17	37872585	rs368632077		C	T	ERBB2	SNP	NM_004448.2	c.1545C>T	p.C515	LOW_COVERAGE	SYNONYMOUS_CODING	LOW		N/A
chr17	37872586	rs371623072		G	A	ERBB2	SNP	NM_004448.2	c.1546G>A	p.A516T	LOW_COVERAGE	NON_SYNONYMOUS_CODING	MODERATE		N/A
chr17	37872591	rs67116789		AG	A	ERBB2	DEL	NM_004448.2		p.-518	LOW_COVERAGE	FRAME_SHIFT	HIGH		N/A
chr17	37872594	rs199657476		G	A	ERBB2	SNP	NM_004448.2	c.1554G>A	p.G518	LOW_COVERAGE	SYNONYMOUS_CODING	LOW		N/A
chr17	37872605	rs67881774		G	GT	ERBB2	INS	NM_004448.2		p.-522?	LOW_COVERAGE	FRAME_SHIFT	HIGH		N/A
chr17	37872607	rs202202058		C	T	ERBB2	SNP	NM_004448.2	c.1567C>T	p.P523S	LOW_COVERAGE	NON_SYNONYMOUS_CODING	MODERATE		N/A
chr17	37872609	rs55928971		A	G	ERBB2	SNP	NM_004448.2	c.1569A>G	p.P523	LOW_COVERAGE	SYNONYMOUS_CODING	LOW		N/A
chr17	37880218	rs121913469		GTT	GCC	ERBB2	MNP	NM_004448.2		p.L0P	LOW_COVERAGE	NON_SYNONYMOUS_CODING	MODERATE		other
chr17	37880220	rs121913470		T	C	ERBB2	SNP	NM_004448.2	c.2264T>C	p.L755S	LOW_COVERAGE	NON_SYNONYMOUS_CODING	MODERATE		N/A
chr17	37880248	rs139745101		C	T	ERBB2	SNP	NM_004448.2	c.2292C>T	p.N764	LOW_COVERAGE	SYNONYMOUS_CODING	LOW		N/A
chr17	37880259	rs56366519		T	C	ERBB2	SNP	NM_004448.2	c.2303T>C	p.L768S	LOW_COVERAGE	NON_SYNONYMOUS_CODING	MODERATE		N/A
chr17	37880261	rs121913468		G	C	ERBB2	SNP	NM_004448.2	c.2305G>C	p.D769H	LOW_COVERAGE	NON_SYNONYMOUS_CODING	MODERATE		N/A
chr17	37880265	rs111377117		T	A	ERBB2	SNP	NM_004448.2			LOW_COVERAGE	SPLICE_SITE_DONOR	HIGH		N/A
chr17	37880272	rs375706107		C	T	MIR4728	SNP	NR_039881.2			LOW_COVERAGE	UPSTREAM	MODIFIER		N/A
chr17	37880309	rs4252645		A	G	MIR4728	SNP	NR_039881.2			LOW_COVERAGE	UPSTREAM	MODIFIER		N/A
chr17	37880320	rs4252646		T	G	MIR4728	SNP	NR_039881.2			LOW_COVERAGE	UPSTREAM	MODIFIER		N/A
chr17	37881095	rs146603731		C	A	ERBB2	SNP	NM_004448.2	c.2424C>A	p.D808E	LOW_COVERAGE	NON_SYNONYMOUS_CODING	MODERATE		N/A
chr17	37881114	rs368094521		G	A	ERBB2	SNP	NM_004448.2	c.2443G>A	p.G815R	LOW_COVERAGE	NON_SYNONYMOUS_CODING	MODERATE		other
chr17	37883924	rs375973409		C	T	ERBB2	SNP	NM_004448.2			LOW_COVERAGE	INTRON	MODIFIER		N/A
chr17	41258407	rs376994550		T	C	BRCA1	SNP	NR_027676.1			LOW_COVERAGE	INTRON	MODIFIER		N/A
chr17	41258437	rs368950467		T	A	BRCA1	SNP	NR_027676.1			LOW_COVERAGE	INTRON	MODIFIER		N/A
chr17	41258450	rs8176128		A	T	BRCA1	SNP	NR_027676.1			LOW_COVERAGE	INTRON	MODIFIER		N/A
chr17	41258452	rs80358147		C	T	BRCA1	SNP	NR_027676.1			LOW_COVERAGE	INTRON	MODIFIER		N/A
chr17	41258456	rs369461674		A	G	BRCA1	SNP	NR_027676.1			LOW_COVERAGE	INTRON	MODIFIER		N/A
chr17	41258463	rs80358174		A	C	BRCA1	SNP	NR_027676.1			LOW_COVERAGE	INTRON	MODIFIER		unknown
chr17	41258470	rs80358083		T	C	BRCA1	SNP	NR_027676.1			LOW_COVERAGE	INTRON	MODIFIER		pathogenic,untested
chr17	41258471	rs80358026		A	G	BRCA1	SNP	NM_007300.3			LOW_COVERAGE	SPLICE_SITE_DONOR	HIGH		pathogenic,untested
chr17	41258472	rs80358042		C	T,G,A	BRCA1	SNP	NM_007300.3			LOW_COVERAGE	SPLICE_SITE_DONOR	HIGH		pathogenic,untested
chr17	41258473	rs80356913		C	T	BRCA1	SNP	NM_007300.3	c.212G>A	p.R71K	LOW_COVERAGE	NON_SYNONYMOUS_CODING	MODERATE		pathogenic,untested
chr17	41258474	rs80357382		T	C	BRCA1	SNP	NM_007300.3	c.211A>G	p.R71G	LOW_COVERAGE	NON_SYNONYMOUS_CODING	MODERATE		untested,other
chr17	41258479	rs273898673		G	GT	BRCA1	INS	NM_007300.3		p.-69?	LOW_COVERAGE	FRAME_SHIFT	HIGH		pathogenic
chr17	41258479	rs273898675		G	T	BRCA1	SNP	NM_007300.3	c.206C>A	p.T69N	LOW_COVERAGE	NON_SYNONYMOUS_CODING	MODERATE		N/A
chr17	41258482	rs80357116		A	T,C	BRCA1	SNP	NM_007300.3	c.203T>G	p.I68R	LOW_COVERAGE	NON_SYNONYMOUS_CODING	MODERATE		unknown,untested
chr17	41258484	rs80357033		A	C	BRCA1	SNP	NM_007300.3	c.201T>G	p.D67E	LOW_COVERAGE	NON_SYNONYMOUS_CODING	MODERATE		unknown,untested
chr17	41258486	rs80357102		C	A	BRCA1	SNP	NM_007300.3	c.199G>T	p.D67Y	LOW_COVERAGE	NON_SYNONYMOUS_CODING	MODERATE		unknown,untested
chr17	41258489	rs80357869		TC	T	BRCA1	DEL	NM_007300.3		p.-65	LOW_COVERAGE	FRAME_SHIFT	HIGH		pathogenic,untested
chr17	41258494	rs55851803		C	T	BRCA1	SNP	NR_027676.1			LOW_COVERAGE	SPLICE_SITE_DONOR	HIGH		pathogenic,untested
chr17	41258495	rs273897665		A	AT	BRCA1	INS	NM_007300.3		p.-63?	LOW_COVERAGE	FRAME_SHIFT	HIGH		pathogenic,untested
chr17	41258495	rs80357064		A	G,C	BRCA1	SNP	NM_007300.3	c.190T>G	p.C64G	LOW_COVERAGE	NON_SYNONYMOUS_CODING	MODERATE		N/A
chr17	41258496	rs80356956		T	A	BRCA1	SNP	NM_007300.3	c.189A>T	p.L63F	LOW_COVERAGE	NON_SYNONYMOUS_CODING	MODERATE		unknown,untested
chr17	41258497	rs80357086		A	T	BRCA1	SNP	NM_007300.3	c.188T>A	p.L63*	LOW_COVERAGE	STOP_GAINED	HIGH		pathogenic,untested
chr17	41258503	rs80357093		C	T	BRCA1	SNP	NM_007300.3	c.182G>A	p.C61Y	LOW_COVERAGE	NON_SYNONYMOUS_CODING	MODERATE		untested,other
chr17	41258504	rs28897672		A	G,C	BRCA1	SNP	NM_007300.3	c.181T>G	p.C61G	LOW_COVERAGE	NON_SYNONYMOUS_CODING	MODERATE		unknown,untested,other
chr17	41258505	rs80357591		CT	C	BRCA1	DEL	NM_007300.3		p.-60	LOW_COVERAGE	FRAME_SHIFT	HIGH		pathogenic,untested
chr17	41258506	rs373655067		T	C	BRCA1	SNP	NM_007300.3	c.179A>G	p.Q60R	LOW_COVERAGE	NON_SYNONYMOUS_CODING	MODERATE		N/A
chr17	41258507	rs80357471		G	A	BRCA1	SNP	NM_007300.3	c.178C>T	p.Q60*	LOW_COVERAGE	STOP_GAINED	HIGH		pathogenic,untested
chr17	41258509	rs199522616		G	A	BRCA1	SNP	NM_007300.3	c.176C>T	p.S59L	LOW_COVERAGE	NON_SYNONYMOUS_CODING	MODERATE		N/A
chr17	41258513	rs80357660		GC	G	BRCA1	DEL	NM_007300.3		p.-57	LOW_COVERAGE	FRAME_SHIFT	HIGH		pathogenic
chr17	41258518	rs80357550		T	TTC	BRCA1	INS	NM_007297.3		p.-9?	LOW_COVERAGE	FRAME_SHIFT	HIGH		pathogenic
chr17	62007626	rs267606711		G	A	CD79B	SNP	NM_001039933.1	c.241C>T	p.Q81*	LOW_COVERAGE	STOP_GAINED	HIGH		pathogenic
chr17	62007646	rs200126941		T	G	CD79B	SNP	NM_001039933.1	c.221A>C	p.N74T	LOW_COVERAGE	NON_SYNONYMOUS_CODING	MODERATE		N/A
chr17	62007650	rs373078798		C	T	CD79B	SNP	NM_001039933.1	c.217G>A	p.G73S	LOW_COVERAGE	NON_SYNONYMOUS_CODING	MODERATE		N/A
chr17	66520110	rs374924897		C	T	PRKAR1A	SNP	NM_212472.2			NO_COVERAGE	INTRON	MODIFIER		N/A
chr17	66520112	rs28730841		G	A	PRKAR1A	SNP	NM_212472.2			NO_COVERAGE	INTRON	MODIFIER		N/A
chr17	66520117	rs3730372		G	C	PRKAR1A	SNP	NM_212472.2			NO_COVERAGE	INTRON	MODIFIER		N/A
chr17	66520120	rs200383957		A	G	PRKAR1A	SNP	NM_212472.2			NO_COVERAGE	INTRON	MODIFIER		N/A
chr18	48584731	rs143082783		G	A	SMAD4	SNP	NM_005359.5	c.809G>A	p.G270E	LOW_COVERAGE	NON_SYNONYMOUS_CODING	MODERATE		N/A
chr18	48584748	rs377767336 rs377767337		TAC	T	SMAD4	DEL	NM_005359.5		p.-276	LOW_COVERAGE	FRAME_SHIFT	HIGH		pathogenic
chr18	48584748	rs377767337		TAC	T	SMAD4	DEL	NM_005359.5		p.-276	LOW_COVERAGE	FRAME_SHIFT	HIGH		N/A
chr18	48584774	rs144378484		A	G	SMAD4	SNP	NM_005359.5	c.852A>G	p.Q284	LOW_COVERAGE	SYNONYMOUS_CODING	LOW		N/A
chr18	48584802	rs7238500		A	G	SMAD4	SNP	NM_005359.5	c.880A>G	p.M294V	LOW_COVERAGE	NON_SYNONYMOUS_CODING	MODERATE		N/A
chr18	48584806	rs370176106		C	T	SMAD4	SNP	NM_005359.5	c.884C>T	p.P295L	LOW_COVERAGE	NON_SYNONYMOUS_CODING	MODERATE		N/A
chr18	48603032	rs377767360		C	T	SMAD4	SNP	NM_005359.5	c.1333C>T	p.R445*	LOW_COVERAGE	STOP_GAINED	HIGH		pathogenic
chr18	48603037	rs372065822		G	A	SMAD4	SNP	NM_005359.5	c.1338G>A	p.Q446	LOW_COVERAGE	SYNONYMOUS_CODING	LOW		N/A
chr18	48603041	rs377767361		C	T	SMAD4	SNP	NM_005359.5	c.1342C>T	p.Q448*	LOW_COVERAGE	STOP_GAINED	HIGH		pathogenic
chr18	48603041	rs377767362		CAGCAGCAGGCGGCTACTGCACAA	C	SMAD4	DEL	NM_005359.5		p.-448	LOW_COVERAGE	FRAME_SHIFT	HIGH		N/A
chr18	48603059	rs377767363		GCACA	G	SMAD4	DEL	NM_005359.5		p.-454	LOW_COVERAGE	FRAME_SHIFT	HIGH		pathogenic
chr18	48603091	rs140487104		C	T	SMAD4	SNP	NM_005359.5	c.1392C>T	p.A464	LOW_COVERAGE	SYNONYMOUS_CODING	LOW		N/A
chr19	1207005	rs66832117		CA	C	STK11	DEL	NM_000455.4		p.-32	LOW_COVERAGE	FRAME_SHIFT	HIGH		N/A
chr19	1207008	rs79175212		C	G	STK11	SNP	NM_000455.4	c.96C>G	p.T32	LOW_COVERAGE	SYNONYMOUS_CODING	LOW		N/A
chr19	1207020	rs137853079		C	A	STK11	SNP	NM_000455.4	c.108C>A	p.Y36*	LOW_COVERAGE	STOP_GAINED	HIGH		other
chr19	1207021	rs121913324		C	T	STK11	SNP	NM_000455.4	c.109C>T	p.Q37*	LOW_COVERAGE	STOP_GAINED	HIGH		N/A
chr19	1207037	rs148830698		G	A	STK11	SNP	NM_000455.4	c.125G>A	p.R42Q	LOW_COVERAGE	NON_SYNONYMOUS_CODING	MODERATE		N/A
chr19	1207038	rs376401094		G	A	STK11	SNP	NM_000455.4	c.126G>A	p.R42	LOW_COVERAGE	SYNONYMOUS_CODING	LOW		N/A
chr19	1207053	rs68117541		CA	C	STK11	DEL	NM_000455.4		p.-48	LOW_COVERAGE	FRAME_SHIFT	HIGH		N/A
chr19	1207057	rs137853080		T	G	STK11	SNP	NM_000455.4	c.145T>G	p.Y49D	LOW_COVERAGE	NON_SYNONYMOUS_CODING	MODERATE		other
chr19	1207160	rs374006397		A	G	STK11	SNP	NM_000455.4	c.248A>G	p.K83R	LOW_COVERAGE	NON_SYNONYMOUS_CODING	MODERATE		N/A
chr19	1207162	rs137853076		A	T	STK11	SNP	NM_000455.4	c.250A>T	p.K84*	LOW_COVERAGE	STOP_GAINED	HIGH		pathogenic
chr19	1207176	rs56354945		C	A	STK11	SNP	NM_000455.4	c.264C>A	p.I88	LOW_COVERAGE	SYNONYMOUS_CODING	LOW		non-pathogenic
chr19	1219382	rs369764220		A	G	STK11	SNP	NM_000455.4	c.434A>G	p.E145G	NO_COVERAGE	NON_SYNONYMOUS_CODING	MODERATE		N/A
chr19	1219416	rs373167735		C	T	STK11	SNP	NM_000455.4			NO_COVERAGE	INTRON	MODIFIER		N/A
chr19	1219421	rs376313955		G	A	STK11	SNP	NM_000455.4			NO_COVERAGE	INTRON	MODIFIER		N/A
chr19	1219424	rs113069959		G	C	STK11	SNP	NM_000455.4			NO_COVERAGE	INTRON	MODIFIER		N/A
chr19	1219443	rs12608721		G	C	STK11	SNP	NM_000455.4			NO_COVERAGE	INTRON	MODIFIER		N/A
chr19	1219443	rs147990629		G	GCGGGGGC	STK11	INS	NM_000455.4			NO_COVERAGE	INTRON	MODIFIER		N/A
chr19	1219443	rs58579265		G	GCGGGGGC	STK11	INS	NM_000455.4			NO_COVERAGE	INTRON	MODIFIER		N/A
chr19	1219445	rs66912522		G	GGGGGGCC	STK11	INS	NM_000455.4			NO_COVERAGE	INTRON	MODIFIER		N/A
chr19	1219445	rs67241364		G	GGGGGGCC	STK11	INS	NM_000455.4			NO_COVERAGE	INTRON	MODIFIER		N/A
chr19	1219450	rs66499667		C	CCCGGGGG	STK11	INS	NM_000455.4			NO_COVERAGE	INTRON	MODIFIER		N/A
chr19	1219450	rs67334570		C	CCCGGGGG	STK11	INS	NM_000455.4			NO_COVERAGE	INTRON	MODIFIER		N/A
chr19	1219451	rs369515604		C	T	STK11	SNP	NM_000455.4			NO_COVERAGE	INTRON	MODIFIER		N/A
chr19	1219459	rs66999113		A	AGGGGGCC	STK11	INS	NM_000455.4			NO_COVERAGE	INTRON	MODIFIER		N/A
chr19	1219474	rs67737922		CT	C	STK11	DEL	NM_000455.4			NO_COVERAGE	INTRON	MODIFIER		N/A
chr19	1221961	rs148928808		C	T	STK11	SNP	NM_000455.4	c.876C>T	p.Y292	LOW_COVERAGE	SYNONYMOUS_CODING	LOW		N/A
chr19	1226495	rs371102112		G	A	STK11	SNP	NM_000455.4	c.1151G>A	p.R384Q	LOW_COVERAGE	NON_SYNONYMOUS_CODING	MODERATE		N/A
chr19	1226512	rs374078532		G	A	STK11	SNP	NM_000455.4	c.1168G>A	p.V390M	LOW_COVERAGE	NON_SYNONYMOUS_CODING	MODERATE		N/A
chr19	1226514	rs367911165		G	A	STK11	SNP	NM_000455.4	c.1170G>A	p.V390	LOW_COVERAGE	SYNONYMOUS_CODING	LOW		N/A
chr19	1226526	rs376679847		C	T	STK11	SNP	NM_000455.4	c.1182C>T	p.G394	LOW_COVERAGE	SYNONYMOUS_CODING	LOW		N/A
chr19	1226529	rs370207155		A	G	STK11	SNP	NM_000455.4	c.1185A>G	p.T395	LOW_COVERAGE	SYNONYMOUS_CODING	LOW		N/A
chr19	1226538	rs184271025		G	A	STK11	SNP	NM_000455.4	c.1194G>A	p.A398	LOW_COVERAGE	SYNONYMOUS_CODING	LOW		N/A
chr19	3110340	rs143987260		G	A	GNA11	SNP	NM_002067.2			NO_COVERAGE	INTRON	MODIFIER		N/A
chr19	3110341	rs370558074		C	T	GNA11	SNP	NM_002067.2			NO_COVERAGE	INTRON	MODIFIER		N/A
chr19	3110344	rs41276844		G	A	GNA11	SNP	NM_002067.2			NO_COVERAGE	INTRON	MODIFIER		N/A
chr19	3110346	rs373250050		G	A	GNA11	SNP	NM_002067.2			NO_COVERAGE	INTRON	MODIFIER		N/A
chr19	3110349	rs11085000		T	G	GNA11	SNP	NM_002067.2			NO_COVERAGE	INTRON	MODIFIER		N/A
chr19	3110355	rs370357749		G	T	GNA11	SNP	NM_002067.2			NO_COVERAGE	INTRON	MODIFIER		N/A
chr19	3110361	rs41276846		C	T	GNA11	SNP	NM_002067.2			NO_COVERAGE	INTRON	MODIFIER		N/A
chr19	3110372	rs34074026		C	CT	GNA11	INS	NM_002067.2			NO_COVERAGE	INTRON	MODIFIER		N/A
chr19	3110417	rs193178022		G	A	GNA11	SNP	NM_002067.2			NO_COVERAGE	INTRON	MODIFIER		N/A
chr19	3110422	rs147309216		G	A	GNA11	SNP	NM_002067.2			NO_COVERAGE	INTRON	MODIFIER		N/A
chr19	3110437	rs61634148		C	T	GNA11	SNP	NM_002067.2			NO_COVERAGE	INTRON	MODIFIER		N/A
chr19	4090572	rs6629		G	A	MAP2K2	SNP	NM_030662.3			LOW_COVERAGE	UTR_3_PRIME	MODIFIER		N/A
chr19	4090576	rs377441764		C	T	MAP2K2	SNP	NM_030662.3			LOW_COVERAGE	UTR_3_PRIME	MODIFIER		N/A
chr19	4090577	rs145743390		G	A	MAP2K2	SNP	NM_030662.3			LOW_COVERAGE	UTR_3_PRIME	MODIFIER		N/A
chr19	4090582	rs374728969		G	A	MAP2K2	SNP	NM_030662.3			LOW_COVERAGE	UTR_3_PRIME	MODIFIER		N/A
chr19	4090588	rs377675706		G	A	MAP2K2	SNP	NM_030662.3			LOW_COVERAGE	UTR_3_PRIME	MODIFIER		unknown
chr19	4090605	rs144850779		G	A	MAP2K2	SNP	NM_030662.3	c.1194C>T	p.T398	LOW_COVERAGE	SYNONYMOUS_CODING	LOW		probable-non-pathogenic
chr19	4090608	rs148592592		G	A	MAP2K2	SNP	NM_030662.3	c.1191C>T	p.R397	LOW_COVERAGE	SYNONYMOUS_CODING	LOW		N/A
chr19	4090611	rs370956574		C	T	MAP2K2	SNP	NM_030662.3	c.1188G>A	p.T396	LOW_COVERAGE	SYNONYMOUS_CODING	LOW		N/A
chr19	4090612	rs117945277		G	A	MAP2K2	SNP	NM_030662.3	c.1187C>T	p.T396M	LOW_COVERAGE	NON_SYNONYMOUS_CODING	MODERATE		N/A
chr19	4090617	rs375253105		T	C	MAP2K2	SNP	NM_030662.3	c.1182A>G	p.T394	LOW_COVERAGE	SYNONYMOUS_CODING	LOW		N/A
chr19	4090637	rs144383241		G	A	MAP2K2	SNP	NM_030662.3	c.1162C>T	p.R388W	LOW_COVERAGE	NON_SYNONYMOUS_CODING	MODERATE		N/A
chr19	4097203	rs10681431		T	TA,TAAAAAA	MAP2K2	INS	NM_030662.3			NO_COVERAGE	INTRON	MODIFIER		N/A
chr19	4097203	rs11449985		T	TA	MAP2K2	INS	NM_030662.3			NO_COVERAGE	INTRON	MODIFIER		N/A
chr19	4097224	rs375041069		AAAG	A	MAP2K2	DEL	NM_030662.3			NO_COVERAGE	INTRON	MODIFIER		N/A
chr19	4097226	rs369192927		AG	A	MAP2K2	DEL	NM_030662.3			NO_COVERAGE	INTRON	MODIFIER		N/A
chr19	4097227	rs372872677		G	A	MAP2K2	SNP	NM_030662.3			NO_COVERAGE	INTRON	MODIFIER		N/A
chr19	4097231	rs146490371		G	A	MAP2K2	SNP	NM_030662.3			NO_COVERAGE	INTRON	MODIFIER		N/A
chr19	4097254	rs377541691		G	A	MAP2K2	SNP	NM_030662.3			NO_COVERAGE	INTRON	MODIFIER		N/A
chr19	4097276	rs111753010		C	G	MAP2K2	SNP	NM_030662.3			NO_COVERAGE	SPLICE_SITE_DONOR	HIGH		N/A
chr19	4097280	rs143275018		G	A	MAP2K2	SNP	NM_030662.3	c.981C>T	p.N327	NO_COVERAGE	SYNONYMOUS_CODING	LOW		non-pathogenic
chr19	4117503	rs187018595		C	G	MAP2K2	SNP	NM_030662.3	c.217G>C	p.E73Q	LOW_COVERAGE	NON_SYNONYMOUS_CODING	MODERATE		N/A
chr19	4117513	rs199850535		G	A	MAP2K2	SNP	NM_030662.3	c.207C>T	p.D69	LOW_COVERAGE	SYNONYMOUS_CODING	LOW		N/A
chr19	4117524	rs371852537		C	T	MAP2K2	SNP	NM_030662.3	c.196G>A	p.E66K	LOW_COVERAGE	NON_SYNONYMOUS_CODING	MODERATE		N/A
chr19	4117528	rs8157		G	A	MAP2K2	SNP	NM_030662.3	c.192C>T	p.V64	LOW_COVERAGE	SYNONYMOUS_CODING	LOW		non-pathogenic
chr19	17937537	rs374981088		G	A	JAK3	SNP	NM_000215.3			LOW_COVERAGE	UTR_3_PRIME	MODIFIER		N/A
chr19	17937541	rs377604061		G	A	JAK3	SNP	NM_000215.3			LOW_COVERAGE	UTR_3_PRIME	MODIFIER		N/A
chr19	17937542	rs200121857		C	T	JAK3	SNP	NM_000215.3			LOW_COVERAGE	UTR_3_PRIME	MODIFIER		N/A
chr19	17937543	rs201071664		G	A	JAK3	SNP	NM_000215.3			LOW_COVERAGE	UTR_3_PRIME	MODIFIER		N/A
chr19	17937544	rs202156354		G	A	JAK3	SNP	NM_000215.3			LOW_COVERAGE	UTR_3_PRIME	MODIFIER		N/A
chr19	17937561	rs141069196		G	A	JAK3	SNP	NM_000215.3	c.3366C>T	p.S1122	LOW_COVERAGE	SYNONYMOUS_CODING	LOW		N/A
chr19	17942063	rs201137988		G	C	JAK3	SNP	NM_000215.3	c.2952C>G	p.R984	LOW_COVERAGE	SYNONYMOUS_CODING	LOW		N/A
chr19	17942107	rs56050267		G	A	JAK3	SNP	NM_000215.3	c.2908C>T	p.L970	LOW_COVERAGE	SYNONYMOUS_CODING	LOW		N/A
chr19	17947895	rs71998493		TTGGGTGAGGCAGGGGTGGGGTGGG	T	JAK3	DEL	NM_000215.3			LOW_COVERAGE	INTRON	MODIFIER		N/A
chr19	17947917	rs72080223		GG	G,GGTGGGGTGG	JAK3	DEL	NM_000215.3			LOW_COVERAGE	INTRON	MODIFIER		N/A
chr19	17947918	rs72379791		GG	G,GTGGGGTGGG	JAK3	DEL	NM_000215.3			LOW_COVERAGE	INTRON	MODIFIER		N/A
chr19	17947932	rs372156975		T	A	JAK3	SNP	NM_000215.3			LOW_COVERAGE	INTRON	MODIFIER		N/A
chr19	17947957	rs193922362		G	A	JAK3	SNP	NM_000215.3	c.1767C>T	p.G589	LOW_COVERAGE	SYNONYMOUS_CODING	LOW		probable-pathogenic
chr19	17947960	rs201482851		G	A	JAK3	SNP	NM_000215.3	c.1764C>T	p.H588	LOW_COVERAGE	SYNONYMOUS_CODING	LOW		N/A
chr19	17947971	rs199600889		C	T	JAK3	SNP	NM_000215.3	c.1753G>A	p.V585M	LOW_COVERAGE	NON_SYNONYMOUS_CODING	MODERATE		N/A
chr19	17947972	rs200582253		G	A,C	JAK3	SNP	NM_000215.3	c.1752C>T	p.L584	LOW_COVERAGE	SYNONYMOUS_CODING	LOW		N/A
chr19	17947979	rs368885175		C	T	JAK3	SNP	NM_000215.3	c.1745G>A	p.R582Q	LOW_COVERAGE	NON_SYNONYMOUS_CODING	MODERATE		N/A
chr19	17947980	rs193922361		G	A	JAK3	SNP	NM_000215.3	c.1744C>T	p.R582W	LOW_COVERAGE	NON_SYNONYMOUS_CODING	MODERATE		probable-pathogenic
chr19	17947984	rs143605793		C	T	JAK3	SNP	NM_000215.3	c.1740G>A	p.S580	LOW_COVERAGE	SYNONYMOUS_CODING	LOW		N/A
chr19	17947989	rs200093529		C	G	JAK3	SNP	NM_000215.3	c.1735G>C	p.V579L	LOW_COVERAGE	NON_SYNONYMOUS_CODING	MODERATE		N/A
chr19	40748611	rs373327049		G	A	AKT2	SNP	NM_001626.4			LOW_COVERAGE	INTRON	MODIFIER		N/A
chr19	40748616	rs374917693		T	A	AKT2	SNP	NM_001626.4			LOW_COVERAGE	INTRON	MODIFIER		N/A
chr19	40748633	rs17846838		C	A	AKT2	SNP	NM_001626.4			LOW_COVERAGE	INTRON	MODIFIER		N/A
chr19	40748639	rs41311971		C	T	AKT2	SNP	NM_001626.4			LOW_COVERAGE	INTRON	MODIFIER		N/A
chr19	40748648	rs35948893		C	T	AKT2	SNP	NM_001626.4			LOW_COVERAGE	INTRON	MODIFIER		N/A
chr19	40761212	rs3730256		G	A	AKT2	SNP	NM_001626.4			LOW_COVERAGE	INTRON	MODIFIER		N/A
chr19	42383044	rs368270680		C	T	ARHGEF1	SNP	NM_198977.1			LOW_COVERAGE	UPSTREAM	MODIFIER		N/A
chr19	42383049	rs111955184		T	C	ARHGEF1	SNP	NM_198977.1			LOW_COVERAGE	UPSTREAM	MODIFIER		N/A
chr19	42383058	rs112978665		A	G	CD79A	SNP	NM_021601.3			LOW_COVERAGE	SPLICE_SITE_ACCEPTOR	HIGH		N/A
chr19	42383079	rs370167849		G	C	CD79A	SNP	NM_021601.3	c.99G>C	p.L33	LOW_COVERAGE	SYNONYMOUS_CODING	LOW		N/A
chr19	42383087	rs112543324		A	G	CD79A	SNP	NM_021601.3	c.107A>G	p.H36R	LOW_COVERAGE	NON_SYNONYMOUS_CODING	MODERATE		N/A
chr19	42383114	rs199603062		G	C	CD79A	SNP	NM_021601.3	c.134G>C	p.S45T	LOW_COVERAGE	NON_SYNONYMOUS_CODING	MODERATE		N/A
chr19	42384807	rs112456256		T	G	CD79A	SNP	NM_021601.3			LOW_COVERAGE	SPLICE_SITE_DONOR	HIGH		N/A
chr19	42384837	rs371682469		G	T	ARHGEF1	SNP	NM_199002.1			LOW_COVERAGE	UPSTREAM	MODIFIER		N/A
chr19	42384844	rs376688769		T	G	ARHGEF1	SNP	NM_199002.1			LOW_COVERAGE	UPSTREAM	MODIFIER		N/A
chr19	42384878	rs375371429		G	A	ARHGEF1	SNP	NM_199002.1			LOW_COVERAGE	UPSTREAM	MODIFIER		N/A
chr19	42384884	rs369285217		G	A	ARHGEF1	SNP	NM_199002.1			LOW_COVERAGE	UPSTREAM	MODIFIER		N/A
chr19	42384891	rs35853741		AG	A	ARHGEF1	DEL	NM_199002.1			LOW_COVERAGE	UPSTREAM	MODIFIER		N/A
chr19	42788910	rs371261157		C	T	CIC	SNP	NM_015125.3	c.54C>T	p.G18	LOW_COVERAGE	SYNONYMOUS_CODING	LOW		N/A
chr19	42788941	rs374815992		C	T	CIC	SNP	NM_015125.3			LOW_COVERAGE	INTRON	MODIFIER		N/A
chr19	42788970	rs192606966		G	A	CIC	SNP	NM_015125.3			LOW_COVERAGE	INTRON	MODIFIER		N/A
chr19	42793013	rs376498332		G	A	CIC	SNP	NM_015125.3			LOW_COVERAGE	INTRON	MODIFIER		N/A
chr19	42793015	rs369899233		C	T	CIC	SNP	NM_015125.3			LOW_COVERAGE	INTRON	MODIFIER		N/A
chr19	42793021	rs368574237		G	A	CIC	SNP	NM_015125.3			LOW_COVERAGE	INTRON	MODIFIER		N/A
chr19	42793060	rs376580917		G	A	CIC	SNP	NM_015125.3	c.952G>A	p.V318I	LOW_COVERAGE	NON_SYNONYMOUS_CODING	MODERATE		N/A
chr19	42793077	rs368991948		C	T	CIC	SNP	NM_015125.3	c.969C>T	p.L323	LOW_COVERAGE	SYNONYMOUS_CODING	LOW		N/A
chr19	42794426	rs144699696		C	T	CIC	SNP	NM_015125.3	c.1506C>T	p.S502	LOW_COVERAGE	SYNONYMOUS_CODING	LOW		N/A
chr19	42797455	rs368507802		GGC	G,GC	CIC	DEL	NM_015125.3			LOW_COVERAGE	INTRON	MODIFIER		N/A
chr19	42797458	rs150909310		T	TC	CIC	INS	NM_015125.3			LOW_COVERAGE	INTRON	MODIFIER		N/A
chr19	42797460	rs181838712		C	T	CIC	SNP	NM_015125.3			LOW_COVERAGE	INTRON	MODIFIER		N/A
chr19	42797473	rs2075086		G	A	CIC	SNP	NM_015125.3			LOW_COVERAGE	INTRON	MODIFIER		N/A
chr19	42797998	rs200380341		G	A	CIC	SNP	NM_015125.3			LOW_COVERAGE	INTRON	MODIFIER		N/A
chr19	42798005	rs371907292		G	A	CIC	SNP	NM_015125.3			LOW_COVERAGE	INTRON	MODIFIER		N/A
chr19	42798341	rs138828997		C	G	CIC	SNP	NM_015125.3	c.4212C>G	p.P1404	NO_COVERAGE	SYNONYMOUS_CODING	LOW		N/A
chr19	42798351	rs199987195		A	G	CIC	SNP	NM_015125.3	c.4222A>G	p.T1408A	NO_COVERAGE	NON_SYNONYMOUS_CODING	MODERATE		N/A
chr19	42798359	rs202227845		C	G	CIC	SNP	NM_015125.3	c.4230C>G	p.P1410	NO_COVERAGE	SYNONYMOUS_CODING	LOW		N/A
chr19	42798409	rs373291307		C	A	CIC	SNP	NM_015125.3	c.4280C>A	p.P1427H	NO_COVERAGE	NON_SYNONYMOUS_CODING	MODERATE		N/A
chr20	31015944	rs201743181		A	G	ASXL1	SNP	NM_015338.5	c.266A>G	p.Q89R	LOW_COVERAGE	NON_SYNONYMOUS_CODING	MODERATE		N/A
chr20	57415285	rs112532266		C	T	GNAS	SNP	NM_016592.2	c.124C>T	p.L42F	NO_COVERAGE	NON_SYNONYMOUS_CODING	MODERATE		N/A
chr20	57415287	rs370175837		C	T	GNAS	SNP	NM_016592.2	c.126C>T	p.L42	NO_COVERAGE	SYNONYMOUS_CODING	LOW		N/A
chr20	57415299	rs146532795		C	A	GNAS	SNP	NM_016592.2	c.138C>A	p.A46	NO_COVERAGE	SYNONYMOUS_CODING	LOW		N/A
chr20	57415307	rs199948732		A	G	GNAS	SNP	NM_016592.2	c.146A>G	p.N49S	NO_COVERAGE	NON_SYNONYMOUS_CODING	MODERATE		N/A
chr20	57415324	rs375337259		C	T	GNAS	SNP	NM_016592.2	c.163C>T	p.R55C	NO_COVERAGE	NON_SYNONYMOUS_CODING	MODERATE		N/A
chr20	57415328	rs141238454		C	T	GNAS	SNP	NM_016592.2	c.167C>T	p.A56V	NO_COVERAGE	NON_SYNONYMOUS_CODING	MODERATE		N/A
chr20	57415344	rs1800901		C	T	GNAS	SNP	NM_016592.2	c.183C>T	p.R61	NO_COVERAGE	SYNONYMOUS_CODING	LOW		N/A
chr20	57415536	rs200256285		C	T	GNAS	SNP	NM_016592.2	c.375C>T	p.F125	NO_COVERAGE	SYNONYMOUS_CODING	LOW		N/A
chr20	57415543	rs201893644		G	A	GNAS	SNP	NM_016592.2	c.382G>A	p.E128K	NO_COVERAGE	NON_SYNONYMOUS_CODING	MODERATE		N/A
chr20	57415548	rs1800903		T	C	GNAS	SNP	NM_016592.2	c.387T>C	p.P129	NO_COVERAGE	SYNONYMOUS_CODING	LOW		N/A
chr20	57415559	rs143549225		C	T	GNAS	SNP	NM_016592.2	c.398C>T	p.P133L	NO_COVERAGE	NON_SYNONYMOUS_CODING	MODERATE		N/A
chr20	57415573	rs201438798		G	A	GNAS	SNP	NM_016592.2	c.412G>A	p.E138K	NO_COVERAGE	NON_SYNONYMOUS_CODING	MODERATE		N/A
chr20	57415578	rs148044699		C	A	GNAS	SNP	NM_016592.2	c.417C>A	p.T139	NO_COVERAGE	SYNONYMOUS_CODING	LOW		N/A
chr20	57415602	rs77400319		G	A	GNAS	SNP	NM_016592.2	c.441G>A	p.P147	NO_COVERAGE	SYNONYMOUS_CODING	LOW		N/A
chr20	57415614	rs202237688		G	A	GNAS	SNP	NM_016592.2	c.453G>A	p.K151	NO_COVERAGE	SYNONYMOUS_CODING	LOW		N/A
chr20	57415622	rs367773142		C	T	GNAS	SNP	NM_016592.2	c.461C>T	p.T154I	NO_COVERAGE	NON_SYNONYMOUS_CODING	MODERATE		N/A
chr20	57415645	rs35706121		C	CT	GNAS	INS	NM_016592.2		p.-162?	NO_COVERAGE	FRAME_SHIFT	HIGH		N/A
chr20	57415647	rs371368364		T	A	GNAS	SNP	NM_016592.2	c.486T>A	p.R162	NO_COVERAGE	SYNONYMOUS_CODING	LOW		N/A
chr20	57415779	rs145893409		G	A	GNAS	SNP	NM_016592.2	c.618G>A	p.E206	LOW_COVERAGE	SYNONYMOUS_CODING	LOW		N/A
chr20	57415962	rs1800904		C	T	GNAS	SNP	NM_016592.2			NO_COVERAGE	INTRON	MODIFIER		N/A
chr20	57415967	rs41305799		G	A	GNAS	SNP	NM_016592.2			NO_COVERAGE	INTRON	MODIFIER		N/A
chr20	57415971	rs6092699		C	T	GNAS	SNP	NM_016592.2			NO_COVERAGE	INTRON	MODIFIER		N/A
chr20	57415995	rs1800905		A	G	GNAS	SNP	NM_016592.2			NO_COVERAGE	INTRON	MODIFIER		N/A
chr20	57429067	rs373991466		C	T	GNAS	SNP	NM_001077490.1	c.560C>T	p.S187L	LOW_COVERAGE	NON_SYNONYMOUS_CODING	MODERATE		N/A
chr20	57429098	rs375347414		G	T	GNAS	SNP	NM_080425.2	c.778G>T	p.A260S	LOW_COVERAGE	NON_SYNONYMOUS_CODING	MODERATE		N/A
chr20	57429100	rs143526693		C	T	GNAS	SNP	NM_001077490.1	c.593C>T	p.P198L	LOW_COVERAGE	NON_SYNONYMOUS_CODING	MODERATE		N/A
chr20	57429174	rs202104005		C	T	GNAS	SNP	NM_080425.2	c.854C>T	p.S285F	LOW_COVERAGE	NON_SYNONYMOUS_CODING	MODERATE		N/A
chr20	57429217	rs200409817		C	A	GNAS	SNP	NM_001077490.1	c.710C>A	p.A237D	LOW_COVERAGE	NON_SYNONYMOUS_CODING	MODERATE		N/A
chr20	57429362	rs374029864		C	A	GNAS	SNP	NM_001077490.1	c.855C>A	p.S285R	NO_COVERAGE	NON_SYNONYMOUS_CODING	MODERATE		N/A
chr20	57429367	rs377127806		A	G	GNAS	SNP	NM_001077490.1	c.860A>G	p.Q287R	NO_COVERAGE	NON_SYNONYMOUS_CODING	MODERATE		N/A
chr20	57429427	rs370802559		G	A	GNAS	SNP	NM_001077490.1	c.920G>A	p.R307K	LOW_COVERAGE	NON_SYNONYMOUS_CODING	MODERATE		N/A
chr20	57429447	rs61749697		C	T	GNAS	SNP	NM_080425.2	c.1127C>T	p.P376L	LOW_COVERAGE	NON_SYNONYMOUS_CODING	MODERATE		N/A
chr20	57429467	rs368773762		G	A	GNAS	SNP	NM_080425.2	c.1147G>A	p.A383T	LOW_COVERAGE	NON_SYNONYMOUS_CODING	MODERATE		N/A
chr20	57429491	rs369456348		G	T	GNAS	SNP	NM_080425.2	c.1171G>T	p.A391S	LOW_COVERAGE	NON_SYNONYMOUS_CODING	MODERATE		N/A
chr20	57429541	rs200430001		C	G	GNAS	SNP	NM_001077490.1	c.1034C>G	p.P345R	LOW_COVERAGE	NON_SYNONYMOUS_CODING	MODERATE		N/A
chr20	57429959	rs113377866		C	A	GNAS	SNP	NM_080425.2	c.1639C>A	p.R547S	LOW_COVERAGE	NON_SYNONYMOUS_CODING	MODERATE		N/A
chr20	57429968	rs181363339		G	A	GNAS	SNP	NM_080425.2	c.1648G>A	p.A550T	LOW_COVERAGE	NON_SYNONYMOUS_CODING	MODERATE		N/A
chr20	57429975	rs369336319		G	A	GNAS	SNP	NM_080425.2	c.1655G>A	p.R552Q	LOW_COVERAGE	NON_SYNONYMOUS_CODING	MODERATE		N/A
chr22	29085112	rs17881716		A	T	CHEK2	SNP	NM_145862.2			LOW_COVERAGE	INTRON	MODIFIER		N/A
chr22	29085116	rs4035547		C	T	CHEK2	SNP	NM_145862.2			LOW_COVERAGE	INTRON	MODIFIER		N/A
chr22	29085131	rs17882942		G	C	CHEK2	SNP	NM_001005735.1	c.1663C>G	p.L555V	LOW_COVERAGE	NON_SYNONYMOUS_CODING	MODERATE		N/A
chr22	29085164	rs17883172		C	T	CHEK2	SNP	NM_001005735.1	c.1630G>A	p.E544K	LOW_COVERAGE	NON_SYNONYMOUS_CODING	MODERATE		N/A
chr22	29085176	rs143965148		C	T	CHEK2	SNP	NM_001005735.1	c.1618G>A	p.D540N	LOW_COVERAGE	NON_SYNONYMOUS_CODING	MODERATE		N/A
chr22	41488982	rs369105315		T	C	EP300	SNP	NM_001429.3			LOW_COVERAGE	UTR_5_PRIME	MODIFIER		N/A
chr22	41489015	rs181951278		G	A	EP300	SNP	NM_001429.3	c.7G>A	p.E3K	LOW_COVERAGE	NON_SYNONYMOUS_CODING	MODERATE		N/A
chr22	41533637	rs151092312		T	C	EP300	SNP	NM_001429.3			LOW_COVERAGE	INTRON	MODIFIER		N/A
chr22	41533717	rs374523754		A	G	EP300	SNP	NM_001429.3	c.1683A>G	p.Q561	LOW_COVERAGE	SYNONYMOUS_CODING	LOW		N/A
chr22	41533720	rs144993798		A	C	EP300	SNP	NM_001429.3	c.1686A>C	p.P562	LOW_COVERAGE	SYNONYMOUS_CODING	LOW		N/A
chr22	41537232	rs113515593		TG	T	EP300	DEL	NM_001429.3			LOW_COVERAGE	INTRON	MODIFIER		N/A
chr22	41537233	rs373567484		GGTTT	G	EP300	DEL	NM_001429.3			LOW_COVERAGE	INTRON	MODIFIER		N/A
chr22	41537234	rs6002267		G	T	EP300	SNP	NM_001429.3			LOW_COVERAGE	INTRON	MODIFIER		non-pathogenic
chr22	41537244	rs200658631		T	C	EP300	SNP	NM_001429.3			LOW_COVERAGE	INTRON	MODIFIER		N/A
chr22	41537268	rs116108629		A	G	EP300	SNP	NM_001429.3			LOW_COVERAGE	INTRON	MODIFIER		N/A
chr22	41537307	rs190960016		G	A	EP300	SNP	NM_001429.3			LOW_COVERAGE	INTRON	MODIFIER		N/A
chr22	41550990	rs199773872		T	C	EP300	SNP	NM_001429.3			NO_COVERAGE	INTRON	MODIFIER		N/A
chr22	41551018	rs139758629		A	G	EP300	SNP	NM_001429.3	c.3162A>G	p.L1054	NO_COVERAGE	SYNONYMOUS_CODING	LOW		N/A
chr22	41551039	rs20552		T	A	EP300	SNP	NM_001429.3	c.3183T>A	p.T1061	NO_COVERAGE	SYNONYMOUS_CODING	LOW		non-pathogenic
chr22	41551057	rs373351924		T	A	EP300	SNP	NM_001429.3	c.3201T>A	p.R1067	NO_COVERAGE	SYNONYMOUS_CODING	LOW		N/A
chr22	41574475	rs372041689		G	A	EP300	SNP	NM_001429.3	c.6760G>A	p.G2254S	LOW_COVERAGE	NON_SYNONYMOUS_CODING	MODERATE		N/A
chr22	41574490	rs374908361		G	A	EP300	SNP	NM_001429.3	c.6775G>A	p.A2259T	LOW_COVERAGE	NON_SYNONYMOUS_CODING	MODERATE		N/A
chrX	15841194	rs373774576		T	C	ZRSR2	SNP	NM_005089.3	c.1278T>C	p.N426	NO_COVERAGE	SYNONYMOUS_CODING	LOW		N/A
chrX	15841235	rs199648317		G	A	ZRSR2	SNP	NM_005089.3	c.1319G>A	p.R440Q	NO_COVERAGE	NON_SYNONYMOUS_CODING	MODERATE		N/A
chrX	15841253	rs375322183		G	A	ZRSR2	SNP	NM_005089.3	c.1337G>A	p.R446Q	NO_COVERAGE	NON_SYNONYMOUS_CODING	MODERATE		N/A
chrX	15841270	rs201745479		C	T	ZRSR2	SNP	NM_005089.3	c.1354C>T	p.R452C	NO_COVERAGE	NON_SYNONYMOUS_CODING	MODERATE		N/A
chrX	15841295	rs150444488		G	C	ZRSR2	SNP	NM_005089.3	c.1379G>C	p.R460T	NO_COVERAGE	NON_SYNONYMOUS_CODING	MODERATE		N/A
chrX	39916515	rs138741225		T	G	BCOR	SNP	NM_001123385.1	c.4488A>C	p.A1496	NO_COVERAGE	SYNONYMOUS_CODING	LOW		N/A
chrX	39916530	rs375344311		A	G	BCOR	SNP	NM_001123385.1	c.4473T>C	p.N1491	NO_COVERAGE	SYNONYMOUS_CODING	LOW		N/A
chrX	39932400	rs71660829		CGT	C	BCOR	DEL	NM_017745.5		p.-733	LOW_COVERAGE	FRAME_SHIFT	HIGH		N/A
chrX	44733158	rs372752892		C	G	KDM6A	SNP	NM_021140.2			NO_COVERAGE	INTRON	MODIFIER		N/A
chrX	44733206	rs143969849		C	T	KDM6A	SNP	NM_021140.2	c.198C>T	p.G66	NO_COVERAGE	SYNONYMOUS_CODING	LOW		N/A
chrX	44733209	rs377172165		C	T	KDM6A	SNP	NM_021140.2	c.201C>T	p.A67	NO_COVERAGE	SYNONYMOUS_CODING	LOW		N/A
chrX	44733259	rs200269409		G	C	KDM6A	SNP	NM_021140.2			NO_COVERAGE	INTRON	MODIFIER		N/A
chrX	44733263	rs202137810		A	C	KDM6A	SNP	NM_021140.2			NO_COVERAGE	INTRON	MODIFIER		N/A
chrX	44820494	rs371975644		T	A	KDM6A	SNP	NM_021140.2			NO_COVERAGE	INTRON	MODIFIER		N/A
chrX	44820502	rs376257897		T	C	KDM6A	SNP	NM_021140.2			NO_COVERAGE	INTRON	MODIFIER		N/A
chrX	44820525	rs369346366		C	A	KDM6A	SNP	NM_021140.2			NO_COVERAGE	INTRON	MODIFIER		N/A
chrX	44820597	rs200940558		A	G	KDM6A	SNP	NM_021140.2	c.294A>G	p.Q98	NO_COVERAGE	SYNONYMOUS_CODING	LOW		N/A
chrX	44820643	rs374753295		T	G	KDM6A	SNP	NM_021140.2			NO_COVERAGE	INTRON	MODIFIER		N/A
chrX	44820656	rs201563900		A	G	KDM6A	SNP	NM_021140.2			NO_COVERAGE	INTRON	MODIFIER		N/A
chrX	44833891	rs371294715		C	T	KDM6A	SNP	NM_021140.2			NO_COVERAGE	INTRON	MODIFIER		N/A
chrX	44834002	rs185613302		G	A	KDM6A	SNP	NM_021140.2			NO_COVERAGE	INTRON	MODIFIER		N/A
chrX	44834023	rs111867147		C	T	KDM6A	SNP	NM_021140.2			NO_COVERAGE	INTRON	MODIFIER		N/A
chrX	44834045	rs200529431		C	CT	KDM6A	INS	NM_021140.2			NO_COVERAGE	INTRON	MODIFIER		N/A
chrX	44834052	rs371600014		TTG	T,TT,TTT	KDM6A	DEL	NM_021140.2			NO_COVERAGE	INTRON	MODIFIER		N/A
chrX	44870165	rs373096658		A	G	KDM6A	SNP	NM_021140.2			LOW_COVERAGE	INTRON	MODIFIER		N/A
chrX	44870285	rs377280317		T	C	KDM6A	SNP	NM_021140.2			NO_COVERAGE	INTRON	MODIFIER		N/A
chrX	44870323	rs368204279		T	G	KDM6A	SNP	NM_021140.2			NO_COVERAGE	INTRON	MODIFIER		N/A
chrX	44870342	rs185651528		T	G	KDM6A	SNP	NM_021140.2			NO_COVERAGE	INTRON	MODIFIER		N/A
chrX	44879843	rs370568454		A	G	KDM6A	SNP	NM_021140.2			NO_COVERAGE	INTRON	MODIFIER		N/A
chrX	44879848	rs375045349		C	T	KDM6A	SNP	NM_021140.2			NO_COVERAGE	INTRON	MODIFIER		N/A
chrX	44879861	rs193920970		T	TA	KDM6A	INS	NM_021140.2		p.-151?	NO_COVERAGE	FRAME_SHIFT	HIGH		N/A
chrX	44879925	rs189751539		C	T	KDM6A	SNP	NM_021140.2	c.514C>T	p.R172*	NO_COVERAGE	STOP_GAINED	HIGH		N/A
chrX	44879993	rs367715704		T	C	KDM6A	SNP	NM_021140.2			NO_COVERAGE	INTRON	MODIFIER		N/A
chrX	44880019	rs192646832		G	T	KDM6A	SNP	NM_021140.2			NO_COVERAGE	INTRON	MODIFIER		N/A
chrX	44880020	rs376323636		T	G	KDM6A	SNP	NM_021140.2			NO_COVERAGE	INTRON	MODIFIER		N/A
chrX	44894166	rs368612763		C	T	KDM6A	SNP	NM_021140.2			NO_COVERAGE	INTRON	MODIFIER		N/A
chrX	44894171	rs372677708		T	G	KDM6A	SNP	NM_021140.2			NO_COVERAGE	INTRON	MODIFIER		N/A
chrX	44894194	rs374342798		G	A	KDM6A	SNP	NM_021140.2	c.583G>A	p.V195I	NO_COVERAGE	NON_SYNONYMOUS_CODING	MODERATE		N/A
chrX	44894260	rs147539115		A	G	KDM6A	SNP	NM_021140.2			NO_COVERAGE	INTRON	MODIFIER		N/A
chrX	44896904	rs200602649		A	G	KDM6A	SNP	NM_021140.2	c.624A>G	p.Q208	NO_COVERAGE	SYNONYMOUS_CODING	LOW		N/A
chrX	44896922	rs145942361		A	G	KDM6A	SNP	NM_021140.2	c.642A>G	p.L214	NO_COVERAGE	SYNONYMOUS_CODING	LOW		N/A
chrX	44911008	rs142139890		C	A	KDM6A	SNP	NM_021140.2	c.709C>A	p.L237I	NO_COVERAGE	NON_SYNONYMOUS_CODING	MODERATE		N/A
chrX	44911018	rs151193716		A	G	KDM6A	SNP	NM_021140.2	c.719A>G	p.Q240R	NO_COVERAGE	NON_SYNONYMOUS_CODING	MODERATE		N/A
chrX	44911108	rs188538838		G	A	KDM6A	SNP	NM_021140.2			NO_COVERAGE	INTRON	MODIFIER		N/A
chrX	44913045	rs371254571		T	C	KDM6A	SNP	NM_021140.2			NO_COVERAGE	INTRON	MODIFIER		N/A
chrX	44913050	rs202112465		A	T	KDM6A	SNP	NM_021140.2			NO_COVERAGE	INTRON	MODIFIER		N/A
chrX	44913052	rs5952285		T	A	KDM6A	SNP	NM_021140.2			NO_COVERAGE	INTRON	MODIFIER		N/A
chrX	44913057	rs190081920		T	A	KDM6A	SNP	NM_021140.2			NO_COVERAGE	INTRON	MODIFIER		N/A
chrX	44913071	rs111499255		T	C	KDM6A	SNP	NM_021140.2			NO_COVERAGE	INTRON	MODIFIER		N/A
chrX	44913079	rs376747068		A	C	KDM6A	SNP	NM_021140.2	c.754A>C	p.M252L	NO_COVERAGE	NON_SYNONYMOUS_CODING	MODERATE		N/A
chrX	44913138	rs140335606		G	C	KDM6A	SNP	NM_021140.2	c.813G>C	p.Q271H	NO_COVERAGE	NON_SYNONYMOUS_CODING	MODERATE		N/A
chrX	44913147	rs181883752		A	G	KDM6A	SNP	NM_021140.2	c.822A>G	p.Q274	NO_COVERAGE	SYNONYMOUS_CODING	LOW		N/A
chrX	44913195	rs369438801		C	T	KDM6A	SNP	NM_021140.2	c.870C>T	p.L290	NO_COVERAGE	SYNONYMOUS_CODING	LOW		N/A
chrX	44913216	rs373934864		C	T	KDM6A	SNP	NM_021140.2			NO_COVERAGE	INTRON	MODIFIER		N/A
chrX	44913217	rs201507197		A	C	KDM6A	SNP	NM_021140.2			NO_COVERAGE	INTRON	MODIFIER		N/A
chrX	44918220	rs372323256		GAT	G,GT	KDM6A	DEL	NM_021140.2			LOW_COVERAGE	INTRON	MODIFIER		N/A
chrX	44918356	rs377168353		C	T	KDM6A	SNP	NM_021140.2			NO_COVERAGE	INTRON	MODIFIER		N/A
chrX	44918365	rs187370326		A	C	KDM6A	SNP	NM_021140.2			NO_COVERAGE	INTRON	MODIFIER		N/A
chrX	44918375	rs373739508		T	C	KDM6A	SNP	NM_021140.2			NO_COVERAGE	INTRON	MODIFIER		N/A
chrX	44918383	rs376920975		T	C	KDM6A	SNP	NM_021140.2			NO_COVERAGE	INTRON	MODIFIER		N/A
chrX	44918717	rs368488468		A	G	KDM6A	SNP	NM_021140.2			NO_COVERAGE	INTRON	MODIFIER		N/A
chrX	44918728	rs371918621		G	A	KDM6A	SNP	NM_021140.2			NO_COVERAGE	INTRON	MODIFIER		N/A
chrX	44918780	rs190492255		G	A	KDM6A	SNP	NM_021140.2			NO_COVERAGE	INTRON	MODIFIER		N/A
chrX	44919287	rs374076172		A	T	KDM6A	SNP	NM_021140.2	c.1215A>T	p.P405	NO_COVERAGE	SYNONYMOUS_CODING	LOW		N/A
chrX	44919356	rs147633358		C	T	KDM6A	SNP	NM_021140.2	c.1284C>T	p.P428	NO_COVERAGE	SYNONYMOUS_CODING	LOW		N/A
chrX	44919969	rs3788868		C	G	KDM6A	SNP	NM_021140.2			LOW_COVERAGE	INTRON	MODIFIER		N/A
chrX	44920068	rs3788869		A	G	KDM6A	SNP	NM_021140.2			LOW_COVERAGE	INTRON	MODIFIER		N/A
chrX	44920534	rs190722013		T	C	KDM6A	SNP	NM_021140.2			NO_COVERAGE	INTRON	MODIFIER		N/A
chrX	44920563	rs200654919		C	T	KDM6A	SNP	NM_021140.2			NO_COVERAGE	INTRON	MODIFIER		N/A
chrX	44920574	rs371521010		T	G	KDM6A	SNP	NM_021140.2	c.1335T>G	p.T445	NO_COVERAGE	SYNONYMOUS_CODING	LOW		N/A
chrX	44920593	rs142286744		G	A	KDM6A	SNP	NM_021140.2	c.1354G>A	p.G452R	LOW_COVERAGE	NON_SYNONYMOUS_CODING	MODERATE		N/A
chrX	44920597	rs146282862		A	C	KDM6A	SNP	NM_021140.2	c.1358A>C	p.H453P	LOW_COVERAGE	NON_SYNONYMOUS_CODING	MODERATE		N/A
chrX	44920641	rs138723332		T	C	KDM6A	SNP	NM_021140.2	c.1402T>C	p.C468R	LOW_COVERAGE	NON_SYNONYMOUS_CODING	MODERATE		N/A
chrX	44920694	rs372284428		A	G	KDM6A	SNP	NM_021140.2			LOW_COVERAGE	INTRON	MODIFIER		N/A
chrX	44921843	rs187222935		A	C	KDM6A	SNP	NM_021140.2			NO_COVERAGE	INTRON	MODIFIER		N/A
chrX	44921847	rs192122340		C	T	KDM6A	SNP	NM_021140.2			NO_COVERAGE	INTRON	MODIFIER		N/A
chrX	44921907	rs375011484		C	T	KDM6A	SNP	NM_021140.2	c.1441C>T	p.R481C	NO_COVERAGE	NON_SYNONYMOUS_CODING	MODERATE		N/A
chrX	44921909	rs148954080		C	T	KDM6A	SNP	NM_021140.2	c.1443C>T	p.R481	NO_COVERAGE	SYNONYMOUS_CODING	LOW		N/A
chrX	44921957	rs6530		G	C	KDM6A	SNP	NM_021140.2	c.1491G>C	p.Q497H	NO_COVERAGE	NON_SYNONYMOUS_CODING	MODERATE		N/A
chrX	44921981	rs368984079		G	C	KDM6A	SNP	NM_021140.2	c.1515G>C	p.M505I	NO_COVERAGE	NON_SYNONYMOUS_CODING	MODERATE		N/A
chrX	44921996	rs61751429		G	A	KDM6A	SNP	NM_021140.2			NO_COVERAGE	INTRON	MODIFIER		N/A
chrX	44922002	rs376699341		A	G	KDM6A	SNP	NM_021140.2			NO_COVERAGE	INTRON	MODIFIER		N/A
chrX	44922037	rs372429864		G	C	KDM6A	SNP	NM_021140.2			NO_COVERAGE	INTRON	MODIFIER		N/A
chrX	44922643	rs369729587		A	G	KDM6A	SNP	NM_021140.2			NO_COVERAGE	INTRON	MODIFIER		N/A
chrX	44922662	rs377621855		G	T	KDM6A	SNP	NM_021140.2			NO_COVERAGE	INTRON	MODIFIER		N/A
chrX	44922819	rs143731309		T	C	KDM6A	SNP	NM_021140.2	c.1680T>C	p.P560	LOW_COVERAGE	SYNONYMOUS_CODING	LOW		N/A
chrX	44922833	rs192637629		A	G	KDM6A	SNP	NM_021140.2	c.1694A>G	p.Q565R	LOW_COVERAGE	NON_SYNONYMOUS_CODING	MODERATE		N/A
chrX	44922880	rs34922269		A	G	KDM6A	SNP	NM_021140.2	c.1741A>G	p.T581A	LOW_COVERAGE	NON_SYNONYMOUS_CODING	MODERATE		N/A
chrX	44922890	rs141353229		C	T	KDM6A	SNP	NM_021140.2	c.1751C>T	p.T584M	LOW_COVERAGE	NON_SYNONYMOUS_CODING	MODERATE		N/A
chrX	44922929	rs145117943		A	C	KDM6A	SNP	NM_021140.2	c.1790A>C	p.H597P	LOW_COVERAGE	NON_SYNONYMOUS_CODING	MODERATE		N/A
chrX	44922981	rs142249004		A	G	KDM6A	SNP	NM_021140.2	c.1842A>G	p.A614	LOW_COVERAGE	SYNONYMOUS_CODING	LOW		N/A
chrX	44922982	rs112725812		C	G	KDM6A	SNP	NM_021140.2	c.1843C>G	p.L615V	LOW_COVERAGE	NON_SYNONYMOUS_CODING	MODERATE		N/A
chrX	44923000	rs139486036		C	T	KDM6A	SNP	NM_021140.2	c.1861C>T	p.R621C	LOW_COVERAGE	NON_SYNONYMOUS_CODING	MODERATE		N/A
chrX	44923001	rs369284316		G	A	KDM6A	SNP	NM_021140.2	c.1862G>A	p.R621H	LOW_COVERAGE	NON_SYNONYMOUS_CODING	MODERATE		N/A
chrX	44923101	rs373229689		A	G	KDM6A	SNP	NM_021140.2			NO_COVERAGE	INTRON	MODIFIER		N/A
chrX	44928873	rs376210390		G	A	KDM6A	SNP	NM_021140.2	c.1973G>A	p.R658Q	NO_COVERAGE	NON_SYNONYMOUS_CODING	MODERATE		N/A
chrX	44928931	rs201509621		G	A	KDM6A	SNP	NM_021140.2	c.2031G>A	p.Q677	NO_COVERAGE	SYNONYMOUS_CODING	LOW		N/A
chrX	44928956	rs200638114		C	T	KDM6A	SNP	NM_021140.2	c.2056C>T	p.P686S	LOW_COVERAGE	NON_SYNONYMOUS_CODING	MODERATE		N/A
chrX	44928980	rs181083704		G	A	KDM6A	SNP	NM_021140.2	c.2080G>A	p.A694T	LOW_COVERAGE	NON_SYNONYMOUS_CODING	MODERATE		N/A
chrX	44929077	rs2230018		C	A	KDM6A	SNP	NM_021140.2	c.2177C>A	p.T726K	NO_COVERAGE	NON_SYNONYMOUS_CODING	MODERATE		N/A
chrX	44929094	rs186580549		A	G	KDM6A	SNP	NM_021140.2	c.2194A>G	p.R732G	NO_COVERAGE	NON_SYNONYMOUS_CODING	MODERATE		N/A
chrX	44929122	rs200940701		C	T	KDM6A	SNP	NM_021140.2	c.2222C>T	p.T741I	NO_COVERAGE	NON_SYNONYMOUS_CODING	MODERATE		N/A
chrX	44929132	rs35467614		C	T	KDM6A	SNP	NM_021140.2	c.2232C>T	p.V744	NO_COVERAGE	SYNONYMOUS_CODING	LOW		N/A
chrX	44929152	rs113891421		T	A	KDM6A	SNP	NM_021140.2	c.2252T>A	p.V751D	NO_COVERAGE	NON_SYNONYMOUS_CODING	MODERATE		N/A
chrX	44929165	rs374758648		G	A	KDM6A	SNP	NM_021140.2	c.2265G>A	p.T755	NO_COVERAGE	SYNONYMOUS_CODING	LOW		N/A
chrX	44929176	rs190755933		T	C	KDM6A	SNP	NM_021140.2	c.2276T>C	p.V759A	NO_COVERAGE	NON_SYNONYMOUS_CODING	MODERATE		N/A
chrX	44929180	rs144511145		C	T	KDM6A	SNP	NM_021140.2	c.2280C>T	p.C760	NO_COVERAGE	SYNONYMOUS_CODING	LOW		N/A
chrX	44929205	rs112807182		T	C	KDM6A	SNP	NM_021140.2	c.2305T>C	p.S769P	NO_COVERAGE	NON_SYNONYMOUS_CODING	MODERATE		N/A
chrX	44929231	rs148434372		T	A	KDM6A	SNP	NM_021140.2	c.2331T>A	p.N777K	NO_COVERAGE	NON_SYNONYMOUS_CODING	MODERATE		N/A
chrX	44929343	rs376391350		G	T	KDM6A	SNP	NM_021140.2	c.2443G>T	p.V815F	LOW_COVERAGE	NON_SYNONYMOUS_CODING	MODERATE		N/A
chrX	44929367	rs147616688		A	G	KDM6A	SNP	NM_021140.2	c.2467A>G	p.I823V	LOW_COVERAGE	NON_SYNONYMOUS_CODING	MODERATE		N/A
chrX	44929373	rs140562248		A	G	KDM6A	SNP	NM_021140.2	c.2473A>G	p.T825A	LOW_COVERAGE	NON_SYNONYMOUS_CODING	MODERATE		N/A
chrX	44929397	rs111842628		A	G	KDM6A	SNP	NM_021140.2	c.2497A>G	p.T833A	LOW_COVERAGE	NON_SYNONYMOUS_CODING	MODERATE		N/A
chrX	44929508	rs200209892		C	G	KDM6A	SNP	NM_021140.2	c.2608C>G	p.L870V	NO_COVERAGE	NON_SYNONYMOUS_CODING	MODERATE		N/A
chrX	44929620	rs370839985		C	G	KDM6A	SNP	NM_021140.2			NO_COVERAGE	INTRON	MODIFIER		N/A
chrX	44929674	rs377137308		C	T	KDM6A	SNP	NM_021140.2			NO_COVERAGE	INTRON	MODIFIER		N/A
chrX	44935924	rs10605935		CT	C,CTT	KDM6A	DEL	NM_021140.2			NO_COVERAGE	INTRON	MODIFIER		N/A
chrX	44935924	rs11309294		CT	C,CTT	KDM6A	DEL	NM_021140.2			NO_COVERAGE	INTRON	MODIFIER		N/A
chrX	44935924	rs200364326		CTT	C	KDM6A	DEL	NM_021140.2			NO_COVERAGE	INTRON	MODIFIER		N/A
chrX	44935925	rs201108448		T	C	KDM6A	SNP	NM_021140.2			NO_COVERAGE	INTRON	MODIFIER		N/A
chrX	44935969	rs61751430		C	T	KDM6A	SNP	NM_021140.2	c.2730C>T	p.N910	NO_COVERAGE	SYNONYMOUS_CODING	LOW		N/A
chrX	44935971	rs201673109		G	C	KDM6A	SNP	NM_021140.2	c.2732G>C	p.S911T	NO_COVERAGE	NON_SYNONYMOUS_CODING	MODERATE		N/A
chrX	44935982	rs374328447		T	C	KDM6A	SNP	NM_021140.2	c.2743T>C	p.L915	NO_COVERAGE	SYNONYMOUS_CODING	LOW		N/A
chrX	44935983	rs199761905		T	C	KDM6A	SNP	NM_021140.2	c.2744T>C	p.L915S	NO_COVERAGE	NON_SYNONYMOUS_CODING	MODERATE		N/A
chrX	44936002	rs368265159		A	G	KDM6A	SNP	NM_021140.2	c.2763A>G	p.P921	NO_COVERAGE	SYNONYMOUS_CODING	LOW		N/A
chrX	44936044	rs144564697		G	A	KDM6A	SNP	NM_021140.2	c.2805G>A	p.K935	NO_COVERAGE	SYNONYMOUS_CODING	LOW		N/A
chrX	44936062	rs151245374		T	C	KDM6A	SNP	NM_021140.2	c.2823T>C	p.P941	NO_COVERAGE	SYNONYMOUS_CODING	LOW		N/A
chrX	44936071	rs370510476		C	T	KDM6A	SNP	NM_021140.2	c.2832C>T	p.Y944	NO_COVERAGE	SYNONYMOUS_CODING	LOW		N/A
chrX	44937625	rs371783985		C	T	KDM6A	SNP	NM_021140.2			NO_COVERAGE	INTRON	MODIFIER		N/A
chrX	44937680	rs375929685		A	G	KDM6A	SNP	NM_021140.2	c.2868A>G	p.L956	NO_COVERAGE	SYNONYMOUS_CODING	LOW		N/A
chrX	44937728	rs140462874		C	G	KDM6A	SNP	NM_021140.2	c.2916C>G	p.G972	LOW_COVERAGE	SYNONYMOUS_CODING	LOW		N/A
chrX	44937786	rs191455450		C	A	KDM6A	SNP	NM_021140.2			LOW_COVERAGE	INTRON	MODIFIER		N/A
chrX	44937797	rs377366185		T	C	KDM6A	SNP	NM_021140.2			LOW_COVERAGE	INTRON	MODIFIER		N/A
chrX	44938441	rs200457543		A	G	KDM6A	SNP	NM_021140.2	c.2989A>G	p.M997V	LOW_COVERAGE	NON_SYNONYMOUS_CODING	MODERATE		N/A
chrX	44938442	rs202194372		T	C	KDM6A	SNP	NM_021140.2	c.2990T>C	p.M997T	LOW_COVERAGE	NON_SYNONYMOUS_CODING	MODERATE		N/A
chrX	44938531	rs372647648		A	C	KDM6A	SNP	NM_021140.2	c.3079A>C	p.R1027	NO_COVERAGE	SYNONYMOUS_CODING	LOW		N/A
chrX	44938550	rs150408847		C	A	KDM6A	SNP	NM_021140.2	c.3098C>A	p.A1033D	NO_COVERAGE	NON_SYNONYMOUS_CODING	MODERATE		N/A
chrX	44938563	rs20539		G	A	KDM6A	SNP	NM_021140.2	c.3111G>A	p.Q1037	NO_COVERAGE	SYNONYMOUS_CODING	LOW		N/A
chrX	44938607	rs377090958		G	A	KDM6A	SNP	NM_021140.2			NO_COVERAGE	INTRON	MODIFIER		N/A
chrX	44938618	rs183816914		A	T	KDM6A	SNP	NM_021140.2			NO_COVERAGE	INTRON	MODIFIER		N/A
chrX	44938627	rs372984835		G	A	KDM6A	SNP	NM_021140.2			NO_COVERAGE	INTRON	MODIFIER		N/A
chrX	44938639	rs377182219		TG	T	KDM6A	DEL	NM_021140.2			NO_COVERAGE	INTRON	MODIFIER		N/A
chrX	44941805	rs201370572		T	G	KDM6A	SNP	NM_021140.2			LOW_COVERAGE	INTRON	MODIFIER		N/A
chrX	44941817	rs373028986		A	G	KDM6A	SNP	NM_021140.2			LOW_COVERAGE	INTRON	MODIFIER		N/A
chrX	44941855	rs141303384		A	T	KDM6A	SNP	NM_021140.2	c.3179A>T	p.H1060L	LOW_COVERAGE	NON_SYNONYMOUS_CODING	MODERATE		N/A
chrX	44941868	rs375622972		A	G	KDM6A	SNP	NM_021140.2	c.3192A>G	p.E1064	LOW_COVERAGE	SYNONYMOUS_CODING	LOW		N/A
chrX	44941877	rs145084165		G	A	KDM6A	SNP	NM_021140.2	c.3201G>A	p.S1067	LOW_COVERAGE	SYNONYMOUS_CODING	LOW		N/A
chrX	44941881	rs371081837		G	T	KDM6A	SNP	NM_021140.2	c.3205G>T	p.D1069Y	LOW_COVERAGE	NON_SYNONYMOUS_CODING	MODERATE		N/A
chrX	44941901	rs373286393		T	A	KDM6A	SNP	NM_021140.2			LOW_COVERAGE	INTRON	MODIFIER		N/A
chrX	44941932	rs201596043		G	A	KDM6A	SNP	NM_021140.2			LOW_COVERAGE	INTRON	MODIFIER		N/A
chrX	44941935	rs376238575		T	C	KDM6A	SNP	NM_021140.2			LOW_COVERAGE	INTRON	MODIFIER		N/A
chrX	44941999	rs371140397		G	A	KDM6A	SNP	NM_021140.2	c.3249G>A	p.K1083	NO_COVERAGE	SYNONYMOUS_CODING	LOW		N/A
chrX	44942054	rs374117421		T	G	KDM6A	SNP	NM_021140.2			NO_COVERAGE	INTRON	MODIFIER		N/A
chrX	44942757	rs367925808		G	A	KDM6A	SNP	NM_021140.2	c.3337G>A	p.V1113I	NO_COVERAGE	NON_SYNONYMOUS_CODING	MODERATE		N/A
chrX	44942871	rs370300311		A	C	KDM6A	SNP	NM_021140.2			NO_COVERAGE	INTRON	MODIFIER		N/A
chrX	44949026	rs374939363		A	G	KDM6A	SNP	NM_021140.2	c.3587A>G	p.N1196S	NO_COVERAGE	NON_SYNONYMOUS_CODING	MODERATE		N/A
chrX	44949070	rs367565349		A	G	KDM6A	SNP	NM_021140.2	c.3631A>G	p.I1211V	NO_COVERAGE	NON_SYNONYMOUS_CODING	MODERATE		N/A
chrX	44949117	rs138989066		T	C	KDM6A	SNP	NM_021140.2	c.3678T>C	p.H1226	NO_COVERAGE	SYNONYMOUS_CODING	LOW		N/A
chrX	44949139	rs199635398		T	G	KDM6A	SNP	NM_021140.2	c.3700T>G	p.C1234G	NO_COVERAGE	NON_SYNONYMOUS_CODING	MODERATE		N/A
chrX	44949146	rs61761608		A	G	KDM6A	SNP	NM_021140.2	c.3707A>G	p.N1236S	NO_COVERAGE	NON_SYNONYMOUS_CODING	MODERATE		N/A
chrX	44949153	rs142238688		T	C	KDM6A	SNP	NM_021140.2	c.3714T>C	p.A1238	NO_COVERAGE	SYNONYMOUS_CODING	LOW		N/A
chrX	44949166	rs201761273		C	T	KDM6A	SNP	NM_021140.2	c.3727C>T	p.P1243S	LOW_COVERAGE	NON_SYNONYMOUS_CODING	MODERATE		N/A
chrX	44949183	rs372788319		A	G	KDM6A	SNP	NM_021140.2			LOW_COVERAGE	INTRON	MODIFIER		N/A
chrX	44949193	rs377226859		C	G	KDM6A	SNP	NM_021140.2			LOW_COVERAGE	INTRON	MODIFIER		N/A
chrX	44949197	rs200109678		A	T	KDM6A	SNP	NM_021140.2			LOW_COVERAGE	INTRON	MODIFIER		N/A
chrX	44949217	rs186387742		G	A	KDM6A	SNP	NM_021140.2			LOW_COVERAGE	INTRON	MODIFIER		N/A
chrX	44949999	rs61761609		C	T	KDM6A	SNP	NM_021140.2	c.3768C>T	p.Y1256	NO_COVERAGE	SYNONYMOUS_CODING	LOW		N/A
chrX	44950030	rs372785727		A	G	KDM6A	SNP	NM_021140.2	c.3799A>G	p.I1267V	LOW_COVERAGE	NON_SYNONYMOUS_CODING	MODERATE		N/A
chrX	44950043	rs199766082		T	C	KDM6A	SNP	NM_021140.2	c.3812T>C	p.V1271A	LOW_COVERAGE	NON_SYNONYMOUS_CODING	MODERATE		N/A
chrX	44950080	rs200509327		C	T	KDM6A	SNP	NM_021140.2	c.3849C>T	p.V1283	LOW_COVERAGE	SYNONYMOUS_CODING	LOW		N/A
chrX	44950086	rs143838113		T	C	KDM6A	SNP	NM_021140.2	c.3855T>C	p.D1285	LOW_COVERAGE	SYNONYMOUS_CODING	LOW		N/A
chrX	44950146	rs374749036		T	C	KDM6A	SNP	NM_021140.2			LOW_COVERAGE	INTRON	MODIFIER		N/A
chrX	44966743	rs201898832		A	G	KDM6A	SNP	NM_021140.2	c.3967A>G	p.T1323A	NO_COVERAGE	NON_SYNONYMOUS_CODING	MODERATE		N/A
chrX	44966750	rs201885570		A	G	KDM6A	SNP	NM_021140.2	c.3974A>G	p.E1325G	NO_COVERAGE	NON_SYNONYMOUS_CODING	MODERATE		N/A
chrX	44966755	rs370883451		C	G	KDM6A	SNP	NM_021140.2	c.3979C>G	p.P1327A	NO_COVERAGE	NON_SYNONYMOUS_CODING	MODERATE		N/A
chrX	44966795	rs5952682		T	C	KDM6A	SNP	NM_021140.2			NO_COVERAGE	INTRON	MODIFIER		N/A
chrX	44966805	rs11343829		GT	G	KDM6A	DEL	NM_021140.2			NO_COVERAGE	INTRON	MODIFIER		N/A
chrX	44966807	rs202109520		TG	T	KDM6A	DEL	NM_021140.2			NO_COVERAGE	INTRON	MODIFIER		N/A
chrX	44969287	rs376662882		A	G	KDM6A	SNP	NM_021140.2			LOW_COVERAGE	INTRON	MODIFIER		N/A
chrX	44969351	rs193921028		AC	A	KDM6A	DEL	NM_021140.2		p.-1345	LOW_COVERAGE	FRAME_SHIFT	HIGH		N/A
chrX	44969370	rs370765411		G	A	KDM6A	SNP	NM_021140.2	c.4052G>A	p.R1351Q	LOW_COVERAGE	NON_SYNONYMOUS_CODING	MODERATE		N/A
chrX	44969379	rs375096245		A	G	KDM6A	SNP	NM_021140.2	c.4061A>G	p.Y1354C	NO_COVERAGE	NON_SYNONYMOUS_CODING	MODERATE		N/A
chrX	44969381	rs141134494		A	G	KDM6A	SNP	NM_021140.2	c.4063A>G	p.I1355V	NO_COVERAGE	NON_SYNONYMOUS_CODING	MODERATE		N/A
chrX	44969416	rs377465023		C	T	KDM6A	SNP	NM_021140.2	c.4098C>T	p.S1366	NO_COVERAGE	SYNONYMOUS_CODING	LOW		N/A
chrX	44969417	rs370298215		G	A	KDM6A	SNP	NM_021140.2	c.4099G>A	p.G1367R	NO_COVERAGE	NON_SYNONYMOUS_CODING	MODERATE		N/A
chrX	44970644	rs150722375		C	T	KDM6A	SNP	NM_021140.2	c.4194C>T	p.S1398	NO_COVERAGE	SYNONYMOUS_CODING	LOW		N/A
chrX	44970679	rs368788471		G	A	KDM6A	SNP	NM_021140.2			NO_COVERAGE	UTR_3_PRIME	MODIFIER		N/A
chrX	44970691	rs12009027		G	C	KDM6A	SNP	NM_021140.2			NO_COVERAGE	UTR_3_PRIME	MODIFIER		N/A
chrX	63410075	rs201899164		C	T	AMER1	SNP	NM_152424.3	c.3092G>A	p.G1031D	LOW_COVERAGE	NON_SYNONYMOUS_CODING	MODERATE		N/A
chrX	63411371	rs144896730		T	C	AMER1	SNP	NM_152424.3	c.1796A>G	p.Y599C	NO_COVERAGE	NON_SYNONYMOUS_CODING	MODERATE		N/A
chrX	63411384	rs149055969		C	T	AMER1	SNP	NM_152424.3	c.1783G>A	p.A595T	NO_COVERAGE	NON_SYNONYMOUS_CODING	MODERATE		N/A
chrX	63411417	rs370276785		G	A	AMER1	SNP	NM_152424.3	c.1750C>T	p.R584C	NO_COVERAGE	NON_SYNONYMOUS_CODING	MODERATE		N/A
chrX	63411427	rs376111224		G	C	AMER1	SNP	NM_152424.3	c.1740C>G	p.A580	NO_COVERAGE	SYNONYMOUS_CODING	LOW		N/A
chrX	63411443	rs373710390		C	T	AMER1	SNP	NM_152424.3	c.1724G>A	p.R575Q	NO_COVERAGE	NON_SYNONYMOUS_CODING	MODERATE		N/A
chrX	63412162	rs369055207		C	T	AMER1	SNP	NM_152424.3	c.1005G>A	p.Q335	NO_COVERAGE	SYNONYMOUS_CODING	LOW		N/A
chrX	66765330	rs200817861		G	A	AR	SNP	NM_000044.3	c.342G>A	p.Q114	NO_COVERAGE	SYNONYMOUS_CODING	LOW		N/A
chrX	66765609	rs374549047		C	G	AR	SNP	NM_000044.3	c.621C>G	p.S207R	LOW_COVERAGE	NON_SYNONYMOUS_CODING	MODERATE		N/A
chrX	66765610	rs368092108		A	G	AR	SNP	NM_000044.3	c.622A>G	p.S208G	LOW_COVERAGE	NON_SYNONYMOUS_CODING	MODERATE		N/A
chrX	66765620	rs370893700		C	G	AR	SNP	NM_000044.3	c.632C>G	p.A211G	LOW_COVERAGE	NON_SYNONYMOUS_CODING	MODERATE		N/A
chrX	66765624	rs150226204		G	A	AR	SNP	NM_000044.3	c.636G>A	p.R212	LOW_COVERAGE	SYNONYMOUS_CODING	LOW		N/A
chrX	66765627	rs6152		G	A	AR	SNP	NM_000044.3	c.639G>A	p.E213	LOW_COVERAGE	SYNONYMOUS_CODING	LOW		N/A
chrX	66765634	rs199554641		G	A	AR	SNP	NM_000044.3	c.646G>A	p.G216R	LOW_COVERAGE	NON_SYNONYMOUS_CODING	MODERATE		N/A
chrX	66766092	rs147994089		A	G	AR	SNP	NM_000044.3	c.1104A>G	p.P368	LOW_COVERAGE	SYNONYMOUS_CODING	LOW		N/A
chrX	66766127	rs200510049		C	G	AR	SNP	NM_000044.3	c.1139C>G	p.P380R	LOW_COVERAGE	NON_SYNONYMOUS_CODING	MODERATE		N/A
chrX	66766141	rs200067740		G	T	AR	SNP	NM_000044.3	c.1153G>T	p.A385S	LOW_COVERAGE	NON_SYNONYMOUS_CODING	MODERATE		N/A
chrX	66766162	rs201934623		C	T	AR	SNP	NM_000044.3	c.1174C>T	p.P392S	NO_COVERAGE	NON_SYNONYMOUS_CODING	MODERATE		N/A
chrX	66766174	rs202150225		G	C	AR	SNP	NM_000044.3	c.1186G>C	p.G396R	NO_COVERAGE	NON_SYNONYMOUS_CODING	MODERATE		N/A
chrX	66766182	rs201038724		C	T	AR	SNP	NM_000044.3	c.1194C>T	p.A398	NO_COVERAGE	SYNONYMOUS_CODING	LOW		N/A
chrX	70338631	rs376743527		C	T	MED12	SNP	NM_005120.2	c.27C>T	p.Y9	LOW_COVERAGE	SYNONYMOUS_CODING	LOW		N/A
chrX	70338686	rs371385969		G	A	MED12	SNP	NM_005120.2	c.82G>A	p.D28N	LOW_COVERAGE	NON_SYNONYMOUS_CODING	MODERATE		N/A
chrX	70339852	rs192515277		A	T	MED12	SNP	NM_005120.2			LOW_COVERAGE	INTRON	MODIFIER		N/A
chrX	70352408	rs369776103		G	A	MED12	SNP	NM_005120.2			LOW_COVERAGE	INTRON	MODIFIER		N/A
chrX	70352417	rs10521349		T	C	MED12	SNP	NM_005120.2			LOW_COVERAGE	INTRON	MODIFIER		N/A
chrX	70352421	rs372112475		G	A	MED12	SNP	NM_005120.2			LOW_COVERAGE	INTRON	MODIFIER		N/A
chrX	76849240	rs376679217		C	T	ATRX	SNP	NM_000489.3	c.6036G>A	p.E2012	LOW_COVERAGE	SYNONYMOUS_CODING	LOW		N/A
chrX	76849285	rs190170999		T	C	ATRX	SNP	NM_000489.3	c.5991A>G	p.P1997	LOW_COVERAGE	SYNONYMOUS_CODING	LOW		N/A
chrX	76874373	rs149960511		T	C	ATRX	SNP	NM_000489.3	c.5349A>G	p.P1783	LOW_COVERAGE	SYNONYMOUS_CODING	LOW		N/A
chrX	76874379	rs146534157		T	C	ATRX	SNP	NM_000489.3	c.5343A>G	p.I1781M	LOW_COVERAGE	NON_SYNONYMOUS_CODING	MODERATE		N/A
chrX	76891446	rs25641		A	G	ATRX	SNP	NM_000489.3	c.4659T>C	p.H1553	LOW_COVERAGE	SYNONYMOUS_CODING	LOW		non-pathogenic
chrX	76891470	rs148975763		G	T	ATRX	SNP	NM_000489.3	c.4635C>A	p.T1545	LOW_COVERAGE	SYNONYMOUS_CODING	LOW		non-pathogenic
chrX	76936949	rs374787023		AAC	A	ATRX	DEL	NM_138270.2			LOW_COVERAGE	INTRON	MODIFIER		N/A
chrX	76936949	rs45577534		AAC	A	ATRX	DEL	NM_138270.2			LOW_COVERAGE	INTRON	MODIFIER		N/A
chrX	76936977	rs374059493		T	C	ATRX	SNP	NM_138270.2			LOW_COVERAGE	INTRON	MODIFIER		N/A
chrX	76937427	rs1051681		A	G	ATRX	SNP	NM_000489.3	c.3321T>C	p.C1107	LOW_COVERAGE	SYNONYMOUS_CODING	LOW		N/A
chrX	76940105	rs372656407		A	C	ATRX	SNP	NM_138270.2			LOW_COVERAGE	INTRON	MODIFIER		N/A
chrX	76940400	rs200609866		C	G	ATRX	SNP	NM_138270.2			LOW_COVERAGE	INTRON	MODIFIER		N/A
chrX	76940420	rs375372323		A	G	ATRX	SNP	NM_138270.2			LOW_COVERAGE	INTRON	MODIFIER		N/A
chrX	76940434	rs122445111		C	T	ATRX	SNP	NM_000489.3	c.659G>A	p.C220Y	LOW_COVERAGE	NON_SYNONYMOUS_CODING	MODERATE		N/A
chrX	76940445	rs45572441		C	A	ATRX	SNP	NM_000489.3	c.648G>T	p.M216I	LOW_COVERAGE	NON_SYNONYMOUS_CODING	MODERATE		N/A
chrX	76940534	rs35268552		A	G	ATRX	SNP	NM_138270.2			LOW_COVERAGE	INTRON	MODIFIER		N/A
chrX	133511988	rs5978001		G	A	PHF6	SNP	NM_032458.2			LOW_COVERAGE	INTRON	MODIFIER		N/A
chrX	133512043	rs143039976		A	G	PHF6	SNP	NM_032458.2	c.147A>G	p.S49	LOW_COVERAGE	SYNONYMOUS_CODING	LOW		N/A
chrX	133549035	rs192977933		T	G	PHF6	SNP	NM_032458.2			NO_COVERAGE	INTRON	MODIFIER		N/A
chr1	11174872		COSM423435	C	G	MTOR	SNP	NM_004958.3	c.7162G>C	p.E2388Q	LOW_COVERAGE	NON_SYNONYMOUS_CODING	MODERATE	COSM423435	N/A
chr1	11199365		COSM893839	C	T	MTOR	SNP	NM_004958.3	c.5126G>A	p.R1709H	LOW_COVERAGE	NON_SYNONYMOUS_CODING	MODERATE	COSM893839	N/A
chr1	11199378		COSM1662882	A	G	MTOR	SNP	NM_004958.3	c.5113T>C	p.W1705R	LOW_COVERAGE	NON_SYNONYMOUS_CODING	MODERATE	COSM1662882	N/A
chr1	11319442		COSM1472424	C	T	MTOR	SNP	NM_004958.3	c.25G>A	p.A9T	NO_COVERAGE	NON_SYNONYMOUS_CODING	MODERATE	COSM1472424	N/A
chr1	11319443		COSM1160852	G	A	MTOR	SNP	NM_004958.3	c.24C>T	p.A8	NO_COVERAGE	SYNONYMOUS_CODING	LOW	COSM1160852	N/A
chr1	11319445		COSM12847	C	A	MTOR	SNP	NM_004958.3	c.22G>T	p.A8S	NO_COVERAGE	NON_SYNONYMOUS_CODING	MODERATE	COSM12847	N/A
chr1	11319454		COSM462638	C	G	MTOR	SNP	NM_004958.3	c.13G>C	p.G5R	NO_COVERAGE	NON_SYNONYMOUS_CODING	MODERATE	COSM462638	N/A
chr1	27023559		COSM1602134	AC	A	ARID1A	DEL	NM_139135.2		p.-222	NO_COVERAGE	FRAME_SHIFT	HIGH	COSM1602134	N/A
chr1	27023627		COSM51487	GCGGCTGCCGGCTCC	G	ARID1A	DEL	NM_139135.2		p.-245	NO_COVERAGE	FRAME_SHIFT	HIGH	COSM51487	N/A
chr1	27023646		COSM1236665	CGCCTCCCTCCT	C	ARID1A	DEL	NM_139135.2		p.-251	NO_COVERAGE	FRAME_SHIFT	HIGH	COSM1236665	N/A
chr1	27023675		COSM51233	TCGTCGTCTTC	T	ARID1A	DEL	NM_139135.2		p.-261	NO_COVERAGE	FRAME_SHIFT	HIGH	COSM51233	N/A
chr1	27099474		COSM907714	GAAAGGTGACTGATCTGATTGCTATTTGAACTTGTGCTCGT	G	ARID1A	DEL	NM_139135.2			LOW_COVERAGE	SPLICE_SITE_DONOR	HIGH	COSM907714	N/A
chr1	27099478		COSM426008	G	A	ARID1A	SNP	NM_139135.2	c.3715G>A	p.A1239T	LOW_COVERAGE	NON_SYNONYMOUS_CODING	MODERATE	COSM426008	N/A
chr1	27106244		COSM907747	TC	T	ARID1A	DEL	NM_006015.4		p.-1952	LOW_COVERAGE	FRAME_SHIFT	HIGH	COSM907747	N/A
chr1	65300335		COSM1126960	A	C	JAK1	SNP	NM_002227.2	c.3375T>G	p.Y1125*	LOW_COVERAGE	STOP_GAINED	HIGH	COSM1126960	N/A
chr1	65301171		COSM1343902	C	A	JAK1	SNP	NM_002227.2	c.3277G>T	p.G1093C	NO_COVERAGE	NON_SYNONYMOUS_CODING	MODERATE	COSM1343902	N/A
chr1	65301180		COSM426587	T	G	JAK1	SNP	NM_002227.2	c.3268A>C	p.K1090Q	NO_COVERAGE	NON_SYNONYMOUS_CODING	MODERATE	COSM426587	N/A
chr1	78430037		COSM1716758	G	A	FUBP1	SNP	NM_003902.3	c.842C>T	p.P281L	LOW_COVERAGE	NON_SYNONYMOUS_CODING	MODERATE	COSM1716758	N/A
chr1	78430037		COSM40117	G	A	FUBP1	SNP	NM_003902.3	c.842C>T	p.P281L	LOW_COVERAGE	NON_SYNONYMOUS_CODING	MODERATE	COSM40117	N/A
chr1	78430042		COSM536307	C	A	FUBP1	SNP	NM_003902.3			LOW_COVERAGE	SPLICE_SITE_ACCEPTOR	HIGH	COSM536307	N/A
chr1	78432617		COSM196748	C	A	FUBP1	SNP	NM_003902.3	c.366G>T	p.Q122H	LOW_COVERAGE	NON_SYNONYMOUS_CODING	MODERATE	COSM196748	N/A
chr1	78432628		COSM1316954	C	A	FUBP1	SNP	NM_003902.3	c.355G>T	p.G119*	LOW_COVERAGE	STOP_GAINED	HIGH	COSM1316954	N/A
chr1	78432628		COSM145436	C	A	FUBP1	SNP	NM_003902.3	c.355G>T	p.G119*	LOW_COVERAGE	STOP_GAINED	HIGH	COSM145436	N/A
chr1	115256591		COSM675199	G	T	NRAS	SNP	NM_002524.4	c.120C>A	p.Y40*	LOW_COVERAGE	STOP_GAINED	HIGH	COSM675199	N/A
chr1	120496258		COSM94851	T	C	NOTCH2	SNP	NM_024408.3	c.2273A>G	p.K758R	LOW_COVERAGE	NON_SYNONYMOUS_CODING	MODERATE	COSM94851	N/A
chr1	120496275		COSM1259326	G	A	NOTCH2	SNP	NM_024408.3	c.2256C>T	p.I752	LOW_COVERAGE	SYNONYMOUS_CODING	LOW	COSM1259326	N/A
chr1	120512133		COSM3399613	C	T	NOTCH2	SNP	NM_024408.3			LOW_COVERAGE	SPLICE_SITE_DONOR	HIGH	COSM3399613	N/A
chr1	120512149		COSM1197454	G	T	NOTCH2	SNP	NM_024408.3	c.1093C>A	p.P365T	LOW_COVERAGE	NON_SYNONYMOUS_CODING	MODERATE	COSM1197454	N/A
chr1	120512153		COSM527764	C	G	NOTCH2	SNP	NM_024408.3	c.1089G>C	p.M363I	LOW_COVERAGE	NON_SYNONYMOUS_CODING	MODERATE	COSM527764	N/A
chr1	120539668		COSM423616	T	A	NOTCH2	SNP	NM_024408.3	c.703A>T	p.T235S	LOW_COVERAGE	NON_SYNONYMOUS_CODING	MODERATE	COSM423616	N/A
chr1	120539668		COSM423617	T	A	NOTCH2	SNP	NM_024408.3	c.703A>T	p.T235S	LOW_COVERAGE	NON_SYNONYMOUS_CODING	MODERATE	COSM423617	N/A
chr1	120539700		COSM133962	G	A	NOTCH2	SNP	NM_024408.3	c.671C>T	p.P224L	LOW_COVERAGE	NON_SYNONYMOUS_CODING	MODERATE	COSM133962	N/A
chr1	120539711		COSM1667037	G	T	NOTCH2	SNP	NM_024408.3	c.660C>A	p.S220R	LOW_COVERAGE	NON_SYNONYMOUS_CODING	MODERATE	COSM1667037	N/A
chr1	120611960		COSM1600651	C	T	NOTCH2	SNP	NM_024408.3	c.61G>A	p.A21T	NO_COVERAGE	NON_SYNONYMOUS_CODING	MODERATE	COSM1600651	N/A
chr1	120611964		COSM132738	G	C	NOTCH2	SNP	NM_024408.3	c.57C>G	p.C19W	NO_COVERAGE	NON_SYNONYMOUS_CODING	MODERATE	COSM132738	N/A
chr1	120612002		COSM132830	CGG	C	NOTCH2	DEL	NM_024408.3		p.-6	NO_COVERAGE	FRAME_SHIFT	HIGH	COSM132830	N/A
chr1	120612002		COSM674994	C	G	NOTCH2	SNP	NM_024408.3	c.19G>C	p.A7P	NO_COVERAGE	NON_SYNONYMOUS_CODING	MODERATE	COSM674994	N/A
chr1	120612006		COSM1320072	G	A	NOTCH2	SNP	NM_024408.3	c.15C>T	p.R5	NO_COVERAGE	SYNONYMOUS_CODING	LOW	COSM1320072	N/A
chr1	120612013		COSM246074	G	A	NOTCH2	SNP	NM_024408.3	c.8C>T	p.A3V	NO_COVERAGE	NON_SYNONYMOUS_CODING	MODERATE	COSM246074	N/A
chr1	120612014		COSM1127444	C	A	NOTCH2	SNP	NM_024408.3	c.7G>T	p.A3S	NO_COVERAGE	NON_SYNONYMOUS_CODING	MODERATE	COSM1127444	N/A
chr1	193091455		COSM26067	TTTGGGGGTAAGTCCGGCATGGCTG	T	CDC73	DEL	NM_024529.4			LOW_COVERAGE	SPLICE_SITE_DONOR	HIGH	COSM26067	N/A
chr1	193091462		COSM26073	G	A	CDC73	SNP	NM_024529.4			LOW_COVERAGE	SPLICE_SITE_DONOR	HIGH	COSM26073	N/A
chr1	193099311		COSM377813	A	G	CDC73	SNP	NM_024529.4	c.245A>G	p.N82S	LOW_COVERAGE	NON_SYNONYMOUS_CODING	MODERATE	COSM377813	N/A
chr1	193099313		COSM1732633	AT	A	CDC73	DEL	NM_024529.4		p.-83	LOW_COVERAGE	FRAME_SHIFT	HIGH	COSM1732633	N/A
chr1	193099325		COSM677401	A	T	CDC73	SNP	NM_024529.4	c.259A>T	p.R87*	LOW_COVERAGE	STOP_GAINED	HIGH	COSM677401	N/A
chr1	193099331		COSM1320617	C	G	CDC73	SNP	NM_024529.4	c.265C>G	p.P89A	LOW_COVERAGE	NON_SYNONYMOUS_CODING	MODERATE	COSM1320617	N/A
chr1	193099332		COSM531426	C	G	CDC73	SNP	NM_024529.4	c.266C>G	p.P89R	LOW_COVERAGE	NON_SYNONYMOUS_CODING	MODERATE	COSM531426	N/A
chr1	193099332		COSM901379	C	T	CDC73	SNP	NM_024529.4	c.266C>T	p.P89L	LOW_COVERAGE	NON_SYNONYMOUS_CODING	MODERATE	COSM901379	N/A
chr1	193099338		COSM274461	G	A	CDC73	SNP	NM_024529.4	c.272G>A	p.R91Q	LOW_COVERAGE	NON_SYNONYMOUS_CODING	MODERATE	COSM274461	N/A
chr1	193099343		COSM1668308	G	T	CDC73	SNP	NM_024529.4	c.277G>T	p.D93Y	LOW_COVERAGE	NON_SYNONYMOUS_CODING	MODERATE	COSM1668308	N/A
chr1	193099350		COSM26127	T	C	CDC73	SNP	NM_024529.4	c.284T>C	p.L95P	LOW_COVERAGE	NON_SYNONYMOUS_CODING	MODERATE	COSM26127	N/A
chr1	193099351		COSM1337373	T	C	CDC73	SNP	NM_024529.4	c.285T>C	p.L95	LOW_COVERAGE	SYNONYMOUS_CODING	LOW	COSM1337373	N/A
chr1	193099371		COSM1200387	C	T	CDC73	SNP	NM_024529.4	c.305C>T	p.A102V	LOW_COVERAGE	NON_SYNONYMOUS_CODING	MODERATE	COSM1200387	N/A
chr1	241676972		COSM425752	G	A	FH	SNP	NM_000143.3	c.309C>T	p.A103	LOW_COVERAGE	SYNONYMOUS_CODING	LOW	COSM425752	N/A
chr1	241676974		COSM1340616	C	T	FH	SNP	NM_000143.3	c.307G>A	p.A103T	LOW_COVERAGE	NON_SYNONYMOUS_CODING	MODERATE	COSM1340616	N/A
chr1	241676992		COSM906411	C	T	FH	SNP	NM_000143.3	c.289G>A	p.G97S	LOW_COVERAGE	NON_SYNONYMOUS_CODING	MODERATE	COSM906411	N/A
chr2	25470989		COSM574561	C	T	DNMT3A	SNP	NM_153759.3	c.205G>A	p.V69M	LOW_COVERAGE	NON_SYNONYMOUS_CODING	MODERATE	COSM574561	N/A
chr2	25470989		COSM574562	C	T	DNMT3A	SNP	NM_153759.3	c.205G>A	p.V69M	LOW_COVERAGE	NON_SYNONYMOUS_CODING	MODERATE	COSM574562	N/A
chr2	25470990		COSM133728	AGTGG	A	DNMT3A	DEL	NM_153759.3		p.-67	LOW_COVERAGE	FRAME_SHIFT	HIGH	COSM133728	N/A
chr2	25471052		COSM87014	G	A	DNMT3A	SNP	NM_153759.3	c.142C>T	p.Q48*	LOW_COVERAGE	STOP_GAINED	HIGH	COSM87014	N/A
chr2	25536799		COSM1169639	G	A	DNMT3A	SNP	NM_175630.1	c.55C>T	p.R19W	NO_COVERAGE	NON_SYNONYMOUS_CODING	MODERATE	COSM1169639	N/A
chr2	25536822		COSM1716904	T	G	DNMT3A	SNP	NM_175630.1	c.32A>C	p.D11A	NO_COVERAGE	NON_SYNONYMOUS_CODING	MODERATE	COSM1716904	N/A
chr2	25536822		COSM1716905	T	G	DNMT3A	SNP	NM_175630.1	c.32A>C	p.D11A	NO_COVERAGE	NON_SYNONYMOUS_CODING	MODERATE	COSM1716905	N/A
chr2	25536839		COSM1407124	G	A	DNMT3A	SNP	NM_175630.1	c.15C>T	p.P5	NO_COVERAGE	SYNONYMOUS_CODING	LOW	COSM1407124	N/A
chr2	29451822		COSM1407667	AC	A	ALK	DEL	NM_004304.4		p.-914	LOW_COVERAGE	FRAME_SHIFT	HIGH	COSM1407667	N/A
chr2	29451842		COSM1407668	TG	T	ALK	DEL	NM_004304.4		p.-908	LOW_COVERAGE	FRAME_SHIFT	HIGH	COSM1407668	N/A
chr2	29451871		COSM184791	C	A	ALK	SNP	NM_004304.4	c.2694G>T	p.E898D	LOW_COVERAGE	NON_SYNONYMOUS_CODING	MODERATE	COSM184791	N/A
chr2	29451873		COSM236685	C	T	ALK	SNP	NM_004304.4	c.2692G>A	p.E898K	LOW_COVERAGE	NON_SYNONYMOUS_CODING	MODERATE	COSM236685	N/A
chr2	30143080		COSM1407686	G	A	ALK	SNP	NM_004304.4	c.446C>T	p.A149V	LOW_COVERAGE	NON_SYNONYMOUS_CODING	MODERATE	COSM1407686	N/A
chr2	30143132		COSM1531761	C	A	ALK	SNP	NM_004304.4	c.394G>T	p.V132L	LOW_COVERAGE	NON_SYNONYMOUS_CODING	MODERATE	COSM1531761	N/A
chr2	30143133		COSM574979	G	A	ALK	SNP	NM_004304.4	c.393C>T	p.S131	LOW_COVERAGE	SYNONYMOUS_CODING	LOW	COSM574979	N/A
chr2	39505612		COSM1020894	A	C	MAP4K3	SNP	NM_003618.3	c.1730T>G	p.F577C	LOW_COVERAGE	NON_SYNONYMOUS_CODING	MODERATE	COSM1020894	N/A
chr2	39505625		COSM1306792	G	A	MAP4K3	SNP	NM_003618.3	c.1717C>T	p.Q573*	LOW_COVERAGE	STOP_GAINED	HIGH	COSM1306792	N/A
chr2	39553322		COSM48539	C	A	MAP4K3	SNP	NM_003618.3	c.627G>T	p.E209D	LOW_COVERAGE	NON_SYNONYMOUS_CODING	MODERATE	COSM48539	N/A
chr2	39553323		COSM1408058	T	C	MAP4K3	SNP	NM_003618.3	c.626A>G	p.E209G	LOW_COVERAGE	NON_SYNONYMOUS_CODING	MODERATE	COSM1408058	N/A
chr2	39553333		COSM1408059	C	G	MAP4K3	SNP	NM_003618.3	c.616G>C	p.E206Q	LOW_COVERAGE	NON_SYNONYMOUS_CODING	MODERATE	COSM1408059	N/A
chr2	39553346		COSM282656	T	G	MAP4K3	SNP	NM_003618.3	c.603A>C	p.G201	LOW_COVERAGE	SYNONYMOUS_CODING	LOW	COSM282656	N/A
chr2	47710033		COSM1327061	C	T	MSH2	SNP	NM_000251.2	c.2750C>T	p.A917V	LOW_COVERAGE	NON_SYNONYMOUS_CODING	MODERATE	COSM1327061	N/A
chr2	47710069		COSM1021253	G	A	MSH2	SNP	NM_000251.2	c.2786G>A	p.R929Q	LOW_COVERAGE	NON_SYNONYMOUS_CODING	MODERATE	COSM1021253	N/A
chr2	48018263		COSM721730	G	T	MSH6	SNP	NM_000179.2			LOW_COVERAGE	SPLICE_SITE_DONOR	HIGH	COSM721730	N/A
chr2	48018312		COSN214766	T	A	MSH6	SNP	NM_000179.2			LOW_COVERAGE	INTRON	MODIFIER	COSN214766	N/A
chr2	48023098		COSM190060	G	A	MSH6	SNP	NM_000179.2	c.523G>A	p.A175T	LOW_COVERAGE	NON_SYNONYMOUS_CODING	MODERATE	COSM190060	N/A
chr2	48026843		COSM1185897	C	G	MSH6	SNP	NM_000179.2	c.1721C>G	p.S574*	LOW_COVERAGE	STOP_GAINED	HIGH	COSM1185897	N/A
chr2	48026845		COSM13396	G	T	MSH6	SNP	NM_000179.2	c.1723G>T	p.D575Y	LOW_COVERAGE	NON_SYNONYMOUS_CODING	MODERATE	COSM13396	N/A
chr2	48026846		COSM1408299	A	G	MSH6	SNP	NM_000179.2	c.1724A>G	p.D575G	LOW_COVERAGE	NON_SYNONYMOUS_CODING	MODERATE	COSM1408299	N/A
chr2	48026852		COSM1215570	G	A	MSH6	SNP	NM_000179.2	c.1730G>A	p.R577H	LOW_COVERAGE	NON_SYNONYMOUS_CODING	MODERATE	COSM1215570	N/A
chr2	48027540		COSM1318901	C	T	MSH6	SNP	NM_000179.2	c.2418C>T	p.S806	NO_COVERAGE	SYNONYMOUS_CODING	LOW	COSM1318901	N/A
chr2	48027546		COSM13343	TG	T	MSH6	DEL	NM_000179.2		p.-809	NO_COVERAGE	FRAME_SHIFT	HIGH	COSM13343	N/A
chr2	48027558		COSM1614884	A	G	MSH6	SNP	NM_000179.2	c.2436A>G	p.L812	NO_COVERAGE	SYNONYMOUS_CODING	LOW	COSM1614884	N/A
chr2	48032810		COSM575512	G	C	MSH6	SNP	NM_000179.2	c.3610G>C	p.A1204P	LOW_COVERAGE	NON_SYNONYMOUS_CODING	MODERATE	COSM575512	N/A
chr2	48032811		COSM215880	C	A	MSH6	SNP	NM_000179.2	c.3611C>A	p.A1204E	LOW_COVERAGE	NON_SYNONYMOUS_CODING	MODERATE	COSM215880	N/A
chr2	48036826		COSM190067	C	T	FBXO11	SNP	NM_001190274.1	c.2359G>A	p.A787T	LOW_COVERAGE	NON_SYNONYMOUS_CODING	MODERATE	COSM190067	N/A
chr2	48036837		COSM1161356	A	T	FBXO11	SNP	NM_001190274.1	c.2348T>A	p.I783N	LOW_COVERAGE	NON_SYNONYMOUS_CODING	MODERATE	COSM1161356	N/A
chr2	48063064		COSM1021326	T	C	FBXO11	SNP	NM_001190274.1	c.664A>G	p.N222D	LOW_COVERAGE	NON_SYNONYMOUS_CODING	MODERATE	COSM1021326	N/A
chr2	48063064		COSM1592207	T	C	FBXO11	SNP	NM_001190274.1	c.664A>G	p.N222D	LOW_COVERAGE	NON_SYNONYMOUS_CODING	MODERATE	COSM1592207	N/A
chr2	48063069		COSM1408335	T	C	FBXO11	SNP	NM_001190274.1	c.659A>G	p.Q220R	LOW_COVERAGE	NON_SYNONYMOUS_CODING	MODERATE	COSM1408335	N/A
chr2	48063069		COSM1408336	T	C	FBXO11	SNP	NM_001190274.1	c.659A>G	p.Q220R	LOW_COVERAGE	NON_SYNONYMOUS_CODING	MODERATE	COSM1408336	N/A
chr2	48063081		COSM1185898	C	T	FBXO11	SNP	NM_001190274.1	c.647G>A	p.G216E	LOW_COVERAGE	NON_SYNONYMOUS_CODING	MODERATE	COSM1185898	N/A
chr2	48063081		COSM1185899	C	T	FBXO11	SNP	NM_001190274.1	c.647G>A	p.G216E	LOW_COVERAGE	NON_SYNONYMOUS_CODING	MODERATE	COSM1185899	N/A
chr2	198257042		COSM3364474	A	C	SF3B1	SNP	NM_012433.2	c.3900T>G	p.L1300	NO_COVERAGE	SYNONYMOUS_CODING	LOW	COSM3364474	N/A
chr2	198257052		COSM1014490	C	T	SF3B1	SNP	NM_012433.2	c.3890G>A	p.R1297H	NO_COVERAGE	NON_SYNONYMOUS_CODING	MODERATE	COSM1014490	N/A
chr2	212248717		COSM400589	C	A	ERBB4	SNP	NM_005235.2	c.3550G>T	p.D1184Y	LOW_COVERAGE	NON_SYNONYMOUS_CODING	MODERATE	COSM400589	N/A
chr2	212248736		COSM1405159	AT	A	ERBB4	DEL	NM_005235.2		p.-1177	LOW_COVERAGE	FRAME_SHIFT	HIGH	COSM1405159	N/A
chr2	212248736		COSM1725066	A	AT	ERBB4	INS	NM_005235.2		p.-1177?	LOW_COVERAGE	FRAME_SHIFT	HIGH	COSM1725066	N/A
chr2	212248736		COSM1725067	A	AT	ERBB4	INS	NM_005235.2		p.-1177?	LOW_COVERAGE	FRAME_SHIFT	HIGH	COSM1725067	N/A
chr2	212248736		COSM399094	A	T	ERBB4	SNP	NM_005235.2	c.3531T>A	p.N1177K	LOW_COVERAGE	NON_SYNONYMOUS_CODING	MODERATE	COSM399094	N/A
chr2	212248746		COSM131775	C	T	ERBB4	SNP	NM_005235.2	c.3521G>A	p.R1174Q	LOW_COVERAGE	NON_SYNONYMOUS_CODING	MODERATE	COSM131775	N/A
chr2	212285166		COSM3391442	C	T	ERBB4	SNP	NM_005235.2	c.3135G>A	p.R1045	NO_COVERAGE	SYNONYMOUS_CODING	LOW	COSM3391442	N/A
chr2	212285166		COSM3391443	C	T	ERBB4	SNP	NM_005235.2	c.3135G>A	p.R1045	NO_COVERAGE	SYNONYMOUS_CODING	LOW	COSM3391443	N/A
chr2	212285173		COSM1015901	G	A	ERBB4	SNP	NM_005235.2	c.3128C>T	p.S1043L	NO_COVERAGE	NON_SYNONYMOUS_CODING	MODERATE	COSM1015901	N/A
chr2	212578348		COSM1405181	A	G	ERBB4	SNP	NM_005235.2	c.909T>C	p.S303	LOW_COVERAGE	SYNONYMOUS_CODING	LOW	COSM1405181	N/A
chr2	212578349		COSM1015992	G	A	ERBB4	SNP	NM_005235.2	c.908C>T	p.S303F	LOW_COVERAGE	NON_SYNONYMOUS_CODING	MODERATE	COSM1015992	N/A
chr2	212578349		COSM12833	G	T	ERBB4	SNP	NM_005235.2	c.908C>A	p.S303Y	LOW_COVERAGE	NON_SYNONYMOUS_CODING	MODERATE	COSM12833	N/A
chr2	212578353		COSM1614289	T	C	ERBB4	SNP	NM_005235.2	c.904A>G	p.S302G	LOW_COVERAGE	NON_SYNONYMOUS_CODING	MODERATE	COSM1614289	N/A
chr2	212578372		COSM160825	A	C	ERBB4	SNP	NM_005235.2	c.885T>G	p.H295Q	LOW_COVERAGE	NON_SYNONYMOUS_CODING	MODERATE	COSM160825	N/A
chr2	212587116		COSM3695243	A	G	ERBB4	SNP	NM_005235.2			LOW_COVERAGE	SPLICE_SITE_DONOR	HIGH	COSM3695243	N/A
chr2	212587116		COSM3695244	A	G	ERBB4	SNP	NM_005235.2			LOW_COVERAGE	SPLICE_SITE_DONOR	HIGH	COSM3695244	N/A
chr2	212587118		COSM99061	G	A	ERBB4	SNP	NM_005235.2	c.883C>T	p.H295Y	LOW_COVERAGE	NON_SYNONYMOUS_CODING	MODERATE	COSM99061	N/A
chr2	212587123		COSM1645827	C	A	ERBB4	SNP	NM_005235.2	c.878G>T	p.C293F	LOW_COVERAGE	NON_SYNONYMOUS_CODING	MODERATE	COSM1645827	N/A
chr2	212587123		COSM476868	C	A	ERBB4	SNP	NM_005235.2	c.878G>T	p.C293F	LOW_COVERAGE	NON_SYNONYMOUS_CODING	MODERATE	COSM476868	N/A
chr2	212587142		COSM1669723	C	T	ERBB4	SNP	NM_005235.2	c.859G>A	p.A287T	LOW_COVERAGE	NON_SYNONYMOUS_CODING	MODERATE	COSM1669723	N/A
chr2	212587142		COSM1669724	C	T	ERBB4	SNP	NM_005235.2	c.859G>A	p.A287T	LOW_COVERAGE	NON_SYNONYMOUS_CODING	MODERATE	COSM1669724	N/A
chr2	212587147		COSM48367	T	C	ERBB4	SNP	NM_005235.2	c.854A>G	p.Y285C	LOW_COVERAGE	NON_SYNONYMOUS_CODING	MODERATE	COSM48367	N/A
chr2	212587172		COSM1015994	G	T	ERBB4	SNP	NM_005235.2	c.829C>A	p.H277N	LOW_COVERAGE	NON_SYNONYMOUS_CODING	MODERATE	COSM1015994	N/A
chr2	212587197		COSM1251447	G	T	ERBB4	SNP	NM_005235.2	c.804C>A	p.Y268*	LOW_COVERAGE	STOP_GAINED	HIGH	COSM1251447	N/A
chr2	212587198		COSM209862	T	C	ERBB4	SNP	NM_005235.2	c.803A>G	p.Y268C	LOW_COVERAGE	NON_SYNONYMOUS_CODING	MODERATE	COSM209862	N/A
chr2	212587208		COSM1614290	T	C	ERBB4	SNP	NM_005235.2	c.793A>G	p.T265A	LOW_COVERAGE	NON_SYNONYMOUS_CODING	MODERATE	COSM1614290	N/A
chr2	212587208		COSM3709393	T	C	ERBB4	SNP	NM_005235.2	c.793A>G	p.T265A	LOW_COVERAGE	NON_SYNONYMOUS_CODING	MODERATE	COSM3709393	N/A
chr2	212587214		COSM3702124	G	T	ERBB4	SNP	NM_005235.2	c.787C>A	p.P263T	LOW_COVERAGE	NON_SYNONYMOUS_CODING	MODERATE	COSM3702124	N/A
chr2	212587214		COSM3702125	G	T	ERBB4	SNP	NM_005235.2	c.787C>A	p.P263T	LOW_COVERAGE	NON_SYNONYMOUS_CODING	MODERATE	COSM3702125	N/A
chr2	212587245		COSM1015995	G	T	ERBB4	SNP	NM_005235.2	c.756C>A	p.F252L	LOW_COVERAGE	NON_SYNONYMOUS_CODING	MODERATE	COSM1015995	N/A
chr2	212587251		COSM1015996	C	A	ERBB4	SNP	NM_005235.2	c.750G>T	p.M250I	LOW_COVERAGE	NON_SYNONYMOUS_CODING	MODERATE	COSM1015996	N/A
chr2	213403185		COSM1405194	C	T	ERBB4	SNP	NM_005235.2	c.70G>A	p.D24N	LOW_COVERAGE	NON_SYNONYMOUS_CODING	MODERATE	COSM1405194	N/A
chr2	213403195		COSM209879	G	A	ERBB4	SNP	NM_005235.2	c.60C>T	p.V20	LOW_COVERAGE	SYNONYMOUS_CODING	LOW	COSM209879	N/A
chr2	213403197		COSM1205588	C	T	ERBB4	SNP	NM_005235.2	c.58G>A	p.V20I	LOW_COVERAGE	NON_SYNONYMOUS_CODING	MODERATE	COSM1205588	N/A
chr2	213403199		COSM1405195	G	A	ERBB4	SNP	NM_005235.2	c.56C>T	p.T19I	LOW_COVERAGE	NON_SYNONYMOUS_CODING	MODERATE	COSM1405195	N/A
chr2	213403205		COSM99062	G	C	ERBB4	SNP	NM_005235.2	c.50C>G	p.A17G	LOW_COVERAGE	NON_SYNONYMOUS_CODING	MODERATE	COSM99062	N/A
chr2	213403208		COSM1251443	G	A	ERBB4	SNP	NM_005235.2	c.47C>T	p.A16V	LOW_COVERAGE	NON_SYNONYMOUS_CODING	MODERATE	COSM1251443	N/A
chr2	213403231		COSM1614296	C	T	ERBB4	SNP	NM_005235.2	c.24G>A	p.W8*	LOW_COVERAGE	STOP_GAINED	HIGH	COSM1614296	N/A
chr2	213403231		COSM3709396	C	T	ERBB4	SNP	NM_005235.2	c.24G>A	p.W8*	LOW_COVERAGE	STOP_GAINED	HIGH	COSM3709396	N/A
chr2	213403233		COSM96314	A	G	ERBB4	SNP	NM_005235.2	c.22T>C	p.W8R	LOW_COVERAGE	NON_SYNONYMOUS_CODING	MODERATE	COSM96314	N/A
chr2	213403253		COSM1405196	AT	A	ERBB4	DEL	NM_005235.2		p.-1	LOW_COVERAGE	FRAME_SHIFT	HIGH	COSM1405196	N/A
chr3	10116324		COSM1035785	G	A	FANCD2	SNP	NM_033084.3	c.2826G>A	p.T942	LOW_COVERAGE	SYNONYMOUS_CODING	LOW	COSM1035785	N/A
chr3	10116324		COSM1593186	G	A	FANCD2	SNP	NM_033084.3	c.2826G>A	p.T942	LOW_COVERAGE	SYNONYMOUS_CODING	LOW	COSM1593186	N/A
chr3	10140567		COSM374451	G	A	FANCD2	SNP	NM_033084.3	c.4349G>A	p.W1450*	NO_COVERAGE	STOP_GAINED	HIGH	COSM374451	N/A
chr3	10183430		COSM18338	A	AG	VHL	INS	NM_198156.2			NO_COVERAGE	UTR_5_PRIME	MODIFIER	COSM18338	N/A
chr3	10183445		COSM18395	G	A	VHL	SNP	NM_198156.2			NO_COVERAGE	UTR_5_PRIME	MODIFIER	COSM18395	N/A
chr3	10183450		COSM18006	G	A	VHL	SNP	NM_198156.2			NO_COVERAGE	UTR_5_PRIME	MODIFIER	COSM18006	N/A
chr3	10183451		COSM18337	G	GG	VHL	INS	NM_198156.2			NO_COVERAGE	UTR_5_PRIME	MODIFIER	COSM18337	N/A
chr3	10183460		COSM18336	A	AC	VHL	INS	NM_198156.2			NO_COVERAGE	UTR_5_PRIME	MODIFIER	COSM18336	N/A
chr3	10183472		COSM18393	C	T	VHL	SNP	NM_198156.2			NO_COVERAGE	UTR_5_PRIME	MODIFIER	COSM18393	N/A
chr3	10183494		COSM18334	C	T	VHL	SNP	NM_198156.2			NO_COVERAGE	START_GAINED	LOW	COSM18334	N/A
chr3	10183495		COSM18392	G	A	VHL	SNP	NM_198156.2			NO_COVERAGE	UTR_5_PRIME	MODIFIER	COSM18392	N/A
chr3	10183503		COSM18003	C	T	VHL	SNP	NM_198156.2			NO_COVERAGE	START_GAINED	LOW	COSM18003	N/A
chr3	10183504		COSM1684703	G	A	VHL	SNP	NM_198156.2			NO_COVERAGE	UTR_5_PRIME	MODIFIER	COSM1684703	N/A
chr3	10183510		COSM18002	G	A	VHL	SNP	NM_198156.2			NO_COVERAGE	UTR_5_PRIME	MODIFIER	COSM18002	N/A
chr3	10183518		COSM18394	G	A	VHL	SNP	NM_198156.2			NO_COVERAGE	UTR_5_PRIME	MODIFIER	COSM18394	N/A
chr3	10183521		COSM18007	T	C	VHL	SNP	NM_198156.2			NO_COVERAGE	UTR_5_PRIME	MODIFIER	COSM18007	N/A
chr3	10183522		COSM18001	C	T	VHL	SNP	NM_198156.2			NO_COVERAGE	START_GAINED	LOW	COSM18001	N/A
chr3	10183530		COSM17729	GAATGCCCCGGAGGGCGGAGAA	G	VHL	DEL	NM_198156.2		p.MPRRAEN1-	NO_COVERAGE	START_LOST	HIGH	COSM17729	N/A
chr3	10183531		COSM17804	AATGCCCCGGAGGGCGGA	A	VHL	DEL	NM_198156.2		p.-1	NO_COVERAGE	FRAME_SHIFT	HIGH	COSM17804	N/A
chr3	10183534		COSM14367	G	A	VHL	SNP	NM_198156.2	c.3G>A	p.M1I	NO_COVERAGE	START_LOST	HIGH	COSM14367	N/A
chr3	10183542		COSM17937	GG	G	VHL	DEL	NM_198156.2		p.-4	NO_COVERAGE	FRAME_SHIFT	HIGH	COSM17937	N/A
chr3	10183543		COSM18013	GGCG	G	VHL	DEL	NM_198156.2		p.A5-	NO_COVERAGE	CODON_DELETION	MODERATE	COSM18013	N/A
chr3	37048492		COSM1422574	T	C	MLH1	SNP	NM_001167617.1	c.97T>C	p.S33P	LOW_COVERAGE	NON_SYNONYMOUS_CODING	MODERATE	COSM1422574	N/A
chr3	47142947		COSM419985	C	T	SETD2	SNP	NM_014159.6			NO_COVERAGE	SPLICE_SITE_DONOR	HIGH	COSM419985	N/A
chr3	47142947		COSM419986	C	T	SETD2	SNP	NM_014159.6			NO_COVERAGE	SPLICE_SITE_DONOR	HIGH	COSM419986	N/A
chr3	47142959		COSM446612	G	C	SETD2	SNP	NM_014159.6	c.5004C>G	p.F1668L	NO_COVERAGE	NON_SYNONYMOUS_CODING	MODERATE	COSM446612	N/A
chr3	47142959		COSM446613	G	C	SETD2	SNP	NM_014159.6	c.5004C>G	p.F1668L	NO_COVERAGE	NON_SYNONYMOUS_CODING	MODERATE	COSM446613	N/A
chr3	47142964		COSM583992	G	A	SETD2	SNP	NM_014159.6	c.4999C>T	p.Q1667*	NO_COVERAGE	STOP_GAINED	HIGH	COSM583992	N/A
chr3	47142964		COSM583993	G	A	SETD2	SNP	NM_014159.6	c.4999C>T	p.Q1667*	NO_COVERAGE	STOP_GAINED	HIGH	COSM583993	N/A
chr3	47142965		COSM3365351	A	C	SETD2	SNP	NM_014159.6	c.4998T>G	p.Y1666*	NO_COVERAGE	STOP_GAINED	HIGH	COSM3365351	N/A
chr3	47142965		COSM3365352	A	C	SETD2	SNP	NM_014159.6	c.4998T>G	p.Y1666*	NO_COVERAGE	STOP_GAINED	HIGH	COSM3365352	N/A
chr3	47142966		COSM1581654	T	C	SETD2	SNP	NM_014159.6	c.4997A>G	p.Y1666C	NO_COVERAGE	NON_SYNONYMOUS_CODING	MODERATE	COSM1581654	N/A
chr3	47142966		COSM1581655	T	C	SETD2	SNP	NM_014159.6	c.4997A>G	p.Y1666C	NO_COVERAGE	NON_SYNONYMOUS_CODING	MODERATE	COSM1581655	N/A
chr3	47142967		COSM480151	A	G	SETD2	SNP	NM_014159.6	c.4996T>C	p.Y1666H	NO_COVERAGE	NON_SYNONYMOUS_CODING	MODERATE	COSM480151	N/A
chr3	47142967		COSM480152	A	G	SETD2	SNP	NM_014159.6	c.4996T>C	p.Y1666H	NO_COVERAGE	NON_SYNONYMOUS_CODING	MODERATE	COSM480152	N/A
chr3	47142969		COSM1660292	T	A	SETD2	SNP	NM_014159.6	c.4994A>T	p.D1665V	NO_COVERAGE	NON_SYNONYMOUS_CODING	MODERATE	COSM1660292	N/A
chr3	47142969		COSM1660293	T	A	SETD2	SNP	NM_014159.6	c.4994A>T	p.D1665V	NO_COVERAGE	NON_SYNONYMOUS_CODING	MODERATE	COSM1660293	N/A
chr3	47142987		COSM1423533	C	T	SETD2	SNP	NM_014159.6	c.4976G>A	p.G1659D	NO_COVERAGE	NON_SYNONYMOUS_CODING	MODERATE	COSM1423533	N/A
chr3	47142987		COSM1423534	C	T	SETD2	SNP	NM_014159.6	c.4976G>A	p.G1659D	NO_COVERAGE	NON_SYNONYMOUS_CODING	MODERATE	COSM1423534	N/A
chr3	47142987		COSM76387	C	A	SETD2	SNP	NM_014159.6	c.4976G>T	p.G1659V	NO_COVERAGE	NON_SYNONYMOUS_CODING	MODERATE	COSM76387	N/A
chr3	47142987		COSM76388	C	A	SETD2	SNP	NM_014159.6	c.4976G>T	p.G1659V	NO_COVERAGE	NON_SYNONYMOUS_CODING	MODERATE	COSM76388	N/A
chr3	47142990		COSM730712	G	A	SETD2	SNP	NM_014159.6	c.4973C>T	p.S1658L	NO_COVERAGE	NON_SYNONYMOUS_CODING	MODERATE	COSM730712	N/A
chr3	47142990		COSM730713	G	A	SETD2	SNP	NM_014159.6	c.4973C>T	p.S1658L	NO_COVERAGE	NON_SYNONYMOUS_CODING	MODERATE	COSM730713	N/A
chr3	47142994		COSM1045456	G	A	SETD2	SNP	NM_014159.6	c.4969C>T	p.P1657S	NO_COVERAGE	NON_SYNONYMOUS_CODING	MODERATE	COSM1045456	N/A
chr3	47142994		COSM1045457	G	A	SETD2	SNP	NM_014159.6	c.4969C>T	p.P1657S	NO_COVERAGE	NON_SYNONYMOUS_CODING	MODERATE	COSM1045457	N/A
chr3	47142997		COSM1162050	C	CCTTC	SETD2	INS	NM_014159.6		p.-1655E?	NO_COVERAGE	FRAME_SHIFT	HIGH	COSM1162050	N/A
chr3	47142997		COSM1162051	C	CCTTC	SETD2	INS	NM_014159.6		p.-1655E?	NO_COVERAGE	FRAME_SHIFT	HIGH	COSM1162051	N/A
chr3	47143008		COSM1636928	G	T	SETD2	SNP	NM_014159.6	c.4955C>A	p.T1652N	NO_COVERAGE	NON_SYNONYMOUS_CODING	MODERATE	COSM1636928	N/A
chr3	47143008		COSM1636929	G	T	SETD2	SNP	NM_014159.6	c.4955C>A	p.T1652N	NO_COVERAGE	NON_SYNONYMOUS_CODING	MODERATE	COSM1636929	N/A
chr3	47143014		COSM480153	A	G	SETD2	SNP	NM_014159.6	c.4949T>C	p.F1650S	NO_COVERAGE	NON_SYNONYMOUS_CODING	MODERATE	COSM480153	N/A
chr3	47143014		COSM480154	A	G	SETD2	SNP	NM_014159.6	c.4949T>C	p.F1650S	NO_COVERAGE	NON_SYNONYMOUS_CODING	MODERATE	COSM480154	N/A
chr3	47143015		COSM189823	A	C	SETD2	SNP	NM_014159.6	c.4948T>G	p.F1650V	NO_COVERAGE	NON_SYNONYMOUS_CODING	MODERATE	COSM189823	N/A
chr3	47143015		COSM189824	A	C	SETD2	SNP	NM_014159.6	c.4948T>G	p.F1650V	NO_COVERAGE	NON_SYNONYMOUS_CODING	MODERATE	COSM189824	N/A
chr3	47143031		COSM1423535	T	C	SETD2	SNP	NM_014159.6	c.4932A>G	p.G1644	NO_COVERAGE	SYNONYMOUS_CODING	LOW	COSM1423535	N/A
chr3	47143031		COSM1423536	T	C	SETD2	SNP	NM_014159.6	c.4932A>G	p.G1644	NO_COVERAGE	SYNONYMOUS_CODING	LOW	COSM1423536	N/A
chr3	47143032		COSM1423537	C	T	SETD2	SNP	NM_014159.6	c.4931G>A	p.G1644E	NO_COVERAGE	NON_SYNONYMOUS_CODING	MODERATE	COSM1423537	N/A
chr3	47143032		COSM1423538	C	T	SETD2	SNP	NM_014159.6	c.4931G>A	p.G1644E	NO_COVERAGE	NON_SYNONYMOUS_CODING	MODERATE	COSM1423538	N/A
chr3	47143033		COSM1423539	C	A	SETD2	SNP	NM_014159.6	c.4930G>T	p.G1644*	NO_COVERAGE	STOP_GAINED	HIGH	COSM1423539	N/A
chr3	47143033		COSM30419	C	A	SETD2	SNP	NM_014159.6	c.4930G>T	p.G1644*	NO_COVERAGE	STOP_GAINED	HIGH	COSM30419	N/A
chr3	47143034		COSM1495572	G	A	SETD2	SNP	NM_014159.6	c.4929C>T	p.N1643	NO_COVERAGE	SYNONYMOUS_CODING	LOW	COSM1495572	N/A
chr3	47143034		COSM1495573	G	A	SETD2	SNP	NM_014159.6	c.4929C>T	p.N1643	NO_COVERAGE	SYNONYMOUS_CODING	LOW	COSM1495573	N/A
chr3	47144907		COSM1423549	C	A	SETD2	SNP	NM_014159.6	c.4846G>T	p.D1616Y	LOW_COVERAGE	NON_SYNONYMOUS_CODING	MODERATE	COSM1423549	N/A
chr3	47144907		COSM1423550	C	A	SETD2	SNP	NM_014159.6	c.4846G>T	p.D1616Y	LOW_COVERAGE	NON_SYNONYMOUS_CODING	MODERATE	COSM1423550	N/A
chr3	47144907		COSM308467	C	T	SETD2	SNP	NM_014159.6	c.4846G>A	p.D1616N	LOW_COVERAGE	NON_SYNONYMOUS_CODING	MODERATE	COSM308467	N/A
chr3	47144907		COSM43397	C	T	SETD2	SNP	NM_014159.6	c.4846G>A	p.D1616N	LOW_COVERAGE	NON_SYNONYMOUS_CODING	MODERATE	COSM43397	N/A
chr3	47144909		COSM3365353	A	G	SETD2	SNP	NM_014159.6	c.4844T>C	p.I1615T	LOW_COVERAGE	NON_SYNONYMOUS_CODING	MODERATE	COSM3365353	N/A
chr3	47144909		COSM3365354	A	G	SETD2	SNP	NM_014159.6	c.4844T>C	p.I1615T	LOW_COVERAGE	NON_SYNONYMOUS_CODING	MODERATE	COSM3365354	N/A
chr3	47158212		COSM1045468	C	T	SETD2	SNP	NM_014159.6	c.4487G>A	p.R1496Q	LOW_COVERAGE	NON_SYNONYMOUS_CODING	MODERATE	COSM1045468	N/A
chr3	47158212		COSM1045469	C	T	SETD2	SNP	NM_014159.6	c.4487G>A	p.R1496Q	LOW_COVERAGE	NON_SYNONYMOUS_CODING	MODERATE	COSM1045469	N/A
chr3	47158213		COSM419981	G	A	SETD2	SNP	NM_014159.6	c.4486C>T	p.R1496*	LOW_COVERAGE	STOP_GAINED	HIGH	COSM419981	N/A
chr3	47158213		COSM419982	G	A	SETD2	SNP	NM_014159.6	c.4486C>T	p.R1496*	LOW_COVERAGE	STOP_GAINED	HIGH	COSM419982	N/A
chr3	47158223		COSM1423559	T	C	SETD2	SNP	NM_014159.6	c.4476A>G	p.R1492	LOW_COVERAGE	SYNONYMOUS_CODING	LOW	COSM1423559	N/A
chr3	47158223		COSM1423560	T	C	SETD2	SNP	NM_014159.6	c.4476A>G	p.R1492	LOW_COVERAGE	SYNONYMOUS_CODING	LOW	COSM1423560	N/A
chr3	47158225		COSM30369	G	A	SETD2	SNP	NM_014159.6	c.4474C>T	p.R1492*	LOW_COVERAGE	STOP_GAINED	HIGH	COSM30369	N/A
chr3	47158225		COSM583983	G	A	SETD2	SNP	NM_014159.6	c.4474C>T	p.R1492*	LOW_COVERAGE	STOP_GAINED	HIGH	COSM583983	N/A
chr3	47162636		COSM164280	G	A	SETD2	SNP	NM_014159.6	c.3490C>T	p.Q1164*	LOW_COVERAGE	STOP_GAINED	HIGH	COSM164280	N/A
chr3	47162636		COSM164281	G	A	SETD2	SNP	NM_014159.6	c.3490C>T	p.Q1164*	LOW_COVERAGE	STOP_GAINED	HIGH	COSM164281	N/A
chr3	47165360		COSM480188	G	A	SETD2	SNP	NM_014159.6	c.766C>T	p.Q256*	LOW_COVERAGE	STOP_GAINED	HIGH	COSM480188	N/A
chr3	47165361		COSM480189	C	G	SETD2	SNP	NM_014159.6	c.765G>C	p.K255N	LOW_COVERAGE	NON_SYNONYMOUS_CODING	MODERATE	COSM480189	N/A
chr3	52440268		COSM1651693	CCTGCTGCAGAGCCTCTAGTACTGTCTGACGGTTCACCTTCAGCACATGCAGCCTGGCCTCATACTTGATCCTGCGGTCGGGCACCACTGCCATCAGGTTGAAGCGGATGTCGTGGTAGGGCTCC	C	BAP1	DEL	NM_004656.2		p.-0	LOW_COVERAGE	EXON_DELETED	HIGH	COSM1651693	N/A
chr3	52440363		COSM1660727	A	T	BAP1	SNP	NM_004656.2	c.689T>A	p.L230Q	LOW_COVERAGE	NON_SYNONYMOUS_CODING	MODERATE	COSM1660727	N/A
chr3	52440372		COSM1186313	C	G	BAP1	SNP	NM_004656.2	c.680G>C	p.R227P	LOW_COVERAGE	NON_SYNONYMOUS_CODING	MODERATE	COSM1186313	N/A
chr3	52440372		COSM238566	C	T	BAP1	SNP	NM_004656.2	c.680G>A	p.R227H	LOW_COVERAGE	NON_SYNONYMOUS_CODING	MODERATE	COSM238566	N/A
chr3	52440373		COSM77329	G	A	BAP1	SNP	NM_004656.2	c.679C>T	p.R227C	LOW_COVERAGE	NON_SYNONYMOUS_CODING	MODERATE	COSM77329	N/A
chr3	52440379		COSM159326	C	T	BAP1	SNP	NM_004656.2	c.673G>A	p.D225N	LOW_COVERAGE	NON_SYNONYMOUS_CODING	MODERATE	COSM159326	N/A
chr3	52440379		COSM420364	C	G	BAP1	SNP	NM_004656.2	c.673G>C	p.D225H	LOW_COVERAGE	NON_SYNONYMOUS_CODING	MODERATE	COSM420364	N/A
chr3	52440389		COSM1235380	CT	C	BAP1	DEL	NM_004656.2		p.-221	LOW_COVERAGE	FRAME_SHIFT	HIGH	COSM1235380	N/A
chr3	52440390		COSM1167561	TC	T	BAP1	DEL	NM_004656.2		p.-221	LOW_COVERAGE	FRAME_SHIFT	HIGH	COSM1167561	N/A
chr3	52668737		COSM446844	C	G	PBRM1	SNP	NM_018313.4	c.1182G>C	p.R394S	LOW_COVERAGE	NON_SYNONYMOUS_CODING	MODERATE	COSM446844	N/A
chr3	52668737		COSM446845	C	G	PBRM1	SNP	NM_018313.4	c.1182G>C	p.R394S	LOW_COVERAGE	NON_SYNONYMOUS_CODING	MODERATE	COSM446845	N/A
chr3	52668737		COSM446846	C	G	PBRM1	SNP	NM_018313.4	c.1182G>C	p.R394S	LOW_COVERAGE	NON_SYNONYMOUS_CODING	MODERATE	COSM446846	N/A
chr3	52668749		COSM1732153	A	C	PBRM1	SNP	NM_018313.4	c.1170T>G	p.Y390*	LOW_COVERAGE	STOP_GAINED	HIGH	COSM1732153	N/A
chr3	52668749		COSM1732154	A	C	PBRM1	SNP	NM_018313.4	c.1170T>G	p.Y390*	LOW_COVERAGE	STOP_GAINED	HIGH	COSM1732154	N/A
chr3	52668749		COSM1732155	A	C	PBRM1	SNP	NM_018313.4	c.1170T>G	p.Y390*	LOW_COVERAGE	STOP_GAINED	HIGH	COSM1732155	N/A
chr3	52668751		COSM1162014	A	AA	PBRM1	INS	NM_018313.4		p.-389?	LOW_COVERAGE	FRAME_SHIFT	HIGH	COSM1162014	N/A
chr3	52668751		COSM1162015	A	AA	PBRM1	INS	NM_018313.4		p.-389?	LOW_COVERAGE	FRAME_SHIFT	HIGH	COSM1162015	N/A
chr3	52668751		COSM1162016	A	AA	PBRM1	INS	NM_018313.4		p.-389?	LOW_COVERAGE	FRAME_SHIFT	HIGH	COSM1162016	N/A
chr3	52668757		COSM422769	G	A	PBRM1	SNP	NM_018313.4	c.1162C>T	p.Q388*	LOW_COVERAGE	STOP_GAINED	HIGH	COSM422769	N/A
chr3	52668757		COSM422770	G	A	PBRM1	SNP	NM_018313.4	c.1162C>T	p.Q388*	LOW_COVERAGE	STOP_GAINED	HIGH	COSM422770	N/A
chr3	52668757		COSM52787	G	A	PBRM1	SNP	NM_018313.4	c.1162C>T	p.Q388*	LOW_COVERAGE	STOP_GAINED	HIGH	COSM52787	N/A
chr3	105456025		COSM1632685	T	G	CBLB	SNP	NM_170662.3	c.1061A>C	p.K354T	LOW_COVERAGE	NON_SYNONYMOUS_CODING	MODERATE	COSM1632685	N/A
chr3	105456081		COSM479187	C	T	CBLB	SNP	NM_170662.3	c.1005G>A	p.R335	LOW_COVERAGE	SYNONYMOUS_CODING	LOW	COSM479187	N/A
chr3	128200752		COSM1737963	A	ATTTGGACAACAGGTGCCTGACAAT	GATA2	INS	NM_032638.4		p.N351NCQAPVVQN	NO_COVERAGE	CODON_INSERTION	MODERATE	COSM1737963	N/A
chr3	128200766		COSM41612	TGCCGGCTCTTCTGGCGGC	T	GATA2	DEL	NM_032638.4		p.AARRAG341-	NO_COVERAGE	CODON_DELETION	MODERATE	COSM41612	N/A
chr3	128200788		COSM1536506	C	A	GATA2	SNP	NM_032638.4			NO_COVERAGE	SPLICE_SITE_ACCEPTOR	HIGH	COSM1536506	N/A
chr3	128205726		COSM239953	T	C	GATA2	SNP	NM_032638.4	c.149A>G	p.N50S	LOW_COVERAGE	NON_SYNONYMOUS_CODING	MODERATE	COSM239953	N/A
chr3	178921441		COSM304027	C	T	PIK3CA	SNP	NM_006218.2	c.923C>T	p.S308F	LOW_COVERAGE	NON_SYNONYMOUS_CODING	MODERATE	COSM304027	N/A
chr3	178921441		COSM304028	C	T	PIK3CA	SNP	NM_006218.2	c.923C>T	p.S308F	LOW_COVERAGE	NON_SYNONYMOUS_CODING	MODERATE	COSM304028	N/A
chr3	178921443		COSM166341	AG	A	PIK3CA	DEL	NM_006218.2		p.-309	LOW_COVERAGE	FRAME_SHIFT	HIGH	COSM166341	N/A
chr3	178921446		COSM22539	C	T	PIK3CA	SNP	NM_006218.2	c.928C>T	p.R310C	LOW_COVERAGE	NON_SYNONYMOUS_CODING	MODERATE	COSM22539	N/A
chr3	178921447		COSM1420779	G	T	PIK3CA	SNP	NM_006218.2	c.929G>T	p.R310L	LOW_COVERAGE	NON_SYNONYMOUS_CODING	MODERATE	COSM1420779	N/A
chr3	178921447		COSM1420780	G	T	PIK3CA	SNP	NM_006218.2	c.929G>T	p.R310L	LOW_COVERAGE	NON_SYNONYMOUS_CODING	MODERATE	COSM1420780	N/A
chr3	178921449		COSM87194	A	G	PIK3CA	SNP	NM_006218.2	c.931A>G	p.I311V	LOW_COVERAGE	NON_SYNONYMOUS_CODING	MODERATE	COSM87194	N/A
chr3	178921450		COSM1420781	T	C	PIK3CA	SNP	NM_006218.2	c.932T>C	p.I311T	LOW_COVERAGE	NON_SYNONYMOUS_CODING	MODERATE	COSM1420781	N/A
chr3	178921450		COSM1420782	T	C	PIK3CA	SNP	NM_006218.2	c.932T>C	p.I311T	LOW_COVERAGE	NON_SYNONYMOUS_CODING	MODERATE	COSM1420782	N/A
chr3	178921477		COSM729824	G	T	PIK3CA	SNP	NM_006218.2	c.959G>T	p.G320V	LOW_COVERAGE	NON_SYNONYMOUS_CODING	MODERATE	COSM729824	N/A
chr3	178921477		COSM729825	G	T	PIK3CA	SNP	NM_006218.2	c.959G>T	p.G320V	LOW_COVERAGE	NON_SYNONYMOUS_CODING	MODERATE	COSM729825	N/A
chr3	178921489		COSM21462	C	T	PIK3CA	SNP	NM_006218.2	c.971C>T	p.T324I	LOW_COVERAGE	NON_SYNONYMOUS_CODING	MODERATE	COSM21462	N/A
chr3	178921490		COSM1420783	A	T	PIK3CA	SNP	NM_006218.2	c.972A>T	p.T324	LOW_COVERAGE	SYNONYMOUS_CODING	LOW	COSM1420783	N/A
chr3	178921490		COSM1420784	A	T	PIK3CA	SNP	NM_006218.2	c.972A>T	p.T324	LOW_COVERAGE	SYNONYMOUS_CODING	LOW	COSM1420784	N/A
chr3	178921495		COSM1666843	C	T	PIK3CA	SNP	NM_006218.2	c.977C>T	p.S326F	LOW_COVERAGE	NON_SYNONYMOUS_CODING	MODERATE	COSM1666843	N/A
chr3	178921495		COSM1666844	C	T	PIK3CA	SNP	NM_006218.2	c.977C>T	p.S326F	LOW_COVERAGE	NON_SYNONYMOUS_CODING	MODERATE	COSM1666844	N/A
chr3	187447315		COSM69808	T	A	BCL6	SNP	NM_001706.4	c.878A>T	p.Y293F	LOW_COVERAGE	NON_SYNONYMOUS_CODING	MODERATE	COSM69808	N/A
chr3	187447328		COSM126569	G	A	BCL6	SNP	NM_001706.4	c.865C>T	p.R289*	LOW_COVERAGE	STOP_GAINED	HIGH	COSM126569	N/A
chr3	187447371		COSM3392267	G	C	BCL6	SNP	NM_001706.4	c.822C>G	p.H274Q	LOW_COVERAGE	NON_SYNONYMOUS_CODING	MODERATE	COSM3392267	N/A
chr4	1803228		COSM1428672	G	A	FGFR3	SNP	NM_022965.3	c.580G>A	p.E194K	NO_COVERAGE	NON_SYNONYMOUS_CODING	MODERATE	COSM1428672	N/A
chr4	1803228		COSM327094	G	A	FGFR3	SNP	NM_022965.3	c.580G>A	p.E194K	NO_COVERAGE	NON_SYNONYMOUS_CODING	MODERATE	COSM327094	N/A
chr4	1803236		COSM3696546	C	T	FGFR3	SNP	NM_022965.3	c.588C>T	p.R196	NO_COVERAGE	SYNONYMOUS_CODING	LOW	COSM3696546	N/A
chr4	1803236		COSM3696547	C	T	FGFR3	SNP	NM_022965.3	c.588C>T	p.R196	NO_COVERAGE	SYNONYMOUS_CODING	LOW	COSM3696547	N/A
chr4	1803247		COSM327096	G	A	FGFR3	SNP	NM_022965.3	c.599G>A	p.R200H	NO_COVERAGE	NON_SYNONYMOUS_CODING	MODERATE	COSM327096	N/A
chr4	1803251		COSM3696548	T	C	FGFR3	SNP	NM_022965.3	c.603T>C	p.I201	NO_COVERAGE	SYNONYMOUS_CODING	LOW	COSM3696548	N/A
chr4	1803251		COSM3696549	T	C	FGFR3	SNP	NM_022965.3	c.603T>C	p.I201	NO_COVERAGE	SYNONYMOUS_CODING	LOW	COSM3696549	N/A
chr4	1803370		COSM3696550	G	A	FGFR3	SNP	NM_022965.3	c.639G>A	p.L213	NO_COVERAGE	SYNONYMOUS_CODING	LOW	COSM3696550	N/A
chr4	1803370		COSM3696551	G	A	FGFR3	SNP	NM_022965.3	c.639G>A	p.L213	NO_COVERAGE	SYNONYMOUS_CODING	LOW	COSM3696551	N/A
chr4	1804671		COSM1594416	G	A	FGFR3	SNP	NM_001163213.1	c.961G>A	p.V321M	LOW_COVERAGE	NON_SYNONYMOUS_CODING	MODERATE	COSM1594416	N/A
chr4	1804696		COSM481084	C	A	FGFR3	SNP	NM_001163213.1	c.986C>A	p.S329*	LOW_COVERAGE	STOP_GAINED	HIGH	COSM481084	N/A
chr4	1804706		COSM1428703	C	T	FGFR3	SNP	NM_001163213.1	c.996C>T	p.D332	LOW_COVERAGE	SYNONYMOUS_CODING	LOW	COSM1428703	N/A
chr4	1805562		COSM1618631	A	G	FGFR3	SNP	NM_000142.4	c.1074A>G	p.P358	LOW_COVERAGE	SYNONYMOUS_CODING	LOW	COSM1618631	N/A
chr4	1805609		COSM29528	G	GTCCTGGATCAGTGAGAGTGTGGAGGCCGACGTGCGCCTCCGCCTGGCCAATGTGTCGGAGCGGGACGGGGGCGAGTACCTCTGTCGAGCCACCAATTTCATAGGCGTGGCCGAGAAGGCCTTTTGGCTGAGCGTTCACGGGCCCCGAGCAG	FGFR3	INS	NM_022965.3			LOW_COVERAGE	INTRON	MODIFIER	COSM29528	N/A
chr4	1807068		COSN229638	G	A	FGFR3	SNP	NM_022965.3			LOW_COVERAGE	INTRON	MODIFIER	COSN229638	N/A
chr4	1807311		COSM1053506	G	A	FGFR3	SNP	NM_001163213.1	c.1566G>A	p.S522	LOW_COVERAGE	SYNONYMOUS_CODING	LOW	COSM1053506	N/A
chr4	1807311		COSM1594412	G	A	FGFR3	SNP	NM_001163213.1	c.1566G>A	p.S522	LOW_COVERAGE	SYNONYMOUS_CODING	LOW	COSM1594412	N/A
chr4	1807363		COSM327098	A	T	FGFR3	SNP	NM_001163213.1	c.1618A>T	p.I540F	NO_COVERAGE	NON_SYNONYMOUS_CODING	MODERATE	COSM327098	N/A
chr4	1807389		COSM1053508	G	A	FGFR3	SNP	NM_001163213.1	c.1644G>A	p.T548	NO_COVERAGE	SYNONYMOUS_CODING	LOW	COSM1053508	N/A
chr4	1807389		COSM1594411	G	A	FGFR3	SNP	NM_001163213.1	c.1644G>A	p.T548	NO_COVERAGE	SYNONYMOUS_CODING	LOW	COSM1594411	N/A
chr4	1807639		COSM2156094	G	A	FGFR3	SNP	NM_001163213.1	c.1814G>A	p.R605Q	LOW_COVERAGE	NON_SYNONYMOUS_CODING	MODERATE	COSM2156094	N/A
chr4	1807639		COSM2156095	G	A	FGFR3	SNP	NM_001163213.1	c.1814G>A	p.R605Q	LOW_COVERAGE	NON_SYNONYMOUS_CODING	MODERATE	COSM2156095	N/A
chr4	1807640		COSM302235	G	A	FGFR3	SNP	NM_001163213.1	c.1815G>A	p.R605	LOW_COVERAGE	SYNONYMOUS_CODING	LOW	COSM302235	N/A
chr4	1807780		COSM29447	C	T	FGFR3	SNP	NM_001163213.1	c.1845C>T	p.C615	LOW_COVERAGE	SYNONYMOUS_CODING	LOW	COSM29447	N/A
chr4	1807782		COSM1645267	T	A	FGFR3	SNP	NM_001163213.1	c.1847T>A	p.I616N	LOW_COVERAGE	NON_SYNONYMOUS_CODING	MODERATE	COSM1645267	N/A
chr4	1807782		COSM1645268	T	A	FGFR3	SNP	NM_001163213.1	c.1847T>A	p.I616N	LOW_COVERAGE	NON_SYNONYMOUS_CODING	MODERATE	COSM1645268	N/A
chr4	1807791		COSM29452	A	G	FGFR3	SNP	NM_001163213.1	c.1856A>G	p.D619G	LOW_COVERAGE	NON_SYNONYMOUS_CODING	MODERATE	COSM29452	N/A
chr4	1807795		COSM327091	G	A	FGFR3	SNP	NM_001163213.1	c.1860G>A	p.L620	LOW_COVERAGE	SYNONYMOUS_CODING	LOW	COSM327091	N/A
chr4	1807803	rs121913113	COSM1670849	G	A	FGFR3	SNP	NM_001163213.1	c.1868G>A	p.R623H	LOW_COVERAGE	NON_SYNONYMOUS_CODING	MODERATE	COSM1670849	pathogenic
chr4	1807803		COSM327093	G	A	FGFR3	SNP	NM_001163213.1	c.1868G>A	p.R623H	LOW_COVERAGE	NON_SYNONYMOUS_CODING	MODERATE	COSM327093	N/A
chr4	1807820		COSM133156	G	A	FGFR3	SNP	NM_001163213.1	c.1885G>A	p.E629K	LOW_COVERAGE	NON_SYNONYMOUS_CODING	MODERATE	COSM133156	N/A
chr4	1807821		COSM1428717	A	G	FGFR3	SNP	NM_001163213.1	c.1886A>G	p.E629G	LOW_COVERAGE	NON_SYNONYMOUS_CODING	MODERATE	COSM1428717	N/A
chr4	1807821		COSM1428718	A	G	FGFR3	SNP	NM_001163213.1	c.1886A>G	p.E629G	LOW_COVERAGE	NON_SYNONYMOUS_CODING	MODERATE	COSM1428718	N/A
chr4	1807821		COSM1428719	A	T	FGFR3	SNP	NM_001163213.1	c.1886A>T	p.E629V	LOW_COVERAGE	NON_SYNONYMOUS_CODING	MODERATE	COSM1428719	N/A
chr4	1807821		COSM1428720	A	T	FGFR3	SNP	NM_001163213.1	c.1886A>T	p.E629V	LOW_COVERAGE	NON_SYNONYMOUS_CODING	MODERATE	COSM1428720	N/A
chr4	1807822		COSM29437	G	T	FGFR3	SNP	NM_001163213.1	c.1887G>T	p.E629D	LOW_COVERAGE	NON_SYNONYMOUS_CODING	MODERATE	COSM29437	N/A
chr4	1807825		COSM327097	C	T	FGFR3	SNP	NM_001163213.1	c.1890C>T	p.D630	LOW_COVERAGE	SYNONYMOUS_CODING	LOW	COSM327097	N/A
chr4	1808589		COSM330457	G	A	FGFR3	SNP	NM_001163213.1	c.2208G>A	p.A736	LOW_COVERAGE	SYNONYMOUS_CODING	LOW	COSM330457	N/A
chr4	1808635		COSM397264	C	T	FGFR3	SNP	NM_001163213.1	c.2254C>T	p.R752C	LOW_COVERAGE	NON_SYNONYMOUS_CODING	MODERATE	COSM397264	N/A
chr4	55139865		COSM28712	C	A	PDGFRA	SNP	NM_006206.4	c.1526C>A	p.A509D	LOW_COVERAGE	NON_SYNONYMOUS_CODING	MODERATE	COSM28712	N/A
chr4	55139890		COSM1261811	G	A	PDGFRA	SNP	NM_006206.4	c.1551G>A	p.V517	LOW_COVERAGE	SYNONYMOUS_CODING	LOW	COSM1261811	N/A
chr4	55139895		COSM1540238	CCA	CAG	PDGFRA	MNP	NM_006206.4		p.PT0PA	LOW_COVERAGE	NON_SYNONYMOUS_CODING	MODERATE	COSM1540238	N/A
chr4	55146636		COSM176716	G	T	PDGFRA	SNP	NM_006206.4	c.2310G>T	p.K770N	LOW_COVERAGE	NON_SYNONYMOUS_CODING	MODERATE	COSM176716	N/A
chr4	55155183		COSM1430093	A	T	PDGFRA	SNP	NM_006206.4	c.2782A>T	p.I928F	LOW_COVERAGE	NON_SYNONYMOUS_CODING	MODERATE	COSM1430093	N/A
chr4	55155200		COSM399965	G	A	PDGFRA	SNP	NM_006206.4	c.2799G>A	p.W933*	LOW_COVERAGE	STOP_GAINED	HIGH	COSM399965	N/A
chr4	55155207		COSM1540230	G	T	PDGFRA	SNP	NM_006206.4	c.2806G>T	p.E936*	LOW_COVERAGE	STOP_GAINED	HIGH	COSM1540230	N/A
chr4	55561826		COSM3409366	T	A	KIT	SNP	NM_001093772.1	c.216T>A	p.D72E	NO_COVERAGE	NON_SYNONYMOUS_CODING	MODERATE	COSM3409366	N/A
chr4	55561827		COSM22225	G	A	KIT	SNP	NM_001093772.1	c.217G>A	p.E73K	NO_COVERAGE	NON_SYNONYMOUS_CODING	MODERATE	COSM22225	N/A
chr4	55561828		COSM1430106	A	G	KIT	SNP	NM_001093772.1	c.218A>G	p.E73G	NO_COVERAGE	NON_SYNONYMOUS_CODING	MODERATE	COSM1430106	N/A
chr4	55561829		COSM1430107	A	G	KIT	SNP	NM_001093772.1	c.219A>G	p.E73	NO_COVERAGE	SYNONYMOUS_CODING	LOW	COSM1430107	N/A
chr4	55561832		COSM167171	G	A	KIT	SNP	NM_001093772.1	c.222G>A	p.T74	NO_COVERAGE	SYNONYMOUS_CODING	LOW	COSM167171	N/A
chr4	55564470		COSM123991	G	T	KIT	SNP	NM_001093772.1	c.358G>T	p.V120F	LOW_COVERAGE	NON_SYNONYMOUS_CODING	MODERATE	COSM123991	N/A
chr4	55564477		COSM1430111	G	A	KIT	SNP	NM_001093772.1	c.365G>A	p.R122H	LOW_COVERAGE	NON_SYNONYMOUS_CODING	MODERATE	COSM1430111	N/A
chr4	55564480		COSM317523	C	T	KIT	SNP	NM_001093772.1	c.368C>T	p.S123F	LOW_COVERAGE	NON_SYNONYMOUS_CODING	MODERATE	COSM317523	N/A
chr4	55564494		COSM1056094	G	A	KIT	SNP	NM_001093772.1	c.382G>A	p.E128K	LOW_COVERAGE	NON_SYNONYMOUS_CODING	MODERATE	COSM1056094	N/A
chr4	55564500		COSM1567314	A	G	KIT	SNP	NM_001093772.1	c.388A>G	p.N130D	LOW_COVERAGE	NON_SYNONYMOUS_CODING	MODERATE	COSM1567314	N/A
chr4	55564501		COSM1430112	A	G	KIT	SNP	NM_001093772.1	c.389A>G	p.N130S	LOW_COVERAGE	NON_SYNONYMOUS_CODING	MODERATE	COSM1430112	N/A
chr4	55564502		COSM20536	C	T	KIT	SNP	NM_001093772.1	c.390C>T	p.N130	LOW_COVERAGE	SYNONYMOUS_CODING	LOW	COSM20536	N/A
chr4	55564503		COSM327106	G	A	KIT	SNP	NM_001093772.1	c.391G>A	p.D131N	LOW_COVERAGE	NON_SYNONYMOUS_CODING	MODERATE	COSM327106	N/A
chr4	55564507		COSM3409367	C	T	KIT	SNP	NM_001093772.1	c.395C>T	p.T132M	LOW_COVERAGE	NON_SYNONYMOUS_CODING	MODERATE	COSM3409367	N/A
chr4	55564517		COSM1291926	C	T	KIT	SNP	NM_001093772.1	c.405C>T	p.R135	LOW_COVERAGE	SYNONYMOUS_CODING	LOW	COSM1291926	N/A
chr4	55564535		COSM1310135	A	T	KIT	SNP	NM_001093772.1	c.423A>T	p.P141	LOW_COVERAGE	SYNONYMOUS_CODING	LOW	COSM1310135	N/A
chr4	55595501		COSM1272088	G	C	KIT	SNP	NM_000222.2	c.1991G>C	p.G664A	LOW_COVERAGE	NON_SYNONYMOUS_CODING	MODERATE	COSM1272088	N/A
chr4	55595517		COSM19293	TAC	TGA	KIT	MNP	NM_001093772.1		p.T0E	LOW_COVERAGE	NON_SYNONYMOUS_CODING	MODERATE	COSM19293	N/A
chr4	55595518		COSM402445	A	T	KIT	SNP	NM_000222.2	c.2008A>T	p.T670S	LOW_COVERAGE	NON_SYNONYMOUS_CODING	MODERATE	COSM402445	N/A
chr4	55595519		COSM12708	C	T	KIT	SNP	NM_000222.2	c.2009C>T	p.T670I	LOW_COVERAGE	NON_SYNONYMOUS_CODING	MODERATE	COSM12708	N/A
chr4	153258955		COSM271647	T	A	FBXW7	SNP	NM_033632.3	c.860A>T	p.E287V	LOW_COVERAGE	NON_SYNONYMOUS_CODING	MODERATE	COSM271647	N/A
chr4	153258955		COSM271648	T	A	FBXW7	SNP	NM_033632.3	c.860A>T	p.E287V	LOW_COVERAGE	NON_SYNONYMOUS_CODING	MODERATE	COSM271648	N/A
chr4	153258955		COSM271649	T	A	FBXW7	SNP	NM_033632.3	c.860A>T	p.E287V	LOW_COVERAGE	NON_SYNONYMOUS_CODING	MODERATE	COSM271649	N/A
chr4	153258955		COSM271650	T	A	FBXW7	SNP	NM_033632.3	c.860A>T	p.E287V	LOW_COVERAGE	NON_SYNONYMOUS_CODING	MODERATE	COSM271650	N/A
chr4	153258969		COSM1566919	T	C	FBXW7	SNP	NM_033632.3	c.846A>G	p.S282	LOW_COVERAGE	SYNONYMOUS_CODING	LOW	COSM1566919	N/A
chr4	153258969		COSM1566920	T	C	FBXW7	SNP	NM_033632.3	c.846A>G	p.S282	LOW_COVERAGE	SYNONYMOUS_CODING	LOW	COSM1566920	N/A
chr4	153258969		COSM1566921	T	C	FBXW7	SNP	NM_033632.3	c.846A>G	p.S282	LOW_COVERAGE	SYNONYMOUS_CODING	LOW	COSM1566921	N/A
chr4	153258969		COSM1566922	T	C	FBXW7	SNP	NM_033632.3	c.846A>G	p.S282	LOW_COVERAGE	SYNONYMOUS_CODING	LOW	COSM1566922	N/A
chr4	153258969		COSM1566923	T	C	FBXW7	SNP	NM_033632.3	c.846A>G	p.S282	LOW_COVERAGE	SYNONYMOUS_CODING	LOW	COSM1566923	N/A
chr4	153258970		COSM1427865	G	T	FBXW7	SNP	NM_033632.3	c.845C>A	p.S282*	LOW_COVERAGE	STOP_GAINED	HIGH	COSM1427865	N/A
chr4	153258970		COSM1427866	G	T	FBXW7	SNP	NM_033632.3	c.845C>A	p.S282*	LOW_COVERAGE	STOP_GAINED	HIGH	COSM1427866	N/A
chr4	153258970		COSM1427867	G	T	FBXW7	SNP	NM_033632.3	c.845C>A	p.S282*	LOW_COVERAGE	STOP_GAINED	HIGH	COSM1427867	N/A
chr4	153258970		COSM1427868	G	T	FBXW7	SNP	NM_033632.3	c.845C>A	p.S282*	LOW_COVERAGE	STOP_GAINED	HIGH	COSM1427868	N/A
chr4	153258970		COSM22972	G	T	FBXW7	SNP	NM_033632.3	c.845C>A	p.S282*	LOW_COVERAGE	STOP_GAINED	HIGH	COSM22972	N/A
chr4	153258971		COSM1566914	A	T	FBXW7	SNP	NM_033632.3	c.844T>A	p.S282T	LOW_COVERAGE	NON_SYNONYMOUS_CODING	MODERATE	COSM1566914	N/A
chr4	153258971		COSM1566915	A	T	FBXW7	SNP	NM_033632.3	c.844T>A	p.S282T	LOW_COVERAGE	NON_SYNONYMOUS_CODING	MODERATE	COSM1566915	N/A
chr4	153258971		COSM1566916	A	T	FBXW7	SNP	NM_033632.3	c.844T>A	p.S282T	LOW_COVERAGE	NON_SYNONYMOUS_CODING	MODERATE	COSM1566916	N/A
chr4	153258971		COSM1566917	A	T	FBXW7	SNP	NM_033632.3	c.844T>A	p.S282T	LOW_COVERAGE	NON_SYNONYMOUS_CODING	MODERATE	COSM1566917	N/A
chr4	153258971		COSM1566918	A	T	FBXW7	SNP	NM_033632.3	c.844T>A	p.S282T	LOW_COVERAGE	NON_SYNONYMOUS_CODING	MODERATE	COSM1566918	N/A
chr4	153258975		COSM1291848	G	T	FBXW7	SNP	NM_033632.3	c.840C>A	p.F280L	LOW_COVERAGE	NON_SYNONYMOUS_CODING	MODERATE	COSM1291848	N/A
chr4	153258975		COSM1291849	G	T	FBXW7	SNP	NM_033632.3	c.840C>A	p.F280L	LOW_COVERAGE	NON_SYNONYMOUS_CODING	MODERATE	COSM1291849	N/A
chr4	153258975		COSM1291850	G	T	FBXW7	SNP	NM_033632.3	c.840C>A	p.F280L	LOW_COVERAGE	NON_SYNONYMOUS_CODING	MODERATE	COSM1291850	N/A
chr4	153258975		COSM1291851	G	T	FBXW7	SNP	NM_033632.3	c.840C>A	p.F280L	LOW_COVERAGE	NON_SYNONYMOUS_CODING	MODERATE	COSM1291851	N/A
chr4	153258975		COSM1291852	G	T	FBXW7	SNP	NM_033632.3	c.840C>A	p.F280L	LOW_COVERAGE	NON_SYNONYMOUS_CODING	MODERATE	COSM1291852	N/A
chr4	153258980		COSM1427869	C	A	FBXW7	SNP	NM_033632.3	c.835G>T	p.D279Y	LOW_COVERAGE	NON_SYNONYMOUS_CODING	MODERATE	COSM1427869	N/A
chr4	153258980		COSM1427870	C	A	FBXW7	SNP	NM_033632.3	c.835G>T	p.D279Y	LOW_COVERAGE	NON_SYNONYMOUS_CODING	MODERATE	COSM1427870	N/A
chr4	153258980		COSM1427871	C	A	FBXW7	SNP	NM_033632.3	c.835G>T	p.D279Y	LOW_COVERAGE	NON_SYNONYMOUS_CODING	MODERATE	COSM1427871	N/A
chr4	153258980		COSM1427872	C	A	FBXW7	SNP	NM_033632.3	c.835G>T	p.D279Y	LOW_COVERAGE	NON_SYNONYMOUS_CODING	MODERATE	COSM1427872	N/A
chr4	153258980		COSM1427873	C	A	FBXW7	SNP	NM_033632.3	c.835G>T	p.D279Y	LOW_COVERAGE	NON_SYNONYMOUS_CODING	MODERATE	COSM1427873	N/A
chr4	153258981		COSM1427874	T	C	FBXW7	SNP	NM_033632.3	c.834A>G	p.R278	LOW_COVERAGE	SYNONYMOUS_CODING	LOW	COSM1427874	N/A
chr4	153258981		COSM1427875	T	C	FBXW7	SNP	NM_033632.3	c.834A>G	p.R278	LOW_COVERAGE	SYNONYMOUS_CODING	LOW	COSM1427875	N/A
chr4	153258981		COSM1427876	T	C	FBXW7	SNP	NM_033632.3	c.834A>G	p.R278	LOW_COVERAGE	SYNONYMOUS_CODING	LOW	COSM1427876	N/A
chr4	153258981		COSM1427877	T	C	FBXW7	SNP	NM_033632.3	c.834A>G	p.R278	LOW_COVERAGE	SYNONYMOUS_CODING	LOW	COSM1427877	N/A
chr4	153258981		COSM1427878	T	C	FBXW7	SNP	NM_033632.3	c.834A>G	p.R278	LOW_COVERAGE	SYNONYMOUS_CODING	LOW	COSM1427878	N/A
chr4	153258983		COSM1173027	G	A	FBXW7	SNP	NM_033632.3	c.832C>T	p.R278*	LOW_COVERAGE	STOP_GAINED	HIGH	COSM1173027	N/A
chr4	153258983		COSM22971	G	A	FBXW7	SNP	NM_033632.3	c.832C>T	p.R278*	LOW_COVERAGE	STOP_GAINED	HIGH	COSM22971	N/A
chr4	153258983		COSM327086	G	A	FBXW7	SNP	NM_033632.3	c.832C>T	p.R278*	LOW_COVERAGE	STOP_GAINED	HIGH	COSM327086	N/A
chr4	153258983		COSM327087	G	A	FBXW7	SNP	NM_033632.3	c.832C>T	p.R278*	LOW_COVERAGE	STOP_GAINED	HIGH	COSM327087	N/A
chr4	153258983		COSM327088	G	A	FBXW7	SNP	NM_033632.3	c.832C>T	p.R278*	LOW_COVERAGE	STOP_GAINED	HIGH	COSM327088	N/A
chr4	153258990		COSM1566909	CTGGGG	C	FBXW7	DEL	NM_033632.3		p.-274	LOW_COVERAGE	FRAME_SHIFT	HIGH	COSM1566909	N/A
chr4	153258990		COSM1566910	CTGGGG	C	FBXW7	DEL	NM_033632.3		p.-274	LOW_COVERAGE	FRAME_SHIFT	HIGH	COSM1566910	N/A
chr4	153258990		COSM1566911	CTGGGG	C	FBXW7	DEL	NM_033632.3		p.-274	LOW_COVERAGE	FRAME_SHIFT	HIGH	COSM1566911	N/A
chr4	153258990		COSM1566912	CTGGGG	C	FBXW7	DEL	NM_033632.3		p.-274	LOW_COVERAGE	FRAME_SHIFT	HIGH	COSM1566912	N/A
chr4	153258990		COSM1566913	CTGGGG	C	FBXW7	DEL	NM_033632.3		p.-274	LOW_COVERAGE	FRAME_SHIFT	HIGH	COSM1566913	N/A
chr4	153259011		COSM1052121	CAT	C	FBXW7	DEL	NM_033632.3		p.-268	LOW_COVERAGE	FRAME_SHIFT	HIGH	COSM1052121	N/A
chr4	153259011		COSM1052122	CAT	C	FBXW7	DEL	NM_033632.3		p.-268	LOW_COVERAGE	FRAME_SHIFT	HIGH	COSM1052122	N/A
chr4	153259011		COSM1052123	CAT	C	FBXW7	DEL	NM_033632.3		p.-268	LOW_COVERAGE	FRAME_SHIFT	HIGH	COSM1052123	N/A
chr4	153259011		COSM1052124	CAT	C	FBXW7	DEL	NM_033632.3		p.-268	LOW_COVERAGE	FRAME_SHIFT	HIGH	COSM1052124	N/A
chr4	153259011		COSM1594349	CAT	C	FBXW7	DEL	NM_033632.3		p.-268	LOW_COVERAGE	FRAME_SHIFT	HIGH	COSM1594349	N/A
chr4	153259023		COSM1427879	T	C	FBXW7	SNP	NM_033632.3	c.792A>G	p.Q264	LOW_COVERAGE	SYNONYMOUS_CODING	LOW	COSM1427879	N/A
chr4	153259023		COSM1427880	T	C	FBXW7	SNP	NM_033632.3	c.792A>G	p.Q264	LOW_COVERAGE	SYNONYMOUS_CODING	LOW	COSM1427880	N/A
chr4	153259023		COSM1427881	T	C	FBXW7	SNP	NM_033632.3	c.792A>G	p.Q264	LOW_COVERAGE	SYNONYMOUS_CODING	LOW	COSM1427881	N/A
chr4	153259023		COSM1427882	T	C	FBXW7	SNP	NM_033632.3	c.792A>G	p.Q264	LOW_COVERAGE	SYNONYMOUS_CODING	LOW	COSM1427882	N/A
chr4	153259023		COSM1427883	T	C	FBXW7	SNP	NM_033632.3	c.792A>G	p.Q264	LOW_COVERAGE	SYNONYMOUS_CODING	LOW	COSM1427883	N/A
chr4	153259024		COSM1427884	T	C	FBXW7	SNP	NM_033632.3	c.791A>G	p.Q264R	LOW_COVERAGE	NON_SYNONYMOUS_CODING	MODERATE	COSM1427884	N/A
chr4	153259024		COSM1427885	T	C	FBXW7	SNP	NM_033632.3	c.791A>G	p.Q264R	LOW_COVERAGE	NON_SYNONYMOUS_CODING	MODERATE	COSM1427885	N/A
chr4	153259024		COSM1427886	T	C	FBXW7	SNP	NM_033632.3	c.791A>G	p.Q264R	LOW_COVERAGE	NON_SYNONYMOUS_CODING	MODERATE	COSM1427886	N/A
chr4	153259024		COSM1427887	T	C	FBXW7	SNP	NM_033632.3	c.791A>G	p.Q264R	LOW_COVERAGE	NON_SYNONYMOUS_CODING	MODERATE	COSM1427887	N/A
chr4	153259024		COSM27053	T	C	FBXW7	SNP	NM_033632.3	c.791A>G	p.Q264R	LOW_COVERAGE	NON_SYNONYMOUS_CODING	MODERATE	COSM27053	N/A
chr4	153259037		COSM3380836	A	G	FBXW7	SNP	NM_033632.3	c.778T>C	p.C260R	LOW_COVERAGE	NON_SYNONYMOUS_CODING	MODERATE	COSM3380836	N/A
chr4	153259037		COSM3380837	A	G	FBXW7	SNP	NM_033632.3	c.778T>C	p.C260R	LOW_COVERAGE	NON_SYNONYMOUS_CODING	MODERATE	COSM3380837	N/A
chr4	153259037		COSM3380838	A	G	FBXW7	SNP	NM_033632.3	c.778T>C	p.C260R	LOW_COVERAGE	NON_SYNONYMOUS_CODING	MODERATE	COSM3380838	N/A
chr4	153259037		COSM3380839	A	G	FBXW7	SNP	NM_033632.3	c.778T>C	p.C260R	LOW_COVERAGE	NON_SYNONYMOUS_CODING	MODERATE	COSM3380839	N/A
chr4	153259037		COSM3380840	A	G	FBXW7	SNP	NM_033632.3	c.778T>C	p.C260R	LOW_COVERAGE	NON_SYNONYMOUS_CODING	MODERATE	COSM3380840	N/A
chr4	153259045		COSM1206882	A	T	FBXW7	SNP	NM_033632.3	c.770T>A	p.I257N	LOW_COVERAGE	NON_SYNONYMOUS_CODING	MODERATE	COSM1206882	N/A
chr4	153259045		COSM1206883	A	T	FBXW7	SNP	NM_033632.3	c.770T>A	p.I257N	LOW_COVERAGE	NON_SYNONYMOUS_CODING	MODERATE	COSM1206883	N/A
chr4	153259045		COSM1206884	A	T	FBXW7	SNP	NM_033632.3	c.770T>A	p.I257N	LOW_COVERAGE	NON_SYNONYMOUS_CODING	MODERATE	COSM1206884	N/A
chr4	153259045		COSM1206885	A	T	FBXW7	SNP	NM_033632.3	c.770T>A	p.I257N	LOW_COVERAGE	NON_SYNONYMOUS_CODING	MODERATE	COSM1206885	N/A
chr4	153259045		COSM1206886	A	T	FBXW7	SNP	NM_033632.3	c.770T>A	p.I257N	LOW_COVERAGE	NON_SYNONYMOUS_CODING	MODERATE	COSM1206886	N/A
chr4	153268137		COSM1052136	C	T	FBXW7	SNP	NM_033632.3	c.671G>A	p.R224Q	LOW_COVERAGE	NON_SYNONYMOUS_CODING	MODERATE	COSM1052136	N/A
chr4	153268137		COSM1052137	C	T	FBXW7	SNP	NM_033632.3	c.671G>A	p.R224Q	LOW_COVERAGE	NON_SYNONYMOUS_CODING	MODERATE	COSM1052137	N/A
chr4	153268137		COSM1052138	C	T	FBXW7	SNP	NM_033632.3	c.671G>A	p.R224Q	LOW_COVERAGE	NON_SYNONYMOUS_CODING	MODERATE	COSM1052138	N/A
chr4	153268137		COSM1206909	C	T	FBXW7	SNP	NM_033632.3	c.671G>A	p.R224Q	LOW_COVERAGE	NON_SYNONYMOUS_CODING	MODERATE	COSM1206909	N/A
chr4	153268138		COSM1052139	G	A	FBXW7	SNP	NM_033632.3	c.670C>T	p.R224*	LOW_COVERAGE	STOP_GAINED	HIGH	COSM1052139	N/A
chr4	153268138		COSM1052140	G	A	FBXW7	SNP	NM_033632.3	c.670C>T	p.R224*	LOW_COVERAGE	STOP_GAINED	HIGH	COSM1052140	N/A
chr4	153268138		COSM1154297	G	A	FBXW7	SNP	NM_033632.3	c.670C>T	p.R224*	LOW_COVERAGE	STOP_GAINED	HIGH	COSM1154297	N/A
chr4	153268138		COSM22970	G	A	FBXW7	SNP	NM_033632.3	c.670C>T	p.R224*	LOW_COVERAGE	STOP_GAINED	HIGH	COSM22970	N/A
chr4	153268140		COSM96317	C	A	FBXW7	SNP	NM_033632.3	c.668G>T	p.R223L	LOW_COVERAGE	NON_SYNONYMOUS_CODING	MODERATE	COSM96317	N/A
chr4	153268140		COSM96318	C	A	FBXW7	SNP	NM_033632.3	c.668G>T	p.R223L	LOW_COVERAGE	NON_SYNONYMOUS_CODING	MODERATE	COSM96318	N/A
chr4	153268144		COSM1206878	G	A	FBXW7	SNP	NM_033632.3	c.664C>T	p.R222*	LOW_COVERAGE	STOP_GAINED	HIGH	COSM1206878	N/A
chr4	153268144		COSM1206879	G	A	FBXW7	SNP	NM_033632.3	c.664C>T	p.R222*	LOW_COVERAGE	STOP_GAINED	HIGH	COSM1206879	N/A
chr4	153268144		COSM1206880	G	A	FBXW7	SNP	NM_033632.3	c.664C>T	p.R222*	LOW_COVERAGE	STOP_GAINED	HIGH	COSM1206880	N/A
chr4	153268144		COSM1206881	G	A	FBXW7	SNP	NM_033632.3	c.664C>T	p.R222*	LOW_COVERAGE	STOP_GAINED	HIGH	COSM1206881	N/A
chr4	153268148		COSM1427888	T	C	FBXW7	SNP	NM_033632.3	c.660A>G	p.Q220	LOW_COVERAGE	SYNONYMOUS_CODING	LOW	COSM1427888	N/A
chr4	153268148		COSM1427889	T	C	FBXW7	SNP	NM_033632.3	c.660A>G	p.Q220	LOW_COVERAGE	SYNONYMOUS_CODING	LOW	COSM1427889	N/A
chr4	153268148		COSM1427890	T	C	FBXW7	SNP	NM_033632.3	c.660A>G	p.Q220	LOW_COVERAGE	SYNONYMOUS_CODING	LOW	COSM1427890	N/A
chr4	153268148		COSM1427891	T	C	FBXW7	SNP	NM_033632.3	c.660A>G	p.Q220	LOW_COVERAGE	SYNONYMOUS_CODING	LOW	COSM1427891	N/A
chr4	153268150		COSM22978	G	A	FBXW7	SNP	NM_033632.3	c.658C>T	p.Q220*	LOW_COVERAGE	STOP_GAINED	HIGH	COSM22978	N/A
chr4	153268177		COSM342476	C	T	FBXW7	SNP	NM_001013415.1	c.277G>A	p.D93N	LOW_COVERAGE	NON_SYNONYMOUS_CODING	MODERATE	COSM342476	N/A
chr4	153268177		COSM342477	C	T	FBXW7	SNP	NM_001013415.1	c.277G>A	p.D93N	LOW_COVERAGE	NON_SYNONYMOUS_CODING	MODERATE	COSM342477	N/A
chr4	153268177		COSM342478	C	T	FBXW7	SNP	NM_001013415.1	c.277G>A	p.D93N	LOW_COVERAGE	NON_SYNONYMOUS_CODING	MODERATE	COSM342478	N/A
chr4	153273728		COSM1173028	CA	C	FBXW7	DEL	NM_018315.4		p.-52	LOW_COVERAGE	FRAME_SHIFT	HIGH	COSM1173028	N/A
chr5	1294068		COSM1060504	C	T	TERT	SNP	NM_198253.2	c.933G>A	p.S311	LOW_COVERAGE	SYNONYMOUS_CODING	LOW	COSM1060504	N/A
chr5	1294068		COSM1060505	C	T	TERT	SNP	NM_198253.2	c.933G>A	p.S311	LOW_COVERAGE	SYNONYMOUS_CODING	LOW	COSM1060505	N/A
chr5	1294106		COSM21750	C	A	TERT	SNP	NM_198253.2	c.895G>T	p.V299L	LOW_COVERAGE	NON_SYNONYMOUS_CODING	MODERATE	COSM21750	N/A
chr5	1294110		COSM353322	T	C	TERT	SNP	NM_198253.2	c.891A>G	p.P297	LOW_COVERAGE	SYNONYMOUS_CODING	LOW	COSM353322	N/A
chr5	1294110		COSM353323	T	C	TERT	SNP	NM_198253.2	c.891A>G	p.P297	LOW_COVERAGE	SYNONYMOUS_CODING	LOW	COSM353323	N/A
chr5	1294117		COSM1619417	G	T	TERT	SNP	NM_198253.2	c.884C>A	p.S295Y	LOW_COVERAGE	NON_SYNONYMOUS_CODING	MODERATE	COSM1619417	N/A
chr5	1294117		COSM1619418	G	T	TERT	SNP	NM_198253.2	c.884C>A	p.S295Y	LOW_COVERAGE	NON_SYNONYMOUS_CODING	MODERATE	COSM1619418	N/A
chr5	1294139		COSM48808	C	G	TERT	SNP	NM_198253.2	c.862G>C	p.A288P	LOW_COVERAGE	NON_SYNONYMOUS_CODING	MODERATE	COSM48808	N/A
chr5	55237497		COSM1068978	G	A	IL6ST	SNP	NM_002184.3	c.2170C>T	p.H724Y	LOW_COVERAGE	NON_SYNONYMOUS_CODING	MODERATE	COSM1068978	N/A
chr5	55237542		COSM249426	T	A	IL6ST	SNP	NM_002184.3	c.2125A>T	p.K709*	LOW_COVERAGE	STOP_GAINED	HIGH	COSM249426	N/A
chr5	55247807		COSM1671654	A	C	IL6ST	SNP	NM_002184.3	c.1649T>G	p.F550C	LOW_COVERAGE	NON_SYNONYMOUS_CODING	MODERATE	COSM1671654	N/A
chr5	55247810		COSM482909	C	A	IL6ST	SNP	NM_002184.3	c.1646G>T	p.G549V	LOW_COVERAGE	NON_SYNONYMOUS_CODING	MODERATE	COSM482909	N/A
chr5	55247829		COSM1068981	G	GA	IL6ST	INS	NM_002184.3		p.-542?	LOW_COVERAGE	FRAME_SHIFT	HIGH	COSM1068981	N/A
chr5	55247854		COSM738488	T	A	IL6ST	SNP	NM_002184.3	c.1602A>T	p.E534D	LOW_COVERAGE	NON_SYNONYMOUS_CODING	MODERATE	COSM738488	N/A
chr5	55247856		COSM1068982	C	T	IL6ST	SNP	NM_002184.3	c.1600G>A	p.E534K	LOW_COVERAGE	NON_SYNONYMOUS_CODING	MODERATE	COSM1068982	N/A
chr5	55247868		COSM269367	CT	C	IL6ST	DEL	NM_002184.3		p.-529	LOW_COVERAGE	FRAME_SHIFT	HIGH	COSM269367	N/A
chr5	55247870		COSM1662263	T	C	IL6ST	SNP	NM_002184.3	c.1586A>G	p.K529R	LOW_COVERAGE	NON_SYNONYMOUS_CODING	MODERATE	COSM1662263	N/A
chr5	55247880		COSM1068983	G	A	IL6ST	SNP	NM_002184.3	c.1576C>T	p.R526W	LOW_COVERAGE	NON_SYNONYMOUS_CODING	MODERATE	COSM1068983	N/A
chr5	55247891		COSM420675	C	G	IL6ST	SNP	NM_002184.3	c.1565G>C	p.G522A	LOW_COVERAGE	NON_SYNONYMOUS_CODING	MODERATE	COSM420675	N/A
chr5	56152428		COSM420674	C	T	MAP3K1	SNP	NM_005921.1	c.484C>T	p.R162C	LOW_COVERAGE	NON_SYNONYMOUS_CODING	MODERATE	COSM420674	N/A
chr5	56152446		COSM1068999	G	T	MAP3K1	SNP	NM_005921.1	c.502G>T	p.E168*	LOW_COVERAGE	STOP_GAINED	HIGH	COSM1068999	N/A
chr5	56152446		COSM1069000	G	T	MAP3K1	SNP	NM_005921.1	c.502G>T	p.E168*	LOW_COVERAGE	STOP_GAINED	HIGH	COSM1069000	N/A
chr5	56152454		COSM449784	C	CN	MAP3K1	INS	NM_005921.1		p.-171?	LOW_COVERAGE	FRAME_SHIFT	HIGH	COSM449784	N/A
chr5	56152454		COSM449785	C	CN	MAP3K1	INS	NM_005921.1		p.-171?	LOW_COVERAGE	FRAME_SHIFT	HIGH	COSM449785	N/A
chr5	56178085		COSM449855	C	T	MAP3K1	SNP	NM_005921.1	c.3058C>T	p.Q1020*	LOW_COVERAGE	STOP_GAINED	HIGH	COSM449855	N/A
chr5	56178085		COSM449856	C	T	MAP3K1	SNP	NM_005921.1	c.3058C>T	p.Q1020*	LOW_COVERAGE	STOP_GAINED	HIGH	COSM449856	N/A
chr5	56178098		COSM1257256	A	G	MAP3K1	SNP	NM_005921.1	c.3071A>G	p.K1024R	LOW_COVERAGE	NON_SYNONYMOUS_CODING	MODERATE	COSM1257256	N/A
chr5	56178098		COSM1257257	A	G	MAP3K1	SNP	NM_005921.1	c.3071A>G	p.K1024R	LOW_COVERAGE	NON_SYNONYMOUS_CODING	MODERATE	COSM1257257	N/A
chr5	56178135		COSM1486853	C	CA	MAP3K1	INS	NM_005921.1		p.-1037?	LOW_COVERAGE	FRAME_SHIFT	HIGH	COSM1486853	N/A
chr5	56178135		COSM1486854	C	CA	MAP3K1	INS	NM_005921.1		p.-1037?	LOW_COVERAGE	FRAME_SHIFT	HIGH	COSM1486854	N/A
chr5	56178143		COSM1486855	C	CA	MAP3K1	INS	NM_005921.1		p.-1039?	LOW_COVERAGE	FRAME_SHIFT	HIGH	COSM1486855	N/A
chr5	56178143		COSM1486856	C	CA	MAP3K1	INS	NM_005921.1		p.-1039?	LOW_COVERAGE	FRAME_SHIFT	HIGH	COSM1486856	N/A
chr5	56178145		COSM449857	GA	G	MAP3K1	DEL	NM_005921.1		p.-1040	LOW_COVERAGE	FRAME_SHIFT	HIGH	COSM449857	N/A
chr5	56178145		COSM449858	GA	G	MAP3K1	DEL	NM_005921.1		p.-1040	LOW_COVERAGE	FRAME_SHIFT	HIGH	COSM449858	N/A
chr5	56178149		COSM449859	AACTT	A	MAP3K1	DEL	NM_005921.1		p.-1041	LOW_COVERAGE	FRAME_SHIFT	HIGH	COSM449859	N/A
chr5	56178149		COSM449860	AACTT	A	MAP3K1	DEL	NM_005921.1		p.-1041	LOW_COVERAGE	FRAME_SHIFT	HIGH	COSM449860	N/A
chr5	56178169		COSM449861	C	T	MAP3K1	SNP	NM_005921.1	c.3142C>T	p.Q1048*	LOW_COVERAGE	STOP_GAINED	HIGH	COSM449861	N/A
chr5	56178169		COSM449862	C	T	MAP3K1	SNP	NM_005921.1	c.3142C>T	p.Q1048*	LOW_COVERAGE	STOP_GAINED	HIGH	COSM449862	N/A
chr5	67589138		COSM1438284	G	A	PIK3R1	SNP	NM_181524.1	c.226G>A	p.G76R	LOW_COVERAGE	NON_SYNONYMOUS_CODING	MODERATE	COSM1438284	N/A
[truncated: 1,462 more rows]
