# Supplementary material for: Comprehensive validation of liquid-based cytology specimens for next-generation sequencing in cancer genome analysis
Source: PLoS One. 2019 Jun 14;14(6):e0217724. doi: 10.1371/journal.pone.0217724 (PMC6568385; doi:10.1371/journal.pone.0217724)
Supplement: S2 File — (ZIP) [file pone.0217724.s002.zip › Cell NGS data190524/generead160/Qiagen/CR3M-FTC133-QG1_S4_L001_R_001.fastq.variants.vcf]

##fileformat=VCFv4.1
##CombineVariants="analysis_type=CombineVariants input_file=[] read_buffer_size=null phone_home=STANDARD gatk_key=null tag=NA read_filter=[] intervals=null excludeIntervals=null interval_set_rule=UNION interval_merging=ALL interval_padding=0 reference_sequence=/srv/qiagen/data/reference/ucsc.hg19.fasta nonDeterministicRandomSeed=false disableRandomization=false maxRuntime=-1 maxRuntimeUnits=MINUTES downsampling_type=BY_SAMPLE downsample_to_fraction=null downsample_to_coverage=1000 use_legacy_downsampler=false baq=OFF baqGapOpenPenalty=40.0 fix_misencoded_quality_scores=false allow_potentially_misencoded_quality_scores=false performanceLog=null useOriginalQualities=false BQSR=null quantize_quals=0 disable_indel_quals=false emit_original_quals=false preserve_qscores_less_than=6 defaultBaseQualities=-1 validation_strictness=SILENT remove_program_records=false keep_program_records=false unsafe=LENIENT_VCF_PROCESSING num_threads=1 num_cpu_threads_per_data_thread=1 num_io_threads=0 monitorThreadEfficiency=false num_bam_file_handles=null read_group_black_list=null pedigree=[] pedigreeString=[] pedigreeValidationType=STRICT allow_intervals_with_unindexed_bam=false generateShadowBCF=false logging_level=INFO log_to_file=null help=false variant=[(RodBinding name=variant source=S_variants/gatk_all_variants_yes.vcf), (RodBinding name=variant2 source=S_variants/gatk_all_variants_no.vcf)] out=org.broadinstitute.sting.gatk.io.stubs.VariantContextWriterStub no_cmdline_in_header=org.broadinstitute.sting.gatk.io.stubs.VariantContextWriterStub sites_only=org.broadinstitute.sting.gatk.io.stubs.VariantContextWriterStub bcf=org.broadinstitute.sting.gatk.io.stubs.VariantContextWriterStub genotypemergeoption=UNSORTED filteredrecordsmergetype=KEEP_IF_ANY_UNFILTERED multipleallelesmergetype=BY_TYPE rod_priority_list=null printComplexMerges=false filteredAreUncalled=false minimalVCF=false setKey=set assumeIdenticalSamples=true minimumN=1 suppressCommandLineHeader=false mergeInfoWithMaxAC=false filter_mismatching_base_and_quals=false"
##FILTER=<ID=FS_MORE_THAN_200,Description="FS > 200.0">
##FILTER=<ID=FS_MORE_THAN_60,Description="FS > 60.0">
##FILTER=<ID=HAP_SCORE_MORE_THAN_200,Description="HaplotypeScore > 200.0">
##FILTER=<ID=HOMOPOLYMER,Description="Homopolymer">
##FILTER=<ID=MQ_LESS_THAN_40,Description="MQ < 40.0">
##FORMAT=<ID=AD,Number=.,Type=Integer,Description="Allelic depth, unfiltered count of all reads">
##FORMAT=<ID=AO,Number=A,Type=Integer,Description="Alternate allele observation count">
##FORMAT=<ID=CLCAD2,Number=.,Type=Integer,Description="Allelic depth, number of filtered reads supporting the alleles where the first element represents the reference and subsequent elements represent the alternatives in the order listed in the ALT column">
##FORMAT=<ID=DP,Number=1,Type=Integer,Description="Total number of filtered reads per sample used by variant caller">
##FORMAT=<ID=GT,Number=1,Type=String,Description="Genotype">
##FORMAT=<ID=VF,Number=1,Type=Float,Description="Variant frequency, the percentage of reads supporting the alternate allele">
##INFO=<ID=ABHet,Number=1,Type=Float,Description="Allele Balance for hets (ref/(ref+alt))">
##INFO=<ID=ABHom,Number=1,Type=Float,Description="Allele Balance for homs (A/(A+O))">
##INFO=<ID=AC,Number=A,Type=Integer,Description="Allele count in genotypes, for each ALT allele, in the same order as listed">
##INFO=<ID=AF,Number=A,Type=Float,Description="Allele Frequency, for each ALT allele, in the same order as listed">
##INFO=<ID=AN,Number=1,Type=Integer,Description="Total number of alleles in called genotypes">
##INFO=<ID=DP,Number=1,Type=Integer,Description="Approximate read depth; some reads may have been filtered">
##INFO=<ID=FS,Number=1,Type=Float,Description="Phred-scaled p-value using Fisher's exact test to detect strand bias">
##INFO=<ID=InbreedingCoeff,Number=1,Type=Float,Description="Inbreeding coefficient as estimated from the genotype likelihoods per-sample when compared against the Hardy-Weinberg expectation">
##INFO=<ID=IndelType,Number=1,Type=String,Description="Indel type description">
##INFO=<ID=MQ,Number=1,Type=Float,Description="RMS Mapping Quality">
##INFO=<ID=OND,Number=1,Type=Float,Description="Overall non-diploid ratio (alleles/(alleles+non-alleles))">
##INFO=<ID=QD,Number=1,Type=Float,Description="Variant Confidence/Quality by Depth">
##INFO=<ID=ReadPosRankSum,Number=1,Type=Float,Description="Z-score from Wilcoxon rank sum test of Alt vs. Ref read position bias">
##INFO=<ID=set,Number=1,Type=String,Description="Source VCF for the merged record in CombineVariants">
##SelectVariants="analysis_type=SelectVariants input_file=[] read_buffer_size=null phone_home=STANDARD gatk_key=null tag=NA read_filter=[] intervals=[primerPairs.bed] excludeIntervals=null interval_set_rule=UNION interval_merging=ALL interval_padding=0 reference_sequence=/srv/qiagen/data/reference/ucsc.hg19.fasta nonDeterministicRandomSeed=false disableRandomization=false maxRuntime=-1 maxRuntimeUnits=MINUTES downsampling_type=BY_SAMPLE downsample_to_fraction=null downsample_to_coverage=1000 use_legacy_downsampler=false baq=OFF baqGapOpenPenalty=40.0 fix_misencoded_quality_scores=false allow_potentially_misencoded_quality_scores=false performanceLog=null useOriginalQualities=false BQSR=null quantize_quals=0 disable_indel_quals=false emit_original_quals=false preserve_qscores_less_than=6 defaultBaseQualities=-1 validation_strictness=SILENT remove_program_records=false keep_program_records=false unsafe=LENIENT_VCF_PROCESSING num_threads=1 num_cpu_threads_per_data_thread=1 num_io_threads=0 monitorThreadEfficiency=false num_bam_file_handles=null read_group_black_list=null pedigree=[] pedigreeString=[] pedigreeValidationType=STRICT allow_intervals_with_unindexed_bam=false generateShadowBCF=false logging_level=INFO log_to_file=null help=false variant=(RodBinding name=variant source=S_variants/Annotated_variants.vcf) discordance=(RodBinding name= source=UNBOUND) concordance=(RodBinding name= source=UNBOUND) out=org.broadinstitute.sting.gatk.io.stubs.VariantContextWriterStub no_cmdline_in_header=org.broadinstitute.sting.gatk.io.stubs.VariantContextWriterStub sites_only=org.broadinstitute.sting.gatk.io.stubs.VariantContextWriterStub bcf=org.broadinstitute.sting.gatk.io.stubs.VariantContextWriterStub sample_name=[] sample_expressions=null sample_file=null exclude_sample_name=[] exclude_sample_file=[] select_expressions=[] excludeNonVariants=false excludeFiltered=false regenotype=false restrictAllelesTo=ALL keepOriginalAC=false mendelianViolation=false mendelianViolationQualThreshold=0.0 select_random_fraction=0.0 remove_fraction_genotypes=0.0 selectTypeToInclude=[INDEL] keepIDs=null fullyDecode=false forceGenotypesDecode=false justRead=false maxIndelSize=2147483647 ALLOW_NONOVERLAPPING_COMMAND_LINE_SAMPLES=false filter_mismatching_base_and_quals=false"
##VariantAnnotator="analysis_type=VariantAnnotator input_file=[S_reads.trimmed.bam] read_buffer_size=null phone_home=STANDARD gatk_key=null tag=NA read_filter=[] intervals=[primerPairs.bed, primerPairs.bed] excludeIntervals=null interval_set_rule=UNION interval_merging=ALL interval_padding=0 reference_sequence=/srv/qiagen/data/reference/ucsc.hg19.fasta nonDeterministicRandomSeed=false disableRandomization=false maxRuntime=-1 maxRuntimeUnits=MINUTES downsampling_type=BY_SAMPLE downsample_to_fraction=null downsample_to_coverage=1000 use_legacy_downsampler=false baq=OFF baqGapOpenPenalty=40.0 fix_misencoded_quality_scores=false allow_potentially_misencoded_quality_scores=false performanceLog=null useOriginalQualities=false BQSR=null quantize_quals=0 disable_indel_quals=false emit_original_quals=false preserve_qscores_less_than=6 defaultBaseQualities=-1 validation_strictness=SILENT remove_program_records=false keep_program_records=false unsafe=LENIENT_VCF_PROCESSING num_threads=1 num_cpu_threads_per_data_thread=1 num_io_threads=0 monitorThreadEfficiency=false num_bam_file_handles=null read_group_black_list=null pedigree=[] pedigreeString=[] pedigreeValidationType=STRICT allow_intervals_with_unindexed_bam=false generateShadowBCF=false logging_level=INFO log_to_file=null help=false variant=(RodBinding name=variant source=S_variants/gatk_all_variants.vcf) snpEffFile=(RodBinding name= source=UNBOUND) dbsnp=(RodBinding name= source=UNBOUND) comp=[] resource=[] out=org.broadinstitute.sting.gatk.io.stubs.VariantContextWriterStub no_cmdline_in_header=org.broadinstitute.sting.gatk.io.stubs.VariantContextWriterStub sites_only=org.broadinstitute.sting.gatk.io.stubs.VariantContextWriterStub bcf=org.broadinstitute.sting.gatk.io.stubs.VariantContextWriterStub annotation=[QualByDepth, FisherStrand, ReadPosRankSumTest, RMSMappingQuality, AlleleBalance, DepthOfCoverage, InbreedingCoeff, IndelType] excludeAnnotation=[] group=[] expression=[] useAllAnnotations=false list=false alwaysAppendDbsnpId=false MendelViolationGenotypeQualityThreshold=0.0 requireStrictAlleleMatch=false filter_mismatching_base_and_quals=false"
##VariantFiltration="analysis_type=VariantFiltration input_file=[] read_buffer_size=null phone_home=STANDARD gatk_key=null tag=NA read_filter=[] intervals=[primerPairs.bed] excludeIntervals=null interval_set_rule=UNION interval_merging=ALL interval_padding=0 reference_sequence=/srv/qiagen/data/reference/ucsc.hg19.fasta nonDeterministicRandomSeed=false disableRandomization=false maxRuntime=-1 maxRuntimeUnits=MINUTES downsampling_type=BY_SAMPLE downsample_to_fraction=null downsample_to_coverage=1000 use_legacy_downsampler=false baq=OFF baqGapOpenPenalty=40.0 fix_misencoded_quality_scores=false allow_potentially_misencoded_quality_scores=false performanceLog=null useOriginalQualities=false BQSR=null quantize_quals=0 disable_indel_quals=false emit_original_quals=false preserve_qscores_less_than=6 defaultBaseQualities=-1 validation_strictness=SILENT remove_program_records=false keep_program_records=false unsafe=LENIENT_VCF_PROCESSING num_threads=1 num_cpu_threads_per_data_thread=1 num_io_threads=0 monitorThreadEfficiency=false num_bam_file_handles=null read_group_black_list=null pedigree=[] pedigreeString=[] pedigreeValidationType=STRICT allow_intervals_with_unindexed_bam=false generateShadowBCF=false logging_level=INFO log_to_file=null help=false variant=(RodBinding name=variant source=S_variants/Annotated_Indels.vcf) mask=(RodBinding name= source=UNBOUND) out=org.broadinstitute.sting.gatk.io.stubs.VariantContextWriterStub no_cmdline_in_header=org.broadinstitute.sting.gatk.io.stubs.VariantContextWriterStub sites_only=org.broadinstitute.sting.gatk.io.stubs.VariantContextWriterStub bcf=org.broadinstitute.sting.gatk.io.stubs.VariantContextWriterStub filterExpression=[FS > 200.0] filterName=[FS_MORE_THAN_200] genotypeFilterExpression=[] genotypeFilterName=[] clusterSize=3 clusterWindowSize=0 maskExtension=0 maskName=Mask missingValuesInExpressionsShouldEvaluateAsFailing=false invalidatePreviousFilters=false filter_mismatching_base_and_quals=false"
##contig=<ID=chrM,length=16571,assembly=hg19>
##contig=<ID=chr1,length=249250621,assembly=hg19>
##contig=<ID=chr2,length=243199373,assembly=hg19>
##contig=<ID=chr3,length=198022430,assembly=hg19>
##contig=<ID=chr4,length=191154276,assembly=hg19>
##contig=<ID=chr5,length=180915260,assembly=hg19>
##contig=<ID=chr6,length=171115067,assembly=hg19>
##contig=<ID=chr7,length=159138663,assembly=hg19>
##contig=<ID=chr8,length=146364022,assembly=hg19>
##contig=<ID=chr9,length=141213431,assembly=hg19>
##contig=<ID=chr10,length=135534747,assembly=hg19>
##contig=<ID=chr11,length=135006516,assembly=hg19>
##contig=<ID=chr12,length=133851895,assembly=hg19>
##contig=<ID=chr13,length=115169878,assembly=hg19>
##contig=<ID=chr14,length=107349540,assembly=hg19>
##contig=<ID=chr15,length=102531392,assembly=hg19>
##contig=<ID=chr16,length=90354753,assembly=hg19>
##contig=<ID=chr17,length=81195210,assembly=hg19>
##contig=<ID=chr18,length=78077248,assembly=hg19>
##contig=<ID=chr19,length=59128983,assembly=hg19>
##contig=<ID=chr20,length=63025520,assembly=hg19>
##contig=<ID=chr21,length=48129895,assembly=hg19>
##contig=<ID=chr22,length=51304566,assembly=hg19>
##contig=<ID=chrX,length=155270560,assembly=hg19>
##contig=<ID=chrY,length=59373566,assembly=hg19>
##contig=<ID=chr1_gl000191_random,length=106433,assembly=hg19>
##contig=<ID=chr1_gl000192_random,length=547496,assembly=hg19>
##contig=<ID=chr4_ctg9_hap1,length=590426,assembly=hg19>
##contig=<ID=chr4_gl000193_random,length=189789,assembly=hg19>
##contig=<ID=chr4_gl000194_random,length=191469,assembly=hg19>
##contig=<ID=chr6_apd_hap1,length=4622290,assembly=hg19>
##contig=<ID=chr6_cox_hap2,length=4795371,assembly=hg19>
##contig=<ID=chr6_dbb_hap3,length=4610396,assembly=hg19>
##contig=<ID=chr6_mann_hap4,length=4683263,assembly=hg19>
##contig=<ID=chr6_mcf_hap5,length=4833398,assembly=hg19>
##contig=<ID=chr6_qbl_hap6,length=4611984,assembly=hg19>
##contig=<ID=chr6_ssto_hap7,length=4928567,assembly=hg19>
##contig=<ID=chr7_gl000195_random,length=182896,assembly=hg19>
##contig=<ID=chr8_gl000196_random,length=38914,assembly=hg19>
##contig=<ID=chr8_gl000197_random,length=37175,assembly=hg19>
##contig=<ID=chr9_gl000198_random,length=90085,assembly=hg19>
##contig=<ID=chr9_gl000199_random,length=169874,assembly=hg19>
##contig=<ID=chr9_gl000200_random,length=187035,assembly=hg19>
##contig=<ID=chr9_gl000201_random,length=36148,assembly=hg19>
##contig=<ID=chr11_gl000202_random,length=40103,assembly=hg19>
##contig=<ID=chr17_ctg5_hap1,length=1680828,assembly=hg19>
##contig=<ID=chr17_gl000203_random,length=37498,assembly=hg19>
##contig=<ID=chr17_gl000204_random,length=81310,assembly=hg19>
##contig=<ID=chr17_gl000205_random,length=174588,assembly=hg19>
##contig=<ID=chr17_gl000206_random,length=41001,assembly=hg19>
##contig=<ID=chr18_gl000207_random,length=4262,assembly=hg19>
##contig=<ID=chr19_gl000208_random,length=92689,assembly=hg19>
##contig=<ID=chr19_gl000209_random,length=159169,assembly=hg19>
##contig=<ID=chr21_gl000210_random,length=27682,assembly=hg19>
##contig=<ID=chrUn_gl000211,length=166566,assembly=hg19>
##contig=<ID=chrUn_gl000212,length=186858,assembly=hg19>
##contig=<ID=chrUn_gl000213,length=164239,assembly=hg19>
##contig=<ID=chrUn_gl000214,length=137718,assembly=hg19>
##contig=<ID=chrUn_gl000215,length=172545,assembly=hg19>
##contig=<ID=chrUn_gl000216,length=172294,assembly=hg19>
##contig=<ID=chrUn_gl000217,length=172149,assembly=hg19>
##contig=<ID=chrUn_gl000218,length=161147,assembly=hg19>
##contig=<ID=chrUn_gl000219,length=179198,assembly=hg19>
##contig=<ID=chrUn_gl000220,length=161802,assembly=hg19>
##contig=<ID=chrUn_gl000221,length=155397,assembly=hg19>
##contig=<ID=chrUn_gl000222,length=186861,assembly=hg19>
##contig=<ID=chrUn_gl000223,length=180455,assembly=hg19>
##contig=<ID=chrUn_gl000224,length=179693,assembly=hg19>
##contig=<ID=chrUn_gl000225,length=211173,assembly=hg19>
##contig=<ID=chrUn_gl000226,length=15008,assembly=hg19>
##contig=<ID=chrUn_gl000227,length=128374,assembly=hg19>
##contig=<ID=chrUn_gl000228,length=129120,assembly=hg19>
##contig=<ID=chrUn_gl000229,length=19913,assembly=hg19>
##contig=<ID=chrUn_gl000230,length=43691,assembly=hg19>
##contig=<ID=chrUn_gl000231,length=27386,assembly=hg19>
##contig=<ID=chrUn_gl000232,length=40652,assembly=hg19>
##contig=<ID=chrUn_gl000233,length=45941,assembly=hg19>
##contig=<ID=chrUn_gl000234,length=40531,assembly=hg19>
##contig=<ID=chrUn_gl000235,length=34474,assembly=hg19>
##contig=<ID=chrUn_gl000236,length=41934,assembly=hg19>
##contig=<ID=chrUn_gl000237,length=45867,assembly=hg19>
##contig=<ID=chrUn_gl000238,length=39939,assembly=hg19>
##contig=<ID=chrUn_gl000239,length=33824,assembly=hg19>
##contig=<ID=chrUn_gl000240,length=41933,assembly=hg19>
##contig=<ID=chrUn_gl000241,length=42152,assembly=hg19>
##contig=<ID=chrUn_gl000242,length=43523,assembly=hg19>
##contig=<ID=chrUn_gl000243,length=43341,assembly=hg19>
##contig=<ID=chrUn_gl000244,length=39929,assembly=hg19>
##contig=<ID=chrUn_gl000245,length=36651,assembly=hg19>
##contig=<ID=chrUn_gl000246,length=38154,assembly=hg19>
##contig=<ID=chrUn_gl000247,length=36422,assembly=hg19>
##contig=<ID=chrUn_gl000248,length=39786,assembly=hg19>
##contig=<ID=chrUn_gl000249,length=38502,assembly=hg19>
##fileDate=20190125
##fileEncoding=UTF-8
##reference=file:///srv/qiagen/data/reference/ucsc.hg19.fasta
##source=CLC Genomics Server 6.5.1 build 651117671
##FILTER=<ID=PUTATIVE_FP,Description="Putative false positive">
##SnpEffVersion="SnpEff 3.2 (build 2013-03-14), by Pablo Cingolani"
##SnpEffCmd="SnpEff  -canon hg19 -interval primerPairs.bed -i vcf -o gatk S_variants/filtered_SNPs.vcf -s S_variants/snpEff_summary.html "
##INFO=<ID=EFF,Number=.,Type=String,Description="Predicted effects for this variant.Format: 'Effect ( Effect_Impact | Functional_Class | Codon_Change | Amino_Acid_change| Amino_Acid_length | Gene_Name | Gene_BioType | Coding | Transcript | Exon  | GenotypeNum [ | ERRORS | WARNINGS ] )' ">
##SnpSiftVersion="1.9a (build 2013-03-21), by Pablo Cingolani"
##SnpSiftCmd="SnpSift annotate -id /srv/qiagen/data/dbsnp/dbsnp_138.hg19.qiagen_GRV2_2014_06_04.vcf S_variants/snpEff_all_var.vcf "
##SnpSiftCmd="SnpSift annotate -id /srv/qiagen/data/clinvar/clinvar_20140430_chr.vcf S_variants/snpEff_all_var_dbsnp.vcf "
##SnpSiftCmd="SnpSift annotate /srv/qiagen/data/cosmic/CosmicAllMuts_v69_20140602.vcf S_variants/snpEff_all_var_dbsnp.vcf "
##INFO=<ID=EFF.TRID,Number=0,Type=String,Description="SnpEff transcript ID">
##INFO=<ID=CNT,Number=1,Type=Integer,Description="How many samples have this mutation">
##INFO=<ID=STRAND,Number=1,Type=String,Description="Gene strand">
##INFO=<ID=EFF.AA_LEN,Number=0,Type=Integer,Description="Protein length in amino acids">
##INFO=<ID=IMPRECISE,Number=0,Type=Flag,Description="Imprecise structural variation">
##INFO=<ID=DBVARID,Number=1,Type=String,Description="ID of this element in DBVAR">
##INFO=<ID=DP,Number=1,Type=Integer,Description="Read Depth of segment containing breakend">
##INFO=<ID=LOF.PERC,Number=0,Type=Float,Description="SnpEff LOF percentage of transcripts in this gene that are affected">
##INFO=<ID=ID,Number=1,Type=String,Description="Variant ID">
##INFO=<ID=EFF.GENE,Number=0,Type=String,Description="SnpEff gene name">
##INFO=<ID=LOF.GENE,Number=0,Type=String,Description="SnpEff LOF gene name">
##INFO=<ID=ALT,Number=A,Type=String,Description="Alternative sequence/s">
##INFO=<ID=EFF.CODING,Number=0,Type=String,Description="SnpEff gene coding (CODING, NON_CODING)">
##INFO=<ID=BKPTID,Number=0,Type=String,Description="ID of the assembled alternate allele in the assembly file">
##INFO=<ID=QUAL,Number=1,Type=Float,Description="Mapping quality">
##INFO=<ID=POS,Number=1,Type=Integer,Description="Position in chromosome">
##INFO=<ID=NMD.NUMTR,Number=0,Type=Integer,Description="SnpEff NMD number of transcripts in gene">
##INFO=<ID=MQ,Number=1,Type=Float,Description="RMS mapping quality">
##INFO=<ID=GENE,Number=1,Type=String,Description="Gene name">
##INFO=<ID=AC,Number=A,Type=Integer,Description="Allele Frequency">
##INFO=<ID=MEINFO,Number=4,Type=String,Description="Mobile element info of the form NAME,START,END,POLARITY">
##INFO=<ID=AA,Number=1,Type=String,Description="Peptide annotation">
##INFO=<ID=PARID,Number=1,Type=String,Description="ID of partner breakend">
##INFO=<ID=EFF.CODON,Number=0,Type=String,Description="SnpEff codon change">
##INFO=<ID=CILEN,Number=2,Type=Integer,Description="Confidence interval around the length of the inserted material between breakends">
##INFO=<ID=AF,Number=1,Type=Float,Description="Allele Frequency">
##INFO=<ID=EFF.EFFECT,Number=0,Type=String,Description="SnpEff effect">
##INFO=<ID=SOMATIC,Number=1,Type=Flag,Description="Indicates that the record is a somatic mutation, for cancer genomics">
##INFO=<ID=EFF.RANK,Number=0,Type=String,Description="SnpEff exon/intron rank">
##INFO=<ID=SVLEN,Number=0,Type=Integer,Description="Difference in length between REF and ALT alleles">
##INFO=<ID=VALIDATED,Number=1,Type=Flag,Description="Validated by follow-up experiment">
##INFO=<ID=AN,Number=1,Type=Integer,Description="Total number of alleles">
##INFO=<ID=NMD.GENE,Number=0,Type=String,Description="SnpEff NMD gene name">
##INFO=<ID=DGVID,Number=1,Type=String,Description="ID of this element in Database of Genomic Variation">
##INFO=<ID=EFF.EXID,Number=0,Type=String,Description="SnpEff exon ID">
##INFO=<ID=LOF.GENEID,Number=0,Type=String,Description="SnpEff LOF gene ID">
##INFO=<ID=EFF.IMPACT,Number=0,Type=String,Description="SnpEff impact (HIGH, MODERATE, LOW, MODIFIER)">
##INFO=<ID=CICNADJ,Number=0,Type=Integer,Description="Confidence interval around copy number for the adjacency">
##INFO=<ID=CIEND,Number=2,Type=Integer,Description="Confidence interval around END for imprecise variants">
##INFO=<ID=CDS,Number=1,Type=String,Description="CDS annotation">
##INFO=<ID=NS,Number=1,Type=Integer,Description="Number of samples with data">
##INFO=<ID=1000G,Number=1,Type=Flag,Description="Membership in 1000 Genomes">
##INFO=<ID=NMD.GENEID,Number=0,Type=String,Description="SnpEff NMD gene ID">
##INFO=<ID=CHROM,Number=1,Type=String,Description="Chromosome name">
##INFO=<ID=EFF.BIOTYPE,Number=0,Type=String,Description="SnpEff gene bio-type">
##INFO=<ID=CNADJ,Number=0,Type=Integer,Description="Copy number of adjacency">
##INFO=<ID=DPADJ,Number=0,Type=Integer,Description="Read Depth of adjacency">
##INFO=<ID=LOF.NUMTR,Number=0,Type=Integer,Description="SnpEff LOF number of transcripts in gene">
##INFO=<ID=EFF.FUNCLASS,Number=0,Type=String,Description="SnpEff functional class (NONE, SILENT, MISSENSE, NONSENSE)">
##INFO=<ID=EVENT,Number=1,Type=String,Description="ID of event associated to breakend">
##INFO=<ID=BQ,Number=1,Type=Float,Description="RMS base quality">
##INFO=<ID=EFF.AA,Number=0,Type=String,Description="SnpEff amino acid change">
##INFO=<ID=REF,Number=1,Type=String,Description="Reference sequence">
##INFO=<ID=NMD.PERC,Number=0,Type=Float,Description="SnpEff NMD percentage of transcripts in this gene that are affected">
##INFO=<ID=MATEID,Number=0,Type=String,Description="ID of mate breakends">
##INFO=<ID=CICN,Number=2,Type=Integer,Description="Confidence interval around copy number for the segment">
##INFO=<ID=CIPOS,Number=2,Type=Integer,Description="Confidence interval around POS for imprecise variants">
##INFO=<ID=DB,Number=1,Type=Flag,Description="dbSNP membership">
##INFO=<ID=SVTYPE,Number=1,Type=String,Description="Type of structural variant">
##INFO=<ID=FILTER,Number=1,Type=String,Description="Filter status">
##INFO=<ID=HOMSEQ,Number=0,Type=String,Description="Sequence of base pair identical micro-homology at event breakpoints">
##INFO=<ID=H3,Number=1,Type=Flag,Description="Membership in hapmap 3">
##INFO=<ID=H2,Number=1,Type=Flag,Description="Membership in hapmap 2">
##INFO=<ID=FORMAT,Number=1,Type=String,Description="Format in genotype fields">
##INFO=<ID=HOMLEN,Number=0,Type=Integer,Description="Length of base pair identical micro-homology at event breakpoints">
##INFO=<ID=END,Number=1,Type=Integer,Description="End position of the variant described in this record">
##INFO=<ID=MQ0,Number=1,Type=Integer,Description="Number of MAPQ == 0 reads covering this record">
##INFO=<ID=NOVEL,Number=0,Type=Flag,Description="Indicates a novel structural variation">
##INFO=<ID=CIGAR,Number=1,Type=String,Description="Cigar string describing how to align an alternate allele to the reference allele">
##INFO=<ID=METRANS,Number=4,Type=String,Description="Mobile element transduction info of the form CHR,START,END,POLARITY">
##INFO=<ID=CN,Number=1,Type=Integer,Description="Copy number of segment containing breakend">
##INFO=<ID=SB,Number=1,Type=Float,Description="Strand bias at this position">
##INFO=<ID=DBRIPID,Number=1,Type=String,Description="ID of this element in DBRIP">
##SnpSiftCmd="SnpSift dbnsfp -f Ensembl_transcriptid,Uniprot_acc,Interpro_domain,SIFT_score,Polyphen2_HVAR_score /srv/qiagen/data/dbnsfp/dbNSFP2.0_GRV2_2014.06.04.txt S_variants/snpEff_all_var_dbsnp_cosmic.vcf "
##INFO=<ID=dbnsfpUniprot_acc,Number=A,Type=String,Description="Uniprot accession number. Multiple entries separated by ';'.">
##INFO=<ID=dbnsfpEnsembl_transcriptid,Number=A,Type=String,Description="Ensembl transcript ids (separated by ';')">
##INFO=<ID=dbnsfpPolyphen2_HVAR_score,Number=A,Type=String,Description="Polyphen2 score based on HumVar, i.e. hvar_prob. The score ranges from 0 to 1, and the corresponding prediction is 'probably damaging' if it is in [0.909,1]; 'possibly damaging' if it is in [0.447,0.908]; 'benign' if it is in [0,0.446]. Score cutoff for binary classification is 0.5, i.e. the prediction is 'neutral' if the score is smaller than 0.5 and 'deleterious' if the score is larger than 0.5. Multiple entries separated by ';'.">
##INFO=<ID=dbnsfpSIFT_score,Number=A,Type=String,Description="SIFT score, If a score is smaller than 0.05 the corresponding NS is predicted as 'D(amaging)'; otherwise it is predicted as 'T(olerated)'.">
##INFO=<ID=dbnsfpInterpro_domain,Number=A,Type=String,Description="domain or conserved site on which the variant locates. Domain annotations come from Interpro database. The number in the brackets following a specific domain is the count of times Interpro assigns the variant position to that domain, typically coming from different predicting databases. ">
#CHROM	POS	ID	REF	ALT	QUAL	FILTER	INFO	FORMAT	CR3M_FTC133_QG1
chr1	2488153	rs4870	A	G	.	PASS	DP=830;FS=0.000;MQ=60.00;OND=1.205e-03;ReadPosRankSum=1.615;EFF=CUSTOM(MODIFIER|||||TNFRSF14||||),INTRON(MODIFIER||||LOC100133445||NON_CODING|NR_037844.1|1|),NON_SYNONYMOUS_CODING(MODERATE|MISSENSE|aAa/aGa|K17R|TNFRSF14||CODING|NM_003820.2|1|),UPSTREAM(MODIFIER||||LOC115110||NON_CODING|NR_026927.1||);dbnsfpUniprot_acc=B4DU65,Q92956;dbnsfpEnsembl_transcriptid=ENST00000426449,ENST00000434817,ENST00000435221,ENST00000451778,ENST00000409119,ENST00000423768,ENST00000355716;dbnsfpPolyphen2_HVAR_score=0.145,0.159;dbnsfpSIFT_score=0.430000	GT:CLCAD2:DP	1/1:0,422:423
chr1	11187893	rs1770344	T	C	.	PASS	DP=750;FS=0.000;MQ=60.00;EFF=CUSTOM(MODIFIER|||||MTOR||||),INTRON(MODIFIER||||MTOR||CODING|NM_004958.3|43|)	GT:CLCAD2:DP	1/1:0,499:499
chr1	11205058	rs1057079	C	T	.	PASS	DP=998;FS=0.000;MQ=60.01;OND=1.002e-03;EFF=CUSTOM(MODIFIER|||||MTOR||||),INTRON(MODIFIER||||MTOR-AS1||NON_CODING|NR_046600.1|2|),SYNONYMOUS_CODING(LOW|SILENT|gcG/gcA|A1577|MTOR||CODING|NM_004958.3|33|)	GT:CLCAD2:DP	1/1:0,1570:1573
chr1	11288758	rs1064261	G	A	.	PASS	DP=991;FS=0.000;MQ=60.00;EFF=CUSTOM(MODIFIER|||||MTOR||||),SYNONYMOUS_CODING(LOW|SILENT|aaC/aaT|N999|MTOR||CODING|NM_004958.3|19|)	GT:CLCAD2:DP	1/1:0,767:767
chr1	11301714	rs1135172	A	G	.	PASS	DP=23;FS=0.000;MQ=60.00;EFF=CUSTOM(MODIFIER|||||MTOR||||),SYNONYMOUS_CODING(LOW|SILENT|gaT/gaC|D479|MTOR||CODING|NM_004958.3|10|)	GT:CLCAD2:DP	1/1:0,21:21
chr1	11319587	rs4845988	A	G	.	PASS	DP=995;FS=0.000;MQ=60.00;OND=7.035e-03;EFF=CUSTOM(MODIFIER|||||MTOR||||),INTRON(MODIFIER||||MTOR||CODING|NM_004958.3|1|)	GT:CLCAD2:DP	1/1:0,589:593
chr1	17359676	rs1022580	C	A	.	PASS	DP=935;FS=0.000;MQ=60.00;OND=6.417e-03;EFF=CUSTOM(MODIFIER|||||SDHB||||),INTRON(MODIFIER||||SDHB||CODING|NM_003000.2|2|)	GT:CLCAD2:DP	1/1:0,513:518
chr1	17380497	rs2746462	G	T	.	PASS	DP=989;FS=0.000;MQ=60.02;OND=7.078e-03;ReadPosRankSum=1.644;EFF=CUSTOM(MODIFIER|||||SDHB||||),SYNONYMOUS_CODING(LOW|SILENT|gcC/gcA|A6|SDHB||CODING|NM_003000.2|1|)	GT:CLCAD2:DP	1/1:0,694:699
chr1	27057621	rs41303629	A	C	.	PASS	DP=998;FS=0.000;MQ=60.00;OND=1.002e-03;EFF=CUSTOM(MODIFIER|||||ARID1A||||),INTRON(MODIFIER||||ARID1A||CODING|NM_006015.4|2|)	GT:CLCAD2:DP	1/1:0,622:623
chr1	27089446	rs34681611	G	C	.	PASS	DP=995;FS=0.000;MQ=60.00;OND=1.005e-03;ReadPosRankSum=1.210;EFF=CUSTOM(MODIFIER|||||ARID1A||||),INTRON(MODIFIER||||ARID1A||CODING|NM_006015.4|7|)	GT:CLCAD2:DP	1/1:0,651:651
chr1	27107263	rs3841356	T	TC	.	PUTATIVE_FP;HOMOPOLYMER	DP=774;IndelType=INS.NOVEL_2.;MQ=60.10;EFF=CUSTOM(MODIFIER|||||ARID1A||||),UTR_3_PRIME(MODIFIER||||ARID1A||CODING|NM_006015.4|20|)	GT:CLCAD2:DP	0/1:103,449:583
chr1	45796269	rs3219493	G	C	.	PASS	DP=503;FS=0.000;MQ=60.00;OND=3.976e-03;EFF=CUSTOM(MODIFIER|||||MUTYH||||),DOWNSTREAM(MODIFIER||||HPDL||CODING|NM_032756.2||),INTRON(MODIFIER||||MUTYH||CODING|NM_001128425.1|14|)	GT:CLCAD2:DP	1/1:0,569:570
chr1	45798555	rs3219487	T	C	.	PASS	DP=100;FS=0.000;MQ=60.00;EFF=CUSTOM(MODIFIER|||||MUTYH||||),DOWNSTREAM(MODIFIER||||HPDL||CODING|NM_032756.2||),INTRON(MODIFIER||||MUTYH||CODING|NM_001128425.1|6|)	GT:CLCAD2:DP	1/1:0,53:54
chr1	65339079	.	TG	CA	.	PUTATIVE_FP	DP=991;MQ=60.00;EFF=CUSTOM(MODIFIER|||||JAK1||||),NON_SYNONYMOUS_CODING(MODERATE||gccagc/gcTGgc|AS0AG|JAK1||CODING|NM_002227.2||)	GT:CLCAD2:DP	0/1:1370,189:1559
chr1	78430689	rs11409017	A	AG	.	PASS	DP=997;IndelType=INS.NOVEL_2.;MQ=59.98;EFF=CUSTOM(MODIFIER|||||FUBP1||||),INTRON(MODIFIER||||FUBP1||CODING|NM_003902.3|8|)	GT:CLCAD2:DP	1/1:0,737:744
chr1	78432503	rs3736909	G	C	.	PASS	DP=999;FS=2.139;MQ=60.05;OND=6.006e-03;ReadPosRankSum=-0.766;EFF=CUSTOM(MODIFIER|||||FUBP1||||),INTRON(MODIFIER||||FUBP1||CODING|NM_003902.3|6|)	GT:CLCAD2:DP	1/1:0,1267:1275
chr1	78432506	.	TA	T	.	PUTATIVE_FP;HOMOPOLYMER	DP=997;IndelType=DEL.NOVEL_2.;MQ=60.05;EFF=CUSTOM(MODIFIER|||||FUBP1||||),INTRON(MODIFIER||||FUBP1||CODING|NM_003902.3|6|)	GT:CLCAD2:DP	1/.:0,740:1373
chr1	78432506	.	TAA	T	.	PUTATIVE_FP;HOMOPOLYMER	DP=997;IndelType=DEL.NOVEL_3.;MQ=60.05;EFF=CUSTOM(MODIFIER|||||FUBP1||||),INTRON(MODIFIER||||FUBP1||CODING|NM_003902.3|6|)	GT:CLCAD2:DP	1/.:0,359:1373
chr1	118165761	.	C	A	.	PASS	DP=89;FS=0.000;MQ=60.00;ReadPosRankSum=0.015;EFF=CUSTOM(MODIFIER|||||FAM46C||||),NON_SYNONYMOUS_CODING(MODERATE|MISSENSE|Ctg/Atg|L91M|FAM46C||CODING|NM_017709.3|2|);dbnsfpUniprot_acc=Q5VWP2;dbnsfpEnsembl_transcriptid=ENST00000369448;dbnsfpPolyphen2_HVAR_score=0.998;dbnsfpSIFT_score=0.000000;dbnsfpInterpro_domain=Domain_of_unknown_function_DUF1693_(1),	GT:CLCAD2:DP	0/1:34,10:44
chr1	118166319	.	G	A	.	PASS	DP=170;FS=0.000;MQ=60.00;OND=0.012;ReadPosRankSum=-0.715;EFF=CUSTOM(MODIFIER|||||FAM46C||||),NON_SYNONYMOUS_CODING(MODERATE|MISSENSE|Gac/Aac|D277N|FAM46C||CODING|NM_017709.3|2|);dbnsfpUniprot_acc=Q5VWP2;dbnsfpEnsembl_transcriptid=ENST00000369448;dbnsfpPolyphen2_HVAR_score=0.634;dbnsfpSIFT_score=0.000000;dbnsfpInterpro_domain=Domain_of_unknown_function_DUF1693_(1),	GT:CLCAD2:DP	1/1:0,87:88
chr1	120478285	rs5025718	T	C	.	PASS	DP=100;FS=0.000;MQ=60.00;EFF=CUSTOM(MODIFIER|||||NOTCH2||||),INTRON(MODIFIER||||NOTCH2||CODING|NM_024408.3|21|)	GT:CLCAD2:DP	1/1:0,49:49
chr1	120510722	.	T	C	.	PUTATIVE_FP	DP=1000;FS=0.420;MQ=60.00;OND=1.000e-03;ReadPosRankSum=-9.855;EFF=CUSTOM(MODIFIER|||||NOTCH2||||),SYNONYMOUS_CODING(LOW|SILENT|gaA/gaG|E414|NOTCH2||CODING|NM_024408.3|7|)	GT:CLCAD2:DP	0/1:1283,70:1353
chr1	162722846	rs1632311	C	G	.	PASS	DP=617;FS=0.000;MQ=60.00;EFF=CUSTOM(MODIFIER|||||DDR2||||),INTRON(MODIFIER||||DDR2||CODING|NM_006182.2|3|)	GT:CLCAD2:DP	1/1:0,306:306
chr1	162737116	rs2298258	C	G	.	PASS	DP=523;FS=0.000;MQ=60.00;EFF=CUSTOM(MODIFIER|||||DDR2||||),SYNONYMOUS_CODING(LOW|SILENT|ctC/ctG|L420|DDR2||CODING|NM_006182.2|11|);dbnsfpEnsembl_transcriptid=ENST00000433757;dbnsfpSIFT_score=0.000000	GT:CLCAD2:DP	1/1:0,698:699
chr1	162740327	rs1780003	T	C	.	PASS	DP=874;FS=0.000;MQ=60.00;OND=0.014;ReadPosRankSum=-0.297;EFF=CUSTOM(MODIFIER|||||DDR2||||),INTRON(MODIFIER||||DDR2||CODING|NM_006182.2|12|);dbnsfpEnsembl_transcriptid=ENST00000458105	GT:CLCAD2:DP	1/1:0,422:423
chr1	162741794	rs3738807	C	T	.	PASS	DP=854;FS=0.000;MQ=60.00;OND=2.342e-03;ReadPosRankSum=1.517;EFF=CUSTOM(MODIFIER|||||DDR2||||),INTRON(MODIFIER||||DDR2||CODING|NM_006182.2|12|)	GT:CLCAD2:DP	1/1:0,428:429
chr1	162743242	rs200983597	A	G	.	PASS	DP=997;FS=0.000;MQ=60.00;EFF=CUSTOM(MODIFIER|||||DDR2||||),INTRON(MODIFIER||||DDR2||CODING|NM_006182.2|13|)	GT:CLCAD2:DP	1/1:0,623:623
chr1	162743418	rs1355287	G	T	.	PASS	DP=520;FS=0.000;MQ=60.00;OND=1.923e-03;EFF=CUSTOM(MODIFIER|||||DDR2||||),INTRON(MODIFIER||||DDR2||CODING|NM_006182.2|14|)	GT:CLCAD2:DP	1/1:0,527:528
chr1	193218843	rs11583414	C	G	.	PASS	DP=999;FS=0.000;MQ=60.00;OND=3.003e-03;ReadPosRankSum=1.569;EFF=CUSTOM(MODIFIER|||||CDC73||||),INTRON(MODIFIER||||CDC73||CODING|NM_024529.4|15|)	GT:CLCAD2:DP	1/1:0,1034:1037
chr1	226253316	rs1849032	G	T	.	PASS	DP=188;FS=0.000;MQ=60.00;EFF=CUSTOM(MODIFIER|||||H3F3A||||),INTRON(MODIFIER||||H3F3AP4||NON_CODING|NR_002315.1|2|),INTRON(MODIFIER||||H3F3A||CODING|NM_002107.4|2|)	GT:CLCAD2:DP	1/1:0,94:94
chr1	241663902	rs144131869	T	TGAGA,TGAGAGA	.	PASS	DP=172;IndelType=MULTIALLELIC_INDEL;MQ=60.19;EFF=CUSTOM(MODIFIER|||||FH||||),INTRON(MODIFIER||||FH||CODING|NM_000143.3|8|)	GT:CLCAD2:DP	1/2:0,15,43:86
chr2	25458546	rs2304429	C	T	.	PASS	DP=999;FS=0.000;MQ=60.00;EFF=CUSTOM(MODIFIER|||||DNMT3A||||),INTRON(MODIFIER||||DNMT3A||CODING|NM_022552.4|22|)	GT:CLCAD2:DP	1/1:0,699:700
chr2	25466888	rs2289093	G	T	.	PASS	DP=477;FS=0.000;MQ=60.00;OND=2.096e-03;EFF=CUSTOM(MODIFIER|||||DNMT3A||||),INTRON(MODIFIER||||DNMT3A||CODING|NM_022552.4|15|)	GT:CLCAD2:DP	1/1:0,293:294
chr2	25469913	rs2276599	C	T	.	PASS	DP=681;FS=0.000;MQ=60.00;EFF=CUSTOM(MODIFIER|||||DNMT3A||||),INTRON(MODIFIER||||DNMT3A||CODING|NM_022552.4|9|)	GT:CLCAD2:DP	1/1:0,333:333
chr2	29416025	rs10625834	C	CATTG	.	PUTATIVE_FP	DP=109;IndelType=INS.NOVEL_5.;MQ=58.88;EFF=CUSTOM(MODIFIER|||||ALK||||),UTR_3_PRIME(MODIFIER||||ALK||CODING|NM_004304.4|29|)	GT:CLCAD2:DP	1/1:0,56:57
chr2	29416366	rs1881421	G	C	.	PASS	DP=992;FS=0.000;MQ=60.00;OND=1.008e-03;EFF=CUSTOM(MODIFIER|||||ALK||||),NON_SYNONYMOUS_CODING(MODERATE|MISSENSE|gaC/gaG|D1529E|ALK||CODING|NM_004304.4|29|);dbnsfpUniprot_acc=Q9UM73;dbnsfpEnsembl_transcriptid=ENST00000389048,ENST00000431873;dbnsfpPolyphen2_HVAR_score=0.0;dbnsfpSIFT_score=1.000000	GT:CLCAD2:DP	1/1:0,759:760
chr2	29416481	rs1881420;COSM1130802	T	C	.	PASS	DP=152;FS=0.000;MQ=60.00;EFF=CUSTOM(MODIFIER|||||ALK||||),NON_SYNONYMOUS_CODING(MODERATE|MISSENSE|aAg/aGg|K1491R|ALK||CODING|NM_004304.4|29|);GENE=ALK;STRAND=-;CDS=c.4472A>G;AA=p.K1491R;CNT=1;dbnsfpUniprot_acc=Q9UM73;dbnsfpEnsembl_transcriptid=ENST00000389048,ENST00000431873;dbnsfpPolyphen2_HVAR_score=0.003;dbnsfpSIFT_score=0.380000	GT:CLCAD2:DP	1/1:0,78:78
chr2	29416572	rs1670283	T	C	.	PASS	DP=163;FS=0.000;MQ=60.00;EFF=CUSTOM(MODIFIER|||||ALK||||),NON_SYNONYMOUS_CODING(MODERATE|MISSENSE|Atc/Gtc|I1461V|ALK||CODING|NM_004304.4|29|);dbnsfpUniprot_acc=Q9UM73;dbnsfpEnsembl_transcriptid=ENST00000389048,ENST00000431873;dbnsfpPolyphen2_HVAR_score=0.0	GT:CLCAD2:DP	1/1:0,87:87
chr2	29443611	rs201690890;COSM359418	T	C	.	FS_MORE_THAN_60	DP=856;FS=245.188;MQ=60.00;OND=3.505e-03;ReadPosRankSum=-0.690;EFF=CUSTOM(MODIFIER|||||ALK||||),SYNONYMOUS_CODING(LOW|SILENT|ggA/ggG|G1202|ALK||CODING|NM_004304.4|23|);GENE=ALK;STRAND=-;CDS=c.3606A>G;AA=p.G1202G;CNT=1	GT:CLCAD2:DP	0/1:93,28:122
chr2	29445390	.	G	A	.	PASS	DP=999;FS=0.000;MQ=60.00;ReadPosRankSum=0.258;EFF=CUSTOM(MODIFIER|||||ALK||||),NON_SYNONYMOUS_CODING(MODERATE|MISSENSE|gCt/gTt|A1148V|ALK||CODING|NM_004304.4|21|);dbnsfpUniprot_acc=Q9UM73;dbnsfpEnsembl_transcriptid=ENST00000389048,ENST00000453137;dbnsfpPolyphen2_HVAR_score=0.978;dbnsfpInterpro_domain=Serine-threonine/tyrosine-protein_kinase_(1),Protein_kinase-like_domain_(1),Tyrosine-protein_kinase,_catalytic_domain_(1),Protein_kinase,_catalytic_domain_(1),	GT:CLCAD2:DP	0/1:421,185:606
chr2	29445458	rs3795850	G	T	.	PASS	DP=418;FS=0.000;MQ=59.96;OND=2.392e-03;EFF=CUSTOM(MODIFIER|||||ALK||||),SYNONYMOUS_CODING(LOW|SILENT|ggC/ggA|G1125|ALK||CODING|NM_004304.4|21|)	GT:CLCAD2:DP	1/1:0,262:263
chr2	29446184	rs2276550	C	G	.	PASS	DP=588;FS=0.000;MQ=60.00;EFF=CUSTOM(MODIFIER|||||ALK||||),INTRON(MODIFIER||||ALK||CODING|NM_004304.4|20|)	GT:CLCAD2:DP	1/1:0,301:301
chr2	29498210	rs4589708	A	G	.	PASS	DP=442;FS=0.000;MQ=60.00;EFF=CUSTOM(MODIFIER|||||ALK||||),INTRON(MODIFIER||||ALK||CODING|NM_004304.4|10|)	GT:CLCAD2:DP	1/1:0,222:222
chr2	29543663	rs2293564	T	C	.	PASS	DP=1000;FS=0.000;MQ=60.00;EFF=CUSTOM(MODIFIER|||||ALK||||),SYNONYMOUS_CODING(LOW|SILENT|caA/caG|Q500|ALK||CODING|NM_004304.4|7|)	GT:CLCAD2:DP	1/1:0,597:597
chr2	29940529	rs2246745	A	T	.	PASS	DP=668;FS=0.000;MQ=60.00;OND=2.994e-03;EFF=CUSTOM(MODIFIER|||||ALK||||),SYNONYMOUS_CODING(LOW|SILENT|ccT/ccA|P234|ALK||CODING|NM_004304.4|2|)	GT:CLCAD2:DP	1/1:0,480:481
chr2	39526842	rs2111382	A	C	.	PASS	DP=999;FS=0.000;MQ=60.00;OND=1.001e-03;EFF=CUSTOM(MODIFIER|||||MAP4K3||||),INTRON(MODIFIER||||MAP4K3||CODING|NM_003618.3|16|)	GT:CLCAD2:DP	1/1:0,1017:1017
chr2	47635523	rs201372136	CT	C	.	PUTATIVE_FP;HOMOPOLYMER	DP=588;IndelType=DEL.NOVEL_2.;MQ=60.02;EFF=CUSTOM(MODIFIER|||||MSH2||||),INTRON(MODIFIER||||MSH2||CODING|NM_000251.2|1|)	GT:CLCAD2:DP	1/.:0,69:292
chr2	47702451	rs201305711	GT	G	.	PUTATIVE_FP;HOMOPOLYMER	DP=139;IndelType=DEL.NOVEL_2.;MQ=60.16;EFF=CUSTOM(MODIFIER|||||MSH2||||),INTRON(MODIFIER||||MSH2||CODING|NM_000251.2|12|)	GT:CLCAD2:DP	0/1:26,20:51
chr2	48028256	.	AG	A	.	PASS	DP=390;IndelType=DEL.NOVEL_2.;MQ=60.00;EFF=CUSTOM(MODIFIER|||||MSH6||||),FRAME_SHIFT(HIGH||-|-1045|MSH6||CODING|NM_000179.2|4|)	GT:CLCAD2:DP	1/1:0,219:220
chr2	48030838	rs2020911	A	T	.	PASS	DP=779;FS=0.000;MQ=60.00;OND=1.284e-03;EFF=CUSTOM(MODIFIER|||||MSH6||||),DOWNSTREAM(MODIFIER||||FBXO11||CODING|NM_001190274.1||),INTRON(MODIFIER||||MSH6||CODING|NM_000179.2|5|)	GT:CLCAD2:DP	1/1:0,446:447
chr2	48032740	rs56221304	AT	A	.	PUTATIVE_FP;HOMOPOLYMER	DP=215;IndelType=DEL.NOVEL_2.;MQ=60.00;EFF=CUSTOM(MODIFIER|||||MSH6||||),DOWNSTREAM(MODIFIER||||FBXO11||CODING|NM_001190274.1||),INTRON(MODIFIER||||MSH6||CODING|NM_000179.2|6|)	GT:CLCAD2:DP	1/.:0,61:114
chr2	48032874	rs3136358;rs2234731	ACTAT	A	.	PASS	DP=726;IndelType=DEL.NOVEL_5.;MQ=60.00;EFF=CUSTOM(MODIFIER|||||MSH6||||),DOWNSTREAM(MODIFIER||||FBXO11||CODING|NM_001190274.1||),INTRON(MODIFIER||||MSH6||CODING|NM_000179.2|7|)	GT:CLCAD2:DP	1/1:0,367:367
chr2	48032937	rs3136359	T	C	.	PASS	DP=732;FS=0.000;MQ=60.00;OND=5.464e-03;EFF=CUSTOM(MODIFIER|||||MSH6||||),DOWNSTREAM(MODIFIER||||FBXO11||CODING|NM_001190274.1||),INTRON(MODIFIER||||MSH6||CODING|NM_000179.2|7|)	GT:CLCAD2:DP	1/1:0,363:363
chr2	48033890	rs67094025;rs267608137	CT	C	.	PUTATIVE_FP;HOMOPOLYMER	DP=469;IndelType=DEL.NOVEL_2.;MQ=60.04;EFF=CUSTOM(MODIFIER|||||MSH6||||),DOWNSTREAM(MODIFIER||||FBXO11||CODING|NM_001190274.1||),INTRON(MODIFIER||||MSH6||CODING|NM_000179.2|9|)	GT:CLCAD2:DP	1/.:0,74:240
chr2	48040904	rs77079615	G	GA	.	PASS	DP=912;IndelType=INS.NOVEL_2.;MQ=60.00;EFF=CUSTOM(MODIFIER|||||FBXO11||||),INTRON(MODIFIER||||FBXO11||CODING|NM_001190274.1|17|)	GT:CLCAD2:DP	1/1:0,450:458
chr2	48046012	rs374445177	TA	T	.	PUTATIVE_FP;HOMOPOLYMER	DP=210;IndelType=DEL.NOVEL_2.;MQ=60.00;EFF=CUSTOM(MODIFIER|||||FBXO11||||),INTRON(MODIFIER||||FBXO11||CODING|NM_001190274.1|15|)	GT:CLCAD2:DP	0/1:68,40:108
chr2	95847040	rs10578519	TGCG	T	.	PASS	DP=381;IndelType=DEL.NOVEL_4.;MQ=60.00;EFF=CODON_DELETION(MODERATE||ttgcgg/ttg|LR156L|ZNF2||CODING|NM_021088.2|5|),CUSTOM(MODIFIER|||||ZNF2||||)	GT:CLCAD2:DP	1/1:0,191:193
chr2	198257652	rs11380582	T	TA,TAA	.	HOMOPOLYMER	DP=1000;IndelType=MULTIALLELIC_INDEL;MQ=60.10;EFF=CUSTOM(MODIFIER|||||SF3B1||||),INTRON(MODIFIER||||SF3B1||CODING|NM_012433.2|24|)	GT:CLCAD2:DP	0/1/2:193,333,44:575
chr2	198257795	rs4685	T	C	.	PASS	DP=335;FS=0.000;MQ=60.00;OND=2.985e-03;EFF=CUSTOM(MODIFIER|||||SF3B1||||),SYNONYMOUS_CODING(LOW|SILENT|gtA/gtG|V1219|SF3B1||CODING|NM_012433.2|24|);dbnsfpEnsembl_transcriptid=ENST00000424674	GT:CLCAD2:DP	1/1:0,332:333
chr2	198265173	rs788017	T	A	.	PASS	DP=527;FS=0.000;MQ=60.00;OND=0.053;ReadPosRankSum=1.103;EFF=CUSTOM(MODIFIER|||||SF3B1||||),INTRON(MODIFIER||||SF3B1||CODING|NM_012433.2|18|)	GT:CLCAD2:DP	1/1:0,253:267
chr2	198265526	rs788018	A	G	.	PASS	DP=583;FS=0.000;MQ=60.00;EFF=CUSTOM(MODIFIER|||||SF3B1||||),SYNONYMOUS_CODING(LOW|SILENT|ggT/ggC|G877|SF3B1||CODING|NM_012433.2|18|)	GT:CLCAD2:DP	1/1:0,360:360
chr2	198267770	rs3217350	G	GAA	.	PUTATIVE_FP	DP=168;IndelType=INS.NOVEL_3.;MQ=60.39;EFF=CUSTOM(MODIFIER|||||SF3B1||||),INTRON(MODIFIER||||SF3B1||CODING|NM_012433.2|12|)	GT:CLCAD2:DP	1/1:0,84:85
chr2	198283305	rs788023;COSM1129389	T	C	.	PASS	DP=694;FS=0.000;MQ=60.00;OND=2.882e-03;ReadPosRankSum=0.171;EFF=CUSTOM(MODIFIER|||||SF3B1||||),SYNONYMOUS_CODING(LOW|SILENT|aaA/aaG|K141|SF3B1||CODING|NM_012433.2|5|);GENE=SF3B1;STRAND=-;CDS=c.423A>G;AA=p.K141K;CNT=1	GT:CLCAD2:DP	1/1:0,344:345
chr2	209101905	rs57383668	GA	G	.	PASS	DP=575;IndelType=DEL.NOVEL_2.;MQ=60.00;EFF=CUSTOM(MODIFIER|||||IDH1||||),INTRON(MODIFIER||||IDH1||CODING|NM_005896.2|9|)	GT:CLCAD2:DP	1/1:0,612:652
chr2	212251864	rs3748962	T	C	.	PASS	DP=512;FS=0.000;MQ=60.00;EFF=CUSTOM(MODIFIER|||||ERBB4||||),SYNONYMOUS_CODING(LOW|SILENT|gtA/gtG|V1065|ERBB4||CODING|NM_005235.2|27|)	GT:CLCAD2:DP	1/1:0,755:755
chr2	212483961	.	C	A	.	PASS	DP=930;FS=0.000;MQ=60.00;OND=0.011;ReadPosRankSum=2.384;EFF=CUSTOM(MODIFIER|||||ERBB4||||),NON_SYNONYMOUS_CODING(MODERATE|MISSENSE|Gtg/Ttg|V748L|ERBB4||CODING|NM_005235.2|19|);dbnsfpUniprot_acc=Q15303-4,Q15303-2,Q15303-3,Q15303;dbnsfpEnsembl_transcriptid=ENST00000342788,ENST00000436443,ENST00000402597;dbnsfpPolyphen2_HVAR_score=0.298,0.872,0.197,0.423;dbnsfpSIFT_score=0.000000;dbnsfpInterpro_domain=Serine-threonine/tyrosine-protein_kinase_(1),Protein_kinase-like_domain_(1),Tyrosine-protein_kinase,_catalytic_domain_(1),Protein_kinase,_catalytic_domain_(1),	GT:CLCAD2:DP	1/1:0,459:464
chr2	212543924	rs4673628	A	G	.	PASS	DP=678;FS=3.062;MQ=60.05;OND=1.475e-03;ReadPosRankSum=1.124;EFF=CUSTOM(MODIFIER|||||ERBB4||||),INTRON(MODIFIER||||ERBB4||CODING|NM_005235.2|12|)	GT:CLCAD2:DP	1/1:0,523:524
chr2	212569983	rs6723705	G	A	.	PASS	DP=821;FS=0.000;MQ=60.00;EFF=CUSTOM(MODIFIER|||||ERBB4||||),INTRON(MODIFIER||||ERBB4||CODING|NM_005235.2|10|)	GT:CLCAD2:DP	1/1:0,409:409
chr3	10076842	rs55973240	CTT	C	.	PUTATIVE_FP	DP=1000;IndelType=DEL.NOVEL_3.;MQ=60.02;EFF=CUSTOM(MODIFIER|||||FANCD2||||),INTRON(MODIFIER||||FANCD2||CODING|NM_033084.3|5|)	GT:CLCAD2:DP	1/1:0,615:618
chr3	10077955	rs17032278	A	G	.	PASS	DP=999;FS=0.000;MQ=60.00;OND=1.001e-03;EFF=CUSTOM(MODIFIER|||||FANCD2||||),INTRON(MODIFIER||||FANCD2||CODING|NM_033084.3|6|)	GT:CLCAD2:DP	1/1:0,597:600
chr3	10081545	rs17032283	G	C	.	PASS	DP=501;FS=0.000;MQ=60.00;EFF=CUSTOM(MODIFIER|||||FANCD2||||),INTRON(MODIFIER||||FANCD2||CODING|NM_033084.3|9|)	GT:CLCAD2:DP	1/1:0,501:501
chr3	10084224	rs9879080	C	T	.	PASS	DP=723;FS=0.000;MQ=60.00;EFF=CUSTOM(MODIFIER|||||FANCD2||||),INTRON(MODIFIER||||FANCD2||CODING|NM_033084.3|10|)	GT:CLCAD2:DP	1/1:0,363:363
chr3	10085536	rs34046352	A	G	.	PUTATIVE_FP	DP=730;FS=0.000;MQ=59.85;ReadPosRankSum=0.431;EFF=CUSTOM(MODIFIER|||||FANCD2||||),SYNONYMOUS_CODING(LOW|SILENT|gtA/gtG|V374|FANCD2||CODING|NM_033084.3|14|)	GT:CLCAD2:DP	0/1:159,214:373
chr3	10088223	rs200221245	T	G	.	PUTATIVE_FP	DP=998;FS=2.792;MQ=60.00;ReadPosRankSum=-0.898;EFF=CUSTOM(MODIFIER|||||FANCD2||||),INTRON(MODIFIER||||FANCD2||CODING|NM_033084.3|14|)	GT:CLCAD2:DP	0/1:413,369:782
chr3	10088239	rs201770712	G	A	.	PUTATIVE_FP	DP=999;FS=2.462;MQ=60.00;ReadPosRankSum=-1.168;EFF=CUSTOM(MODIFIER|||||FANCD2||||),INTRON(MODIFIER||||FANCD2||CODING|NM_033084.3|14|)	GT:CLCAD2:DP	0/1:420,368:788
chr3	10088242	rs199726231	G	A	.	PUTATIVE_FP	DP=999;FS=1.537;MQ=60.00;ReadPosRankSum=0.761;EFF=CUSTOM(MODIFIER|||||FANCD2||||),INTRON(MODIFIER||||FANCD2||CODING|NM_033084.3|14|)	GT:CLCAD2:DP	0/1:417,359:776
chr3	10088266	rs72492997	G	T	.	PUTATIVE_FP	DP=998;FS=1.837;MQ=60.00;OND=3.006e-03;ReadPosRankSum=-1.175;EFF=CUSTOM(MODIFIER|||||FANCD2||||),SYNONYMOUS_CODING(LOW|SILENT|gtG/gtT|V379|FANCD2||CODING|NM_033084.3|15|)	GT:CLCAD2:DP	0/1:419,365:786
chr3	10088299	rs112887807	C	T	.	PUTATIVE_FP	DP=999;FS=3.400;MQ=59.99;OND=1.001e-03;ReadPosRankSum=14.713;EFF=CUSTOM(MODIFIER|||||FANCD2||||),SYNONYMOUS_CODING(LOW|SILENT|agC/agT|S390|FANCD2||CODING|NM_033084.3|15|)	GT:CLCAD2:DP	0/1:776,370:1146
chr3	10088308	rs72492998	T	C	.	PUTATIVE_FP	DP=998;FS=3.430;MQ=59.99;ReadPosRankSum=14.195;EFF=CUSTOM(MODIFIER|||||FANCD2||||),SYNONYMOUS_CODING(LOW|SILENT|acT/acC|T393|FANCD2||CODING|NM_033084.3|15|)	GT:CLCAD2:DP	0/1:784,361:1145
chr3	10091035	rs10222446	T	C	.	PUTATIVE_FP	DP=171;FS=0.000;MQ=46.65;OND=0.012;ReadPosRankSum=0.180;EFF=CUSTOM(MODIFIER|||||FANCD2||||),INTRON(MODIFIER||||FANCD2||CODING|NM_033084.3|16|)	GT:CLCAD2:DP	1/1:0,85:86
chr3	10091049	rs35557429	C	T	.	PUTATIVE_FP	DP=171;FS=0.000;MQ=46.65;OND=0.012;ReadPosRankSum=-1.688;EFF=CUSTOM(MODIFIER|||||FANCD2||||),INTRON(MODIFIER||||FANCD2||CODING|NM_033084.3|16|)	GT:CLCAD2:DP	1/1:0,85:86
chr3	10094206	.	A	AT,ATT	.	HOMOPOLYMER	DP=510;IndelType=MULTIALLELIC_INDEL;MQ=59.91;EFF=CUSTOM(MODIFIER|||||FANCD2||||),INTRON(MODIFIER||||FANCD2||CODING|NM_033084.3|18|)	GT:CLCAD2:DP	0/1/2:226,355,62:650
chr3	10106532	rs3864017	C	T	.	PASS	DP=999;FS=2.201;MQ=45.41;OND=4.004e-03;ReadPosRankSum=-0.820;EFF=CUSTOM(MODIFIER|||||FANCD2||||),NON_SYNONYMOUS_CODING(MODERATE|MISSENSE|cCg/cTg|P714L|FANCD2||CODING|NM_033084.3|23|);dbnsfpUniprot_acc=Q9BXW9-2,Q9BXW9;dbnsfpEnsembl_transcriptid=ENST00000287647,ENST00000383807,ENST00000383806,ENST00000419585;dbnsfpPolyphen2_HVAR_score=0.001,0.0;dbnsfpSIFT_score=0.260000	GT:CLCAD2:DP	1/1:0,1149:1152
chr3	10107478	.	GC	CG	.	PUTATIVE_FP	DP=59;MQ=59.25;EFF=CUSTOM(MODIFIER|||||FANCD2||||),INTRON(MODIFIER||||FANCD2||CODING|NM_033084.3|24|)	GT:CLCAD2:DP	1/1:0,22:30
chr3	10107520	rs34608006	G	T	.	PASS	DP=59;FS=0.000;MQ=59.25;EFF=CUSTOM(MODIFIER|||||FANCD2||||),INTRON(MODIFIER||||FANCD2||CODING|NM_033084.3|24|)	GT:CLCAD2:DP	1/1:0,30:30
chr3	10119917	rs6805869	T	C	.	PASS	DP=955;FS=6.126;MQ=60.00;OND=2.094e-03;ReadPosRankSum=1.256;EFF=CUSTOM(MODIFIER|||||FANCD2||||),DOWNSTREAM(MODIFIER||||FANCD2OS||CODING|NM_173472.1||),INTRON(MODIFIER||||FANCD2||CODING|NM_033084.3|30|)	GT:CLCAD2:DP	1/1:0,668:670
chr3	10128965	rs71052293	C	CT,CTT,CTTT	.	HOMOPOLYMER	DP=754;IndelType=MULTIALLELIC_INDEL;MQ=60.03;EFF=CUSTOM(MODIFIER|||||FANCD2||||),INTRON(MODIFIER||||FANCD2OS||CODING|NM_173472.1|2|),INTRON(MODIFIER||||FANCD2||CODING|NM_033084.3|34|)	GT:CLCAD2:DP	0/1/2/3:134,116,142,91:521
chr3	10133949	rs9811771	A	G	.	PASS	DP=998;FS=3.023;MQ=60.00;OND=2.004e-03;ReadPosRankSum=-0.471;EFF=CUSTOM(MODIFIER|||||FANCD2||||),INTRON(MODIFIER||||FANCD2OS||CODING|NM_173472.1|2|),INTRON(MODIFIER||||FANCD2||CODING|NM_033084.3|38|)	GT:CLCAD2:DP	1/1:0,1414:1417
chr3	10138189	rs2272124	T	C	.	PASS	DP=417;FS=0.000;MQ=60.00;OND=7.194e-03;EFF=CUSTOM(MODIFIER|||||FANCD2||||),INTRON(MODIFIER||||FANCD2OS||CODING|NM_173472.1|2|),INTRON(MODIFIER||||FANCD2||CODING|NM_033084.3|42|)	GT:CLCAD2:DP	1/1:0,208:210
chr3	14187449	rs2228001	G	T	.	PASS	DP=854;FS=0.000;MQ=60.00;OND=2.342e-03;EFF=CUSTOM(MODIFIER|||||XPC||||),DOWNSTREAM(MODIFIER||||TMEM43||CODING|NM_024334.2||),NON_SYNONYMOUS_CODING(MODERATE|MISSENSE|Cag/Aag|Q939K|XPC||CODING|NM_004628.4|16|);dbnsfpUniprot_acc=E9PH69,Q01831;dbnsfpEnsembl_transcriptid=ENST00000285021,ENST00000449060;dbnsfpPolyphen2_HVAR_score=0.0,0.0;dbnsfpSIFT_score=1.000000	GT:CLCAD2:DP	1/1:0,426:427
chr3	14187699	rs2733532	T	C	.	PASS	DP=374;FS=0.000;MQ=60.00;EFF=CUSTOM(MODIFIER|||||XPC||||),DOWNSTREAM(MODIFIER||||TMEM43||CODING|NM_024334.2||),INTRON(MODIFIER||||XPC||CODING|NM_004628.4|15|)	GT:CLCAD2:DP	1/1:0,261:261
chr3	14188762	rs2733534	G	C	.	PASS	DP=423;FS=0.000;MQ=59.82;EFF=CUSTOM(MODIFIER|||||XPC||||),DOWNSTREAM(MODIFIER||||TMEM43||CODING|NM_024334.2||),INTRON(MODIFIER||||XPC||CODING|NM_004628.4|15|)	GT:CLCAD2:DP	1/1:0,213:213
chr3	14189340	rs2607749	A	G	.	PASS	DP=76;FS=0.000;MQ=59.73;EFF=CUSTOM(MODIFIER|||||XPC||||),DOWNSTREAM(MODIFIER||||TMEM43||CODING|NM_024334.2||),INTRON(MODIFIER||||XPC||CODING|NM_004628.4|14|)	GT:CLCAD2:DP	1/1:0,37:37
chr3	14190237	rs2279017	T	G	.	PASS	DP=974;FS=0.000;MQ=59.96;OND=2.053e-03;ReadPosRankSum=1.475;EFF=CUSTOM(MODIFIER|||||XPC||||),INTRON(MODIFIER||||XPC||CODING|NM_004628.4|12|)	GT:CLCAD2:DP	1/1:0,1060:1062
chr3	14190268	rs2470353	G	C	.	PASS	DP=579;FS=0.000;MQ=59.94;OND=0.012;ReadPosRankSum=-0.711;EFF=CUSTOM(MODIFIER|||||XPC||||),INTRON(MODIFIER||||XPC||CODING|NM_004628.4|12|)	GT:CLCAD2:DP	1/1:0,469:473
chr3	14197987	rs2958057	A	T	.	PASS	DP=871;FS=0.000;MQ=60.00;EFF=CUSTOM(MODIFIER|||||XPC||||),SYNONYMOUS_CODING(LOW|SILENT|gcT/gcA|A627|XPC||CODING|NM_004628.4|10|)	GT:CLCAD2:DP	1/1:0,605:605
chr3	14199887	rs2228000	G	A	.	PASS	DP=462;FS=0.000;MQ=60.00;OND=8.658e-03;ReadPosRankSum=1.213;EFF=CUSTOM(MODIFIER|||||XPC||||),NON_SYNONYMOUS_CODING(MODERATE|MISSENSE|gCg/gTg|A499V|XPC||CODING|NM_004628.4|9|);dbnsfpUniprot_acc=E9PH69,Q01831;dbnsfpEnsembl_transcriptid=ENST00000285021,ENST00000449060;dbnsfpPolyphen2_HVAR_score=0.027,0.004;dbnsfpSIFT_score=0.270000	GT:CLCAD2:DP	1/1:0,231:233
chr3	14220095	rs2607775	C	G	.	PASS	DP=214;FS=0.000;MQ=60.00;EFF=CUSTOM(MODIFIER|||||XPC||||),UPSTREAM(MODIFIER||||LSM3||CODING|NM_014463.2||),UTR_5_PRIME(MODIFIER||||XPC||CODING|NM_004628.4|1|)	GT:CLCAD2:DP	1/1:0,105:105
chr3	37048633	rs4234259	A	G	.	PASS	DP=129;FS=2.082;MQ=60.00;OND=0.023;ReadPosRankSum=-0.867;EFF=CUSTOM(MODIFIER|||||MLH1||||),INTRON(MODIFIER||||MLH1||CODING|NM_000249.3|5|)	GT:CLCAD2:DP	1/1:0,68:70
chr3	37053568	rs1799977;COSM1131469	A	G	.	PASS	DP=997;FS=0.000;MQ=60.00;OND=2.006e-03;ReadPosRankSum=0.345;EFF=CUSTOM(MODIFIER|||||MLH1||||),NON_SYNONYMOUS_CODING(MODERATE|MISSENSE|Atc/Gtc|I219V|MLH1||CODING|NM_000249.3|8|);GENE=MLH1;STRAND=+;CDS=c.655A>G;AA=p.I219V;CNT=1;dbnsfpUniprot_acc=E9PCU2,Q53GX1,P40692;dbnsfpEnsembl_transcriptid=ENST00000231790,ENST00000436867,ENST00000537937,ENST00000383761,ENST00000435176;dbnsfpPolyphen2_HVAR_score=0.028,0.074,0.06;dbnsfpSIFT_score=0.620000;dbnsfpInterpro_domain=Ribosomal_protein_S5_domain_2-type_fold_(1),DNA_mismatch_repair_protein,_N-terminal_(1),ATPase-like,_ATP-binding_domain_(1),Ribosomal_protein_S5_domain_2-type_fold,_subgroup_(1),DNA_mismatch_repair_protein,_C-terminal_(1),	GT:CLCAD2:DP	1/1:0,987:990
chr3	37067050	rs11129748	A	G	.	PASS	DP=384;FS=0.000;MQ=60.00;OND=0.250;ReadPosRankSum=-0.473;EFF=CUSTOM(MODIFIER|||||MLH1||||),INTRON(MODIFIER||||MLH1||CODING|NM_000249.3|11|)	GT:CLCAD2:DP	1/1:0,74:99
chr3	37083740	rs9876116	A	G	.	PASS	DP=460;FS=0.000;MQ=60.00;EFF=CUSTOM(MODIFIER|||||MLH1||||),INTRON(MODIFIER||||MLH1||CODING|NM_000249.3|14|)	GT:CLCAD2:DP	1/1:0,230:230
chr3	37089174	.	G	C	.	PASS	DP=787;FS=0.000;MQ=60.00;ReadPosRankSum=3.035;EFF=CUSTOM(MODIFIER|||||MLH1||||),DOWNSTREAM(MODIFIER||||LRRFIP2||CODING|NM_006309.2||),NON_SYNONYMOUS_CODING(MODERATE|MISSENSE|gaG/gaC|E632D|MLH1||CODING|NM_000249.3|16|);dbnsfpEnsembl_transcriptid=ENST00000456676	GT:CLCAD2:DP	0/1:436,28:464
chr3	41274764	rs2691680	C	A	.	PASS	DP=786;FS=0.000;MQ=60.00;EFF=CUSTOM(MODIFIER|||||CTNNB1||||),INTRON(MODIFIER||||CTNNB1||CODING|NM_001098210.1|7|)	GT:CLCAD2:DP	1/1:0,400:400
chr3	47103861	rs34058239	GT	G	.	PUTATIVE_FP;HOMOPOLYMER	DP=699;IndelType=DEL.NOVEL_2.;MQ=60.06;EFF=CUSTOM(MODIFIER|||||SETD2||||),INTRON(MODIFIER||||SETD2||CODING|NM_014159.6|13|)	GT:CLCAD2:DP	1/.:0,137:578
chr3	47129781	.	CA	C	.	PUTATIVE_FP;HOMOPOLYMER	DP=265;IndelType=DEL.NOVEL_2.;MQ=60.00;EFF=CUSTOM(MODIFIER|||||SETD2||||),INTRON(MODIFIER||||SETD2||CODING|NM_014159.6|9|)	GT:CLCAD2:DP	0/1:84,49:135
chr3	47143087	rs56909745	A	AGT	.	PUTATIVE_FP	DP=755;IndelType=INS.NOVEL_3.;MQ=60.00;EFF=CUSTOM(MODIFIER|||||SETD2||||),INTRON(MODIFIER||||SETD2||CODING|NM_014159.6|7|)	GT:CLCAD2:DP	0/1:267,323:605
chr3	47162523	.	C	T	.	PASS	DP=166;FS=0.000;MQ=60.00;ReadPosRankSum=-1.283;EFF=CUSTOM(MODIFIER|||||SETD2||||),SYNONYMOUS_CODING(LOW|SILENT|gaG/gaA|E1201|SETD2||CODING|NM_014159.6|3|)	GT:CLCAD2:DP	0/1:66,23:89
chr3	52584526	.	C	T	.	PASS	DP=1000;FS=0.884;MQ=60.00;ReadPosRankSum=-7.608;EFF=CUSTOM(MODIFIER|||||PBRM1||||),NON_SYNONYMOUS_CODING(MODERATE|MISSENSE|cGg/cAg|R1496Q|PBRM1||CODING|NM_018313.4|29|);dbnsfpUniprot_acc=Q86U86-9,Q86U86-4,Q86U86-2,Q86U86-8,Q86U86-7,Q86U86,Q86U86-3,Q86U86-5;dbnsfpEnsembl_transcriptid=ENST00000356770,ENST00000394830,ENST00000296302,ENST00000337303,ENST00000409057,ENST00000410007,ENST00000409114,ENST00000409767;dbnsfpPolyphen2_HVAR_score=0.986,0.986,0.986,0.986,0.99,0.968,0.986,0.986;dbnsfpSIFT_score=0.090000	GT:CLCAD2:DP	0/1:720,56:777
chr3	52621586	.	CT	C	.	PUTATIVE_FP;HOMOPOLYMER	DP=402;IndelType=DEL.NOVEL_2.;MQ=59.52;EFF=CUSTOM(MODIFIER|||||PBRM1||||),INTRON(MODIFIER||||PBRM1||CODING|NM_018313.4|19|)	GT:CLCAD2:DP	1/.:0,139:392
chr3	52676065	rs376663529	CA	C	.	PUTATIVE_FP;HOMOPOLYMER	DP=999;IndelType=DEL.NOVEL_2.;MQ=60.00;EFF=CUSTOM(MODIFIER|||||PBRM1||||),INTRON(MODIFIER||||PBRM1||CODING|NM_018313.4|10|)	GT:CLCAD2:DP	1/.:0,583:1015
chr3	52676065	.	CAA	C	.	PUTATIVE_FP;HOMOPOLYMER	DP=999;IndelType=DEL.NOVEL_3.;MQ=60.00;EFF=CUSTOM(MODIFIER|||||PBRM1||||),INTRON(MODIFIER||||PBRM1||CODING|NM_018313.4|10|)	GT:CLCAD2:DP	1/.:0,278:1015
chr3	52696310	.	GA	G	.	PUTATIVE_FP;HOMOPOLYMER	DP=333;IndelType=DEL.NOVEL_2.;MQ=60.03;EFF=CUSTOM(MODIFIER|||||PBRM1||||),INTRON(MODIFIER||||PBRM1||CODING|NM_018313.4|4|)	GT:CLCAD2:DP	1/.:0,109:168
chr3	105422844	rs2305037	C	T	.	PASS	DP=751;FS=0.000;MQ=60.00;OND=1.332e-03;EFF=CUSTOM(MODIFIER|||||CBLB||||),SYNONYMOUS_CODING(LOW|SILENT|acG/acA|T527|CBLB||CODING|NM_170662.3|11|)	GT:CLCAD2:DP	1/1:0,376:376
chr3	105423088	rs1548056	T	C	.	PASS	DP=397;FS=0.000;MQ=60.00;OND=5.038e-03;EFF=CUSTOM(MODIFIER|||||CBLB||||),INTRON(MODIFIER||||CBLB||CODING|NM_170662.3|10|)	GT:CLCAD2:DP	1/1:0,212:213
chr3	105453034	rs6768096	A	G	.	PASS	DP=582;FS=0.000;MQ=60.00;OND=1.718e-03;EFF=CUSTOM(MODIFIER|||||CBLB||||),INTRON(MODIFIER||||CBLB||CODING|NM_170662.3|8|)	GT:CLCAD2:DP	1/1:0,291:292
chr3	128204991	.	T	C	.	PASS	DP=283;FS=0.000;MQ=60.00;ReadPosRankSum=1.602;EFF=CUSTOM(MODIFIER|||||GATA2||||),SYNONYMOUS_CODING(LOW|SILENT|ggA/ggG|G150|GATA2||CODING|NM_032638.4|3|)	GT:CLCAD2:DP	0/1:134,10:145
chr3	178917005	rs3729674	A	G	.	PASS	DP=605;FS=0.000;MQ=60.00;EFF=CUSTOM(MODIFIER|||||PIK3CA||||),INTRON(MODIFIER||||PIK3CA||CODING|NM_006218.2|2|)	GT:CLCAD2:DP	1/1:0,451:451
chr3	178922274	rs2699896	C	A	.	PASS	DP=732;FS=0.000;MQ=60.00;EFF=CUSTOM(MODIFIER|||||PIK3CA||||),INTRON(MODIFIER||||PIK3CA||CODING|NM_006218.2|5|)	GT:CLCAD2:DP	1/1:0,369:369
chr3	178927410	rs2230461;COSM328028	A	G	.	PASS	DP=996;FS=0.000;MQ=58.54;OND=3.012e-03;ReadPosRankSum=0.930;EFF=CUSTOM(MODIFIER|||||PIK3CA||||),NON_SYNONYMOUS_CODING(MODERATE|MISSENSE|atA/atG|I391M|PIK3CA||CODING|NM_006218.2|7|);GENE=PIK3CA;STRAND=+;CDS=c.1173A>G;AA=p.I391M;CNT=1;dbnsfpUniprot_acc=P42336;dbnsfpEnsembl_transcriptid=ENST00000263967;dbnsfpPolyphen2_HVAR_score=0.017;dbnsfpSIFT_score=0.080000;dbnsfpInterpro_domain=C2_calcium-dependent_membrane_targeting_(1),C2_calcium/lipid-binding_domain,_CaLB_(1),Phosphoinositide_3-kinase,_C2_(2),	GT:CLCAD2:DP	1/1:0,505:507
chr3	187442662	rs199744143	G	GCTCCACCTCCTTCCCTGCC	.	PASS	DP=623;IndelType=INS.NOVEL_10orMore.;MQ=60.38;EFF=CUSTOM(MODIFIER|||||BCL6||||),INTRON(MODIFIER||||BCL6||CODING|NM_001706.4|9|),INTRON(MODIFIER||||LOC100131635||NON_CODING|NR_034062.1|2|)	GT:CLCAD2:DP	1/1:0,303:307
chr3	187447032	rs1056932	G	A	.	PASS	DP=604;FS=0.000;MQ=60.00;EFF=CUSTOM(MODIFIER|||||BCL6||||),INTRON(MODIFIER||||LOC100131635||NON_CODING|NR_034062.1|2|),SYNONYMOUS_CODING(LOW|SILENT|aaC/aaT|N387|BCL6||CODING|NM_001706.4|5|)	GT:CLCAD2:DP	1/1:0,320:320
chr3	187451297	.	ACCCTTTCCTTTCAGATCCCTCACCT	A	.	PUTATIVE_FP	DP=1000;IndelType=DEL.NOVEL_10orMore.;MQ=60.00;EFF=CUSTOM(MODIFIER|||||BCL6||||),DOWNSTREAM(MODIFIER||||LOC100131635||NON_CODING|NR_034062.1||),FRAME_SHIFT(HIGH||-|-54|BCL6||CODING|NM_001706.4|3|),INTRON(MODIFIER||||BCL6||CODING|NM_001706.4|3|),SPLICE_SITE_DONOR(HIGH||||BCL6||CODING|NM_001706.4|3|)	GT:CLCAD2:DP	0/1:456,266:728
chr4	1806519	rs3135890	C	T	.	PASS	DP=170;FS=0.000;MQ=60.00;OND=0.018;ReadPosRankSum=1.417;EFF=CUSTOM(MODIFIER|||||FGFR3||||),INTRON(MODIFIER||||FGFR3||CODING|NM_001163213.1|9|)	GT:CLCAD2:DP	1/1:0,81:82
chr4	1807894	rs7688609	G	A	.	PASS	DP=145;FS=0.000;MQ=60.00;OND=6.897e-03;EFF=CUSTOM(MODIFIER|||||FGFR3||||),SYNONYMOUS_CODING(LOW|SILENT|acG/acA|T653|FGFR3||CODING|NM_001163213.1|14|)	GT:CLCAD2:DP	1/1:0,59:60
chr4	55129831	rs55947416	C	T	.	PASS	DP=43;FS=0.000;MQ=60.00;EFF=CUSTOM(MODIFIER|||||PDGFRA||||),INTRON(MODIFIER||||PDGFRA||CODING|NM_006206.4|3|)	GT:CLCAD2:DP	1/1:0,22:22
chr4	55141055	rs1873778;COSM1430082	A	G	.	PASS	DP=542;FS=0.000;MQ=60.00;EFF=CUSTOM(MODIFIER|||||PDGFRA||||),SYNONYMOUS_CODING(LOW|SILENT|ccA/ccG|P567|PDGFRA||CODING|NM_006206.4|12|);GENE=PDGFRA;STRAND=+;CDS=c.1701A>G;AA=p.P567P;CNT=1	GT:CLCAD2:DP	1/1:0,271:271
chr4	55151711	rs2412559	C	A	.	PASS	DP=502;FS=0.000;MQ=60.00;OND=1.992e-03;EFF=CUSTOM(MODIFIER|||||PDGFRA||||),INTRON(MODIFIER||||PDGFRA||CODING|NM_006206.4|17|)	GT:CLCAD2:DP	1/1:0,937:940
chr4	55153837	rs7695657	A	G	.	PASS	DP=899;FS=0.000;MQ=60.00;EFF=CUSTOM(MODIFIER|||||PDGFRA||||),INTRON(MODIFIER||||PDGFRA||CODING|NM_006206.4|19|)	GT:CLCAD2:DP	1/1:0,657:657
chr4	55156400	rs2276948	A	G	.	PASS	DP=767;FS=0.000;MQ=60.00;EFF=CUSTOM(MODIFIER|||||PDGFRA||||),INTRON(MODIFIER||||PDGFRA||CODING|NM_006206.4|21|)	GT:CLCAD2:DP	1/1:0,388:388
chr4	55161254	rs3733540	C	T	.	PASS	DP=881;FS=0.000;MQ=59.87;OND=3.405e-03;ReadPosRankSum=-0.853;EFF=CUSTOM(MODIFIER|||||PDGFRA||||),INTRON(MODIFIER||||PDGFRA||CODING|NM_006206.4|22|)	GT:CLCAD2:DP	1/1:0,441:443
chr4	55161391	rs7685117	T	C	.	PASS	DP=363;FS=0.000;MQ=59.74;OND=2.755e-03;ReadPosRankSum=-1.522;EFF=CUSTOM(MODIFIER|||||PDGFRA||||),SYNONYMOUS_CODING(LOW|SILENT|gaT/gaC|D1074|PDGFRA||CODING|NM_006206.4|23|)	GT:CLCAD2:DP	1/1:0,362:363
chr4	55161517	rs7680422	A	G	.	PASS	DP=831;FS=0.000;MQ=59.79;EFF=CUSTOM(MODIFIER|||||PDGFRA||||),UTR_3_PRIME(MODIFIER||||PDGFRA||CODING|NM_006206.4|23|)	GT:CLCAD2:DP	1/1:0,459:459
chr4	55598211	.	AT	A	.	PUTATIVE_FP;HOMOPOLYMER	DP=333;IndelType=DEL.NOVEL_2.;MQ=59.81;EFF=CUSTOM(MODIFIER|||||KIT||||),INTRON(MODIFIER||||KIT||CODING|NM_000222.2|16|)	GT:CLCAD2:DP	1/.:0,39:180
chr4	55599436	rs1008658	T	C	.	PASS	DP=502;FS=0.000;MQ=60.00;OND=1.992e-03;ReadPosRankSum=-0.593;EFF=CUSTOM(MODIFIER|||||KIT||||),INTRON(MODIFIER||||KIT||CODING|NM_000222.2|17|)	GT:CLCAD2:DP	1/1:0,613:615
chr4	55946081	rs4421048	A	G	.	PASS	DP=999;FS=0.000;MQ=60.00;EFF=CUSTOM(MODIFIER|||||KDR||||),UTR_3_PRIME(MODIFIER||||KDR||CODING|NM_002253.2|30|)	GT:CLCAD2:DP	1/1:0,950:951
chr4	55946354	rs10006115	G	T	.	PASS	DP=592;FS=0.000;MQ=60.00;EFF=CUSTOM(MODIFIER|||||KDR||||),INTRON(MODIFIER||||KDR||CODING|NM_002253.2|29|)	GT:CLCAD2:DP	1/1:0,359:359
chr4	55948108	rs2412617	A	G	.	PASS	DP=340;FS=0.000;MQ=59.92;EFF=CUSTOM(MODIFIER|||||KDR||||),INTRON(MODIFIER||||KDR||CODING|NM_002253.2|29|)	GT:CLCAD2:DP	1/1:0,171:171
chr4	55955232	rs1531289	T	C	.	PASS	DP=591;FS=0.000;MQ=60.00;EFF=CUSTOM(MODIFIER|||||KDR||||),INTRON(MODIFIER||||KDR||CODING|NM_002253.2|25|)	GT:CLCAD2:DP	1/1:0,336:336
chr4	55956186	.	T	C	.	PUTATIVE_FP	DP=475;FS=0.000;MQ=60.00;ReadPosRankSum=-17.084;EFF=CUSTOM(MODIFIER|||||KDR||||),SYNONYMOUS_CODING(LOW|SILENT|aaA/aaG|K1043|KDR||CODING|NM_002253.2|23|)	GT:CLCAD2:DP	0/1:72,169:241
chr4	55962545	rs3214870	T	TG	.	PASS	DP=94;IndelType=INS.NOVEL_2.;MQ=60.00;EFF=CUSTOM(MODIFIER|||||KDR||||),INTRON(MODIFIER||||KDR||CODING|NM_002253.2|18|)	GT:CLCAD2:DP	1/1:0,46:46
chr4	55972974	rs1870377;COSM149673	T	A	.	PASS	DP=70;FS=0.000;MQ=60.00;EFF=CUSTOM(MODIFIER|||||KDR||||),NON_SYNONYMOUS_CODING(MODERATE|MISSENSE|caA/caT|Q472H|KDR||CODING|NM_002253.2|11|);GENE=KDR;STRAND=-;CDS=c.1416A>T;AA=p.Q472H;CNT=1;dbnsfpUniprot_acc=P35968-2,P35968;dbnsfpEnsembl_transcriptid=ENST00000263923;dbnsfpPolyphen2_HVAR_score=0.8,0.011;dbnsfpSIFT_score=0.350000;dbnsfpInterpro_domain=Immunoglobulin_subtype_(1),Immunoglobulin-like_(1),	GT:CLCAD2:DP	1/1:0,37:37
chr4	55976947	rs5858314	T	TA,TAA	.	HOMOPOLYMER	DP=714;IndelType=MULTIALLELIC_INDEL;MQ=60.21;EFF=CUSTOM(MODIFIER|||||KDR||||),INTRON(MODIFIER||||KDR||CODING|NM_002253.2|7|)	GT:CLCAD2:DP	0/1/2:165,162,43:382
chr4	55980239	rs7692791	C	T	.	PASS	DP=998;FS=0.000;MQ=60.01;OND=4.008e-03;ReadPosRankSum=1.468;EFF=CUSTOM(MODIFIER|||||KDR||||),INTRON(MODIFIER||||KDR||CODING|NM_002253.2|6|)	GT:CLCAD2:DP	1/1:0,572:573
chr4	55980402	.	G	A	.	PASS	DP=997;FS=0.225;MQ=60.00;ReadPosRankSum=2.131;EFF=CUSTOM(MODIFIER|||||KDR||||),NON_SYNONYMOUS_CODING(MODERATE|MISSENSE|cCg/cTg|P230L|KDR||CODING|NM_002253.2|6|);dbnsfpUniprot_acc=P35968-2,P35968;dbnsfpEnsembl_transcriptid=ENST00000263923;dbnsfpPolyphen2_HVAR_score=0.999,1.0;dbnsfpSIFT_score=0.000000;dbnsfpInterpro_domain=Immunoglobulin_V-set_(1),Immunoglobulin-like_(1),	GT:CLCAD2:DP	0/1:404,390:794
chr4	153247486	rs367926135	CT	C	.	PUTATIVE_FP;HOMOPOLYMER	DP=210;IndelType=DEL.NOVEL_2.;MQ=60.19;EFF=CUSTOM(MODIFIER|||||FBXW7||||),INTRON(MODIFIER||||FBXW7||CODING|NM_018315.4|8|),INTRON(MODIFIER||||FBXW7||CODING|NM_033632.3|9|)	GT:CLCAD2:DP	1/.:0,33:109
chr4	153268227	.	CA	C	.	PUTATIVE_FP;HOMOPOLYMER	DP=134;IndelType=DEL.NOVEL_2.;MQ=59.96;EFF=CUSTOM(MODIFIER|||||FBXW7||||),INTRON(MODIFIER||||FBXW7||CODING|NM_018315.4|2|),INTRON(MODIFIER||||FBXW7||CODING|NM_033632.3|3|)	GT:CLCAD2:DP	0/1:46,20:66
chr5	35857177	rs1353252;COSN167434	G	C	.	PASS	DP=364;FS=0.000;MQ=60.00;EFF=CUSTOM(MODIFIER|||||IL7R||||),INTRON(MODIFIER||||IL7R||CODING|NM_002185.3|1|);GENE=IL7R;STRAND=+	GT:CLCAD2:DP	1/1:0,360:360
chr5	35861068	rs1494558;COSM149813	T	C	.	PASS	DP=507;FS=0.000;MQ=60.00;EFF=CUSTOM(MODIFIER|||||IL7R||||),NON_SYNONYMOUS_CODING(MODERATE|MISSENSE|aTc/aCc|I66T|IL7R||CODING|NM_002185.3|2|);GENE=IL7R;STRAND=+;CDS=c.197T>C;AA=p.I66T;CNT=1;dbnsfpUniprot_acc=D6RGV2;dbnsfpEnsembl_transcriptid=ENST00000303115,ENST00000343305,ENST00000506850,ENST00000511982;dbnsfpPolyphen2_HVAR_score=0.0	GT:CLCAD2:DP	1/1:0,254:254
chr5	35861152	rs11567705;COSN167435	C	G	.	PASS	DP=481;FS=0.000;MQ=60.00;EFF=CUSTOM(MODIFIER|||||IL7R||||),INTRON(MODIFIER||||IL7R||CODING|NM_002185.3|2|);GENE=IL7R;STRAND=+	GT:CLCAD2:DP	1/1:0,241:241
chr5	35871190	rs1494555;COSM149814	G	A	.	PASS	DP=867;FS=0.000;MQ=60.00;EFF=CUSTOM(MODIFIER|||||IL7R||||),NON_SYNONYMOUS_CODING(MODERATE|MISSENSE|Gtc/Atc|V138I|IL7R||CODING|NM_002185.3|4|);GENE=IL7R;STRAND=+;CDS=c.412G>A;AA=p.V138I;CNT=1;dbnsfpUniprot_acc=D6RGV2;dbnsfpEnsembl_transcriptid=ENST00000303115,ENST00000343305,ENST00000506850;dbnsfpPolyphen2_HVAR_score=0.0;dbnsfpSIFT_score=0.380000	GT:CLCAD2:DP	1/1:0,437:437
chr5	35871261	.	A	C	.	PASS	DP=567;FS=3.923;MQ=60.02;ReadPosRankSum=-1.250;EFF=CUSTOM(MODIFIER|||||IL7R||||),NON_SYNONYMOUS_CODING(MODERATE|MISSENSE|aaA/aaC|K161N|IL7R||CODING|NM_002185.3|4|);dbnsfpUniprot_acc=D6RGV2,P16871;dbnsfpEnsembl_transcriptid=ENST00000303115,ENST00000343305,ENST00000506850;dbnsfpPolyphen2_HVAR_score=0.047,0.497;dbnsfpSIFT_score=0.510000;dbnsfpInterpro_domain=Fibronectin,_type_III_(2),Immunoglobulin-like_fold_(1),	GT:CLCAD2:DP	0/1:599,214:813
chr5	35874575	rs6897932;COSM132904	C	T	.	PASS	DP=1000;FS=0.000;MQ=60.00;EFF=CUSTOM(MODIFIER|||||IL7R||||),NON_SYNONYMOUS_CODING(MODERATE|MISSENSE|aCc/aTc|T244I|IL7R||CODING|NM_002185.3|6|);GENE=IL7R;STRAND=+;CDS=c.731C>T;AA=p.T244I;CNT=2;dbnsfpUniprot_acc=P16871;dbnsfpEnsembl_transcriptid=ENST00000303115;dbnsfpPolyphen2_HVAR_score=0.001;dbnsfpSIFT_score=0.870000	GT:CLCAD2:DP	1/1:0,507:507
chr5	35875593	rs987106;COSN167436	A	T	.	PASS	DP=561;FS=0.000;MQ=60.00;OND=3.565e-03;EFF=CUSTOM(MODIFIER|||||IL7R||||),INTRON(MODIFIER||||IL7R||CODING|NM_002185.3|6|);GENE=IL7R;STRAND=+	GT:CLCAD2:DP	1/1:0,276:277
chr5	55252984	.	CA	C	.	PUTATIVE_FP;HOMOPOLYMER	DP=1000;IndelType=DEL.NOVEL_2.;MQ=59.91;EFF=CUSTOM(MODIFIER|||||IL6ST||||),INTRON(MODIFIER||||IL6ST||CODING|NM_002184.3|9|)	GT:CLCAD2:DP	1/.:0,404:1048
chr5	56161787	rs832575	G	A	.	PASS	DP=479;FS=0.000;MQ=60.00;OND=8.351e-03;ReadPosRankSum=0.805;EFF=CUSTOM(MODIFIER|||||MAP3K1||||),SYNONYMOUS_CODING(LOW|SILENT|acG/acA|T428|MAP3K1||CODING|NM_005921.1|6|)	GT:CLCAD2:DP	1/1:0,242:244
chr5	56177443	rs702689	G	A	.	PASS	DP=941;FS=0.000;MQ=60.00;OND=2.125e-03;EFF=CUSTOM(MODIFIER|||||MAP3K1||||),NON_SYNONYMOUS_CODING(MODERATE|MISSENSE|Gat/Aat|D806N|MAP3K1||CODING|NM_005921.1|14|);dbnsfpUniprot_acc=Q13233;dbnsfpEnsembl_transcriptid=ENST00000399503;dbnsfpPolyphen2_HVAR_score=0.915;dbnsfpSIFT_score=0.360000	GT:CLCAD2:DP	1/1:0,473:474
chr5	56177743	rs832582	G	A	.	PASS	DP=102;FS=0.000;MQ=60.00;EFF=CUSTOM(MODIFIER|||||MAP3K1||||),NON_SYNONYMOUS_CODING(MODERATE|MISSENSE|Gtc/Atc|V906I|MAP3K1||CODING|NM_005921.1|14|);dbnsfpUniprot_acc=Q13233;dbnsfpEnsembl_transcriptid=ENST00000399503;dbnsfpPolyphen2_HVAR_score=0.0;dbnsfpSIFT_score=0.780000	GT:CLCAD2:DP	1/1:0,57:57
chr5	56177848	rs67794491	TCAA	T	.	PASS	DP=976;IndelType=DEL.NOVEL_4.;MQ=59.97;EFF=CODON_DELETION(MODERATE||tcaaca/tca|ST941S|MAP3K1||CODING|NM_005921.1|14|),CUSTOM(MODIFIER|||||MAP3K1||||)	GT:CLCAD2:DP	1/1:0,589:615
chr5	56178217	rs832583	A	C	.	PASS	DP=994;FS=0.000;MQ=60.00;OND=2.012e-03;ReadPosRankSum=1.875;EFF=CUSTOM(MODIFIER|||||MAP3K1||||),SYNONYMOUS_CODING(LOW|SILENT|Aga/Cga|R1064|MAP3K1||CODING|NM_005921.1|14|)	GT:CLCAD2:DP	1/1:0,696:697
chr5	67569746	rs171649	G	A	.	PASS	DP=999;FS=0.000;MQ=60.00;OND=3.003e-03;ReadPosRankSum=0.831;EFF=CUSTOM(MODIFIER|||||PIK3R1||||),INTRON(MODIFIER||||PIK3R1||CODING|NM_181523.2|3|)	GT:CLCAD2:DP	1/1:0,831:834
chr5	67575548	rs61749601	T	C	.	PASS	DP=943;FS=0.000;MQ=60.00;EFF=CUSTOM(MODIFIER|||||PIK3R1||||),SYNONYMOUS_CODING(LOW|SILENT|atT/atC|I207|PIK3R1||CODING|NM_181523.2|5|)	GT:CLCAD2:DP	1/1:0,533:533
chr5	67584512	.	AT	A	.	PUTATIVE_FP;HOMOPOLYMER	DP=294;IndelType=DEL.NOVEL_2.;MQ=60.00;EFF=CUSTOM(MODIFIER|||||PIK3R1||||),INTRON(MODIFIER||||PIK3R1||CODING|NM_181523.2|7|)	GT:CLCAD2:DP	0/1:109,37:146
chr5	112151317	.	A	G	.	PASS	DP=507;FS=1.798;MQ=60.00;ReadPosRankSum=0.406;EFF=CUSTOM(MODIFIER|||||APC||||),INTRON(MODIFIER||||APC||CODING|NM_001127510.2|10|)	GT:CLCAD2:DP	0/1:589,179:768
chr5	112162854	rs2229992;COSM1432175	T	C	.	PASS	DP=1000;FS=0.000;MQ=60.00;EFF=CUSTOM(MODIFIER|||||APC||||),SYNONYMOUS_CODING(LOW|SILENT|taT/taC|Y486|APC||CODING|NM_001127510.2|13|);GENE=APC;STRAND=+;CDS=c.1458T>C;AA=p.Y486Y;CNT=1	GT:CLCAD2:DP	1/1:0,634:634
chr5	112164561	rs351771	G	A	.	PASS	DP=766;FS=0.000;MQ=60.01;OND=2.611e-03;ReadPosRankSum=0.085;EFF=CUSTOM(MODIFIER|||||APC||||),SYNONYMOUS_CODING(LOW|SILENT|gcG/gcA|A545|APC||CODING|NM_001127510.2|15|)	GT:CLCAD2:DP	1/1:0,386:387
chr5	112175770	rs41115	G	A	.	PASS	DP=163;FS=0.000;MQ=60.00;EFF=CUSTOM(MODIFIER|||||APC||||),SYNONYMOUS_CODING(LOW|SILENT|acG/acA|T1493|APC||CODING|NM_001127510.2|17|)	GT:CLCAD2:DP	1/1:0,83:83
chr5	112176325	rs42427	G	A	.	PASS	DP=126;FS=0.000;MQ=60.00;EFF=CUSTOM(MODIFIER|||||APC||||),SYNONYMOUS_CODING(LOW|SILENT|ggG/ggA|G1678|APC||CODING|NM_001127510.2|17|)	GT:CLCAD2:DP	1/1:0,64:64
chr5	112176559	rs866006	T	G	.	PASS	DP=207;FS=0.000;MQ=60.00;EFF=CUSTOM(MODIFIER|||||APC||||),SYNONYMOUS_CODING(LOW|SILENT|tcT/tcG|S1756|APC||CODING|NM_001127510.2|17|)	GT:CLCAD2:DP	1/1:0,104:104
chr5	112176756	rs459552	T	A	.	PASS	DP=994;FS=0.000;MQ=60.00;OND=3.018e-03;EFF=CUSTOM(MODIFIER|||||APC||||),NON_SYNONYMOUS_CODING(MODERATE|MISSENSE|gTc/gAc|V1822D|APC||CODING|NM_001127510.2|17|);dbnsfpUniprot_acc=Q4LE70,P25054;dbnsfpEnsembl_transcriptid=ENST00000457016,ENST00000257430,ENST00000508376;dbnsfpPolyphen2_HVAR_score=0.0,0.0	GT:CLCAD2:DP	1/1:0,518:519
chr5	112177171	rs465899	G	A	.	PASS	DP=641;FS=0.000;MQ=60.00;EFF=CUSTOM(MODIFIER|||||APC||||),SYNONYMOUS_CODING(LOW|SILENT|ccG/ccA|P1960|APC||CODING|NM_001127510.2|17|)	GT:CLCAD2:DP	1/1:0,436:436
chr5	149433596	.	TG	GA	.	PASS	DP=152;MQ=60.00;EFF=CUSTOM(MODIFIER|||||CSF1R||||),DOWNSTREAM(MODIFIER||||HMGXB3||CODING|NM_014983.2||),UTR_3_PRIME(MODIFIER||||CSF1R||CODING|NM_005211.3|22|)	GT:CLCAD2:DP	1/1:0,84:84
chr5	149435759	rs216136;COSN167607	G	A	.	PASS	DP=464;FS=2.127;MQ=60.00;OND=0.037;ReadPosRankSum=0.535;EFF=CUSTOM(MODIFIER|||||CSF1R||||),DOWNSTREAM(MODIFIER||||HMGXB3||CODING|NM_014983.2||),INTRON(MODIFIER||||CSF1R||CODING|NM_005211.3|18|);GENE=CSF1R;STRAND=-	GT:CLCAD2:DP	1/1:0,216:232
chr5	149437190	rs216138	C	G	.	PASS	DP=128;FS=0.000;MQ=60.00;EFF=CUSTOM(MODIFIER|||||CSF1R||||),DOWNSTREAM(MODIFIER||||HMGXB3||CODING|NM_014983.2||),INTRON(MODIFIER||||CSF1R||CODING|NM_005211.3|15|)	GT:CLCAD2:DP	1/1:0,64:64
chr5	149457678	rs2228422;COSM149992	G	A	.	PASS	DP=999;FS=0.000;MQ=59.97;OND=3.003e-03;ReadPosRankSum=-0.794;EFF=CUSTOM(MODIFIER|||||CSF1R||||),SYNONYMOUS_CODING(LOW|SILENT|acC/acT|T242|CSF1R||CODING|NM_005211.3|5|);GENE=CSF1R_ENST00000286301;STRAND=-;CDS=c.726C>T;AA=p.T242T;CNT=1	GT:CLCAD2:DP	1/1:0,1269:1274
chr5	149460553	rs216123	A	G	.	PASS	DP=991;FS=0.000;MQ=60.00;EFF=CUSTOM(MODIFIER|||||CSF1R||||),SYNONYMOUS_CODING(LOW|SILENT|ccT/ccC|P28|CSF1R||CODING|NM_005211.3|3|)	GT:CLCAD2:DP	1/1:0,578:578
chr5	149460643	.	CCGT	C	.	PASS	DP=88;IndelType=DEL.NOVEL_4.;MQ=60.00;EFF=CUSTOM(MODIFIER|||||CSF1R||||),INTRON(MODIFIER||||CSF1R||CODING|NM_005211.3|2|)	GT:CLCAD2:DP	0/1:62,21:88
chr5	170837513	rs34323200	CT	C	.	PUTATIVE_FP;HOMOPOLYMER	DP=770;IndelType=DEL.NOVEL_2.;MQ=59.98;EFF=CUSTOM(MODIFIER|||||NPM1||||),INTRON(MODIFIER||||NPM1||CODING|NM_002520.6|10|)	GT:CLCAD2:DP	1/.:0,102:385
chr6	33286648	.	A	C	.	PASS	DP=387;FS=0.000;MQ=60.00;ReadPosRankSum=0.993;EFF=CUSTOM(MODIFIER|||||DAXX||||),INTRON(MODIFIER||||DAXX||CODING|NM_001141970.1.2|7|),UPSTREAM(MODIFIER||||TAPBP||CODING|NM_172208.2||),UPSTREAM(MODIFIER||||ZBTB22||CODING|NM_005453.4.4||)	GT:CLCAD2:DP	0/1:184,12:196
chr6	33288075	rs2239839	C	A	.	PASS	DP=924;FS=0.000;MQ=60.00;OND=3.247e-03;EFF=CUSTOM(MODIFIER|||||DAXX||||),INTRON(MODIFIER||||DAXX||CODING|NM_001141970.1.2|4|),UPSTREAM(MODIFIER||||ZBTB22||CODING|NM_005453.4.4||)	GT:CLCAD2:DP	1/1:0,576:578
chr6	33288271	rs1059231	A	G	.	PASS	DP=557;FS=0.000;MQ=60.00;OND=1.795e-03;ReadPosRankSum=-1.166;EFF=CUSTOM(MODIFIER|||||DAXX||||),SYNONYMOUS_CODING(LOW|SILENT|taT/taC|Y391|DAXX||CODING|NM_001141970.1.2|4|),UPSTREAM(MODIFIER||||ZBTB22||CODING|NM_005453.4.4||)	GT:CLCAD2:DP	1/1:0,545:545
chr6	35423662	rs4713867	A	C	.	PASS	DP=642;FS=0.000;MQ=60.01;OND=3.115e-03;EFF=CUSTOM(MODIFIER|||||FANCE||||),SYNONYMOUS_CODING(LOW|SILENT|ccA/ccC|P129|FANCE||CODING|NM_021922.2|2|)	GT:CLCAD2:DP	1/1:0,311:312
chr6	35425416	rs13214239	A	G	.	PASS	DP=427;FS=0.000;MQ=60.00;EFF=CUSTOM(MODIFIER|||||FANCE||||),INTRON(MODIFIER||||FANCE||CODING|NM_021922.2|3|)	GT:CLCAD2:DP	1/1:0,214:214
chr6	35430660	.	T	C	.	PUTATIVE_FP	DP=994;FS=0.734;MQ=60.00;ReadPosRankSum=-0.199;EFF=CUSTOM(MODIFIER|||||FANCE||||),NON_SYNONYMOUS_CODING(MODERATE|MISSENSE|aTg/aCg|M493T|FANCE||CODING|NM_021922.2|9|);dbnsfpUniprot_acc=Q9HB96;dbnsfpEnsembl_transcriptid=ENST00000229769;dbnsfpPolyphen2_HVAR_score=0.902;dbnsfpSIFT_score=0.200000;dbnsfpInterpro_domain=Fanconi_Anaemia_group_E_protein,_C-terminal_(1),	GT:CLCAD2:DP	0/1:634,86:720
chr6	117678083	rs2243384	A	G	.	PASS	DP=537;FS=0.000;MQ=60.00;OND=5.587e-03;EFF=CUSTOM(MODIFIER|||||ROS1||||),INTRON(MODIFIER||||ROS1||CODING|NM_002944.2|24|)	GT:CLCAD2:DP	1/1:0,269:271
chr6	117681436	rs58588396	G	GAC,GACAC,GACACAC	.	PASS	DP=318;IndelType=MULTIALLELIC_INDEL;MQ=59.89;EFF=CUSTOM(MODIFIER|||||ROS1||||),INTRON(MODIFIER||||ROS1||CODING|NM_002944.2|22|)	GT:CLCAD2:DP	0/1/2/3:26,14,57,165:268
chr6	117683821	rs2229079	G	A	.	PASS	DP=999;FS=0.000;MQ=60.00;OND=4.004e-03;ReadPosRankSum=-0.918;EFF=CUSTOM(MODIFIER|||||ROS1||||),NON_SYNONYMOUS_CODING(MODERATE|MISSENSE|tCa/tTa|S1109L|ROS1||CODING|NM_002944.2|21|);dbnsfpUniprot_acc=P08922;dbnsfpEnsembl_transcriptid=ENST00000368508,ENST00000368507;dbnsfpPolyphen2_HVAR_score=0.026;dbnsfpSIFT_score=0.070000	GT:CLCAD2:DP	1/1:0,831:834
chr6	117686943	rs2243383	A	T	.	PASS	DP=300;FS=0.000;MQ=60.00;EFF=CUSTOM(MODIFIER|||||ROS1||||),INTRON(MODIFIER||||ROS1||CODING|NM_002944.2|18|)	GT:CLCAD2:DP	1/1:0,148:148
chr6	117724315	.	A	T	.	PASS	DP=1000;FS=4.234;MQ=60.00;ReadPosRankSum=0.977;EFF=CUSTOM(MODIFIER|||||ROS1||||),SYNONYMOUS_CODING(LOW|SILENT|acT/acA|T188|ROS1||CODING|NM_002944.2|6|)	GT:CLCAD2:DP	0/1:759,63:822
chr6	117724462	rs2243379	C	A	.	PASS	DP=270;FS=0.000;MQ=60.00;EFF=CUSTOM(MODIFIER|||||ROS1||||),INTRON(MODIFIER||||ROS1||CODING|NM_002944.2|5|)	GT:CLCAD2:DP	1/1:0,268:268
chr6	117725448	rs1998206	T	G	.	PASS	DP=66;FS=0.000;MQ=60.00;EFF=CUSTOM(MODIFIER|||||ROS1||||),NON_SYNONYMOUS_CODING(MODERATE|MISSENSE|Act/Cct|T145P|ROS1||CODING|NM_002944.2|5|);dbnsfpUniprot_acc=P08922;dbnsfpEnsembl_transcriptid=ENST00000368508,ENST00000368507;dbnsfpPolyphen2_HVAR_score=0.999;dbnsfpSIFT_score=0.150000	GT:CLCAD2:DP	1/1:0,33:33
chr6	117725578	rs2243378	T	A	.	PASS	DP=944;FS=0.000;MQ=60.00;OND=3.178e-03;EFF=CUSTOM(MODIFIER|||||ROS1||||),SYNONYMOUS_CODING(LOW|SILENT|ctA/ctT|L101|ROS1||CODING|NM_002944.2|5|)	GT:CLCAD2:DP	1/1:0,474:476
chr6	117730673	rs17634067	G	A	.	PASS	DP=998;FS=0.000;MQ=60.00;OND=4.008e-03;ReadPosRankSum=1.032;EFF=CUSTOM(MODIFIER|||||ROS1||||),INTRON(MODIFIER||||ROS1||CODING|NM_002944.2|4|)	GT:CLCAD2:DP	1/1:0,521:523
chr6	117730797	rs55736087;COSM172704	C	T	.	PASS	DP=269;FS=0.000;MQ=60.00;EFF=CUSTOM(MODIFIER|||||ROS1||||),SYNONYMOUS_CODING(LOW|SILENT|tcG/tcA|S79|ROS1||CODING|NM_002944.2|4|);GENE=ROS1_ENST00000368508;STRAND=-;CDS=c.237G>A;AA=p.S79S;CNT=1	GT:CLCAD2:DP	1/1:0,272:272
chr6	138192439	.	T	C	.	PASS	DP=628;FS=0.000;MQ=60.00;ReadPosRankSum=-1.270;EFF=CUSTOM(MODIFIER|||||TNFAIP3||||),SYNONYMOUS_CODING(LOW|SILENT|acT/acC|T25|TNFAIP3||CODING|NM_001270508.1|2|),UPSTREAM(MODIFIER||||LOC100130476||NON_CODING|NR_049793.1||)	GT:CLCAD2:DP	0/1:219,205:424
chr6	139183879	rs12204850;COSN167897	G	A	.	PASS	DP=759;FS=0.000;MQ=60.00;OND=7.905e-03;ReadPosRankSum=-0.648;EFF=CUSTOM(MODIFIER|||||ECT2L||||),INTRON(MODIFIER||||ECT2L||CODING|NM_001195037.2|10|);GENE=ECT2L;STRAND=+	GT:CLCAD2:DP	1/1:0,614:619
chr6	152201875	rs4986934	T	C	.	PASS	DP=931;FS=0.000;MQ=60.00;OND=1.074e-03;EFF=CUSTOM(MODIFIER|||||ESR1||||),SYNONYMOUS_CODING(LOW|SILENT|cgT/cgC|R243|ESR1||CODING|NM_001122740.1|4|);dbnsfpEnsembl_transcriptid=ENST00000427531	GT:CLCAD2:DP	1/1:0,532:532
chr6	152265282	rs55740371	A	AT	.	PUTATIVE_FP;HOMOPOLYMER	DP=419;IndelType=INS.NOVEL_2.;MQ=60.00;EFF=CUSTOM(MODIFIER|||||ESR1||||),INTRON(MODIFIER||||ESR1||CODING|NM_001122740.1|4|)	GT:CLCAD2:DP	0/1:33,173:208
chr6	152265522	rs1801132	G	C	.	PASS	DP=657;FS=0.000;MQ=60.00;OND=6.088e-03;EFF=CUSTOM(MODIFIER|||||ESR1||||),SYNONYMOUS_CODING(LOW|SILENT|ccG/ccC|P325|ESR1||CODING|NM_001122740.1|5|);dbnsfpEnsembl_transcriptid=ENST00000427531	GT:CLCAD2:DP	1/1:0,901:904
chr7	2946269	.	G	A	.	PASS	DP=891;FS=0.000;MQ=60.00;ReadPosRankSum=0.365;EFF=CUSTOM(MODIFIER|||||CARD11||||),UTR_3_PRIME(MODIFIER||||CARD11||CODING|NM_032415.4|25|)	GT:CLCAD2:DP	0/1:160,276:436
chr7	2946552	rs6946549	C	A	.	PASS	DP=994;FS=1.046;MQ=60.00;OND=1.006e-03;ReadPosRankSum=-0.636;EFF=CUSTOM(MODIFIER|||||CARD11||||),INTRON(MODIFIER||||CARD11||CODING|NM_032415.4|24|)	GT:CLCAD2:DP	0/1:526,263:790
chr7	2954801	rs1182157	T	C	.	PASS	DP=996;FS=0.000;MQ=60.00;OND=2.008e-03;EFF=CUSTOM(MODIFIER|||||CARD11||||),INTRON(MODIFIER||||CARD11||CODING|NM_032415.4|21|)	GT:CLCAD2:DP	1/1:0,556:557
chr7	2956918	rs3735123	C	A	.	PASS	DP=998;FS=0.233;MQ=60.00;OND=1.002e-03;ReadPosRankSum=-1.875;EFF=CUSTOM(MODIFIER|||||CARD11||||),INTRON(MODIFIER||||CARD11||CODING|NM_032415.4|20|)	GT:CLCAD2:DP	0/1:327,189:516
chr7	2957005	rs3735124	T	C	.	PASS	DP=998;FS=0.000;MQ=60.00;OND=2.004e-03;ReadPosRankSum=2.240;EFF=CUSTOM(MODIFIER|||||CARD11||||),SYNONYMOUS_CODING(LOW|SILENT|ccA/ccG|P874|CARD11||CODING|NM_032415.4|20|)	GT:CLCAD2:DP	0/1:369,204:574
chr7	2957113	rs59298103	G	GC	.	HOMOPOLYMER	DP=53;IndelType=INS.NOVEL_2.;MQ=60.00;EFF=CUSTOM(MODIFIER|||||CARD11||||),INTRON(MODIFIER||||CARD11||CODING|NM_032415.4|19|)	GT:CLCAD2:DP	0/1:35,15:51
chr7	2958298	rs3735125	C	T	.	PASS	DP=630;FS=5.387;MQ=60.00;ReadPosRankSum=2.706;EFF=CUSTOM(MODIFIER|||||CARD11||||),INTRON(MODIFIER||||CARD11||CODING|NM_032415.4|18|)	GT:CLCAD2:DP	0/1:663,412:1076
chr7	2958618	.	G	A	.	PASS	DP=957;FS=0.000;MQ=60.00;ReadPosRankSum=0.852;EFF=CUSTOM(MODIFIER|||||CARD11||||),INTRON(MODIFIER||||CARD11||CODING|NM_032415.4|18|)	GT:CLCAD2:DP	0/1:449,36:485
chr7	2959172	rs3735126	G	A	.	PASS	DP=1000;FS=0.238;MQ=59.97;ReadPosRankSum=-2.310;EFF=CUSTOM(MODIFIER|||||CARD11||||),SYNONYMOUS_CODING(LOW|SILENT|Ctg/Ttg|L782|CARD11||CODING|NM_032415.4|18|)	GT:CLCAD2:DP	0/1:962,523:1485
chr7	2962293	rs3735131	C	G	.	PASS	DP=993;FS=4.019;MQ=60.00;ReadPosRankSum=-6.390;EFF=CUSTOM(MODIFIER|||||CARD11||||),SYNONYMOUS_CODING(LOW|SILENT|acG/acC|T748|CARD11||CODING|NM_032415.4|17|)	GT:CLCAD2:DP	0/1:360,221:581
chr7	2962753	rs2527509	G	A	.	PASS	DP=681;FS=0.000;MQ=60.00;OND=1.468e-03;ReadPosRankSum=1.679;EFF=CUSTOM(MODIFIER|||||CARD11||||),INTRON(MODIFIER||||CARD11||CODING|NM_032415.4|16|)	GT:CLCAD2:DP	0/1:99,236:337
chr7	2964011	rs41469246	C	T	.	PASS	DP=757;FS=2.760;MQ=60.01;OND=7.926e-03;ReadPosRankSum=0.723;EFF=CUSTOM(MODIFIER|||||CARD11||||),INTRON(MODIFIER||||CARD11||CODING|NM_032415.4|14|)	GT:CLCAD2:DP	0/1:470,228:700
chr7	6026775	rs2228006	T	C	.	PASS	DP=152;FS=0.000;MQ=58.46;ReadPosRankSum=-0.178;EFF=CUSTOM(MODIFIER|||||PMS2||||),NON_SYNONYMOUS_CODING(MODERATE|MISSENSE|Aaa/Gaa|K541E|PMS2||CODING|NM_000535.5|11|);dbnsfpUniprot_acc=P54278-3,P54278,C9J167;dbnsfpEnsembl_transcriptid=ENST00000265849,ENST00000382322,ENST00000441476,ENST00000406569;dbnsfpPolyphen2_HVAR_score=0.0,0.0,0.0;dbnsfpSIFT_score=1.000000	GT:CLCAD2:DP	0/1:28,52:80
chr7	6026988	rs1805321	G	A	.	PASS	DP=990;FS=0.477;MQ=59.69;ReadPosRankSum=-2.694;EFF=CUSTOM(MODIFIER|||||PMS2||||),NON_SYNONYMOUS_CODING(MODERATE|MISSENSE|Cct/Tct|P470S|PMS2||CODING|NM_000535.5|11|);dbnsfpUniprot_acc=P54278-3,P54278,C9J167;dbnsfpEnsembl_transcriptid=ENST00000265849,ENST00000382322,ENST00000441476,ENST00000406569;dbnsfpPolyphen2_HVAR_score=0.005,0.001,0.005;dbnsfpSIFT_score=0.740000	GT:CLCAD2:DP	0/1:408,675:1085
chr7	6036980	rs1805319	G	C	.	PASS	DP=747;FS=0.000;MQ=60.00;OND=2.677e-03;ReadPosRankSum=-1.039;EFF=CUSTOM(MODIFIER|||||PMS2||||),SYNONYMOUS_CODING(LOW|SILENT|tcC/tcG|S260|PMS2||CODING|NM_000535.5|7|)	GT:CLCAD2:DP	0/1:132,237:370
chr7	6037057	rs60794673	GA	G	.	PUTATIVE_FP;HOMOPOLYMER	DP=629;IndelType=DEL.NOVEL_2.;MQ=60.02;EFF=CUSTOM(MODIFIER|||||PMS2||||),INTRON(MODIFIER||||PMS2||CODING|NM_000535.5|6|)	GT:CLCAD2:DP	1/.:0,296:749
chr7	6037057	.	GAA	G	.	PUTATIVE_FP;HOMOPOLYMER	DP=629;IndelType=DEL.NOVEL_3.;MQ=60.02;EFF=CUSTOM(MODIFIER|||||PMS2||||),INTRON(MODIFIER||||PMS2||CODING|NM_000535.5|6|)	GT:CLCAD2:DP	1/.:0,157:749
chr7	6038722	rs62456182	T	C	.	PASS	DP=989;FS=6.903;MQ=60.00;ReadPosRankSum=2.722;EFF=CUSTOM(MODIFIER|||||PMS2||||),INTRON(MODIFIER||||PMS2||CODING|NM_000535.5|6|)	GT:CLCAD2:DP	0/1:291,546:837
chr7	6045562	.	A	T	.	PASS	DP=997;FS=0.000;MQ=53.34;OND=2.006e-03;ReadPosRankSum=0.030;EFF=CUSTOM(MODIFIER|||||PMS2||||),NON_SYNONYMOUS_CODING(MODERATE|MISSENSE|Tta/Ata|L42I|PMS2||CODING|NM_000535.5|2|),UPSTREAM(MODIFIER||||AIMP2||CODING|NM_006303.3||);dbnsfpUniprot_acc=P54278-3,P54278-2,P54278;dbnsfpEnsembl_transcriptid=ENST00000265849,ENST00000382321,ENST00000406569;dbnsfpPolyphen2_HVAR_score=0.995,0.374,0.987;dbnsfpSIFT_score=0.000000;dbnsfpInterpro_domain=DNA_mismatch_repair_protein,_N-terminal_(1),ATPase-like,_ATP-binding_domain_(4),	GT:CLCAD2:DP	0/1:356,143:500
chr7	6045565	.	C	T	.	PASS	DP=997;FS=0.000;MQ=53.34;OND=1.003e-03;ReadPosRankSum=-0.240;EFF=CUSTOM(MODIFIER|||||PMS2||||),NON_SYNONYMOUS_CODING(MODERATE|MISSENSE|Gag/Aag|E41K|PMS2||CODING|NM_000535.5|2|),UPSTREAM(MODIFIER||||AIMP2||CODING|NM_006303.3||);dbnsfpUniprot_acc=P54278-3,P54278-2,P54278;dbnsfpEnsembl_transcriptid=ENST00000265849,ENST00000382321,ENST00000406569;dbnsfpPolyphen2_HVAR_score=0.995,0.229,0.991;dbnsfpSIFT_score=0.000000;dbnsfpInterpro_domain=DNA_mismatch_repair_protein,_N-terminal_(1),ATPase-like,_ATP-binding_domain_(4),	GT:CLCAD2:DP	0/1:356,142:498
chr7	6045569	.	T	C	.	PASS	DP=997;FS=0.000;MQ=53.34;ReadPosRankSum=-0.255;EFF=CUSTOM(MODIFIER|||||PMS2||||),SYNONYMOUS_CODING(LOW|SILENT|gtA/gtG|V39|PMS2||CODING|NM_000535.5|2|),UPSTREAM(MODIFIER||||AIMP2||CODING|NM_006303.3||)	GT:CLCAD2:DP	0/1:357,145:502
chr7	6426941	rs702483	C	T	.	PASS	DP=878;FS=4.521;MQ=59.99;ReadPosRankSum=-0.356;EFF=CUSTOM(MODIFIER|||||RAC1||||),INTRON(MODIFIER||||RAC1||CODING|NM_018890.3|2|)	GT:CLCAD2:DP	0/1:204,401:605
chr7	6431690	rs836478	C	T	.	PASS	DP=553;FS=0.310;MQ=60.00;ReadPosRankSum=-0.841;EFF=CUSTOM(MODIFIER|||||RAC1||||),INTRON(MODIFIER||||RAC1||CODING|NM_018890.3|3|)	GT:CLCAD2:DP	0/1:114,166:280
chr7	6441710	rs34165001	CAG	C	.	PASS	DP=801;IndelType=DEL.NOVEL_3.;MQ=60.00;EFF=CUSTOM(MODIFIER|||||RAC1||||),INTRON(MODIFIER||||RAC1||CODING|NM_018890.3|6|)	GT:CLCAD2:DP	0/1:531,719:1251
chr7	55214348	rs2072454;COSM42978	C	T	.	PASS	DP=708;FS=0.000;MQ=60.00;OND=2.825e-03;ReadPosRankSum=-0.107;EFF=CUSTOM(MODIFIER|||||EGFR||||),SYNONYMOUS_CODING(LOW|SILENT|aaC/aaT|N158|EGFR||CODING|NM_005228.3|4|);GENE=EGFR;STRAND=+;CDS=c.474C>T;AA=p.N158N;CNT=3;dbnsfpEnsembl_transcriptid=ENST00000395504	GT:CLCAD2:DP	0/1:112,242:355
chr7	55214443	rs7801956	G	A	.	PASS	DP=648;FS=1.272;MQ=59.97;OND=7.716e-03;ReadPosRankSum=1.630;EFF=CUSTOM(MODIFIER|||||EGFR||||),INTRON(MODIFIER||||EGFR||CODING|NM_005228.3|4|)	GT:CLCAD2:DP	0/1:316,576:893
chr7	55219159	rs2075110	C	T	.	PASS	DP=993;FS=0.000;MQ=60.00;ReadPosRankSum=0.515;EFF=CUSTOM(MODIFIER|||||EGFR||||),INTRON(MODIFIER||||EGFR||CODING|NM_005228.3|5|)	GT:CLCAD2:DP	0/1:280,522:802
chr7	55228029	.	G	A	.	PUTATIVE_FP	DP=999;FS=7.476;MQ=60.00;ReadPosRankSum=1.135;EFF=CUSTOM(MODIFIER|||||EGFR||||),NON_SYNONYMOUS_CODING(MODERATE|MISSENSE|tGc/tAc|C499Y|EGFR||CODING|NM_005228.3|12|);dbnsfpUniprot_acc=Q504U8,P00533,P00533-3,P00533-4;dbnsfpEnsembl_transcriptid=ENST00000455089,ENST00000342916,ENST00000395504,ENST00000344576,ENST00000275493,ENST00000442591,ENST00000454757,ENST00000533450;dbnsfpPolyphen2_HVAR_score=0.997,0.989,0.998,0.999;dbnsfpSIFT_score=0.000000	GT:CLCAD2:DP	0/1:932,136:1068
chr7	55228053	rs1558544	A	T	.	PASS	DP=64;FS=0.000;MQ=60.00;ReadPosRankSum=-1.187;EFF=CUSTOM(MODIFIER|||||EGFR||||),INTRON(MODIFIER||||EGFR||CODING|NM_005228.3|12|)	GT:CLCAD2:DP	0/1:20,29:49
chr7	55238087	rs10258429	C	T	.	PASS	DP=506;FS=4.720;MQ=60.00;ReadPosRankSum=0.707;EFF=CUSTOM(MODIFIER|||||EGFR||||),INTRON(MODIFIER||||EGFR||CODING|NM_005228.3|15|)	GT:CLCAD2:DP	0/1:289,584:874
chr7	55241755	rs17337107	G	A	.	PASS	DP=94;FS=0.000;MQ=60.00;OND=0.117;ReadPosRankSum=1.270;EFF=CUSTOM(MODIFIER|||||EGFR||||),INTRON(MODIFIER||||EGFR||CODING|NM_005228.3|18|)	GT:CLCAD2:DP	1/1:0,61:70
chr7	55249063	rs1050171;COSM1451600	G	A	.	PASS	DP=515;FS=0.000;MQ=60.00;OND=1.942e-03;ReadPosRankSum=1.725;EFF=CUSTOM(MODIFIER|||||EGFR||||),EXON(MODIFIER||||EGFR-AS1||NON_CODING|NR_047551.1|2|),SYNONYMOUS_CODING(LOW|SILENT|caG/caA|Q787|EGFR||CODING|NM_005228.3|20|);GENE=EGFR;STRAND=+;CDS=c.2361G>A;AA=p.Q787Q;CNT=2	GT:CLCAD2:DP	1/1:0,537:541
chr7	55266417	rs1140475	T	C	.	PASS	DP=449;FS=0.000;MQ=60.00;EFF=CUSTOM(MODIFIER|||||EGFR||||),SYNONYMOUS_CODING(LOW|SILENT|acT/acC|T903|EGFR||CODING|NM_005228.3|23|)	GT:CLCAD2:DP	1/1:0,225:225
chr7	55268916	rs2293347	C	T	.	PASS	DP=1000;FS=0.739;MQ=60.00;ReadPosRankSum=-2.608;EFF=CUSTOM(MODIFIER|||||EGFR||||),SYNONYMOUS_CODING(LOW|SILENT|gaC/gaT|D994|EGFR||CODING|NM_005228.3|25|)	GT:CLCAD2:DP	0/1:419,707:1126
chr7	55273029	COSM327142	G	A	.	PASS	DP=551;FS=1.404;MQ=59.93;ReadPosRankSum=0.396;EFF=CUSTOM(MODIFIER|||||EGFR||||),NON_SYNONYMOUS_CODING(MODERATE|MISSENSE|Gcg/Acg|A1118T|EGFR||CODING|NM_005228.3|28|);GENE=EGFR;STRAND=+;CDS=c.3352G>A;AA=p.A1118T;CNT=2;dbnsfpUniprot_acc=P00533;dbnsfpEnsembl_transcriptid=ENST00000395504,ENST00000275493,ENST00000454757;dbnsfpPolyphen2_HVAR_score=0.037;dbnsfpSIFT_score=0.470000	GT:CLCAD2:DP	0/1:255,461:716
chr7	116381121	rs112241458	GT	G	.	PUTATIVE_FP;HOMOPOLYMER	DP=998;IndelType=DEL.NOVEL_2.;MQ=60.02;EFF=CUSTOM(MODIFIER|||||MET||||),INTRON(MODIFIER||||MET||CODING|NM_001127500.1|5|)	GT:CLCAD2:DP	1/.:0,154:685
chr7	116409675	rs72220100	CT	C	.	PUTATIVE_FP;HOMOPOLYMER	DP=998;IndelType=DEL.NOVEL_2.;MQ=60.00;EFF=CUSTOM(MODIFIER|||||MET||||),INTRON(MODIFIER||||MET||CODING|NM_001127500.1|11|)	GT:CLCAD2:DP	1/.:0,171:588
chr7	116435768	rs41736;COSM150377	C	T	.	PASS	DP=977;FS=0.000;MQ=60.00;OND=2.047e-03;ReadPosRankSum=0.240;EFF=CUSTOM(MODIFIER|||||MET||||),SYNONYMOUS_CODING(LOW|SILENT|gaC/gaT|D1304|MET||CODING|NM_001127500.1|20|);GENE=MET;STRAND=+;CDS=c.3912C>T;AA=p.D1304D;CNT=1	GT:CLCAD2:DP	1/1:0,1496:1497
chr7	116436022	rs2023748;COSM150378	G	A	.	PASS	DP=999;FS=0.000;MQ=59.92;OND=1.001e-03;EFF=CUSTOM(MODIFIER|||||MET||||),SYNONYMOUS_CODING(LOW|SILENT|gcG/gcA|A1357|MET||CODING|NM_001127500.1|21|);GENE=MET;STRAND=+;CDS=c.4071G>A;AA=p.A1357A;CNT=1	GT:CLCAD2:DP	1/1:0,3682:3687
chr7	116436097	rs41737;COSM150379	G	A	.	PASS	DP=510;FS=0.000;MQ=60.00;EFF=CUSTOM(MODIFIER|||||MET||||),SYNONYMOUS_CODING(LOW|SILENT|ccG/ccA|P1382|MET||CODING|NM_001127500.1|21|);GENE=MET;STRAND=+;CDS=c.4146G>A;AA=p.P1382P;CNT=1	GT:CLCAD2:DP	1/1:0,1797:1801
chr7	128845277	rs2075777	G	C	.	PASS	DP=720;FS=0.000;MQ=60.00;OND=2.778e-03;EFF=CUSTOM(MODIFIER|||||SMO||||),INTRON(MODIFIER||||SMO||CODING|NM_005631.4|3|)	GT:CLCAD2:DP	1/1:0,477:479
chr7	128845325	rs2566872	G	A	.	PASS	DP=718;FS=0.000;MQ=60.00;OND=6.964e-03;ReadPosRankSum=-0.074;EFF=CUSTOM(MODIFIER|||||SMO||||),INTRON(MODIFIER||||SMO||CODING|NM_005631.4|3|)	GT:CLCAD2:DP	1/1:0,477:481
chr7	128845702	rs2075778	C	T	.	PASS	DP=675;FS=0.000;MQ=60.00;OND=5.926e-03;ReadPosRankSum=0.945;EFF=CUSTOM(MODIFIER|||||SMO||||),INTRON(MODIFIER||||SMO||CODING|NM_005631.4|4|)	GT:CLCAD2:DP	1/1:0,430:433
chr7	128846328	rs2228617	G	C	.	PASS	DP=974;FS=0.000;MQ=60.00;EFF=CUSTOM(MODIFIER|||||SMO||||),SYNONYMOUS_CODING(LOW|SILENT|ggG/ggC|G388|SMO||CODING|NM_005631.4|6|)	GT:CLCAD2:DP	1/1:0,935:938
chr7	140434596	.	AG	GA	.	PUTATIVE_FP	DP=327;MQ=59.74;EFF=CUSTOM(MODIFIER|||||BRAF||||),INTRON(MODIFIER||||BRAF||CODING|NM_004333.4|17|)	GT:CLCAD2:DP	1/.:0,41:288
chr7	140434597	rs60814637	G	GA	.	PUTATIVE_FP;HOMOPOLYMER	DP=327;IndelType=INS.NOVEL_2.;MQ=59.74;EFF=CUSTOM(MODIFIER|||||BRAF||||),INTRON(MODIFIER||||BRAF||CODING|NM_004333.4|17|)	GT:CLCAD2:DP	0/1:119,159:282
chr7	148506396	rs41277434	A	C	.	PASS	DP=997;FS=0.275;MQ=60.00;OND=2.006e-03;ReadPosRankSum=-0.200;EFF=CUSTOM(MODIFIER|||||EZH2||||),INTRON(MODIFIER||||EZH2||CODING|NM_004456.4|18|)	GT:CLCAD2:DP	0/1:1112,334:1452
chr7	148508833	rs2072407	A	G	.	PASS	DP=976;FS=0.000;MQ=60.00;OND=2.049e-03;ReadPosRankSum=0.560;EFF=CUSTOM(MODIFIER|||||EZH2||||),INTRON(MODIFIER||||EZH2||CODING|NM_004456.4|15|)	GT:CLCAD2:DP	1/1:0,1352:1354
chr7	148525904	rs2302427	C	G	.	PASS	DP=1000;FS=1.751;MQ=60.00;ReadPosRankSum=1.613;EFF=CUSTOM(MODIFIER|||||EZH2||||),NON_SYNONYMOUS_CODING(MODERATE|MISSENSE|Gac/Cac|D185H|EZH2||CODING|NM_004456.4|6|);dbnsfpUniprot_acc=B7Z8K5,Q15910-4,Q15910-5,Q15910,Q15910-3,Q15910-2;dbnsfpEnsembl_transcriptid=ENST00000478654,ENST00000320356,ENST00000460911,ENST00000350995,ENST00000541220,ENST00000476773,ENST00000483967,ENST00000536783;dbnsfpPolyphen2_HVAR_score=0.553,0.393,0.393,0.299,0.393,0.603;dbnsfpSIFT_score=0.010000;dbnsfpInterpro_domain=SANT_domain,_DNA_binding_(1),	GT:CLCAD2:DP	0/1:423,1222:1645
chr7	148543525	rs10274535	A	G	.	PASS	DP=448;FS=0.000;MQ=60.00;EFF=CUSTOM(MODIFIER|||||EZH2||||),INTRON(MODIFIER||||EZH2||CODING|NM_004456.4|3|)	GT:CLCAD2:DP	1/1:0,224:224
chr7	148543693	rs3214332	TA	T	.	PASS	DP=316;IndelType=DEL.NOVEL_2.;MQ=60.00;EFF=CUSTOM(MODIFIER|||||EZH2||||),INTRON(MODIFIER||||EZH2||CODING|NM_004456.4|2|)	GT:CLCAD2:DP	1/.:0,172:206
chr8	128750540	rs4645959	A	G	.	PASS	DP=1000;FS=0.000;MQ=59.95;OND=2.000e-03;ReadPosRankSum=-1.229;EFF=CUSTOM(MODIFIER|||||MYC||||),NON_SYNONYMOUS_CODING(MODERATE|MISSENSE|aAc/aGc|N26S|MYC||CODING|NM_002467.4|2|);dbnsfpUniprot_acc=P01106;dbnsfpEnsembl_transcriptid=ENST00000259523,ENST00000517291,ENST00000377970,ENST00000524013,ENST00000454617;dbnsfpPolyphen2_HVAR_score=0.814;dbnsfpSIFT_score=0.080000;dbnsfpInterpro_domain=Transcription_regulator_Myc,_N-terminal_(1),	GT:CLCAD2:DP	1/1:0,531:532
chr9	21968199	rs11515;COSM14251	C	G	.	PASS	DP=338;FS=0.000;MQ=60.00;EFF=CUSTOM(MODIFIER|||||CDKN2A||||),DOWNSTREAM(MODIFIER||||C9orf53||NON_CODING|NR_024274.1||),UTR_3_PRIME(MODIFIER||||CDKN2A||CODING|NM_001195132.1|4|);GENE=CDKN2A;STRAND=-;CDS=c.471+29G>C;AA=p.?;CNT=1	GT:CLCAD2:DP	1/1:0,169:169
chr9	36840623	rs3780135	G	A	.	PASS	DP=997;FS=0.000;MQ=60.00;OND=3.009e-03;ReadPosRankSum=0.016;EFF=CUSTOM(MODIFIER|||||PAX5||||),SYNONYMOUS_CODING(LOW|SILENT|taC/taT|Y370|PAX5||CODING|NM_016734.1|10|);dbnsfpUniprot_acc=E7ERW5,E7EQT0;dbnsfpEnsembl_transcriptid=ENST00000523241,ENST00000520154,ENST00000522932;dbnsfpPolyphen2_HVAR_score=0.0,0.001;dbnsfpSIFT_score=0.070000	GT:CLCAD2:DP	1/1:0,579:580
chr9	80343587	rs5898555	G	GA,GAA	.	HOMOPOLYMER	DP=752;IndelType=MULTIALLELIC_INDEL;MQ=60.04;EFF=CUSTOM(MODIFIER|||||GNAQ||||),INTRON(MODIFIER||||GNAQ||CODING|NM_002072.3|5|)	GT:CLCAD2:DP	0/1/2:287,223,48:570
chr9	80409345	rs1328529	A	G	.	PASS	DP=998;FS=2.757;MQ=60.00;OND=1.002e-03;ReadPosRankSum=-1.835;EFF=CUSTOM(MODIFIER|||||GNAQ||||),INTRON(MODIFIER||||GNAQ||CODING|NM_002072.3|5|)	GT:CLCAD2:DP	0/1:79,470:549
chr9	133760106	rs2229071	C	T	.	PASS	DP=562;FS=0.925;MQ=60.00;ReadPosRankSum=0.835;EFF=CUSTOM(MODIFIER|||||ABL1||||),NON_SYNONYMOUS_CODING(MODERATE|MISSENSE|cCg/cTg|P829L|ABL1||CODING|NM_007313.2|11|);dbnsfpUniprot_acc=P00519,Q59FK4;dbnsfpEnsembl_transcriptid=ENST00000444970,ENST00000372348,ENST00000318560;dbnsfpPolyphen2_HVAR_score=0.999,0.999;dbnsfpSIFT_score=0.750000	GT:CLCAD2:DP	0/1:354,59:413
chr9	135772717	rs4962081	G	A	.	PASS	DP=139;FS=0.000;MQ=60.00;OND=7.194e-03;ReadPosRankSum=1.954;EFF=CUSTOM(MODIFIER|||||TSC1||||),SYNONYMOUS_CODING(LOW|SILENT|gcC/gcT|A943|TSC1||CODING|NM_000368.4|22|)	GT:CLCAD2:DP	0/1:13,57:70
chr9	135773000	rs3049911	G	GA,GAA	.	HOMOPOLYMER	DP=254;IndelType=MULTIALLELIC_INDEL;MQ=56.77;EFF=CUSTOM(MODIFIER|||||TSC1||||),INTRON(MODIFIER||||TSC1||CODING|NM_000368.4|20|)	GT:CLCAD2:DP	0/1/2:37,37,44:130
chr9	139391636	rs2229974	G	A	.	PASS	DP=336;FS=0.000;MQ=60.00;ReadPosRankSum=0.584;EFF=CUSTOM(MODIFIER|||||NOTCH1||||),SYNONYMOUS_CODING(LOW|SILENT|gaC/gaT|D2185|NOTCH1||CODING|NM_017617.3|34|)	GT:CLCAD2:DP	0/1:20,148:168
chr9	139393381	.	G	A	.	PASS	DP=998;FS=0.356;MQ=60.00;OND=1.002e-03;ReadPosRankSum=0.239;EFF=CUSTOM(MODIFIER|||||NOTCH1||||),SYNONYMOUS_CODING(LOW|SILENT|aaC/aaT|N2050|NOTCH1||CODING|NM_017617.3|33|)	GT:CLCAD2:DP	0/1:446,59:505
chr9	139401819	.	T	G	.	PASS	DP=328;FS=0.000;MQ=60.00;OND=6.098e-03;ReadPosRankSum=0.307;EFF=CUSTOM(MODIFIER|||||NOTCH1||||),NON_SYNONYMOUS_CODING(MODERATE|MISSENSE|aAc/aCc|N1194T|NOTCH1||CODING|NM_017617.3|22|);dbnsfpUniprot_acc=P46531;dbnsfpEnsembl_transcriptid=ENST00000277541;dbnsfpPolyphen2_HVAR_score=0.938;dbnsfpSIFT_score=0.010000;dbnsfpInterpro_domain=EGF-like_calcium-binding,_conserved_site_(1),EGF_(1),EGF-like_calcium-binding_(1),Epidermal_growth_factor-like,_type_3_(1),	GT:CLCAD2:DP	0/1:276,32:308
chr9	139410424	rs3125006	A	G	.	PASS	DP=118;FS=0.000;MQ=60.00;OND=8.475e-03;EFF=CUSTOM(MODIFIER|||||NOTCH1||||),DOWNSTREAM(MODIFIER||||MIR4673||NON_CODING|NR_039820.1||),INTRON(MODIFIER||||NOTCH1||CODING|NM_017617.3|10|)	GT:CLCAD2:DP	1/1:0,58:59
chr10	8115668	rs373223232	TA	T	.	PUTATIVE_FP;HOMOPOLYMER	DP=339;IndelType=DEL.NOVEL_2.;MQ=60.00;EFF=CUSTOM(MODIFIER|||||GATA3||||),INTRON(MODIFIER||||GATA3||CODING|NM_001002295.1|5|)	GT:CLCAD2:DP	1/.:0,70:174
chr10	8115668	.	TAA	T	.	PUTATIVE_FP;HOMOPOLYMER	DP=339;IndelType=DEL.NOVEL_3.;MQ=60.00;EFF=CUSTOM(MODIFIER|||||GATA3||||),INTRON(MODIFIER||||GATA3||CODING|NM_001002295.1|5|)	GT:CLCAD2:DP	1/.:0,42:174
chr10	43606687	rs1800860	A	G	.	PASS	DP=994;FS=2.104;MQ=60.00;OND=4.024e-03;ReadPosRankSum=1.604;EFF=CUSTOM(MODIFIER|||||RET||||),SYNONYMOUS_CODING(LOW|SILENT|gcA/gcG|A432|RET||CODING|NM_020975.4|7|)	GT:CLCAD2:DP	1/1:0,869:872
chr10	89692904	rs121909224;COSM5152	C	T	.	PASS	DP=994;FS=0.000;MQ=59.52;OND=1.006e-03;EFF=CUSTOM(MODIFIER|||||PTEN||||),STOP_GAINED(HIGH|NONSENSE|Cga/Tga|R130*|PTEN||CODING|NM_000314.4|5|);GENE=PTEN;STRAND=+;CDS=c.388C>T;AA=p.R130*;CNT=69;dbnsfpEnsembl_transcriptid=ENST00000371953	GT:CLCAD2:DP	1/1:0,2173:2175
chr10	89720633	.	CT	C	.	PUTATIVE_FP;HOMOPOLYMER	DP=578;IndelType=DEL.NOVEL_2.;MQ=60.17;EFF=CUSTOM(MODIFIER|||||PTEN||||),INTRON(MODIFIER||||PTEN||CODING|NM_000314.4|7|)	GT:CLCAD2:DP	1/.:0,59:295
chr10	89720907	rs555895	T	G	.	PASS	DP=501;FS=0.000;MQ=59.87;EFF=CUSTOM(MODIFIER|||||PTEN||||),INTRON(MODIFIER||||PTEN||CODING|NM_000314.4|8|)	GT:CLCAD2:DP	1/1:0,668:668
chr10	104356822	rs10786690	A	G	.	PASS	DP=623;FS=0.000;MQ=60.00;EFF=CUSTOM(MODIFIER|||||SUFU||||),INTRON(MODIFIER||||SUFU||CODING|NM_016169.3|6|)	GT:CLCAD2:DP	1/1:0,310:310
chr10	104375258	rs2001389	G	A	.	PASS	DP=916;FS=0.000;MQ=60.00;OND=5.459e-03;ReadPosRankSum=-0.012;EFF=CUSTOM(MODIFIER|||||SUFU||||),INTRON(MODIFIER||||SUFU||CODING|NM_016169.3|9|)	GT:CLCAD2:DP	1/1:0,449:450
chr10	104389932	rs4917980	T	G	.	PASS	DP=456;FS=0.000;MQ=60.00;EFF=CUSTOM(MODIFIER|||||SUFU||||),UTR_3_PRIME(MODIFIER||||SUFU||CODING|NM_016169.3|12|)	GT:CLCAD2:DP	1/1:0,230:230
chr10	123247669	rs111564057	AC	A	.	PASS	DP=624;IndelType=DEL.NOVEL_2.;MQ=60.16;EFF=CUSTOM(MODIFIER|||||FGFR2||||),INTRON(MODIFIER||||FGFR2||CODING|NM_022970.3|13|)	GT:CLCAD2:DP	1/1:0,312:312
chr10	123256329	rs372610391	CT	C	.	PUTATIVE_FP;HOMOPOLYMER	DP=726;IndelType=DEL.NOVEL_2.;MQ=59.97;EFF=CUSTOM(MODIFIER|||||FGFR2||||),INTRON(MODIFIER||||FGFR2||CODING|NM_022970.3|12|)	GT:CLCAD2:DP	1/.:0,141:474
chr10	123298158	rs1047100	T	C	.	PASS	DP=998;FS=0.000;MQ=60.00;EFF=CUSTOM(MODIFIER|||||FGFR2||||),SYNONYMOUS_CODING(LOW|SILENT|gtA/gtG|V232|FGFR2||CODING|NM_022970.3|6|)	GT:CLCAD2:DP	1/1:0,904:904
chr11	32417945	rs16754;COSM1353508	T	C	.	PASS	DP=570;FS=0.000;MQ=60.09;EFF=CUSTOM(MODIFIER|||||WT1||||),SYNONYMOUS_CODING(LOW|SILENT|cgA/cgG|R369|WT1||CODING|NM_024426.4|7|);GENE=WT1;STRAND=-;CDS=c.903A>G;AA=p.R301R;CNT=1;dbnsfpEnsembl_transcriptid=ENST00000527882	GT:CLCAD2:DP	1/1:0,661:661
chr11	47238522	rs326212	T	C	.	PASS	DP=855;FS=0.000;MQ=60.00;EFF=CUSTOM(MODIFIER|||||DDB2||||),SYNONYMOUS_CODING(LOW|SILENT|acT/acC|T126|DDB2||CODING|NM_000107.2|3|)	GT:CLCAD2:DP	1/1:0,454:454
chr11	47260319	rs901746	A	G	.	PASS	DP=847;FS=0.000;MQ=60.01;OND=1.181e-03;EFF=CUSTOM(MODIFIER|||||DDB2||||),DOWNSTREAM(MODIFIER||||ACP2||CODING|NM_001610.2||),INTRON(MODIFIER||||DDB2||CODING|NM_000107.2|9|)	GT:CLCAD2:DP	1/1:0,427:427
chr11	64572557	rs540012	A	G	.	PASS	DP=115;FS=0.000;MQ=60.07;OND=8.696e-03;EFF=CUSTOM(MODIFIER|||||MEN1||||),SYNONYMOUS_CODING(LOW|SILENT|caT/caC|H438|MEN1||CODING|NM_130803.2|9|),UPSTREAM(MODIFIER||||MAP4K2||CODING|NM_004579.3||)	GT:CLCAD2:DP	1/1:0,58:59
chr11	64572602	rs2071313	G	A	.	PASS	DP=119;FS=0.000;MQ=60.07;OND=0.017;EFF=CUSTOM(MODIFIER|||||MEN1||||),SYNONYMOUS_CODING(LOW|SILENT|gaC/gaT|D423|MEN1||CODING|NM_130803.2|9|),UPSTREAM(MODIFIER||||MAP4K2||CODING|NM_004579.3||)	GT:CLCAD2:DP	1/1:0,56:57
chr11	108100105	.	GT	G	.	PUTATIVE_FP;HOMOPOLYMER	DP=660;IndelType=DEL.NOVEL_2.;MQ=60.03;EFF=CUSTOM(MODIFIER|||||ATM||||),INTRON(MODIFIER||||ATM||CODING|NM_000051.3|4|)	GT:CLCAD2:DP	0/1:366,122:510
chr11	108119615	rs35813860	CA	C	.	PUTATIVE_FP;HOMOPOLYMER	DP=488;IndelType=DEL.NOVEL_2.;MQ=59.96;EFF=CUSTOM(MODIFIER|||||ATM||||),INTRON(MODIFIER||||ATM||CODING|NM_000051.3|8|)	GT:CLCAD2:DP	1/.:0,74:245
chr11	108121410	.	CT	C	.	PUTATIVE_FP;HOMOPOLYMER	DP=466;IndelType=DEL.NOVEL_2.;MQ=60.00;EFF=CUSTOM(MODIFIER|||||ATM||||),INTRON(MODIFIER||||ATM||CODING|NM_000051.3|9|)	GT:CLCAD2:DP	1/.:0,52:238
chr11	108126874	rs2235008	T	C	.	PASS	DP=999;FS=0.000;MQ=60.00;OND=4.004e-03;ReadPosRankSum=0.286;EFF=CUSTOM(MODIFIER|||||ATM||||),INTRON(MODIFIER||||ATM||CODING|NM_000051.3|13|)	GT:CLCAD2:DP	1/1:0,568:570
chr11	108141955	rs373881770	CT	C	.	PUTATIVE_FP;HOMOPOLYMER	DP=731;IndelType=DEL.NOVEL_2.;MQ=59.99;EFF=CUSTOM(MODIFIER|||||ATM||||),INTRON(MODIFIER||||ATM||CODING|NM_000051.3|19|)	GT:CLCAD2:DP	1/.:0,173:370
chr11	108141955	.	CTT	C	.	PUTATIVE_FP;HOMOPOLYMER	DP=731;IndelType=DEL.NOVEL_3.;MQ=59.99;EFF=CUSTOM(MODIFIER|||||ATM||||),INTRON(MODIFIER||||ATM||CODING|NM_000051.3|19|)	GT:CLCAD2:DP	1/.:0,114:370
chr11	108183167	rs659243	A	G	.	PASS	DP=454;FS=0.000;MQ=60.00;EFF=CUSTOM(MODIFIER|||||ATM||||),NON_SYNONYMOUS_CODING(MODERATE|MISSENSE|aAt/aGt|N1983S|ATM||CODING|NM_000051.3|40|);dbnsfpUniprot_acc=E9PFP9,Q13315;dbnsfpEnsembl_transcriptid=ENST00000278616,ENST00000452508;dbnsfpPolyphen2_HVAR_score=0.0,0.0;dbnsfpSIFT_score=1.000000;dbnsfpInterpro_domain=PIK-related_kinase_(1),Armadillo-type_fold_(1),	GT:CLCAD2:DP	1/1:0,229:229
chr11	108188266	rs58978479	AT	A	.	PUTATIVE_FP;HOMOPOLYMER	DP=851;IndelType=DEL.NOVEL_2.;MQ=60.00;EFF=CUSTOM(MODIFIER|||||ATM||||),INTRON(MODIFIER||||ATM||CODING|NM_000051.3|43|)	GT:CLCAD2:DP	1/.:0,220:766
chr11	119145705	rs3842642	G	GT	.	PASS	DP=858;IndelType=INS.NOVEL_2.;MQ=60.00;EFF=CUSTOM(MODIFIER|||||CBL||||),INTRON(MODIFIER||||CBL||CODING|NM_005188.3|5|)	GT:CLCAD2:DP	1/1:0,489:493
chr11	119146659	rs2511854	G	C	.	PASS	DP=883;FS=0.000;MQ=60.00;EFF=CUSTOM(MODIFIER|||||CBL||||),INTRON(MODIFIER||||CBL||CODING|NM_005188.3|5|)	GT:CLCAD2:DP	1/1:0,447:447
chr11	119148573	rs2510152	G	T	.	PASS	DP=880;FS=0.000;MQ=60.00;EFF=CUSTOM(MODIFIER|||||CBL||||),INTRON(MODIFIER||||CBL||CODING|NM_005188.3|7|)	GT:CLCAD2:DP	1/1:0,584:584
chr12	25368462	rs4362222	C	T	.	PASS	DP=752;FS=2.039;MQ=60.00;OND=5.319e-03;ReadPosRankSum=-0.936;EFF=CUSTOM(MODIFIER|||||KRAS||||),SYNONYMOUS_CODING(LOW|SILENT|agG/agA|R161|KRAS||CODING|NM_033360.2|5|)	GT:CLCAD2:DP	1/1:0,621:625
chr12	49416046	rs34546217	TC	T	.	PASS	DP=766;IndelType=DEL.NOVEL_2.;MQ=60.00;EFF=CUSTOM(MODIFIER|||||KMT2D||||),INTRON(MODIFIER||||MLL2||CODING|NM_003482.3|52|),UPSTREAM(MODIFIER||||PRKAG1||CODING|NM_001206709.1||)	GT:CLCAD2:DP	1/1:0,380:384
chr12	49424616	rs11614738	G	A	.	PASS	DP=174;FS=0.000;MQ=60.00;EFF=CUSTOM(MODIFIER|||||KMT2D||||),INTRON(MODIFIER||||MLL2||CODING|NM_003482.3|40|)	GT:CLCAD2:DP	1/1:0,90:90
chr12	49424873	rs150012622	TTCTG	T	.	PASS	DP=597;IndelType=DEL.NOVEL_5.;MQ=60.02;EFF=CUSTOM(MODIFIER|||||KMT2D||||),INTRON(MODIFIER||||MLL2||CODING|NM_003482.3|39|)	GT:CLCAD2:DP	0/1:202,103:305
chr12	49425978	rs3741622;COSM147495	T	C	.	PASS	DP=335;FS=0.000;MQ=60.00;EFF=CUSTOM(MODIFIER|||||KMT2D||||),SYNONYMOUS_CODING(LOW|SILENT|ccA/ccG|P4170|MLL2||CODING|NM_003482.3|39|);GENE=KMT2D;STRAND=-;CDS=c.11700A>G;AA=p.P3900P;CNT=1	GT:CLCAD2:DP	1/1:0,170:170
chr12	49434074	rs10747559	C	A	.	PASS	DP=119;FS=0.000;MQ=60.09;EFF=CUSTOM(MODIFIER|||||KMT2D||||),SYNONYMOUS_CODING(LOW|SILENT|ggG/ggT|G2493|MLL2||CODING|NM_003482.3|31|)	GT:CLCAD2:DP	1/1:0,60:60
chr12	49439659	rs833818	C	T	.	PASS	DP=615;FS=0.000;MQ=60.00;EFF=CUSTOM(MODIFIER|||||KMT2D||||),INTRON(MODIFIER||||MLL2||CODING|NM_003482.3|18|)	GT:CLCAD2:DP	1/1:0,323:323
chr12	49444545	rs2241726;COSM147497	G	A	.	PASS	DP=131;FS=0.000;MQ=60.00;EFF=CUSTOM(MODIFIER|||||KMT2D||||),SYNONYMOUS_CODING(LOW|SILENT|atC/atT|I942|MLL2||CODING|NM_003482.3|11|);GENE=KMT2D;STRAND=-;CDS=c.2015-8C>T;AA=p.?;CNT=1	GT:CLCAD2:DP	1/1:0,66:66
chr12	56477694	rs2271194	A	T	.	PASS	DP=836;FS=0.267;MQ=60.00;OND=1.196e-03;ReadPosRankSum=2.272;EFF=CUSTOM(MODIFIER|||||ERBB3||||),INTRON(MODIFIER||||ERBB3||CODING|NM_001982.3|2|)	GT:CLCAD2:DP	0/1:130,290:422
chr12	56480474	rs79222157	C	A	.	PASS	DP=858;FS=5.932;MQ=60.49;OND=2.331e-03;ReadPosRankSum=-1.577;EFF=CUSTOM(MODIFIER|||||ERBB3||||),INTRON(MODIFIER||||ERBB3||CODING|NM_001982.3|4|)	GT:CLCAD2:DP	0/1:178,245:429
chr12	56487201	rs2229046	T	C	.	PASS	DP=994;FS=1.627;MQ=59.56;ReadPosRankSum=0.305;EFF=CUSTOM(MODIFIER|||||ERBB3||||),SYNONYMOUS_CODING(LOW|SILENT|atT/atC|I449|ERBB3||CODING|NM_001982.3|12|)	GT:CLCAD2:DP	0/1:354,187:541
chr12	56493822	rs2292238	A	C	.	PASS	DP=493;FS=2.006;MQ=60.00;ReadPosRankSum=-0.088;EFF=CUSTOM(MODIFIER|||||ERBB3||||),INTRON(MODIFIER||||ERBB3||CODING|NM_001982.3|25|),UPSTREAM(MODIFIER||||PA2G4||CODING|NM_006191.2||)	GT:CLCAD2:DP	0/1:91,197:288
chr12	56494991	rs2271189	G	A	.	PASS	DP=293;FS=0.000;MQ=60.00;OND=6.826e-03;ReadPosRankSum=1.564;EFF=CUSTOM(MODIFIER|||||ERBB3||||),SYNONYMOUS_CODING(LOW|SILENT|agG/agA|R1116|ERBB3||CODING|NM_001982.3|27|),UPSTREAM(MODIFIER||||PA2G4||CODING|NM_006191.2||)	GT:CLCAD2:DP	0/1:35,110:146
chr12	56494998	rs773123	A	T	.	PASS	DP=293;FS=0.000;MQ=60.00;OND=6.826e-03;ReadPosRankSum=1.674;EFF=CUSTOM(MODIFIER|||||ERBB3||||),NON_SYNONYMOUS_CODING(MODERATE|MISSENSE|Agc/Tgc|S1119C|ERBB3||CODING|NM_001982.3|27|),UPSTREAM(MODIFIER||||PA2G4||CODING|NM_006191.2||);dbnsfpUniprot_acc=P21860-4,B3KWG5,P21860;dbnsfpEnsembl_transcriptid=ENST00000267101,ENST00000450146,ENST00000415288,ENST00000550070,ENST00000553131,ENST00000549832;dbnsfpPolyphen2_HVAR_score=0.998,0.997,0.996;dbnsfpSIFT_score=0.070000	GT:CLCAD2:DP	0/1:110,39:150
chr12	56495306	rs812826	C	T	.	PASS	DP=438;FS=0.000;MQ=60.00;OND=4.566e-03;ReadPosRankSum=0.665;EFF=CUSTOM(MODIFIER|||||ERBB3||||),INTRON(MODIFIER||||ERBB3||CODING|NM_001982.3|27|),UPSTREAM(MODIFIER||||PA2G4||CODING|NM_006191.2||)	GT:CLCAD2:DP	0/1:143,74:218
chr12	58145156	rs2270777	C	T	.	PASS	DP=338;FS=0.000;MQ=60.00;EFF=CUSTOM(MODIFIER|||||CDK4||||),DOWNSTREAM(MODIFIER||||TSPAN31||CODING|NM_005981.3||),INTRON(MODIFIER||||CDK4||CODING|NM_000075.3|2|),UPSTREAM(MODIFIER||||MARCH9||CODING|NM_138396.5||)	GT:CLCAD2:DP	1/1:0,169:169
chr13	28589267	rs4073630	C	T	.	PASS	DP=980;FS=0.000;MQ=60.00;OND=2.041e-03;ReadPosRankSum=-0.014;EFF=CUSTOM(MODIFIER|||||FLT3||||),INTRON(MODIFIER||||FLT3||CODING|NM_004119.2|22|)	GT:CLCAD2:DP	1/1:0,492:493
chr13	28602292	rs75580865	T	C	.	PASS	DP=842;FS=0.000;MQ=60.00;OND=2.375e-03;ReadPosRankSum=1.236;EFF=CUSTOM(MODIFIER|||||FLT3||||),INTRON(MODIFIER||||FLT3||CODING|NM_004119.2|16|)	GT:CLCAD2:DP	1/1:0,415:416
chr13	28607989	rs2491223	T	G	.	PASS	DP=114;FS=0.000;MQ=60.00;EFF=CUSTOM(MODIFIER|||||FLT3||||),INTRON(MODIFIER||||FLT3||CODING|NM_004119.2|15|)	GT:CLCAD2:DP	1/1:0,56:56
chr13	28609825	rs2491227	A	G	.	PASS	DP=312;FS=0.000;MQ=60.00;EFF=CUSTOM(MODIFIER|||||FLT3||||),INTRON(MODIFIER||||FLT3||CODING|NM_004119.2|11|)	GT:CLCAD2:DP	1/1:0,212:213
chr13	28609846	rs2491228	A	T	.	PASS	DP=312;FS=0.000;MQ=60.00;EFF=CUSTOM(MODIFIER|||||FLT3||||),INTRON(MODIFIER||||FLT3||CODING|NM_004119.2|11|)	GT:CLCAD2:DP	1/1:0,215:215
chr13	28610183	rs2491231	A	G	.	PASS	DP=996;FS=3.037;MQ=60.00;OND=1.004e-03;ReadPosRankSum=-1.141;EFF=CUSTOM(MODIFIER|||||FLT3||||),INTRON(MODIFIER||||FLT3||CODING|NM_004119.2|10|)	GT:CLCAD2:DP	1/1:0,669:670
chr13	28624294	rs1933437	G	A	.	PASS	DP=227;FS=0.000;MQ=60.00;OND=8.811e-03;ReadPosRankSum=-0.114;EFF=CUSTOM(MODIFIER|||||FLT3||||),NON_SYNONYMOUS_CODING(MODERATE|MISSENSE|aCg/aTg|T227M|FLT3||CODING|NM_004119.2|6|);dbnsfpUniprot_acc=P36888-2,P36888;dbnsfpEnsembl_transcriptid=ENST00000241453,ENST00000380982,ENST00000537084;dbnsfpPolyphen2_HVAR_score=0.879,0.743;dbnsfpSIFT_score=0.150000	GT:CLCAD2:DP	1/1:0,111:112
chr13	28636084	rs7338903	G	A	.	PASS	DP=757;FS=0.000;MQ=60.00;OND=2.642e-03;ReadPosRankSum=-1.639;EFF=CUSTOM(MODIFIER|||||FLT3||||),SYNONYMOUS_CODING(LOW|SILENT|gaC/gaT|D96|FLT3||CODING|NM_004119.2|3|)	GT:CLCAD2:DP	1/1:0,378:379
chr13	31722620	rs35594388	TA	T	.	PUTATIVE_FP;HOMOPOLYMER	DP=586;IndelType=DEL.NOVEL_2.;MQ=59.99;EFF=CUSTOM(MODIFIER|||||HSPH1||||),INTRON(MODIFIER||||HSPH1||CODING|NM_006644.2|8|)	GT:CLCAD2:DP	1/.:0,120:295
chr13	32905265	rs206073	G	A	.	PASS	DP=599;FS=0.000;MQ=59.99;OND=5.008e-03;ReadPosRankSum=1.703;EFF=CUSTOM(MODIFIER|||||BRCA2||||),INTRON(MODIFIER||||BRCA2||CODING|NM_000059.3|9|)	GT:CLCAD2:DP	1/1:0,297:298
chr13	32913055	rs206075	A	G	.	PASS	DP=102;FS=0.000;MQ=60.00;EFF=CUSTOM(MODIFIER|||||BRCA2||||),SYNONYMOUS_CODING(LOW|SILENT|ctA/ctG|L1521|BRCA2||CODING|NM_000059.3|11|)	GT:CLCAD2:DP	1/1:0,51:51
chr13	32929387	rs169547	T	C	.	PASS	DP=292;FS=0.000;MQ=60.00;OND=3.425e-03;ReadPosRankSum=0.463;EFF=CUSTOM(MODIFIER|||||BRCA2||||),NON_SYNONYMOUS_CODING(MODERATE|MISSENSE|gTa/gCa|V2466A|BRCA2||CODING|NM_000059.3|14|);dbnsfpEnsembl_transcriptid=ENST00000380152,ENST00000544455;dbnsfpSIFT_score=1.000000	GT:CLCAD2:DP	1/1:0,194:195
chr13	32936646	rs9534262	T	C	.	PASS	DP=386;FS=0.000;MQ=60.00;OND=5.181e-03;ReadPosRankSum=-1.369;EFF=CUSTOM(MODIFIER|||||BRCA2||||),INTRON(MODIFIER||||BRCA2||CODING|NM_000059.3|16|)	GT:CLCAD2:DP	1/1:0,192:193
chr13	32953388	rs4942486	T	C	.	PASS	DP=121;FS=0.000;MQ=60.00;EFF=CUSTOM(MODIFIER|||||BRCA2||||),INTRON(MODIFIER||||BRCA2||CODING|NM_000059.3|21|)	GT:CLCAD2:DP	1/1:0,61:61
chr13	48916895	rs520342;COSN164493	C	T	.	PASS	DP=285;FS=0.000;MQ=60.00;EFF=CUSTOM(MODIFIER|||||RB1||||),INTRON(MODIFIER||||RB1||CODING|NM_000321.2|3|);GENE=RB1;STRAND=+	GT:CLCAD2:DP	1/1:0,143:143
chr13	48919358	rs198617	T	G	.	PASS	DP=200;FS=0.000;MQ=60.00;EFF=CUSTOM(MODIFIER|||||RB1||||),INTRON(MODIFIER||||RB1||CODING|NM_000321.2|4|)	GT:CLCAD2:DP	1/1:0,98:98
chr13	48955431	.	GGATTCT	G	.	PASS	DP=88;IndelType=DEL.NOVEL_7.;MQ=60.00;EFF=CODON_DELETION(MODERATE||tggattctg/tgg|WIL516W|RB1||CODING|NM_000321.2|17|),CUSTOM(MODIFIER|||||RB1||||)	GT:CLCAD2:DP	1/1:0,44:44
chr13	49051012	rs3020646	C	T	.	PASS	DP=617;FS=0.000;MQ=60.00;OND=3.241e-03;ReadPosRankSum=-1.027;EFF=CUSTOM(MODIFIER|||||RB1||||),INTRON(MODIFIER||||RB1||CODING|NM_000321.2|25|)	GT:CLCAD2:DP	1/1:0,397:398
chr13	49051481	rs3092904;COSM147687	T	A	.	PASS	DP=942;FS=0.000;MQ=60.00;EFF=CUSTOM(MODIFIER|||||RB1||||),INTRON(MODIFIER||||RB1||CODING|NM_000321.2|25|);GENE=RB1;STRAND=+;CDS=c.2664-10T>A;AA=p.?;CNT=1	GT:CLCAD2:DP	1/1:0,469:469
chr13	103504517	rs1047768	T	C	.	PASS	DP=1000;FS=0.000;MQ=60.00;OND=3.000e-03;ReadPosRankSum=0.671;EFF=CUSTOM(MODIFIER|||||ERCC5||||),SYNONYMOUS_CODING(LOW|SILENT|caT/caC|H46|ERCC5||CODING|NM_000123.3|2|),SYNONYMOUS_CODING(LOW|SILENT|caT/caC|H500|BIVM-ERCC5||CODING|NM_001204425.1|10|)	GT:CLCAD2:DP	1/1:0,1159:1163
chr13	103514091	rs7982448	T	C	.	PASS	DP=537;FS=0.000;MQ=60.00;EFF=CUSTOM(MODIFIER|||||ERCC5||||),INTRON(MODIFIER||||BIVM-ERCC5||CODING|NM_001204425.1|15|),INTRON(MODIFIER||||ERCC5||CODING|NM_000123.3|7|)	GT:CLCAD2:DP	1/1:0,272:272
chr13	103518945	.	C	A	.	PASS	DP=654;FS=0.000;MQ=60.00;ReadPosRankSum=-0.471;EFF=CUSTOM(MODIFIER|||||ERCC5||||),INTRON(MODIFIER||||BIVM-ERCC5||CODING|NM_001204425.1|18|),INTRON(MODIFIER||||ERCC5||CODING|NM_000123.3|10|)	GT:CLCAD2:DP	0/1:217,108:325
chr13	103527849	rs9514066	G	C	.	PASS	DP=934;FS=0.000;MQ=60.00;OND=2.141e-03;ReadPosRankSum=1.420;EFF=CUSTOM(MODIFIER|||||ERCC5||||),NON_SYNONYMOUS_CODING(MODERATE|MISSENSE|Gga/Cga|G1053R|ERCC5||CODING|NM_000123.3|15|),NON_SYNONYMOUS_CODING(MODERATE|MISSENSE|Gga/Cga|G1507R|BIVM-ERCC5||CODING|NM_001204425.1|23|),UPSTREAM(MODIFIER||||METTL21EP||NON_CODING|NR_026965.1||);dbnsfpUniprot_acc=P28715;dbnsfpEnsembl_transcriptid=ENST00000418659,ENST00000355739,ENST00000375955,ENST00000375954;dbnsfpPolyphen2_HVAR_score=0.454;dbnsfpSIFT_score=0.540000	GT:CLCAD2:DP	1/1:0,630:632
chr13	103527930	rs9514067	G	C	.	PASS	DP=344;FS=0.000;MQ=60.00;OND=5.814e-03;EFF=CUSTOM(MODIFIER|||||ERCC5||||),NON_SYNONYMOUS_CODING(MODERATE|MISSENSE|Gga/Cga|G1080R|ERCC5||CODING|NM_000123.3|15|),NON_SYNONYMOUS_CODING(MODERATE|MISSENSE|Gga/Cga|G1534R|BIVM-ERCC5||CODING|NM_001204425.1|23|),UPSTREAM(MODIFIER||||METTL21EP||NON_CODING|NR_026965.1||);dbnsfpUniprot_acc=P28715;dbnsfpEnsembl_transcriptid=ENST00000418659,ENST00000355739,ENST00000375955,ENST00000375954;dbnsfpPolyphen2_HVAR_score=0.0;dbnsfpSIFT_score=0.540000	GT:CLCAD2:DP	1/1:0,174:175
chr14	23598849	rs7157207;COSM1180622	T	G	.	PASS	DP=1000;FS=0.000;MQ=60.00;ReadPosRankSum=0.040;EFF=CUSTOM(MODIFIER|||||SLC7A8||||),INTRON(MODIFIER||||SLC7A8||CODING|NM_012244.3|9|);GENE=SLC7A8;STRAND=-;CDS=c.1263+10A>C;AA=p.?;CNT=1	GT:CLCAD2:DP	0/1:607,527:1136
chr14	23598952	rs7157021	A	G	.	PASS	DP=978;FS=0.000;MQ=60.00;OND=2.045e-03;ReadPosRankSum=-0.796;EFF=CUSTOM(MODIFIER|||||SLC7A8||||),SYNONYMOUS_CODING(LOW|SILENT|taT/taC|Y390|SLC7A8||CODING|NM_012244.3|9|);dbnsfpEnsembl_transcriptid=ENST00000334354;dbnsfpSIFT_score=0.130000	GT:CLCAD2:DP	1/1:0,1879:1882
chr14	23600662	rs12436035	G	T	.	PASS	DP=993;FS=3.148;MQ=60.00;ReadPosRankSum=0.969;EFF=CUSTOM(MODIFIER|||||SLC7A8||||),INTRON(MODIFIER||||SLC7A8||CODING|NM_012244.3|8|)	GT:CLCAD2:DP	0/1:593,671:1265
chr14	23607246	rs1015089	C	A	.	PASS	DP=995;FS=0.976;MQ=60.00;OND=1.005e-03;ReadPosRankSum=-0.248;EFF=CUSTOM(MODIFIER|||||SLC7A8||||),INTRON(MODIFIER||||SLC7A8||CODING|NM_012244.3|6|)	GT:CLCAD2:DP	0/1:667,898:1569
chr14	23607271	rs1569951	C	T	.	PASS	DP=757;FS=0.830;MQ=60.00;ReadPosRankSum=0.477;EFF=CUSTOM(MODIFIER|||||SLC7A8||||),INTRON(MODIFIER||||SLC7A8||CODING|NM_012244.3|6|)	GT:CLCAD2:DP	0/1:490,383:873
chr14	23612489	rs2273394	C	G	.	PASS	DP=750;FS=0.000;MQ=60.00;OND=1.333e-03;EFF=CUSTOM(MODIFIER|||||SLC7A8||||),INTRON(MODIFIER||||SLC7A8||CODING|NM_012244.3|3|)	GT:CLCAD2:DP	1/1:0,839:841
chr14	23624583	rs8011016	C	T	.	PASS	DP=768;FS=0.000;MQ=60.00;ReadPosRankSum=3.797;EFF=CUSTOM(MODIFIER|||||SLC7A8||||),INTRON(MODIFIER||||SLC7A8||CODING|NM_012244.3|3|)	GT:CLCAD2:DP	0/1:368,416:784
chr14	23652004	rs1884545	G	A	.	PASS	DP=158;FS=0.000;MQ=60.00;OND=0.013;ReadPosRankSum=0.365;EFF=CUSTOM(MODIFIER|||||SLC7A8||||),SYNONYMOUS_CODING(LOW|SILENT|atC/atT|I40|SLC7A8||CODING|NM_012244.3|1|)	GT:CLCAD2:DP	0/1:67,93:161
chr14	35871201	rs9333352	C	G	.	PASS	DP=301;FS=0.419;MQ=60.00;ReadPosRankSum=-0.935;EFF=CUSTOM(MODIFIER|||||NFKBIA||||),UTR_3_PRIME(MODIFIER||||NFKBIA||CODING|NM_020529.2|6|)	GT:CLCAD2:DP	0/1:67,82:149
chr14	35871217	rs8904	G	A	.	PASS	DP=301;FS=0.000;MQ=60.00;EFF=CUSTOM(MODIFIER|||||NFKBIA||||),UTR_3_PRIME(MODIFIER||||NFKBIA||CODING|NM_020529.2|6|)	GT:CLCAD2:DP	1/1:0,152:152
chr14	35872926	rs1050851	G	A	.	PASS	DP=278;FS=0.000;MQ=59.99;ReadPosRankSum=-2.279;EFF=CUSTOM(MODIFIER|||||NFKBIA||||),SYNONYMOUS_CODING(LOW|SILENT|gcC/gcT|A102|NFKBIA||CODING|NM_020529.2|2|)	GT:CLCAD2:DP	0/1:63,77:140
chr14	81574687	rs3837640	T	TTCTC	.	PASS	DP=999;IndelType=INS.NOVEL_5.;MQ=60.00;EFF=CUSTOM(MODIFIER|||||TSHR||||),INTRON(MODIFIER||||TSHR||CODING|NM_000369.2|7|)	GT:CLCAD2:DP	0/1:395,272:692
chr14	81574845	rs71103900	T	TTTTTTTCTTTTTAC	.	PASS	DP=998;IndelType=INS.NOVEL_10orMore.;MQ=60.05;EFF=CUSTOM(MODIFIER|||||TSHR||||),INTRON(MODIFIER||||TSHR||CODING|NM_000369.2|8|)	GT:CLCAD2:DP	0/1:662,358:1257
chr14	81574959	rs3783942	A	G	.	PASS	DP=802;FS=0.000;MQ=59.94;OND=2.494e-03;ReadPosRankSum=3.169;EFF=CUSTOM(MODIFIER|||||TSHR||||),INTRON(MODIFIER||||TSHR||CODING|NM_000369.2|8|)	GT:CLCAD2:DP	0/1:666,574:1242
chr14	81575005	rs3783941	C	A	.	PASS	DP=195;FS=0.000;MQ=60.00;ReadPosRankSum=-0.052;EFF=CUSTOM(MODIFIER|||||TSHR||||),INTRON(MODIFIER||||TSHR||CODING|NM_000369.2|8|);dbnsfpUniprot_acc=G3V2A9,P16473-2;dbnsfpEnsembl_transcriptid=ENST00000342443,ENST00000554435;dbnsfpPolyphen2_HVAR_score=0.001,0.0;dbnsfpSIFT_score=0.750000	GT:CLCAD2:DP	0/1:50,48:98
chr14	81609813	.	G	A	.	PASS	DP=686;FS=2.460;MQ=60.00;ReadPosRankSum=0.987;EFF=CUSTOM(MODIFIER|||||TSHR||||),NON_SYNONYMOUS_CODING(MODERATE|MISSENSE|Gcc/Acc|A471T|TSHR||CODING|NM_000369.2|10|);dbnsfpUniprot_acc=F5GYU5;dbnsfpEnsembl_transcriptid=ENST00000541158,ENST00000412429,ENST00000298171;dbnsfpPolyphen2_HVAR_score=0.999;dbnsfpSIFT_score=0.000000	GT:CLCAD2:DP	0/1:644,95:740
chr14	81610583	rs1991517	G	C	.	PASS	DP=988;FS=0.000;MQ=60.00;EFF=CUSTOM(MODIFIER|||||TSHR||||),NON_SYNONYMOUS_CODING(MODERATE|MISSENSE|gaG/gaC|E727D|TSHR||CODING|NM_000369.2|10|);dbnsfpUniprot_acc=F5GYU5;dbnsfpEnsembl_transcriptid=ENST00000541158,ENST00000412429,ENST00000298171;dbnsfpPolyphen2_HVAR_score=0.0;dbnsfpSIFT_score=0.670000	GT:CLCAD2:DP	1/1:0,946:946
chr14	95556747	rs13078	A	T	.	PASS	DP=999;FS=0.000;MQ=60.00;OND=1.001e-03;EFF=CUSTOM(MODIFIER|||||DICER1||||),UTR_3_PRIME(MODIFIER||||DICER1||CODING|NM_001271282.1|27|)	GT:CLCAD2:DP	1/1:0,648:650
chr14	95566068	rs71463970	TACAC	T	.	PUTATIVE_FP	DP=999;IndelType=DEL.NOVEL_5.;MQ=60.03;EFF=CUSTOM(MODIFIER|||||DICER1||||),INTRON(MODIFIER||||DICER1||CODING|NM_001271282.1|22|)	GT:CLCAD2:DP	1/.:0,754:1143
chr14	95566068	.	TACACAC	T	.	PUTATIVE_FP	DP=999;IndelType=DEL.NOVEL_7.;MQ=60.03;EFF=CUSTOM(MODIFIER|||||DICER1||||),INTRON(MODIFIER||||DICER1||CODING|NM_001271282.1|22|)	GT:CLCAD2:DP	1/.:0,263:1143
chr14	95566108	rs1778057	C	A	.	PUTATIVE_FP	DP=999;FS=12.440;MQ=60.03;OND=0.032;ReadPosRankSum=1.599;EFF=CUSTOM(MODIFIER|||||DICER1||||),INTRON(MODIFIER||||DICER1||CODING|NM_001271282.1|22|)	GT:CLCAD2:DP	1/1:0,1043:1094
chr14	95593159	.	CA	C	.	PUTATIVE_FP;HOMOPOLYMER	DP=704;IndelType=DEL.NOVEL_2.;MQ=59.91;EFF=CUSTOM(MODIFIER|||||DICER1||||),INTRON(MODIFIER||||DICER1||CODING|NM_001271282.1|6|)	GT:CLCAD2:DP	1/.:0,321:1249
chr14	95593186	.	TA	T	.	PUTATIVE_FP;HOMOPOLYMER	DP=709;IndelType=DEL.NOVEL_2.;MQ=59.84;EFF=CUSTOM(MODIFIER|||||DICER1||||),INTRON(MODIFIER||||DICER1||CODING|NM_001271282.1|6|)	GT:CLCAD2:DP	1/.:0,337:1267
chr15	40457431	rs17668261	A	C	.	PASS	DP=750;FS=0.000;MQ=60.00;OND=1.333e-03;ReadPosRankSum=1.132;EFF=CUSTOM(MODIFIER|||||BUB1B||||),INTRON(MODIFIER||||BUB1B||CODING|NM_001211.5|2|)	GT:CLCAD2:DP	1/1:0,544:545
chr15	40462780	rs1801389	G	A	.	PASS	DP=999;FS=0.000;MQ=60.00;OND=2.002e-03;ReadPosRankSum=-0.426;EFF=CUSTOM(MODIFIER|||||BUB1B||||),SYNONYMOUS_CODING(LOW|SILENT|aaG/aaA|K94|BUB1B||CODING|NM_001211.5|4|)	GT:CLCAD2:DP	1/1:0,1344:1346
chr15	40477831	rs1801376	G	A	.	PASS	DP=883;FS=0.000;MQ=60.00;EFF=CUSTOM(MODIFIER|||||BUB1B||||),NON_SYNONYMOUS_CODING(MODERATE|MISSENSE|cGa/cAa|R349Q|BUB1B||CODING|NM_001211.5|8|);dbnsfpUniprot_acc=O60566-3,O60566;dbnsfpEnsembl_transcriptid=ENST00000287598,ENST00000412359,ENST00000442874;dbnsfpPolyphen2_HVAR_score=0.0,0.0;dbnsfpSIFT_score=1.000000	GT:CLCAD2:DP	1/1:0,517:517
chr15	66782048	rs41306345	C	T	.	PASS	DP=999;FS=0.000;MQ=60.00;OND=3.003e-03;ReadPosRankSum=-0.474;EFF=CUSTOM(MODIFIER|||||MAP2K1||||),DOWNSTREAM(MODIFIER||||SNAPC5||CODING|NM_006049.2||),INTRON(MODIFIER||||MAP2K1||CODING|NM_002755.3|9|)	GT:CLCAD2:DP	1/1:0,662:664
chr16	3817924	.	T	C	.	PASS	DP=599;FS=0.000;MQ=60.00;ReadPosRankSum=-0.288;EFF=CUSTOM(MODIFIER|||||CREBBP||||),INTRON(MODIFIER||||CREBBP||CODING|NM_004380.2|15|)	GT:CLCAD2:DP	0/1:261,37:298
chr16	9916204	rs9806806	C	G	.	PASS	DP=998;FS=0.000;MQ=59.98;OND=1.002e-03;EFF=CUSTOM(MODIFIER|||||GRIN2A||||),SYNONYMOUS_CODING(LOW|SILENT|cgG/cgC|R695|GRIN2A||CODING|NM_000833.3|11|)	GT:CLCAD2:DP	1/1:0,1750:1752
chr16	9934688	rs372003374	AAAG	A	.	PUTATIVE_FP;HOMOPOLYMER	DP=592;IndelType=DEL.NOVEL_4.;MQ=59.98;EFF=CUSTOM(MODIFIER|||||GRIN2A||||),INTRON(MODIFIER||||GRIN2A||CODING|NM_000833.3|7|)	GT:CLCAD2:DP	1/.:0,125:557
chr16	9934689	rs373772021	AAG	A	.	PASS	DP=592;IndelType=DEL.NOVEL_3.;MQ=59.98;EFF=CUSTOM(MODIFIER|||||GRIN2A||||),INTRON(MODIFIER||||GRIN2A||CODING|NM_000833.3|7|)	GT:CLCAD2:DP	1/.:0,209:557
chr16	9943666	rs2229193	C	T	.	PASS	DP=997;FS=0.000;MQ=60.00;OND=1.003e-03;EFF=CUSTOM(MODIFIER|||||GRIN2A||||),SYNONYMOUS_CODING(LOW|SILENT|ctG/ctA|L425|GRIN2A||CODING|NM_000833.3|6|)	GT:CLCAD2:DP	1/1:0,981:983
chr16	23615042	rs35294437	TA	T	.	PUTATIVE_FP;HOMOPOLYMER	DP=883;IndelType=DEL.NOVEL_2.;MQ=60.00;EFF=CUSTOM(MODIFIER|||||PALB2||||),INTRON(MODIFIER||||PALB2||CODING|NM_024675.3|12|)	GT:CLCAD2:DP	1/.:0,124:441
chr16	50827601	rs2302759;COSN165198	A	G	.	PASS	DP=727;FS=0.000;MQ=60.00;EFF=CUSTOM(MODIFIER|||||CYLD||||),INTRON(MODIFIER||||CYLD||CODING|NM_015247.2|18|);GENE=CYLD;STRAND=+	GT:CLCAD2:DP	1/1:0,365:365
chr16	68857289	rs2276330	T	C	.	PASS	DP=802;FS=0.000;MQ=60.00;EFF=CUSTOM(MODIFIER|||||CDH1||||),INTRON(MODIFIER||||CDH1||CODING|NM_004360.3|12|)	GT:CLCAD2:DP	1/1:0,402:402
chr16	68857441	rs1801552	T	C	.	PASS	DP=566;FS=0.000;MQ=60.00;OND=3.534e-03;ReadPosRankSum=1.493;EFF=CUSTOM(MODIFIER|||||CDH1||||),SYNONYMOUS_CODING(LOW|SILENT|gcT/gcC|A692|CDH1||CODING|NM_004360.3|13|)	GT:CLCAD2:DP	1/1:0,441:442
chr16	89805261	rs1800359	A	G	.	PASS	DP=996;FS=0.000;MQ=60.00;OND=2.008e-03;ReadPosRankSum=1.060;EFF=CUSTOM(MODIFIER|||||FANCA||||),INTRON(MODIFIER||||FANCA||CODING|NM_000135.2|42|),UTR_3_PRIME(MODIFIER||||ZNF276||CODING|NM_001113525.1|11|)	GT:CLCAD2:DP	1/1:0,764:765
chr16	89805977	rs1061646	G	A	.	PASS	DP=441;FS=0.000;MQ=60.00;OND=2.268e-03;ReadPosRankSum=-1.159;EFF=CUSTOM(MODIFIER|||||FANCA||||),INTRON(MODIFIER||||FANCA||CODING|NM_000135.2|39|),UTR_3_PRIME(MODIFIER||||ZNF276||CODING|NM_001113525.1|11|)	GT:CLCAD2:DP	1/1:0,244:245
chr16	89806347	rs7195906	A	T	.	PASS	DP=1000;FS=0.000;MQ=60.00;OND=2.000e-03;EFF=CUSTOM(MODIFIER|||||FANCA||||),INTRON(MODIFIER||||FANCA||CODING|NM_000135.2|39|),UTR_3_PRIME(MODIFIER||||ZNF276||CODING|NM_001113525.1|11|);dbnsfpUniprot_acc=B7Z6Y4;dbnsfpEnsembl_transcriptid=ENST00000305699;dbnsfpPolyphen2_HVAR_score=0.0;dbnsfpSIFT_score=0.000000	GT:CLCAD2:DP	1/1:0,1146:1148
chr16	89815217	rs1800345	C	T	.	PASS	DP=766;FS=0.000;MQ=60.00;OND=1.305e-03;EFF=CUSTOM(MODIFIER|||||FANCA||||),INTRON(MODIFIER||||FANCA||CODING|NM_000135.2|32|)	GT:CLCAD2:DP	1/1:0,438:438
chr16	89836323	rs7195066;COSM435949	C	T	.	PASS	DP=499;FS=0.000;MQ=60.00;EFF=CUSTOM(MODIFIER|||||FANCA||||),NON_SYNONYMOUS_CODING(MODERATE|MISSENSE|gGt/gAt|G809D|FANCA||CODING|NM_000135.2|26|);GENE=FANCA;STRAND=-;CDS=c.2426G>A;AA=p.G809D;CNT=1;dbnsfpUniprot_acc=B4DRI7,O15360;dbnsfpEnsembl_transcriptid=ENST00000389301;dbnsfpPolyphen2_HVAR_score=0.0,0.0;dbnsfpSIFT_score=0.470000	GT:CLCAD2:DP	1/1:0,492:494
chr16	89838078	rs1800340	A	G	.	PASS	DP=999;FS=0.000;MQ=60.00;OND=1.001e-03;EFF=CUSTOM(MODIFIER|||||FANCA||||),INTRON(MODIFIER||||FANCA||CODING|NM_000135.2|23|)	GT:CLCAD2:DP	1/1:0,574:574
chr16	89845194	rs1800337	A	G	.	PASS	DP=153;FS=0.000;MQ=60.00;EFF=CUSTOM(MODIFIER|||||FANCA||||),INTRON(MODIFIER||||FANCA||CODING|NM_000135.2|20|)	GT:CLCAD2:DP	1/1:0,76:76
chr16	89845389	COSM1251991	C	T	.	PASS	DP=542;FS=2.239;MQ=60.00;ReadPosRankSum=-0.012;EFF=CUSTOM(MODIFIER|||||FANCA||||),NON_SYNONYMOUS_CODING(MODERATE|MISSENSE|Gtg/Atg|V580M|FANCA||CODING|NM_000135.2|19|);GENE=FANCA;STRAND=-;CDS=c.1738G>A;AA=p.V580M;CNT=1;dbnsfpUniprot_acc=B4DRI7,O15360;dbnsfpEnsembl_transcriptid=ENST00000389301;dbnsfpPolyphen2_HVAR_score=0.01,0.01;dbnsfpSIFT_score=0.270000	GT:CLCAD2:DP	0/1:394,120:514
chr16	89849480	rs2239359	C	T	.	PASS	DP=658;FS=0.000;MQ=60.00;EFF=CUSTOM(MODIFIER|||||FANCA||||),NON_SYNONYMOUS_CODING(MODERATE|MISSENSE|Ggc/Agc|G501S|FANCA||CODING|NM_000135.2|16|);dbnsfpUniprot_acc=B4DRI7,O15360;dbnsfpEnsembl_transcriptid=ENST00000389301;dbnsfpPolyphen2_HVAR_score=0.0,0.0;dbnsfpSIFT_score=1.000000	GT:CLCAD2:DP	1/1:0,452:452
chr16	89857964	rs1800330	T	C	.	PASS	DP=278;FS=0.000;MQ=60.00;EFF=CUSTOM(MODIFIER|||||FANCA||||),INTRON(MODIFIER||||FANCA||CODING|NM_000135.2|13|)	GT:CLCAD2:DP	1/1:0,138:138
chr16	89858024	rs6500450	A	G	.	PASS	DP=278;FS=0.000;MQ=60.00;EFF=CUSTOM(MODIFIER|||||FANCA||||),INTRON(MODIFIER||||FANCA||CODING|NM_000135.2|13|)	GT:CLCAD2:DP	1/1:0,139:139
chr16	89858505	rs6500452	T	C	.	PASS	DP=748;FS=0.000;MQ=60.00;EFF=CUSTOM(MODIFIER|||||FANCA||||),INTRON(MODIFIER||||FANCA||CODING|NM_000135.2|12|)	GT:CLCAD2:DP	1/1:0,424:424
chr16	89859008	rs3856	G	A	.	PASS	DP=445;FS=0.000;MQ=60.00;EFF=CUSTOM(MODIFIER|||||FANCA||||),INTRON(MODIFIER||||FANCA||CODING|NM_000135.2|11|)	GT:CLCAD2:DP	1/1:0,230:230
chr16	89859015	rs35617323	GT	G	.	PUTATIVE_FP	DP=447;IndelType=DEL.NOVEL_2.;MQ=60.00;EFF=CUSTOM(MODIFIER|||||FANCA||||),INTRON(MODIFIER||||FANCA||CODING|NM_000135.2|11|)	GT:CLCAD2:DP	1/1:0,229:230
chr16	89866043	rs7190823	T	C	.	PASS	DP=399;FS=0.000;MQ=60.00;EFF=CUSTOM(MODIFIER|||||FANCA||||),NON_SYNONYMOUS_CODING(MODERATE|MISSENSE|Acg/Gcg|T266A|FANCA||CODING|NM_000135.2|9|);dbnsfpUniprot_acc=B4DRI7,Q0VAP4,A0PJU8,F5H8D5,O15360-2,O15360;dbnsfpEnsembl_transcriptid=ENST00000389301,ENST00000389302,ENST00000534992,ENST00000543736;dbnsfpPolyphen2_HVAR_score=0.0,0.0,0.0,0.0,0.0,0.0;dbnsfpSIFT_score=1.000000	GT:CLCAD2:DP	1/1:0,198:198
chr16	89869761	rs1800286	T	C	.	PASS	DP=504;FS=0.000;MQ=60.00;EFF=CUSTOM(MODIFIER|||||FANCA||||),INTRON(MODIFIER||||FANCA||CODING|NM_000135.2|7|)	GT:CLCAD2:DP	1/1:0,876:878
chr16	89874628	rs1800285	C	T	.	PASS	DP=126;FS=0.000;MQ=60.00;EFF=CUSTOM(MODIFIER|||||FANCA||||),INTRON(MODIFIER||||FANCA||CODING|NM_000135.2|6|)	GT:CLCAD2:DP	1/1:0,64:64
chr17	7577120	rs28934576;COSM99729	C	T	.	PASS	DP=989;FS=0.000;MQ=60.00;OND=2.022e-03;ReadPosRankSum=-0.110;EFF=CUSTOM(MODIFIER|||||TP53||||),NON_SYNONYMOUS_CODING(MODERATE|MISSENSE|cGt/cAt|R273H|TP53||CODING|NM_000546.5|8|);GENE=TP53_ENST00000269305;STRAND=-;CDS=c.818G>A;AA=p.R273H;CNT=75;dbnsfpUniprot_acc=P04637-2,P04637-3,P04637,Q1MSW8;dbnsfpEnsembl_transcriptid=ENST00000359597,ENST00000269305,ENST00000455263,ENST00000420246,ENST00000445888,ENST00000396473,ENST00000509690;dbnsfpPolyphen2_HVAR_score=0.274,0.989,0.516,0.242;dbnsfpSIFT_score=0.010000;dbnsfpInterpro_domain=p53,_DNA-binding_domain_(1),p53-like_transcription_factor,_DNA-binding_(1),p53/RUNT-type_transcription_factor,_DNA-binding_domain_(1),	GT:CLCAD2:DP	1/1:0,887:888
chr17	7579472	rs1042522;COSM250061	G	C	.	PASS	DP=394;FS=0.000;MQ=60.00;EFF=CUSTOM(MODIFIER|||||TP53||||),NON_SYNONYMOUS_CODING(MODERATE|MISSENSE|cCc/cGc|P72R|TP53||CODING|NM_000546.5|4|);GENE=TP53;STRAND=-;CDS=c.215C>G;AA=p.P72R;CNT=3;dbnsfpUniprot_acc=E7EMR6,P04637-2,P04637-3,P04637,E7EQX7;dbnsfpEnsembl_transcriptid=ENST00000413465,ENST00000359597,ENST00000269305,ENST00000455263,ENST00000420246,ENST00000445888,ENST00000396473,ENST00000508793,ENST00000503591;dbnsfpPolyphen2_HVAR_score=0.0,0.128,0.147,0.045,0.372;dbnsfpSIFT_score=0.170000	GT:CLCAD2:DP	1/1:0,367:370
chr17	7579801	rs1642785	G	C	.	PASS	DP=124;FS=0.000;MQ=60.00;OND=8.065e-03;ReadPosRankSum=0.754;EFF=CUSTOM(MODIFIER|||||TP53||||),INTRON(MODIFIER||||TP53||CODING|NM_000546.5|2|)	GT:CLCAD2:DP	1/1:0,58:58
chr17	17119708	rs80338683	TG	T	.	PUTATIVE_FP	DP=720;IndelType=DEL.NOVEL_2.;MQ=60.02;EFF=CUSTOM(MODIFIER|||||FLCN||||),FRAME_SHIFT(HIGH||-|-429|FLCN||CODING|NM_144997.5|11|)	GT:CLCAD2:DP	1/1:0,360:361
chr17	17122286	rs8065572	C	T	.	PASS	DP=267;FS=0.000;MQ=60.00;EFF=CUSTOM(MODIFIER|||||FLCN||||),INTRON(MODIFIER||||FLCN||CODING|NM_144997.5|9|)	GT:CLCAD2:DP	1/1:0,134:134
chr17	17125735	.	C	T	.	PUTATIVE_FP	DP=265;FS=0.000;MQ=60.00;ReadPosRankSum=-1.064;EFF=CUSTOM(MODIFIER|||||FLCN||||),INTRON(MODIFIER||||FLCN||CODING|NM_144997.5|7|)	GT:CLCAD2:DP	0/1:59,74:134
chr17	17125737	.	AAAT	A	.	PUTATIVE_FP	DP=265;IndelType=DEL.NOVEL_4.;MQ=60.00;EFF=CUSTOM(MODIFIER|||||FLCN||||),INTRON(MODIFIER||||FLCN||CODING|NM_144997.5|7|)	GT:CLCAD2:DP	0/1:60,75:135
chr17	17125748	.	C	G	.	PUTATIVE_FP	DP=265;FS=0.000;MQ=60.00;ReadPosRankSum=-0.896;EFF=CUSTOM(MODIFIER|||||FLCN||||),INTRON(MODIFIER||||FLCN||CODING|NM_144997.5|7|)	GT:CLCAD2:DP	0/1:60,75:135
chr17	29496930	.	T	A	.	PASS	DP=839;FS=0.000;MQ=60.00;EFF=CUSTOM(MODIFIER|||||NF1||||),STOP_GAINED(HIGH|NONSENSE|tgT/tgA|C167*|NF1||CODING|NM_001042492.2|5|);dbnsfpEnsembl_transcriptid=ENST00000431387,ENST00000358273,ENST00000356175;dbnsfpSIFT_score=0.400000	GT:CLCAD2:DP	1/1:0,423:423
chr17	29559932	rs2066736	C	A	.	PASS	DP=1000;FS=0.000;MQ=60.00;OND=6.000e-03;EFF=CUSTOM(MODIFIER|||||NF1||||),INTRON(MODIFIER||||NF1||CODING|NM_001042492.2|26|)	GT:CLCAD2:DP	1/1:0,622:626
chr17	29563073	.	T	TTG	.	PUTATIVE_FP	DP=405;IndelType=INS.NOVEL_3.;MQ=60.05;EFF=CUSTOM(MODIFIER|||||NF1||||),INTRON(MODIFIER||||NF1||CODING|NM_001042492.2|29|)	GT:CLCAD2:DP	0/1:30,177:210
chr17	29563085	rs72813695	T	G	.	PUTATIVE_FP	DP=408;FS=0.000;MQ=60.05;OND=0.015;ReadPosRankSum=1.735;EFF=CUSTOM(MODIFIER|||||NF1||||),INTRON(MODIFIER||||NF1||CODING|NM_001042492.2|29|)	GT:CLCAD2:DP	1/1:0,208:212
chr17	29585611	.	T	G	.	PUTATIVE_FP	DP=949;FS=0.458;MQ=58.98;ReadPosRankSum=-0.083;EFF=CUSTOM(MODIFIER|||||NF1||||),INTRON(MODIFIER||||NF1||CODING|NM_001042492.2|32|)	GT:CLCAD2:DP	0/1:470,35:505
chr17	29663625	rs7406039	T	A	.	PUTATIVE_FP;HOMOPOLYMER	DP=259;FS=0.000;MQ=60.00;OND=7.722e-03;ReadPosRankSum=0.068;EFF=CUSTOM(MODIFIER|||||NF1||||),INTRON(MODIFIER||||NF1||CODING|NM_001042492.2|41|)	GT:CLCAD2:DP	0/1:116,12:129
chr17	29663625	.	T	TA	.	PUTATIVE_FP;HOMOPOLYMER	DP=259;IndelType=INS.NOVEL_2.;MQ=60.00;EFF=CUSTOM(MODIFIER|||||NF1||||),INTRON(MODIFIER||||NF1||CODING|NM_001042492.2|41|)	GT:CLCAD2:DP	0/1:72,50:131
chr17	29670190	rs7405740	C	G	.	PASS	DP=411;FS=0.000;MQ=58.65;EFF=CUSTOM(MODIFIER|||||NF1||||),INTRON(MODIFIER||||NF1||CODING|NM_001042492.2|48|)	GT:CLCAD2:DP	1/1:0,413:413
chr17	37866583	rs373337888	G	T	.	PASS	DP=536;FS=1.646;MQ=60.00;OND=0.015;ReadPosRankSum=-0.003;EFF=CUSTOM(MODIFIER|||||ERBB2||||),INTRON(MODIFIER||||ERBB2||CODING|NM_004448.2|6|)	GT:CLCAD2:DP	1/1:0,260:265
chr17	37868715	rs4252627;COSN165414	C	T	.	PASS	DP=582;FS=0.000;MQ=60.00;EFF=CUSTOM(MODIFIER|||||ERBB2||||),INTRON(MODIFIER||||ERBB2||CODING|NM_004448.2|9|);GENE=ERBB2;STRAND=+	GT:CLCAD2:DP	1/1:0,509:509
chr17	37879762	rs903506	G	A	.	PASS	DP=170;FS=0.000;MQ=59.93;OND=0.065;ReadPosRankSum=0.043;EFF=CUSTOM(MODIFIER|||||ERBB2||||),INTRON(MODIFIER||||ERBB2||CODING|NM_004448.2|17|),UPSTREAM(MODIFIER||||MIR4728||NON_CODING|NR_039881.2||)	GT:CLCAD2:DP	1/1:0,77:86
chr17	37881160	.	C	T	.	PASS	DP=998;FS=0.000;MQ=60.00;OND=1.002e-03;ReadPosRankSum=0.798;EFF=CUSTOM(MODIFIER|||||ERBB2||||),DOWNSTREAM(MODIFIER||||MIEN1||CODING|NM_032339.3||),NON_SYNONYMOUS_CODING(MODERATE|MISSENSE|gCc/gTc|A830V|ERBB2||CODING|NM_004448.2|20|),UPSTREAM(MODIFIER||||MIR4728||NON_CODING|NR_039881.2||);dbnsfpUniprot_acc=B4DTR1,P04626-4,P04626;dbnsfpEnsembl_transcriptid=ENST00000406381,ENST00000541774,ENST00000445658,ENST00000269571,ENST00000540147;dbnsfpPolyphen2_HVAR_score=0.992,0.998,0.991;dbnsfpSIFT_score=0.000000;dbnsfpInterpro_domain=Serine-threonine/tyrosine-protein_kinase_(1),Protein_kinase-like_domain_(1),Tyrosine-protein_kinase,_catalytic_domain_(1),Protein_kinase,_catalytic_domain_(1),	GT:CLCAD2:DP	1/1:0,650:651
chr17	37884037	rs1058808	C	G	.	PASS	DP=46;FS=0.000;MQ=60.00;OND=0.087;ReadPosRankSum=2.437;EFF=CUSTOM(MODIFIER|||||ERBB2||||),DOWNSTREAM(MODIFIER||||MIEN1||CODING|NM_032339.3||),DOWNSTREAM(MODIFIER||||MIR4728||NON_CODING|NR_039881.2||),NON_SYNONYMOUS_CODING(MODERATE|MISSENSE|Ccc/Gcc|P1170A|ERBB2||CODING|NM_004448.2|27|);dbnsfpUniprot_acc=B4DTR1,P04626-4,P04626;dbnsfpEnsembl_transcriptid=ENST00000406381,ENST00000541774,ENST00000445658,ENST00000269571,ENST00000540147;dbnsfpPolyphen2_HVAR_score=0.607,0.225,0.473;dbnsfpSIFT_score=0.030000	GT:CLCAD2:DP	1/1:0,21:22
chr17	41219780	rs8176234	T	C	.	PASS	DP=499;FS=0.000;MQ=60.00;OND=2.004e-03;ReadPosRankSum=-0.115;EFF=CUSTOM(MODIFIER|||||BRCA1||||),INTRON(MODIFIER||||BRCA1||CODING|NM_007300.3|16|)	GT:CLCAD2:DP	1/1:0,925:928
chr17	41219804	rs8176233	T	C	.	PASS	DP=500;FS=0.000;MQ=60.00;EFF=CUSTOM(MODIFIER|||||BRCA1||||),INTRON(MODIFIER||||BRCA1||CODING|NM_007300.3|16|)	GT:CLCAD2:DP	1/1:0,929:929
chr17	41223094	rs1799966	T	C	.	PASS	DP=1000;FS=0.000;MQ=60.00;OND=2.000e-03;EFF=CUSTOM(MODIFIER|||||BRCA1||||),NON_SYNONYMOUS_CODING(MODERATE|MISSENSE|Agt/Ggt|S1634G|BRCA1||CODING|NM_007300.3|16|);dbnsfpUniprot_acc=E7EUM2,B4DES0,E7ETR2,P38398-3,Q6IN79,E9PFC7,P38398,P38398-2;dbnsfpEnsembl_transcriptid=ENST00000357654,ENST00000412061,ENST00000352993,ENST00000351666,ENST00000309486,ENST00000468300,ENST00000393691,ENST00000471181,ENST00000493795,ENST00000491747,ENST00000478531,ENST00000484087,ENST00000493919;dbnsfpPolyphen2_HVAR_score=0.003,0.079,0.002,0.115,0.003,0.003,0.038,0.006;dbnsfpSIFT_score=0.050000;dbnsfpInterpro_domain=BRCT_(1),	GT:CLCAD2:DP	1/1:0,1374:1378
chr17	41231516	rs8176193	C	T	.	PASS	DP=702;FS=0.000;MQ=60.00;OND=4.274e-03;ReadPosRankSum=1.740;EFF=CUSTOM(MODIFIER|||||BRCA1||||),INTRON(MODIFIER||||BRCA1||CODING|NM_007300.3|12|)	GT:CLCAD2:DP	1/1:0,601:603
chr17	41234470	rs1060915	A	G	.	PASS	DP=999;FS=0.000;MQ=60.00;OND=1.001e-03;EFF=CUSTOM(MODIFIER|||||BRCA1||||),SYNONYMOUS_CODING(LOW|SILENT|tcT/tcC|S1436|BRCA1||CODING|NM_007300.3|12|);dbnsfpEnsembl_transcriptid=ENST00000461574	GT:CLCAD2:DP	1/1:0,1425:1425
chr17	41244000	rs16942;COSM148277	T	C	.	PASS	DP=989;FS=0.000;MQ=60.00;EFF=CUSTOM(MODIFIER|||||BRCA1||||),NON_SYNONYMOUS_CODING(MODERATE|MISSENSE|aAa/aGa|K1183R|BRCA1||CODING|NM_007300.3|10|);GENE=BRCA1;STRAND=-;CDS=c.3548A>G;AA=p.K1183R;CNT=1;dbnsfpUniprot_acc=E7EMP0,E7ERL4,Q5YLB2,E9PFC7,P38398,P38398-2;dbnsfpEnsembl_transcriptid=ENST00000357654,ENST00000412061,ENST00000354071,ENST00000346315,ENST00000309486,ENST00000471181,ENST00000493795;dbnsfpPolyphen2_HVAR_score=0.0,0.0,0.001,0.002,0.001,0.002;dbnsfpSIFT_score=1.000000	GT:CLCAD2:DP	1/1:0,686:686
chr17	41244435	rs16941	T	C	.	PASS	DP=996;FS=2.085;MQ=60.00;OND=3.012e-03;ReadPosRankSum=1.857;EFF=CUSTOM(MODIFIER|||||BRCA1||||),NON_SYNONYMOUS_CODING(MODERATE|MISSENSE|gAa/gGa|E1038G|BRCA1||CODING|NM_007300.3|10|);dbnsfpUniprot_acc=E7EMP0,E7ERL4,Q5YLB2,E9PFC7,P38398,P38398-2;dbnsfpEnsembl_transcriptid=ENST00000357654,ENST00000412061,ENST00000354071,ENST00000346315,ENST00000309486,ENST00000471181,ENST00000493795;dbnsfpPolyphen2_HVAR_score=0.006,0.006,0.118,0.177,0.606,0.065;dbnsfpSIFT_score=0.040000	GT:CLCAD2:DP	1/1:0,883:886
chr17	41244936	rs799917;COSM148278	G	A	.	PASS	DP=183;FS=0.000;MQ=60.00;EFF=CUSTOM(MODIFIER|||||BRCA1||||),NON_SYNONYMOUS_CODING(MODERATE|MISSENSE|cCg/cTg|P871L|BRCA1||CODING|NM_007300.3|10|);GENE=BRCA1;STRAND=-;CDS=c.2612C>T;AA=p.P871L;CNT=1;dbnsfpUniprot_acc=E7EMP0,E7ERL4,Q5YLB2,E9PFC7,P38398,P38398-2;dbnsfpEnsembl_transcriptid=ENST00000357654,ENST00000412061,ENST00000354071,ENST00000346315,ENST00000309486,ENST00000471181,ENST00000493795;dbnsfpPolyphen2_HVAR_score=0.0,0.0,0.0,0.0,0.0,0.0;dbnsfpSIFT_score=1.000000	GT:CLCAD2:DP	1/1:0,94:94
chr17	41245237	rs16940	A	G	.	PASS	DP=582;FS=0.000;MQ=60.00;EFF=CUSTOM(MODIFIER|||||BRCA1||||),SYNONYMOUS_CODING(LOW|SILENT|Ttg/Ctg|L771|BRCA1||CODING|NM_007300.3|10|)	GT:CLCAD2:DP	1/1:0,406:406
chr17	41245466	rs1799949;COSM148280	G	A	.	PASS	DP=554;FS=3.098;MQ=60.00;OND=1.805e-03;ReadPosRankSum=1.720;EFF=CUSTOM(MODIFIER|||||BRCA1||||),SYNONYMOUS_CODING(LOW|SILENT|agC/agT|S694|BRCA1||CODING|NM_007300.3|10|);GENE=BRCA1;STRAND=-;CDS=c.2082C>T;AA=p.S694S;CNT=1	GT:CLCAD2:DP	1/1:0,435:436
chr17	41245471	rs4986850	C	T	.	PASS	DP=553;FS=0.000;MQ=60.00;OND=3.617e-03;EFF=CUSTOM(MODIFIER|||||BRCA1||||),NON_SYNONYMOUS_CODING(MODERATE|MISSENSE|Gac/Aac|D693N|BRCA1||CODING|NM_007300.3|10|);dbnsfpUniprot_acc=E7EMP0,E7ERL4,Q5YLB2,E9PFC7,P38398,P38398-2;dbnsfpEnsembl_transcriptid=ENST00000357654,ENST00000412061,ENST00000354071,ENST00000346315,ENST00000309486,ENST00000471181,ENST00000493795;dbnsfpPolyphen2_HVAR_score=0.033,0.033,0.009,0.01,0.01,0.006;dbnsfpSIFT_score=0.010000	GT:CLCAD2:DP	1/1:0,431:432
chr17	41249363	rs8176144	TA	T	.	PUTATIVE_FP	DP=1000;IndelType=DEL.NOVEL_2.;MQ=60.00;EFF=CUSTOM(MODIFIER|||||BRCA1||||),INTRON(MODIFIER||||BRCA1||CODING|NM_007300.3|7|)	GT:CLCAD2:DP	1/1:0,698:700
chr17	41256075	.	AAAAAAAAAAAAG	A	.	PUTATIVE_FP	DP=979;IndelType=DEL.NOVEL_10orMore.;MQ=59.97;EFF=CUSTOM(MODIFIER|||||BRCA1||||),INTRON(MODIFIER||||BRCA1||CODING|NM_007300.3|6|)	GT:CLCAD2:DP	1/.:0,334:492
chr17	41256100	rs149071245	AAAG	A	.	PUTATIVE_FP	DP=981;IndelType=DEL.NOVEL_4.;MQ=59.97;EFF=CUSTOM(MODIFIER|||||BRCA1||||),INTRON(MODIFIER||||BRCA1||CODING|NM_007300.3|6|)	GT:CLCAD2:DP	1/.:0,421:492
chr17	47688881	rs3217104	T	TAGAG	.	PASS	DP=697;IndelType=INS.NOVEL_5.;MQ=60.03;EFF=CUSTOM(MODIFIER|||||SPOP||||),INTRON(MODIFIER||||SPOP||CODING|NM_001007230.1|7|)	GT:CLCAD2:DP	1/1:0,561:562
chr17	47696481	.	GA	G	.	PUTATIVE_FP;HOMOPOLYMER	DP=360;IndelType=DEL.NOVEL_2.;MQ=59.95;EFF=CUSTOM(MODIFIER|||||SPOP||||),INTRON(MODIFIER||||SPOP||CODING|NM_001007230.1|6|)	GT:CLCAD2:DP	0/1:76,104:182
chr17	59763465	rs4986765;COSM437064	T	C	.	PASS	DP=1000;FS=0.000;MQ=60.00;EFF=CUSTOM(MODIFIER|||||BRIP1||||),SYNONYMOUS_CODING(LOW|SILENT|gaA/gaG|E879|BRIP1||CODING|NM_032043.2|19|);GENE=BRIP1_ENST00000259008;STRAND=-;CDS=c.2637A>G;AA=p.E879E;CNT=1	GT:CLCAD2:DP	1/1:0,894:894
chr17	62007498	rs2070776;COSM148316	A	G	.	PASS	DP=655;FS=0.000;MQ=59.96;EFF=CUSTOM(MODIFIER|||||CD79B||||),SYNONYMOUS_CODING(LOW|SILENT|tgT/tgC|C123|CD79B||CODING|NM_001039933.1|3|);GENE=CD79B;STRAND=-;CDS=c.366T>C;AA=p.C122C;CNT=1	GT:CLCAD2:DP	1/1:0,464:464
chr17	66522186	rs10625677	T	TTC	.	PASS	DP=1000;IndelType=INS.NOVEL_3.;MQ=64.57;EFF=CUSTOM(MODIFIER|||||PRKAR1A||||),INTRON(MODIFIER||||PRKAR1A||CODING|NM_002734.4|7|)	GT:CLCAD2:DP	1/1:0,670:670
chr17	66524987	rs2302230	G	A	.	PASS	DP=999;FS=0.000;MQ=60.00;OND=3.003e-03;EFF=CUSTOM(MODIFIER|||||PRKAR1A||||),INTRON(MODIFIER||||PRKAR1A||CODING|NM_002734.4|8|)	GT:CLCAD2:DP	1/1:0,571:573
chr17	66526027	rs2302231	G	T	.	PASS	DP=999;FS=0.000;MQ=59.99;OND=1.001e-03;EFF=CUSTOM(MODIFIER|||||PRKAR1A||||),INTRON(MODIFIER||||PRKAR1A||CODING|NM_002734.4|9|)	GT:CLCAD2:DP	1/1:0,617:619
chr19	1207238	rs3764640	G	T	.	PASS	DP=371;FS=0.000;MQ=60.00;ReadPosRankSum=-0.696;EFF=CUSTOM(MODIFIER|||||STK11||||),INTRON(MODIFIER||||STK11||CODING|NM_000455.4|1|)	GT:CLCAD2:DP	0/1:128,61:189
chr19	1207280	rs3764641	C	T	.	PASS	DP=374;FS=0.000;MQ=60.00;ReadPosRankSum=-0.346;EFF=CUSTOM(MODIFIER|||||STK11||||),INTRON(MODIFIER||||STK11||CODING|NM_000455.4|1|)	GT:CLCAD2:DP	0/1:128,61:189
chr19	1218523	rs2075604	G	T	.	PASS	DP=596;FS=0.671;MQ=60.00;OND=5.034e-03;ReadPosRankSum=4.606;EFF=CUSTOM(MODIFIER|||||STK11||||),INTRON(MODIFIER||||STK11||CODING|NM_000455.4|2|)	GT:CLCAD2:DP	0/1:199,87:286
chr19	1219274	rs34928889	G	A	.	PASS	DP=70;FS=0.000;MQ=60.00;ReadPosRankSum=-0.991;EFF=CUSTOM(MODIFIER|||||STK11||||),INTRON(MODIFIER||||STK11||CODING|NM_000455.4|2|)	GT:CLCAD2:DP	0/1:21,18:40
chr19	1220321	rs2075606	T	C	.	PASS	DP=112;FS=0.000;MQ=60.00;ReadPosRankSum=0.311;EFF=CUSTOM(MODIFIER|||||STK11||||),INTRON(MODIFIER||||STK11||CODING|NM_000455.4|3|)	GT:CLCAD2:DP	0/1:35,18:53
chr19	3110098	rs7255425	G	A	.	PASS	DP=243;FS=0.000;MQ=60.00;ReadPosRankSum=-0.242;EFF=CUSTOM(MODIFIER|||||GNA11||||),INTRON(MODIFIER||||GNA11||CODING|NM_002067.2|1|)	GT:CLCAD2:DP	0/1:37,101:138
chr19	3113305	rs1682811	G	C	.	PASS	DP=186;FS=0.000;MQ=60.00;OND=5.376e-03;EFF=CUSTOM(MODIFIER|||||GNA11||||),INTRON(MODIFIER||||GNA11||CODING|NM_002067.2|2|)	GT:CLCAD2:DP	1/1:0,91:92
chr19	3119184	rs308046	T	G	.	PASS	DP=1000;FS=0.000;MQ=60.00;OND=3.000e-03;EFF=CUSTOM(MODIFIER|||||GNA11||||),INTRON(MODIFIER||||GNA11||CODING|NM_002067.2|5|)	GT:CLCAD2:DP	1/1:0,518:519
chr19	4095363	.	G	A	.	PASS	DP=671;FS=0.000;MQ=60.00;ReadPosRankSum=0.057;EFF=CUSTOM(MODIFIER|||||MAP2K2||||),INTRON(MODIFIER||||MAP2K2||CODING|NM_030662.3|9|)	GT:CLCAD2:DP	0/1:112,227:339
chr19	4099187	rs350911	T	C	.	PASS	DP=296;FS=0.000;MQ=60.00;ReadPosRankSum=-0.779;EFF=CUSTOM(MODIFIER|||||MAP2K2||||),INTRON(MODIFIER||||MAP2K2||CODING|NM_030662.3|7|)	GT:CLCAD2:DP	0/1:93,50:143
chr19	4101062	rs10250;COSM439538	G	T	.	PASS	DP=343;FS=0.000;MQ=60.03;ReadPosRankSum=-0.707;EFF=CUSTOM(MODIFIER|||||MAP2K2||||),SYNONYMOUS_CODING(LOW|SILENT|atC/atA|I220|MAP2K2||CODING|NM_030662.3|6|);GENE=MAP2K2_ENST00000262948;STRAND=-;CDS=c.660C>A;AA=p.I220I;CNT=1	GT:CLCAD2:DP	0/1:121,52:173
chr19	4102530	rs113772802	G	A	.	PASS	DP=349;FS=0.000;MQ=59.98;ReadPosRankSum=1.174;EFF=CUSTOM(MODIFIER|||||MAP2K2||||),INTRON(MODIFIER||||MAP2K2||CODING|NM_030662.3|3|)	GT:CLCAD2:DP	0/1:55,122:177
chr19	11121036	.	GC	TG	.	PUTATIVE_FP	DP=156;MQ=60.00;EFF=CUSTOM(MODIFIER|||||SMARCA4||||),INTRON(MODIFIER||||SMARCA4||CODING|NM_001128849.1|14|)	GT:CLCAD2:DP	1/1:0,74:80
chr19	11121040	.	C	G	.	PUTATIVE_FP	DP=156;FS=0.000;MQ=60.00;OND=0.064;ReadPosRankSum=-0.387;EFF=CUSTOM(MODIFIER|||||SMARCA4||||),INTRON(MODIFIER||||SMARCA4||CODING|NM_001128849.1|14|)	GT:CLCAD2:DP	1/1:0,73:80
chr19	11144724	.	G	A	.	PASS	DP=168;FS=0.000;MQ=60.00;ReadPosRankSum=1.458;EFF=CUSTOM(MODIFIER|||||SMARCA4||||),INTRON(MODIFIER||||SMARCA4||CODING|NM_001128849.1|27|)	GT:CLCAD2:DP	0/1:47,35:82
chr19	11169050	rs374510330	C	T	.	PASS	DP=458;FS=0.000;MQ=60.00;ReadPosRankSum=0.659;EFF=CUSTOM(MODIFIER|||||SMARCA4||||),INTRON(MODIFIER||||SMARCA4||CODING|NM_001128849.1|32|)	GT:CLCAD2:DP	0/1:87,138:225
chr19	17941294	rs2302603	T	C	.	PASS	DP=1000;FS=0.000;MQ=60.00;OND=1.000e-03;EFF=CUSTOM(MODIFIER|||||JAK3||||),INTRON(MODIFIER||||JAK3||CODING|NM_000215.3|22|)	GT:CLCAD2:DP	1/1:0,890:891
chr19	17948732	rs3212752	T	C	.	PASS	DP=415;FS=0.000;MQ=60.00;ReadPosRankSum=-0.996;EFF=CUSTOM(MODIFIER|||||JAK3||||),INTRON(MODIFIER||||JAK3||CODING|NM_000215.3|12|)	GT:CLCAD2:DP	0/1:76,134:210
chr19	17951178	rs3212741	G	A	.	PASS	DP=723;FS=0.875;MQ=60.00;ReadPosRankSum=-1.360;EFF=CUSTOM(MODIFIER|||||JAK3||||),INTRON(MODIFIER||||JAK3||CODING|NM_000215.3|8|)	GT:CLCAD2:DP	0/1:159,260:419
chr19	17952185	rs3212733	G	T	.	PASS	DP=553;FS=0.000;MQ=60.00;OND=1.808e-03;ReadPosRankSum=0.646;EFF=CUSTOM(MODIFIER|||||JAK3||||),INTRON(MODIFIER||||JAK3||CODING|NM_000215.3|8|)	GT:CLCAD2:DP	0/1:101,182:284
chr19	17952609	rs3212730	T	G	.	PASS	DP=511;FS=0.718;MQ=59.95;OND=7.828e-03;ReadPosRankSum=1.469;EFF=CUSTOM(MODIFIER|||||JAK3||||),INTRON(MODIFIER||||JAK3||CODING|NM_000215.3|6|)	GT:CLCAD2:DP	0/1:78,136:218
chr19	17955001	rs3212713	C	T	.	PASS	DP=996;FS=3.443;MQ=60.00;ReadPosRankSum=-0.102;EFF=CUSTOM(MODIFIER|||||JAK3||||),INTRON(MODIFIER||||JAK3||CODING|NM_000215.3|2|)	GT:CLCAD2:DP	0/1:335,634:969
chr19	17955003	rs3212712	C	T	.	PASS	DP=996;FS=4.188;MQ=60.00;ReadPosRankSum=0.509;EFF=CUSTOM(MODIFIER|||||JAK3||||),INTRON(MODIFIER||||JAK3||CODING|NM_000215.3|2|)	GT:CLCAD2:DP	0/1:340,636:976
chr19	17955021	rs3212711	G	A	.	PASS	DP=997;FS=3.779;MQ=60.00;OND=2.006e-03;ReadPosRankSum=-0.767;EFF=CUSTOM(MODIFIER|||||JAK3||||),INTRON(MODIFIER||||JAK3||CODING|NM_000215.3|2|)	GT:CLCAD2:DP	0/1:337,635:973
chr19	40741694	rs3730055	C	T	.	PASS	DP=234;FS=0.000;MQ=60.05;ReadPosRankSum=2.041;EFF=CUSTOM(MODIFIER|||||AKT2||||),INTRON(MODIFIER||||AKT2||CODING|NM_001626.4|11|)	GT:CLCAD2:DP	0/1:66,58:124
chr19	40742320	rs2304189	T	C	.	PASS	DP=359;FS=0.000;MQ=60.00;EFF=CUSTOM(MODIFIER|||||AKT2||||),INTRON(MODIFIER||||AKT2||CODING|NM_001626.4|9|)	GT:CLCAD2:DP	1/1:0,345:345
chr19	42793590	rs3826706	G	A	.	PASS	DP=820;FS=1.758;MQ=60.00;ReadPosRankSum=0.728;EFF=CUSTOM(MODIFIER|||||CIC||||),INTRON(MODIFIER||||CIC||CODING|NM_015125.3|8|)	GT:CLCAD2:DP	0/1:283,181:464
chr19	42795554	rs10410185	T	C	.	PASS	DP=339;FS=0.000;MQ=60.00;ReadPosRankSum=-1.334;EFF=CUSTOM(MODIFIER|||||CIC||||),SYNONYMOUS_CODING(LOW|SILENT|gcT/gcC|A878|CIC||CODING|NM_015125.3|10|)	GT:CLCAD2:DP	0/1:34,138:172
chr19	52716143	rs74536039	G	A	.	PASS	DP=995;FS=1.932;MQ=59.98;ReadPosRankSum=0.401;EFF=CUSTOM(MODIFIER|||||PPP2R1A||||),INTRON(MODIFIER||||PPP2R1A||CODING|NM_014225.5|5|)	GT:CLCAD2:DP	0/1:490,875:1365
chr20	30954295	rs2295454	A	G	.	PASS	DP=332;FS=3.174;MQ=60.00;ReadPosRankSum=1.645;EFF=CUSTOM(MODIFIER|||||ASXL1||||),INTRON(MODIFIER||||ASXL1||CODING|NM_015338.5|2|)	GT:CLCAD2:DP	0/1:234,96:330
chr20	31022959	rs6058694	T	C	.	PASS	DP=872;FS=0.000;MQ=60.00;OND=3.440e-03;EFF=CUSTOM(MODIFIER|||||ASXL1||||),NON_SYNONYMOUS_CODING(MODERATE|MISSENSE|cTg/cCg|L815P|ASXL1||CODING|NM_015338.5|12|);dbnsfpUniprot_acc=A6NIZ6,Q8IXJ9;dbnsfpEnsembl_transcriptid=ENST00000358956,ENST00000375687,ENST00000421155,ENST00000412498,ENST00000306058;dbnsfpPolyphen2_HVAR_score=0.0,0.0;dbnsfpSIFT_score=0.760000	GT:CLCAD2:DP	1/1:0,642:647
chr20	31024274	rs4911231	T	C	.	PASS	DP=991;FS=0.000;MQ=60.00;ReadPosRankSum=-5.339;EFF=CUSTOM(MODIFIER|||||ASXL1||||),SYNONYMOUS_CODING(LOW|SILENT|agT/agC|S1253|ASXL1||CODING|NM_015338.5|12|)	GT:CLCAD2:DP	0/1:626,230:857
chr20	31025163	rs2295764	A	G	.	PASS	DP=709;FS=0.623;MQ=60.00;ReadPosRankSum=-1.573;EFF=CUSTOM(MODIFIER|||||ASXL1||||),UTR_3_PRIME(MODIFIER||||ASXL1||CODING|NM_015338.5|12|)	GT:CLCAD2:DP	0/1:425,162:587
chr20	31025231	rs2295763	T	C	.	PASS	DP=720;FS=0.951;MQ=60.00;ReadPosRankSum=-1.456;EFF=CUSTOM(MODIFIER|||||ASXL1||||),UTR_3_PRIME(MODIFIER||||ASXL1||CODING|NM_015338.5|12|)	GT:CLCAD2:DP	0/1:422,167:589
chr20	36030939	rs1885257	G	C	.	PASS	DP=337;FS=0.000;MQ=60.00;EFF=CUSTOM(MODIFIER|||||SRC||||),SYNONYMOUS_CODING(LOW|SILENT|gcG/gcC|A406|SRC||CODING|NM_198291.1|12|)	GT:CLCAD2:DP	1/1:0,167:167
chr20	36031097	rs2145792	A	G	.	FS_MORE_THAN_60	DP=1000;FS=522.347;MQ=60.00;ReadPosRankSum=-21.925;EFF=CUSTOM(MODIFIER|||||SRC||||),INTRON(MODIFIER||||SRC||CODING|NM_198291.1|12|)	GT:CLCAD2:DP	0/1:525,608:1133
chr20	57478807	rs7121	C	T	.	PASS	DP=428;FS=0.000;MQ=60.00;OND=2.336e-03;ReadPosRankSum=-0.057;EFF=CUSTOM(MODIFIER|||||GNAS||||),SYNONYMOUS_CODING(LOW|SILENT|atC/atT|I774|GNAS||CODING|NM_080425.2|5|);dbnsfpEnsembl_transcriptid=ENST00000450130	GT:CLCAD2:DP	1/1:0,421:425
chr20	57478939	rs3730168;COSN166583	G	A	.	PASS	DP=135;FS=0.674;MQ=60.00;ReadPosRankSum=-1.323;EFF=CUSTOM(MODIFIER|||||GNAS||||),INTRON(MODIFIER||||GNAS||CODING|NM_080425.2|5|);GENE=GNAS;STRAND=+	GT:CLCAD2:DP	0/1:46,24:70
chr21	44513281	.	A	ACCACCG	.	PASS	DP=159;IndelType=INS.NOVEL_7.;MQ=62.21;EFF=CODON_CHANGE_PLUS_CODON_INSERTION(MODERATE||ggt/gCGGTGGgt|G218AVG|U2AF1||CODING|NM_001025203.1|8|),CUSTOM(MODIFIER|||||U2AF1||||)	GT:CLCAD2:DP	1/1:0,78:83
chr21	44515504	rs4920040	T	C	.	PASS	DP=653;FS=0.000;MQ=60.00;OND=6.126e-03;ReadPosRankSum=-1.919;EFF=CUSTOM(MODIFIER|||||U2AF1||||),INTRON(MODIFIER||||U2AF1||CODING|NM_001025203.1|5|)	GT:CLCAD2:DP	1/1:0,333:335
chr21	44515685	rs2839634	T	C	.	PASS	DP=103;FS=0.000;MQ=60.00;EFF=CUSTOM(MODIFIER|||||U2AF1||||),INTRON(MODIFIER||||U2AF1||CODING|NM_001025203.1|4|)	GT:CLCAD2:DP	1/1:0,51:51
chr22	24145675	rs5751738	G	C	.	PASS	DP=42;FS=0.000;MQ=60.00;EFF=CUSTOM(MODIFIER|||||SMARCB1||||),INTRON(MODIFIER||||SMARCB1||CODING|NM_003073.3|5|)	GT:CLCAD2:DP	1/1:0,21:21
chr22	29084052	rs17880159	G	A	.	PUTATIVE_FP	DP=482;FS=0.000;MQ=58.47;ReadPosRankSum=0.906;EFF=CUSTOM(MODIFIER|||||CHEK2||||),INTRON(MODIFIER||||CHEK2||CODING|NM_001005735.1|15|)	GT:CLCAD2:DP	0/1:212,27:239
chr22	29091676	.	C	A	.	PUTATIVE_FP	DP=999;FS=0.000;MQ=44.94;OND=3.003e-03;ReadPosRankSum=-0.769;EFF=CUSTOM(MODIFIER|||||CHEK2||||),INTRON(MODIFIER||||CHEK2||CODING|NM_001005735.1|12|)	GT:CLCAD2:DP	0/1:655,598:1255
chr22	30051705	.	CT	C	.	PUTATIVE_FP;HOMOPOLYMER	DP=697;IndelType=DEL.NOVEL_2.;MQ=60.00;EFF=CUSTOM(MODIFIER|||||NF2||||),INTRON(MODIFIER||||NF2||CODING|NM_000268.3|6|)	GT:CLCAD2:DP	1/.:0,122:363
chr22	41513744	.	C	T	.	PASS	DP=748;FS=0.000;MQ=59.96;OND=2.674e-03;ReadPosRankSum=7.199;EFF=CUSTOM(MODIFIER|||||EP300||||),SYNONYMOUS_CODING(LOW|SILENT|ggC/ggT|G216|EP300||CODING|NM_001429.3|2|)	GT:CLCAD2:DP	0/1:567,32:600
chr22	41527414	.	T	G	.	PUTATIVE_FP	DP=998;FS=3.344;MQ=60.00;ReadPosRankSum=25.714;EFF=CUSTOM(MODIFIER|||||EP300||||),SYNONYMOUS_CODING(LOW|SILENT|gtT/gtG|V435|EP300||CODING|NM_001429.3|6|)	GT:CLCAD2:DP	0/1:348,891:1239
chr22	41545024	.	GT	G	.	PUTATIVE_FP;HOMOPOLYMER	DP=794;IndelType=DEL.NOVEL_2.;MQ=59.99;EFF=CUSTOM(MODIFIER|||||EP300||||),INTRON(MODIFIER||||EP300||CODING|NM_001429.3|12|)	GT:CLCAD2:DP	1/.:0,126:390
chr22	41550984	.	CT	C	.	PUTATIVE_FP;HOMOPOLYMER	DP=455;IndelType=DEL.NOVEL_2.;MQ=60.07;EFF=CUSTOM(MODIFIER|||||EP300||||),INTRON(MODIFIER||||EP300||CODING|NM_001429.3|16|)	GT:CLCAD2:DP	0/1:181,48:229
chrX	1314931	.	C	T	.	PASS	DP=901;FS=0.000;MQ=60.00;OND=1.110e-03;ReadPosRankSum=-0.659;EFF=CUSTOM(MODIFIER|||||CRLF2||||),EXON(MODIFIER||||CRLF2||NON_CODING|NM_022148.2|6|);dbnsfpUniprot_acc=Q9HC73;dbnsfpEnsembl_transcriptid=ENST00000381567,ENST00000400841;dbnsfpPolyphen2_HVAR_score=0.867;dbnsfpSIFT_score=0.150000	GT:CLCAD2:DP	1/1:0,453:454
chrX	1317599	.	TACAC	T	.	PUTATIVE_FP	DP=394;IndelType=DEL.NOVEL_5.;MQ=60.14;EFF=CUSTOM(MODIFIER|||||CRLF2||||),INTRON(MODIFIER||||CRLF2||NON_CODING|NM_022148.2|4|)	GT:CLCAD2:DP	1/.:0,97:197
chrX	1317599	.	TACACAC	T	.	PUTATIVE_FP	DP=394;IndelType=DEL.NOVEL_7.;MQ=60.14;EFF=CUSTOM(MODIFIER|||||CRLF2||||),INTRON(MODIFIER||||CRLF2||NON_CODING|NM_022148.2|4|)	GT:CLCAD2:DP	1/.:0,54:197
chrX	15818114	rs62985661	AT	A	.	PASS	DP=871;IndelType=DEL.NOVEL_2.;MQ=60.01;EFF=CUSTOM(MODIFIER|||||ZRSR2||||),INTRON(MODIFIER||||ZRSR2||CODING|NM_005089.3|3|)	GT:CLCAD2:DP	1/1:0,695:695
chrX	15838366	rs2301724	C	T	.	PASS	DP=1000;FS=0.000;MQ=60.00;OND=1.000e-03;EFF=CUSTOM(MODIFIER|||||ZRSR2||||),SYNONYMOUS_CODING(LOW|SILENT|aaC/aaT|N288|ZRSR2||CODING|NM_005089.3|10|)	GT:CLCAD2:DP	1/1:0,761:761
chrX	39930433	.	GA	G	.	PUTATIVE_FP;HOMOPOLYMER	DP=688;IndelType=DEL.NOVEL_2.;MQ=60.00;EFF=CUSTOM(MODIFIER|||||BCOR||||),INTRON(MODIFIER||||BCOR||CODING|NM_001123385.1|5|)	GT:CLCAD2:DP	1/.:0,177:343
chrX	44834045	rs200529431	C	CT	.	HOMOPOLYMER	DP=989;IndelType=INS.NOVEL_2.;MQ=60.01;EFF=CUSTOM(MODIFIER|||||KDM6A||||),INTRON(MODIFIER||||KDM6A||CODING|NM_021140.2|4|)	GT:CLCAD2:DP	0/1:54,588:662
chrX	44913052	rs5952285	T	A	.	PASS	DP=308;FS=0.000;MQ=60.00;EFF=CUSTOM(MODIFIER|||||KDM6A||||),INTRON(MODIFIER||||KDM6A||CODING|NM_021140.2|9|)	GT:CLCAD2:DP	1/1:0,154:154
chrX	44920068	rs3788869	A	G	.	PASS	DP=667;FS=0.000;MQ=60.00;EFF=CUSTOM(MODIFIER|||||KDM6A||||),INTRON(MODIFIER||||KDM6A||CODING|NM_021140.2|13|)	GT:CLCAD2:DP	1/1:0,536:536
chrX	44935924	rs11309294	CT	C	.	PASS	DP=99;IndelType=DEL.NOVEL_2.;MQ=60.00;EFF=CUSTOM(MODIFIER|||||KDM6A||||),INTRON(MODIFIER||||KDM6A||CODING|NM_021140.2|17|)	GT:CLCAD2:DP	1/.:0,30:50
chrX	44935924	.	CTT	C	.	PUTATIVE_FP;HOMOPOLYMER	DP=99;IndelType=DEL.NOVEL_3.;MQ=60.00;EFF=CUSTOM(MODIFIER|||||KDM6A||||),INTRON(MODIFIER||||KDM6A||CODING|NM_021140.2|17|)	GT:CLCAD2:DP	1/.:0,16:50
chrX	44938316	.	TA	T	.	PUTATIVE_FP;HOMOPOLYMER	DP=355;IndelType=DEL.NOVEL_2.;MQ=59.97;EFF=CUSTOM(MODIFIER|||||KDM6A||||),INTRON(MODIFIER||||KDM6A||CODING|NM_021140.2|19|)	GT:CLCAD2:DP	0/1:173,50:223
chrX	44966795	rs5952682	T	C	.	PASS	DP=580;FS=0.000;MQ=60.02;OND=5.172e-03;ReadPosRankSum=-0.345;EFF=CUSTOM(MODIFIER|||||KDM6A||||),INTRON(MODIFIER||||KDM6A||CODING|NM_021140.2|27|)	GT:CLCAD2:DP	1/1:0,580:581
chrX	44966805	rs11343829	GT	G	.	PASS	DP=580;IndelType=DEL.NOVEL_2.;MQ=60.02;EFF=CUSTOM(MODIFIER|||||KDM6A||||),INTRON(MODIFIER||||KDM6A||CODING|NM_021140.2|27|)	GT:CLCAD2:DP	1/1:0,586:587
chrX	66765796	.	G	A	.	PASS	DP=119;FS=0.000;MQ=59.71;ReadPosRankSum=-0.122;EFF=CUSTOM(MODIFIER|||||AR||||),NON_SYNONYMOUS_CODING(MODERATE|MISSENSE|Gcc/Acc|A270T|AR||CODING|NM_000044.3|1|);dbnsfpUniprot_acc=E7EVX6,D3YPQ2,P10275;dbnsfpEnsembl_transcriptid=ENST00000544984,ENST00000374690,ENST00000504326,ENST00000396044,ENST00000538891;dbnsfpPolyphen2_HVAR_score=0.984,0.989,0.998;dbnsfpSIFT_score=0.010000	GT:CLCAD2:DP	0/1:49,16:65
chrX	70352617	.	CCTCTT	C	.	PASS	DP=421;IndelType=DEL.NOVEL_6.;MQ=60.03;EFF=CUSTOM(MODIFIER|||||MED12||||),INTRON(MODIFIER||||MED12||CODING|NM_005120.2|31|)	GT:CLCAD2:DP	1/1:0,217:217
chrX	76937963	rs3088074	G	C	.	PASS	DP=667;FS=0.000;MQ=60.00;EFF=CUSTOM(MODIFIER|||||ATRX||||),NON_SYNONYMOUS_CODING(MODERATE|MISSENSE|Cag/Gag|Q929E|ATRX||CODING|NM_000489.3|9|);dbnsfpUniprot_acc=P46100-6,P46100-4,P46100;dbnsfpEnsembl_transcriptid=ENST00000373344,ENST00000395603,ENST00000400862;dbnsfpPolyphen2_HVAR_score=0.0,0.0,0.0;dbnsfpSIFT_score=1.000000	GT:CLCAD2:DP	1/1:0,347:347
chrX	132838305	rs374169314;COSM1625536	GA	G	.	PUTATIVE_FP;HOMOPOLYMER	DP=998;IndelType=DEL.NOVEL_2.;MQ=60.02;EFF=CUSTOM(MODIFIER|||||GPC3||||),INTRON(MODIFIER||||GPC3||CODING|NM_001164617.1|3|);GENE=GPC3_ENST00000394299;STRAND=-;CDS=c.1033-5delt;AA=p.?;CNT=3	GT:CLCAD2:DP	1/.:0,464:771
chrX	132838305	.	GAA	G	.	PUTATIVE_FP;HOMOPOLYMER	DP=998;IndelType=DEL.NOVEL_3.;MQ=60.02;EFF=CUSTOM(MODIFIER|||||GPC3||||),INTRON(MODIFIER||||GPC3||CODING|NM_001164617.1|3|)	GT:CLCAD2:DP	1/.:0,218:771
chrX	132888207	rs370737647	TA	T	.	PUTATIVE_FP;HOMOPOLYMER	DP=417;IndelType=DEL.NOVEL_2.;MQ=59.94;EFF=CUSTOM(MODIFIER|||||GPC3||||),INTRON(MODIFIER||||GPC3||CODING|NM_001164617.1|2|)	GT:CLCAD2:DP	1/.:0,52:214
