# Supplementary material for: Comprehensive validation of liquid-based cytology specimens for next-generation sequencing in cancer genome analysis
Source: PLoS One. 2019 Jun 14;14(6):e0217724. doi: 10.1371/journal.pone.0217724 (PMC6568385; doi:10.1371/journal.pone.0217724)
Supplement: S2 File — (ZIP) [file pone.0217724.s002.zip › Cell NGS data190524/generead160/Qiagen/CR3M-FTC133-QG1_S4_L001_R_001.fastq.variants.xls]

## Sheet: summary
ATGCGCCT-F	sample ID
6238566	Total reads
6238566	Reads >= 45 bp
0	Reads Dropped for Downsampling
95.4	% Reads >= 45 bp aligned to the target region and control amplicons
0.4	% Reads >= 45 bp aligned to the control amplicons
743452	Bases in target region
751	Median read depth in target region
882	Mean read depth in target region
93	% of bases covered at >= 10% of median
88	% of bases covered at >= 20% of median
92	% of bases covered at >= 10% of mean
86	% of bases covered at >= 20% of mean
98	% of bases covered at >= 10x
96	% of bases covered at >= 30x
91	% of bases covered at >= 100x
97	% of bases callable according to GATK CallableLoci Walker
2.2	Ti / Tv ratio of SNPs called
0.27	fraction of C->T and G->A variants
389	SNPs / MNPs
105	Insertions / Deletions
0	CNVs
389	High confidence variants (variants that pass all filters)
10	Lower confidence variants (variants that fail some filters)
95	Putative false-positive calls
408	Variants in dbSNP or COSMIC
0	Variants with annotated clinical significance in Clinvar
88881	dbSNP & Cosmic records at callable loci
2670	dbSNP & Cosmic records at non-callable loci
7722	Clinvar records at callable loci
168	Clinvar records at non-callable loci

## Sheet: high-confidence variants
Chrom	Pos GRCh37	dbSNP ID	COSMIC ID	Ref	Variant	Gene Name	Variant Type	Transcript ID	Codon Change	AA Change	Filtered Coverage	Allele Coverage	Allele Frequency	Variant Frequency	P-Value	snpEff Effect	snpEff Impact	Filter	SIFT Score	Interpro Domain	UniProt	PolyPhen Score	COSMIC Sample Count	Somatic Mutation Assay	Variant Clinical Significance
chr1	2488153	rs4870		A	G	TNFRSF14	SNP	NM_003820.2	c.50A>G	p.K17R	423	A=0 G=422	A=0.0 G=0.998	0.998	1e-05	NON_SYNONYMOUS_CODING	MODERATE	PASS	0.43		B4DU65,Q92956	0.145,0.159			N/A
chr1	11187893	rs1770344		T	C	MTOR	SNP	NM_004958.3			499	T=0 C=499	T=0.0 C=1.0	1	1e-05	INTRON	MODIFIER	PASS							N/A
chr1	11205058	rs1057079		C	T	MTOR	SNP	NM_004958.3	c.4731G>A	p.A1577	1573	C=0 T=1570	C=0.0 T=0.998	0.998	1e-05	SYNONYMOUS_CODING	LOW	PASS							N/A
chr1	11288758	rs1064261		G	A	MTOR	SNP	NM_004958.3	c.2997C>T	p.N999	767	G=0 A=767	G=0.0 A=1.0	1	1e-05	SYNONYMOUS_CODING	LOW	PASS							N/A
chr1	11301714	rs1135172		A	G	MTOR	SNP	NM_004958.3	c.1437T>C	p.D479	21	A=0 G=21	A=0.0 G=1.0	1	1e-05	SYNONYMOUS_CODING	LOW	PASS							N/A
chr1	11319587	rs4845988		A	G	MTOR	SNP	NM_004958.3			593	A=0 G=589	A=0.0 G=0.993	0.993	1e-05	INTRON	MODIFIER	PASS							N/A
chr1	17359676	rs1022580		C	A	SDHB	SNP	NM_003000.2			518	C=0 A=513	C=0.0 A=0.99	0.99	1e-05	INTRON	MODIFIER	PASS							N/A
chr1	17380497	rs2746462		G	T	SDHB	SNP	NM_003000.2	c.18C>A	p.A6	699	G=0 T=694	G=0.0 T=0.993	0.993	1e-05	SYNONYMOUS_CODING	LOW	PASS							N/A
chr1	27057621	rs41303629		A	C	ARID1A	SNP	NM_006015.4			623	A=0 C=622	A=0.0 C=0.998	0.998	1e-05	INTRON	MODIFIER	PASS							N/A
chr1	27089446	rs34681611		G	C	ARID1A	SNP	NM_006015.4			651	G=0 C=651	G=0.0 C=1.0	1	1e-05	INTRON	MODIFIER	PASS							N/A
chr1	45796269	rs3219493		G	C	MUTYH	SNP	NM_001128425.1			570	G=0 C=569	G=0.0 C=0.998	0.998	1e-05	INTRON	MODIFIER	PASS							N/A
chr1	45798555	rs3219487		T	C	MUTYH	SNP	NM_001128425.1			54	T=0 C=53	T=0.0 C=0.981	0.981	1e-05	INTRON	MODIFIER	PASS							N/A
chr1	78430689	rs11409017		A	AG	FUBP1	INS	NM_003902.3			744	A=0 AG=737	A=0.0 AG=0.991	0.991	1e-05	INTRON	MODIFIER	PASS							N/A
chr1	78432503	rs3736909		G	C	FUBP1	SNP	NM_003902.3			1275	G=0 C=1267	G=0.0 C=0.994	0.994	1e-05	INTRON	MODIFIER	PASS							N/A
chr1	118165761			C	A	FAM46C	SNP	NM_017709.3	c.271C>A	p.L91M	44	C=34 A=10	C=0.773 A=0.227	0.227	1e-05	NON_SYNONYMOUS_CODING	MODERATE	PASS	0	Domain_of_unknown_function_DUF1693_(1),	Q5VWP2	0.998			N/A
chr1	118166319			G	A	FAM46C	SNP	NM_017709.3	c.829G>A	p.D277N	88	G=0 A=87	G=0.0 A=0.989	0.989	1e-05	NON_SYNONYMOUS_CODING	MODERATE	PASS	0	Domain_of_unknown_function_DUF1693_(1),	Q5VWP2	0.634			N/A
chr1	120478285	rs5025718		T	C	NOTCH2	SNP	NM_024408.3			49	T=0 C=49	T=0.0 C=1.0	1	1e-05	INTRON	MODIFIER	PASS							N/A
chr1	162722846	rs1632311		C	G	DDR2	SNP	NM_006182.2			306	C=0 G=306	C=0.0 G=1.0	1	1e-05	INTRON	MODIFIER	PASS							N/A
chr1	162737116	rs2298258		C	G	DDR2	SNP	NM_006182.2	c.1260C>G	p.L420	699	C=0 G=698	C=0.0 G=0.999	0.999	1e-05	SYNONYMOUS_CODING	LOW	PASS	0						N/A
chr1	162740327	rs1780003		T	C	DDR2	SNP	NM_006182.2			423	T=0 C=422	T=0.0 C=0.998	0.998	1e-05	INTRON	MODIFIER	PASS							N/A
chr1	162741794	rs3738807		C	T	DDR2	SNP	NM_006182.2			429	C=0 T=428	C=0.0 T=0.998	0.998	1e-05	INTRON	MODIFIER	PASS							N/A
chr1	162743242	rs200983597		A	G	DDR2	SNP	NM_006182.2			623	A=0 G=623	A=0.0 G=1.0	1	1e-05	INTRON	MODIFIER	PASS							N/A
chr1	162743418	rs1355287		G	T	DDR2	SNP	NM_006182.2			528	G=0 T=527	G=0.0 T=0.998	0.998	1e-05	INTRON	MODIFIER	PASS							N/A
chr1	193218843	rs11583414		C	G	CDC73	SNP	NM_024529.4			1037	C=0 G=1034	C=0.0 G=0.997	0.997	1e-05	INTRON	MODIFIER	PASS							N/A
chr1	226253316	rs1849032		G	T	H3F3A	SNP	NM_002107.4			94	G=0 T=94	G=0.0 T=1.0	1	1e-05	INTRON	MODIFIER	PASS							N/A
chr1	241663902	rs144131869		T	TGAGA,TGAGAGA	FH	INS	NM_000143.3			86	T=0 TGAGA=15 TGAGAGA=43	T=0.0 TGAGA=0.174 TGAGAGA=0.5	0.5	1e-05	INTRON	MODIFIER	PASS							N/A
chr2	25458546	rs2304429		C	T	DNMT3A	SNP	NM_022552.4			700	C=0 T=699	C=0.0 T=0.999	0.999	1e-05	INTRON	MODIFIER	PASS							N/A
chr2	25466888	rs2289093		G	T	DNMT3A	SNP	NM_022552.4			294	G=0 T=293	G=0.0 T=0.997	0.997	1e-05	INTRON	MODIFIER	PASS							N/A
chr2	25469913	rs2276599		C	T	DNMT3A	SNP	NM_022552.4			333	C=0 T=333	C=0.0 T=1.0	1	1e-05	INTRON	MODIFIER	PASS							N/A
chr2	29416366	rs1881421		G	C	ALK	SNP	NM_004304.4	c.4587C>G	p.D1529E	760	G=0 C=759	G=0.0 C=0.999	0.999	1e-05	NON_SYNONYMOUS_CODING	MODERATE	PASS	1		Q9UM73	0			N/A
chr2	29416481	rs1881420	COSM1130802	T	C	ALK	SNP	NM_004304.4	c.4472A>G	p.K1491R	78	T=0 C=78	T=0.0 C=1.0	1	1e-05	NON_SYNONYMOUS_CODING	MODERATE	PASS	0.38		Q9UM73	0.003	1	COSM1130802	N/A
chr2	29416572	rs1670283		T	C	ALK	SNP	NM_004304.4	c.4381A>G	p.I1461V	87	T=0 C=87	T=0.0 C=1.0	1	1e-05	NON_SYNONYMOUS_CODING	MODERATE	PASS			Q9UM73	0			N/A
chr2	29445390			G	A	ALK	SNP	NM_004304.4	c.3443C>T	p.A1148V	606	G=421 A=185	G=0.695 A=0.305	0.305	1e-05	NON_SYNONYMOUS_CODING	MODERATE	PASS		Serine-threonine/tyrosine-protein_kinase_(1),Protein_kinase-like_domain_(1),Tyrosine-protein_kinase,_catalytic_domain_(1),Protein_kinase,_catalytic_domain_(1),	Q9UM73	0.978			N/A
chr2	29445458	rs3795850		G	T	ALK	SNP	NM_004304.4	c.3375C>A	p.G1125	263	G=0 T=262	G=0.0 T=0.996	0.996	1e-05	SYNONYMOUS_CODING	LOW	PASS							N/A
chr2	29446184	rs2276550		C	G	ALK	SNP	NM_004304.4			301	C=0 G=301	C=0.0 G=1.0	1	1e-05	INTRON	MODIFIER	PASS							N/A
chr2	29498210	rs4589708		A	G	ALK	SNP	NM_004304.4			222	A=0 G=222	A=0.0 G=1.0	1	1e-05	INTRON	MODIFIER	PASS							N/A
chr2	29543663	rs2293564		T	C	ALK	SNP	NM_004304.4	c.1500A>G	p.Q500	597	T=0 C=597	T=0.0 C=1.0	1	1e-05	SYNONYMOUS_CODING	LOW	PASS							N/A
chr2	29940529	rs2246745		A	T	ALK	SNP	NM_004304.4	c.702T>A	p.P234	481	A=0 T=480	A=0.0 T=0.998	0.998	1e-05	SYNONYMOUS_CODING	LOW	PASS							N/A
chr2	39526842	rs2111382		A	C	MAP4K3	SNP	NM_003618.3			1017	A=0 C=1017	A=0.0 C=1.0	1	1e-05	INTRON	MODIFIER	PASS							N/A
chr2	48028256			AG	A	MSH6	DEL	NM_000179.2		p.-1045	220	AG=0 A=219	AG=0.0 A=0.995	0.995	1e-05	FRAME_SHIFT	HIGH	PASS							N/A
chr2	48030838	rs2020911		A	T	MSH6	SNP	NM_000179.2			447	A=0 T=446	A=0.0 T=0.998	0.998	1e-05	INTRON	MODIFIER	PASS							N/A
chr2	48032874	rs3136358 rs2234731		ACTAT	A	MSH6	DEL	NM_000179.2			367	ACTAT=0 A=367	ACTAT=0.0 A=1.0	1	1e-05	INTRON	MODIFIER	PASS							N/A
chr2	48032937	rs3136359		T	C	MSH6	SNP	NM_000179.2			363	T=0 C=363	T=0.0 C=1.0	1	1e-05	INTRON	MODIFIER	PASS							N/A
chr2	48040904	rs77079615		G	GA	FBXO11	INS	NM_001190274.1			458	G=0 GA=450	G=0.0 GA=0.983	0.983	1e-05	INTRON	MODIFIER	PASS							N/A
chr2	95847040	rs10578519		TGCG	T	ZNF2	DEL	NM_021088.2		p.LR156L	193	TGCG=0 T=191	TGCG=0.0 T=0.99	0.99	1e-05	CODON_DELETION	MODERATE	PASS							N/A
chr2	198257795	rs4685		T	C	SF3B1	SNP	NM_012433.2	c.3657A>G	p.V1219	333	T=0 C=332	T=0.0 C=0.997	0.997	1e-05	SYNONYMOUS_CODING	LOW	PASS							N/A
chr2	198265173	rs788017		T	A	SF3B1	SNP	NM_012433.2			267	T=0 A=253	T=0.0 A=0.948	0.948	1e-05	INTRON	MODIFIER	PASS							N/A
chr2	198265526	rs788018		A	G	SF3B1	SNP	NM_012433.2	c.2631T>C	p.G877	360	A=0 G=360	A=0.0 G=1.0	1	1e-05	SYNONYMOUS_CODING	LOW	PASS							N/A
chr2	198283305	rs788023	COSM1129389	T	C	SF3B1	SNP	NM_012433.2	c.423A>G	p.K141	345	T=0 C=344	T=0.0 C=0.997	0.997	1e-05	SYNONYMOUS_CODING	LOW	PASS					1	COSM1129389	N/A
chr2	209101905	rs57383668		GA	G	IDH1	DEL	NM_005896.2			652	GA=0 G=612	GA=0.0 G=0.939	0.939	1e-05	INTRON	MODIFIER	PASS							N/A
chr2	212251864	rs3748962		T	C	ERBB4	SNP	NM_005235.2	c.3195A>G	p.V1065	755	T=0 C=755	T=0.0 C=1.0	1	1e-05	SYNONYMOUS_CODING	LOW	PASS							N/A
chr2	212483961			C	A	ERBB4	SNP	NM_005235.2	c.2242G>T	p.V748L	464	C=0 A=459	C=0.0 A=0.989	0.989	1e-05	NON_SYNONYMOUS_CODING	MODERATE	PASS	0	Serine-threonine/tyrosine-protein_kinase_(1),Protein_kinase-like_domain_(1),Tyrosine-protein_kinase,_catalytic_domain_(1),Protein_kinase,_catalytic_domain_(1),	Q15303-4,Q15303-2,Q15303-3,Q15303	0.298,0.872,0.197,0.423			N/A
chr2	212543924	rs4673628		A	G	ERBB4	SNP	NM_005235.2			524	A=0 G=523	A=0.0 G=0.998	0.998	1e-05	INTRON	MODIFIER	PASS							N/A
chr2	212569983	rs6723705		G	A	ERBB4	SNP	NM_005235.2			409	G=0 A=409	G=0.0 A=1.0	1	1e-05	INTRON	MODIFIER	PASS							N/A
chr3	10077955	rs17032278		A	G	FANCD2	SNP	NM_033084.3			600	A=0 G=597	A=0.0 G=0.995	0.995	1e-05	INTRON	MODIFIER	PASS							N/A
chr3	10081545	rs17032283		G	C	FANCD2	SNP	NM_033084.3			501	G=0 C=501	G=0.0 C=1.0	1	1e-05	INTRON	MODIFIER	PASS							N/A
chr3	10084224	rs9879080		C	T	FANCD2	SNP	NM_033084.3			363	C=0 T=363	C=0.0 T=1.0	1	1e-05	INTRON	MODIFIER	PASS							N/A
chr3	10106532	rs3864017		C	T	FANCD2	SNP	NM_033084.3	c.2141C>T	p.P714L	1152	C=0 T=1149	C=0.0 T=0.997	0.997	1e-05	NON_SYNONYMOUS_CODING	MODERATE	PASS	0.26		Q9BXW9-2,Q9BXW9	0.001,0.0			N/A
chr3	10107520	rs34608006		G	T	FANCD2	SNP	NM_033084.3			30	G=0 T=30	G=0.0 T=1.0	1	1e-05	INTRON	MODIFIER	PASS							N/A
chr3	10119917	rs6805869		T	C	FANCD2	SNP	NM_033084.3			670	T=0 C=668	T=0.0 C=0.997	0.997	1e-05	INTRON	MODIFIER	PASS							N/A
chr3	10133949	rs9811771		A	G	FANCD2	SNP	NM_033084.3			1417	A=0 G=1414	A=0.0 G=0.998	0.998	1e-05	INTRON	MODIFIER	PASS							N/A
chr3	10138189	rs2272124		T	C	FANCD2	SNP	NM_033084.3			210	T=0 C=208	T=0.0 C=0.99	0.99	1e-05	INTRON	MODIFIER	PASS							N/A
chr3	14187449	rs2228001		G	T	XPC	SNP	NM_004628.4	c.2815C>A	p.Q939K	427	G=0 T=426	G=0.0 T=0.998	0.998	1e-05	NON_SYNONYMOUS_CODING	MODERATE	PASS	1		E9PH69,Q01831	0.0,0.0			N/A
chr3	14187699	rs2733532		T	C	XPC	SNP	NM_004628.4			261	T=0 C=261	T=0.0 C=1.0	1	1e-05	INTRON	MODIFIER	PASS							N/A
chr3	14188762	rs2733534		G	C	XPC	SNP	NM_004628.4			213	G=0 C=213	G=0.0 C=1.0	1	1e-05	INTRON	MODIFIER	PASS							N/A
chr3	14189340	rs2607749		A	G	XPC	SNP	NM_004628.4			37	A=0 G=37	A=0.0 G=1.0	1	1e-05	INTRON	MODIFIER	PASS							N/A
chr3	14190237	rs2279017		T	G	XPC	SNP	NM_004628.4			1062	T=0 G=1060	T=0.0 G=0.998	0.998	1e-05	INTRON	MODIFIER	PASS							N/A
chr3	14190268	rs2470353		G	C	XPC	SNP	NM_004628.4			473	G=0 C=469	G=0.0 C=0.992	0.992	1e-05	INTRON	MODIFIER	PASS							N/A
chr3	14197987	rs2958057		A	T	XPC	SNP	NM_004628.4	c.1881T>A	p.A627	605	A=0 T=605	A=0.0 T=1.0	1	1e-05	SYNONYMOUS_CODING	LOW	PASS							N/A
chr3	14199887	rs2228000		G	A	XPC	SNP	NM_004628.4	c.1496C>T	p.A499V	233	G=0 A=231	G=0.0 A=0.991	0.991	1e-05	NON_SYNONYMOUS_CODING	MODERATE	PASS	0.27		E9PH69,Q01831	0.027,0.004			N/A
chr3	14220095	rs2607775		C	G	XPC	SNP	NM_004628.4			105	C=0 G=105	C=0.0 G=1.0	1	1e-05	UTR_5_PRIME	MODIFIER	PASS							N/A
chr3	37048633	rs4234259		A	G	MLH1	SNP	NM_000249.3			70	A=0 G=68	A=0.0 G=0.971	0.971	1e-05	INTRON	MODIFIER	PASS							N/A
chr3	37053568	rs1799977	COSM1131469	A	G	MLH1	SNP	NM_000249.3	c.655A>G	p.I219V	990	A=0 G=987	A=0.0 G=0.997	0.997	1e-05	NON_SYNONYMOUS_CODING	MODERATE	PASS	0.62	Ribosomal_protein_S5_domain_2-type_fold_(1),DNA_mismatch_repair_protein,_N-terminal_(1),ATPase-like,_ATP-binding_domain_(1),Ribosomal_protein_S5_domain_2-type_fold,_subgroup_(1),DNA_mismatch_repair_protein,_C-terminal_(1),	E9PCU2,Q53GX1,P40692	0.028,0.074,0.06	1	COSM1131469	N/A
chr3	37067050	rs11129748		A	G	MLH1	SNP	NM_000249.3			99	A=0 G=74	A=0.0 G=0.747	0.747	1e-05	INTRON	MODIFIER	PASS							N/A
chr3	37083740	rs9876116		A	G	MLH1	SNP	NM_000249.3			230	A=0 G=230	A=0.0 G=1.0	1	1e-05	INTRON	MODIFIER	PASS							N/A
chr3	37089174			G	C	MLH1	SNP	NM_000249.3	c.1896G>C	p.E632D	464	G=436 C=28	G=0.94 C=0.06	0.06	1e-05	NON_SYNONYMOUS_CODING	MODERATE	PASS							N/A
chr3	41274764	rs2691680		C	A	CTNNB1	SNP	NM_001098210.1			400	C=0 A=400	C=0.0 A=1.0	1	1e-05	INTRON	MODIFIER	PASS							N/A
chr3	47162523			C	T	SETD2	SNP	NM_014159.6	c.3603G>A	p.E1201	89	C=66 T=23	C=0.742 T=0.258	0.258	1e-05	SYNONYMOUS_CODING	LOW	PASS							N/A
chr3	52584526			C	T	PBRM1	SNP	NM_018313.4	c.4487G>A	p.R1496Q	777	C=720 T=56	C=0.927 T=0.072	0.072	1e-05	NON_SYNONYMOUS_CODING	MODERATE	PASS	0.09		Q86U86-9,Q86U86-4,Q86U86-2,Q86U86-8,Q86U86-7,Q86U86,Q86U86-3,Q86U86-5	0.986,0.986,0.986,0.986,0.99,0.968,0.986,0.986			N/A
chr3	105422844	rs2305037		C	T	CBLB	SNP	NM_170662.3	c.1581G>A	p.T527	376	C=0 T=376	C=0.0 T=1.0	1	1e-05	SYNONYMOUS_CODING	LOW	PASS							N/A
chr3	105423088	rs1548056		T	C	CBLB	SNP	NM_170662.3			213	T=0 C=212	T=0.0 C=0.995	0.995	1e-05	INTRON	MODIFIER	PASS							N/A
chr3	105453034	rs6768096		A	G	CBLB	SNP	NM_170662.3			292	A=0 G=291	A=0.0 G=0.997	0.997	1e-05	INTRON	MODIFIER	PASS							N/A
chr3	128204991			T	C	GATA2	SNP	NM_032638.4	c.450A>G	p.G150	145	T=134 C=10	T=0.924 C=0.069	0.069	1e-05	SYNONYMOUS_CODING	LOW	PASS							N/A
chr3	178917005	rs3729674		A	G	PIK3CA	SNP	NM_006218.2			451	A=0 G=451	A=0.0 G=1.0	1	1e-05	INTRON	MODIFIER	PASS							N/A
chr3	178922274	rs2699896		C	A	PIK3CA	SNP	NM_006218.2			369	C=0 A=369	C=0.0 A=1.0	1	1e-05	INTRON	MODIFIER	PASS							N/A
chr3	178927410	rs2230461	COSM328028	A	G	PIK3CA	SNP	NM_006218.2	c.1173A>G	p.I391M	507	A=0 G=505	A=0.0 G=0.996	0.996	1e-05	NON_SYNONYMOUS_CODING	MODERATE	PASS	0.08	C2_calcium-dependent_membrane_targeting_(1),C2_calcium/lipid-binding_domain,_CaLB_(1),Phosphoinositide_3-kinase,_C2_(2),	P42336	0.017	1	COSM328028	N/A
chr3	187442662	rs199744143		G	GCTCCACCTCCTTCCCTGCC	LOC100131635	INS	NR_034062.1			307	G=0 GCTCCACCTCCTTCCCTGCC=303	G=0.0 GCTCCACCTCCTTCCCTGCC=0.987	0.987	1e-05	INTRON	MODIFIER	PASS							N/A
chr3	187447032	rs1056932		G	A	BCL6	SNP	NM_001706.4	c.1161C>T	p.N387	320	G=0 A=320	G=0.0 A=1.0	1	1e-05	SYNONYMOUS_CODING	LOW	PASS							N/A
chr4	1806519	rs3135890		C	T	FGFR3	SNP	NM_001163213.1			82	C=0 T=81	C=0.0 T=0.988	0.988	1e-05	INTRON	MODIFIER	PASS							N/A
chr4	1807894	rs7688609		G	A	FGFR3	SNP	NM_001163213.1	c.1959G>A	p.T653	60	G=0 A=59	G=0.0 A=0.983	0.983	1e-05	SYNONYMOUS_CODING	LOW	PASS							N/A
chr4	55129831	rs55947416		C	T	PDGFRA	SNP	NM_006206.4			22	C=0 T=22	C=0.0 T=1.0	1	1e-05	INTRON	MODIFIER	PASS							N/A
chr4	55141055	rs1873778	COSM1430082	A	G	PDGFRA	SNP	NM_006206.4	c.1701A>G	p.P567	271	A=0 G=271	A=0.0 G=1.0	1	1e-05	SYNONYMOUS_CODING	LOW	PASS					1	COSM1430082	N/A
chr4	55151711	rs2412559		C	A	PDGFRA	SNP	NM_006206.4			940	C=0 A=937	C=0.0 A=0.997	0.997	1e-05	INTRON	MODIFIER	PASS							N/A
chr4	55153837	rs7695657		A	G	PDGFRA	SNP	NM_006206.4			657	A=0 G=657	A=0.0 G=1.0	1	1e-05	INTRON	MODIFIER	PASS							N/A
chr4	55156400	rs2276948		A	G	PDGFRA	SNP	NM_006206.4			388	A=0 G=388	A=0.0 G=1.0	1	1e-05	INTRON	MODIFIER	PASS							N/A
chr4	55161254	rs3733540		C	T	PDGFRA	SNP	NM_006206.4			443	C=0 T=441	C=0.0 T=0.995	0.995	1e-05	INTRON	MODIFIER	PASS							N/A
chr4	55161391	rs7685117		T	C	PDGFRA	SNP	NM_006206.4	c.3222T>C	p.D1074	363	T=0 C=362	T=0.0 C=0.997	0.997	1e-05	SYNONYMOUS_CODING	LOW	PASS							N/A
chr4	55161517	rs7680422		A	G	PDGFRA	SNP	NM_006206.4			459	A=0 G=459	A=0.0 G=1.0	1	1e-05	UTR_3_PRIME	MODIFIER	PASS							N/A
chr4	55599436	rs1008658		T	C	KIT	SNP	NM_000222.2			615	T=0 C=613	T=0.0 C=0.997	0.997	1e-05	INTRON	MODIFIER	PASS							N/A
chr4	55946081	rs4421048		A	G	KDR	SNP	NM_002253.2			951	A=0 G=950	A=0.0 G=0.999	0.999	1e-05	UTR_3_PRIME	MODIFIER	PASS							N/A
chr4	55946354	rs10006115		G	T	KDR	SNP	NM_002253.2			359	G=0 T=359	G=0.0 T=1.0	1	1e-05	INTRON	MODIFIER	PASS							N/A
chr4	55948108	rs2412617		A	G	KDR	SNP	NM_002253.2			171	A=0 G=171	A=0.0 G=1.0	1	1e-05	INTRON	MODIFIER	PASS							N/A
chr4	55955232	rs1531289		T	C	KDR	SNP	NM_002253.2			336	T=0 C=336	T=0.0 C=1.0	1	1e-05	INTRON	MODIFIER	PASS							N/A
chr4	55962545	rs3214870		T	TG	KDR	INS	NM_002253.2			46	T=0 TG=46	T=0.0 TG=1.0	1	1e-05	INTRON	MODIFIER	PASS							N/A
chr4	55972974	rs1870377	COSM149673	T	A	KDR	SNP	NM_002253.2	c.1416A>T	p.Q472H	37	T=0 A=37	T=0.0 A=1.0	1	1e-05	NON_SYNONYMOUS_CODING	MODERATE	PASS	0.35	Immunoglobulin_subtype_(1),Immunoglobulin-like_(1),	P35968-2,P35968	0.8,0.011	1	COSM149673	N/A
chr4	55980239	rs7692791		C	T	KDR	SNP	NM_002253.2			573	C=0 T=572	C=0.0 T=0.998	0.998	1e-05	INTRON	MODIFIER	PASS							N/A
chr4	55980402			G	A	KDR	SNP	NM_002253.2	c.689C>T	p.P230L	794	G=404 A=390	G=0.509 A=0.491	0.491	1e-05	NON_SYNONYMOUS_CODING	MODERATE	PASS	0	Immunoglobulin_V-set_(1),Immunoglobulin-like_(1),	P35968-2,P35968	0.999,1.0			N/A
chr5	35857177	rs1353252	COSN167434	G	C	IL7R	SNP	NM_002185.3			360	G=0 C=360	G=0.0 C=1.0	1	1e-05	INTRON	MODIFIER	PASS						COSN167434	N/A
chr5	35861068	rs1494558	COSM149813	T	C	IL7R	SNP	NM_002185.3	c.197T>C	p.I66T	254	T=0 C=254	T=0.0 C=1.0	1	1e-05	NON_SYNONYMOUS_CODING	MODERATE	PASS			D6RGV2	0	1	COSM149813	N/A
chr5	35861152	rs11567705	COSN167435	C	G	IL7R	SNP	NM_002185.3			241	C=0 G=241	C=0.0 G=1.0	1	1e-05	INTRON	MODIFIER	PASS						COSN167435	N/A
chr5	35871190	rs1494555	COSM149814	G	A	IL7R	SNP	NM_002185.3	c.412G>A	p.V138I	437	G=0 A=437	G=0.0 A=1.0	1	1e-05	NON_SYNONYMOUS_CODING	MODERATE	PASS	0.38		D6RGV2	0	1	COSM149814	N/A
chr5	35871261			A	C	IL7R	SNP	NM_002185.3	c.483A>C	p.K161N	813	A=599 C=214	A=0.737 C=0.263	0.263	1e-05	NON_SYNONYMOUS_CODING	MODERATE	PASS	0.51	Fibronectin,_type_III_(2),Immunoglobulin-like_fold_(1),	D6RGV2,P16871	0.047,0.497			N/A
chr5	35874575	rs6897932	COSM132904	C	T	IL7R	SNP	NM_002185.3	c.731C>T	p.T244I	507	C=0 T=507	C=0.0 T=1.0	1	1e-05	NON_SYNONYMOUS_CODING	MODERATE	PASS	0.87		P16871	0.001	2	COSM132904	N/A
chr5	35875593	rs987106	COSN167436	A	T	IL7R	SNP	NM_002185.3			277	A=0 T=276	A=0.0 T=0.996	0.996	1e-05	INTRON	MODIFIER	PASS						COSN167436	N/A
chr5	56161787	rs832575		G	A	MAP3K1	SNP	NM_005921.1	c.1284G>A	p.T428	244	G=0 A=242	G=0.0 A=0.992	0.992	1e-05	SYNONYMOUS_CODING	LOW	PASS							N/A
chr5	56177443	rs702689		G	A	MAP3K1	SNP	NM_005921.1	c.2416G>A	p.D806N	474	G=0 A=473	G=0.0 A=0.998	0.998	1e-05	NON_SYNONYMOUS_CODING	MODERATE	PASS	0.36		Q13233	0.915			N/A
chr5	56177743	rs832582		G	A	MAP3K1	SNP	NM_005921.1	c.2716G>A	p.V906I	57	G=0 A=57	G=0.0 A=1.0	1	1e-05	NON_SYNONYMOUS_CODING	MODERATE	PASS	0.78		Q13233	0			N/A
chr5	56177848	rs67794491		TCAA	T	MAP3K1	DEL	NM_005921.1		p.ST941S	615	TCAA=0 T=589	TCAA=0.0 T=0.958	0.958	1e-05	CODON_DELETION	MODERATE	PASS							N/A
chr5	56178217	rs832583		A	C	MAP3K1	SNP	NM_005921.1	c.3190A>C	p.R1064	697	A=0 C=696	A=0.0 C=0.999	0.999	1e-05	SYNONYMOUS_CODING	LOW	PASS							N/A
chr5	67569746	rs171649		G	A	PIK3R1	SNP	NM_181523.2			834	G=0 A=831	G=0.0 A=0.996	0.996	1e-05	INTRON	MODIFIER	PASS							N/A
chr5	67575548	rs61749601		T	C	PIK3R1	SNP	NM_181523.2	c.621T>C	p.I207	533	T=0 C=533	T=0.0 C=1.0	1	1e-05	SYNONYMOUS_CODING	LOW	PASS							N/A
chr5	112151317			A	G	APC	SNP	NM_001127510.2			768	A=589 G=179	A=0.767 G=0.233	0.233	1e-05	INTRON	MODIFIER	PASS							N/A
chr5	112162854	rs2229992	COSM1432175	T	C	APC	SNP	NM_001127510.2	c.1458T>C	p.Y486	634	T=0 C=634	T=0.0 C=1.0	1	1e-05	SYNONYMOUS_CODING	LOW	PASS					1	COSM1432175	N/A
chr5	112164561	rs351771		G	A	APC	SNP	NM_001127510.2	c.1635G>A	p.A545	387	G=0 A=386	G=0.0 A=0.997	0.997	1e-05	SYNONYMOUS_CODING	LOW	PASS							N/A
chr5	112175770	rs41115		G	A	APC	SNP	NM_001127510.2	c.4479G>A	p.T1493	83	G=0 A=83	G=0.0 A=1.0	1	1e-05	SYNONYMOUS_CODING	LOW	PASS							N/A
chr5	112176325	rs42427		G	A	APC	SNP	NM_001127510.2	c.5034G>A	p.G1678	64	G=0 A=64	G=0.0 A=1.0	1	1e-05	SYNONYMOUS_CODING	LOW	PASS							N/A
chr5	112176559	rs866006		T	G	APC	SNP	NM_001127510.2	c.5268T>G	p.S1756	104	T=0 G=104	T=0.0 G=1.0	1	1e-05	SYNONYMOUS_CODING	LOW	PASS							N/A
chr5	112176756	rs459552		T	A	APC	SNP	NM_001127510.2	c.5465T>A	p.V1822D	519	T=0 A=518	T=0.0 A=0.998	0.998	1e-05	NON_SYNONYMOUS_CODING	MODERATE	PASS			Q4LE70,P25054	0.0,0.0			N/A
chr5	112177171	rs465899		G	A	APC	SNP	NM_001127510.2	c.5880G>A	p.P1960	436	G=0 A=436	G=0.0 A=1.0	1	1e-05	SYNONYMOUS_CODING	LOW	PASS							N/A
chr5	149433596			TG	GA	CSF1R	MNP	NM_005211.3			84	TG=0 GA=84	TG=0.0 GA=1.0	1	1e-05	UTR_3_PRIME	MODIFIER	PASS							N/A
chr5	149435759	rs216136	COSN167607	G	A	CSF1R	SNP	NM_005211.3			232	G=0 A=216	G=0.0 A=0.931	0.931	1e-05	INTRON	MODIFIER	PASS						COSN167607	N/A
chr5	149437190	rs216138		C	G	CSF1R	SNP	NM_005211.3			64	C=0 G=64	C=0.0 G=1.0	1	1e-05	INTRON	MODIFIER	PASS							N/A
chr5	149457678	rs2228422	COSM149992	G	A	CSF1R	SNP	NM_005211.3	c.726C>T	p.T242	1274	G=0 A=1269	G=0.0 A=0.996	0.996	1e-05	SYNONYMOUS_CODING	LOW	PASS					1	COSM149992	N/A
chr5	149460553	rs216123		A	G	CSF1R	SNP	NM_005211.3	c.84T>C	p.P28	578	A=0 G=578	A=0.0 G=1.0	1	1e-05	SYNONYMOUS_CODING	LOW	PASS							N/A
chr5	149460643			CCGT	C	CSF1R	DEL	NM_005211.3			88	CCGT=62 C=21	CCGT=0.705 C=0.239	0.239	1e-05	INTRON	MODIFIER	PASS							N/A
chr6	33286648			A	C	ZBTB22	SNP	NM_005453.4.4			196	A=184 C=12	A=0.939 C=0.061	0.061	1e-05	UPSTREAM	MODIFIER	PASS							N/A
chr6	33288075	rs2239839		C	A	ZBTB22	SNP	NM_005453.4.4			578	C=0 A=576	C=0.0 A=0.997	0.997	1e-05	UPSTREAM	MODIFIER	PASS							N/A
chr6	33288271	rs1059231		A	G	DAXX	SNP	NM_001141970.1.2	c.1173T>C	p.Y391	545	A=0 G=545	A=0.0 G=1.0	1	1e-05	SYNONYMOUS_CODING	LOW	PASS							N/A
chr6	35423662	rs4713867		A	C	FANCE	SNP	NM_021922.2	c.387A>C	p.P129	312	A=0 C=311	A=0.0 C=0.997	0.997	1e-05	SYNONYMOUS_CODING	LOW	PASS							N/A
chr6	35425416	rs13214239		A	G	FANCE	SNP	NM_021922.2			214	A=0 G=214	A=0.0 G=1.0	1	1e-05	INTRON	MODIFIER	PASS							N/A
chr6	117678083	rs2243384		A	G	ROS1	SNP	NM_002944.2			271	A=0 G=269	A=0.0 G=0.993	0.993	1e-05	INTRON	MODIFIER	PASS							N/A
chr6	117681436	rs58588396		G	GAC,GACAC,GACACAC	ROS1	INS	NM_002944.2			268	G=26 GAC=14 GACAC=57 GACACAC=165	G=0.097 GAC=0.052 GACAC=0.213 GACACAC=0.616	0.616	1e-05	INTRON	MODIFIER	PASS							N/A
chr6	117683821	rs2229079		G	A	ROS1	SNP	NM_002944.2	c.3326C>T	p.S1109L	834	G=0 A=831	G=0.0 A=0.996	0.996	1e-05	NON_SYNONYMOUS_CODING	MODERATE	PASS	0.07		P08922	0.026			N/A
chr6	117686943	rs2243383		A	T	ROS1	SNP	NM_002944.2			148	A=0 T=148	A=0.0 T=1.0	1	1e-05	INTRON	MODIFIER	PASS							N/A
chr6	117724315			A	T	ROS1	SNP	NM_002944.2	c.564T>A	p.T188	822	A=759 T=63	A=0.923 T=0.077	0.077	1e-05	SYNONYMOUS_CODING	LOW	PASS							N/A
chr6	117724462	rs2243379		C	A	ROS1	SNP	NM_002944.2			268	C=0 A=268	C=0.0 A=1.0	1	1e-05	INTRON	MODIFIER	PASS							N/A
chr6	117725448	rs1998206		T	G	ROS1	SNP	NM_002944.2	c.433A>C	p.T145P	33	T=0 G=33	T=0.0 G=1.0	1	1e-05	NON_SYNONYMOUS_CODING	MODERATE	PASS	0.15		P08922	0.999			N/A
chr6	117725578	rs2243378		T	A	ROS1	SNP	NM_002944.2	c.303A>T	p.L101	476	T=0 A=474	T=0.0 A=0.996	0.996	1e-05	SYNONYMOUS_CODING	LOW	PASS							N/A
chr6	117730673	rs17634067		G	A	ROS1	SNP	NM_002944.2			523	G=0 A=521	G=0.0 A=0.996	0.996	1e-05	INTRON	MODIFIER	PASS							N/A
chr6	117730797	rs55736087	COSM172704	C	T	ROS1	SNP	NM_002944.2	c.237G>A	p.S79	272	C=0 T=272	C=0.0 T=1.0	1	1e-05	SYNONYMOUS_CODING	LOW	PASS					1	COSM172704	N/A
chr6	138192439			T	C	TNFAIP3	SNP	NM_001270508.1	c.75T>C	p.T25	424	T=219 C=205	T=0.517 C=0.483	0.483	1e-05	SYNONYMOUS_CODING	LOW	PASS							N/A
chr6	139183879	rs12204850	COSN167897	G	A	ECT2L	SNP	NM_001195037.2			619	G=0 A=614	G=0.0 A=0.992	0.992	1e-05	INTRON	MODIFIER	PASS						COSN167897	N/A
chr6	152201875	rs4986934		T	C	ESR1	SNP	NM_001122740.1	c.729T>C	p.R243	532	T=0 C=532	T=0.0 C=1.0	1	1e-05	SYNONYMOUS_CODING	LOW	PASS							N/A
chr6	152265522	rs1801132		G	C	ESR1	SNP	NM_001122740.1	c.975G>C	p.P325	904	G=0 C=901	G=0.0 C=0.997	0.997	1e-05	SYNONYMOUS_CODING	LOW	PASS							N/A
chr7	2946269			G	A	CARD11	SNP	NM_032415.4			436	G=160 A=276	G=0.367 A=0.633	0.633	1e-05	UTR_3_PRIME	MODIFIER	PASS							N/A
chr7	2946552	rs6946549		C	A	CARD11	SNP	NM_032415.4			790	C=526 A=263	C=0.666 A=0.333	0.333	1e-05	INTRON	MODIFIER	PASS							N/A
chr7	2954801	rs1182157		T	C	CARD11	SNP	NM_032415.4			557	T=0 C=556	T=0.0 C=0.998	0.998	1e-05	INTRON	MODIFIER	PASS							N/A
chr7	2956918	rs3735123		C	A	CARD11	SNP	NM_032415.4			516	C=327 A=189	C=0.634 A=0.366	0.366	1e-05	INTRON	MODIFIER	PASS							N/A
chr7	2957005	rs3735124		T	C	CARD11	SNP	NM_032415.4	c.2622A>G	p.P874	574	T=369 C=204	T=0.643 C=0.355	0.355	1e-05	SYNONYMOUS_CODING	LOW	PASS							N/A
chr7	2958298	rs3735125		C	T	CARD11	SNP	NM_032415.4			1076	C=663 T=412	C=0.616 T=0.383	0.383	1e-05	INTRON	MODIFIER	PASS							N/A
chr7	2958618			G	A	CARD11	SNP	NM_032415.4			485	G=449 A=36	G=0.926 A=0.074	0.074	1e-05	INTRON	MODIFIER	PASS							N/A
chr7	2959172	rs3735126		G	A	CARD11	SNP	NM_032415.4	c.2344C>T	p.L782	1485	G=962 A=523	G=0.648 A=0.352	0.352	1e-05	SYNONYMOUS_CODING	LOW	PASS							N/A
chr7	2962293	rs3735131		C	G	CARD11	SNP	NM_032415.4	c.2244G>C	p.T748	581	C=360 G=221	C=0.62 G=0.38	0.38	1e-05	SYNONYMOUS_CODING	LOW	PASS							N/A
chr7	2962753	rs2527509		G	A	CARD11	SNP	NM_032415.4			337	G=99 A=236	G=0.294 A=0.7	0.7	1e-05	INTRON	MODIFIER	PASS							N/A
chr7	2964011	rs41469246		C	T	CARD11	SNP	NM_032415.4			700	C=470 T=228	C=0.671 T=0.326	0.326	1e-05	INTRON	MODIFIER	PASS							N/A
chr7	6026775	rs2228006		T	C	PMS2	SNP	NM_000535.5	c.1621A>G	p.K541E	80	T=28 C=52	T=0.35 C=0.65	0.65	1e-05	NON_SYNONYMOUS_CODING	MODERATE	PASS	1		P54278-3,P54278,C9J167	0.0,0.0,0.0			N/A
chr7	6026988	rs1805321		G	A	PMS2	SNP	NM_000535.5	c.1408C>T	p.P470S	1085	G=408 A=675	G=0.376 A=0.622	0.622	1e-05	NON_SYNONYMOUS_CODING	MODERATE	PASS	0.74		P54278-3,P54278,C9J167	0.005,0.001,0.005			N/A
chr7	6036980	rs1805319		G	C	PMS2	SNP	NM_000535.5	c.780C>G	p.S260	370	G=132 C=237	G=0.357 C=0.641	0.641	1e-05	SYNONYMOUS_CODING	LOW	PASS							N/A
chr7	6038722	rs62456182		T	C	PMS2	SNP	NM_000535.5			837	T=291 C=546	T=0.348 C=0.652	0.652	1e-05	INTRON	MODIFIER	PASS							N/A
chr7	6045562			A	T	PMS2	SNP	NM_000535.5	c.124T>A	p.L42I	500	A=356 T=143	A=0.712 T=0.286	0.286	1e-05	NON_SYNONYMOUS_CODING	MODERATE	PASS	0	DNA_mismatch_repair_protein,_N-terminal_(1),ATPase-like,_ATP-binding_domain_(4),	P54278-3,P54278-2,P54278	0.995,0.374,0.987			N/A
chr7	6045565			C	T	PMS2	SNP	NM_000535.5	c.121G>A	p.E41K	498	C=356 T=142	C=0.715 T=0.285	0.285	1e-05	NON_SYNONYMOUS_CODING	MODERATE	PASS	0	DNA_mismatch_repair_protein,_N-terminal_(1),ATPase-like,_ATP-binding_domain_(4),	P54278-3,P54278-2,P54278	0.995,0.229,0.991			N/A
chr7	6045569			T	C	PMS2	SNP	NM_000535.5	c.117A>G	p.V39	502	T=357 C=145	T=0.711 C=0.289	0.289	1e-05	SYNONYMOUS_CODING	LOW	PASS							N/A
chr7	6426941	rs702483		C	T	RAC1	SNP	NM_018890.3			605	C=204 T=401	C=0.337 T=0.663	0.663	1e-05	INTRON	MODIFIER	PASS							N/A
chr7	6431690	rs836478		C	T	RAC1	SNP	NM_018890.3			280	C=114 T=166	C=0.407 T=0.593	0.593	1e-05	INTRON	MODIFIER	PASS							N/A
chr7	6441710	rs34165001		CAG	C	RAC1	DEL	NM_018890.3			1251	CAG=531 C=719	CAG=0.424 C=0.575	0.575	1e-05	INTRON	MODIFIER	PASS							N/A
chr7	55214348	rs2072454	COSM42978	C	T	EGFR	SNP	NM_005228.3	c.474C>T	p.N158	355	C=112 T=242	C=0.315 T=0.682	0.682	1e-05	SYNONYMOUS_CODING	LOW	PASS					3	COSM42978	N/A
chr7	55214443	rs7801956		G	A	EGFR	SNP	NM_005228.3			893	G=316 A=576	G=0.354 A=0.645	0.645	1e-05	INTRON	MODIFIER	PASS							N/A
chr7	55219159	rs2075110		C	T	EGFR	SNP	NM_005228.3			802	C=280 T=522	C=0.349 T=0.651	0.651	1e-05	INTRON	MODIFIER	PASS							N/A
chr7	55228053	rs1558544		A	T	EGFR	SNP	NM_005228.3			49	A=20 T=29	A=0.408 T=0.592	0.592	1e-05	INTRON	MODIFIER	PASS							N/A
chr7	55238087	rs10258429		C	T	EGFR	SNP	NM_005228.3			874	C=289 T=584	C=0.331 T=0.668	0.668	1e-05	INTRON	MODIFIER	PASS							N/A
chr7	55241755	rs17337107		G	A	EGFR	SNP	NM_005228.3			70	G=0 A=61	G=0.0 A=0.871	0.871	1e-05	INTRON	MODIFIER	PASS							N/A
chr7	55249063	rs1050171	COSM1451600	G	A	EGFR	SNP	NM_005228.3	c.2361G>A	p.Q787	541	G=0 A=537	G=0.0 A=0.993	0.993	1e-05	SYNONYMOUS_CODING	LOW	PASS					2	COSM1451600	N/A
chr7	55266417	rs1140475		T	C	EGFR	SNP	NM_005228.3	c.2709T>C	p.T903	225	T=0 C=225	T=0.0 C=1.0	1	1e-05	SYNONYMOUS_CODING	LOW	PASS							N/A
chr7	55268916	rs2293347		C	T	EGFR	SNP	NM_005228.3	c.2982C>T	p.D994	1126	C=419 T=707	C=0.372 T=0.628	0.628	1e-05	SYNONYMOUS_CODING	LOW	PASS							N/A
chr7	55273029		COSM327142	G	A	EGFR	SNP	NM_005228.3	c.3352G>A	p.A1118T	716	G=255 A=461	G=0.356 A=0.644	0.644	1e-05	NON_SYNONYMOUS_CODING	MODERATE	PASS	0.47		P00533	0.037	2	COSM327142	N/A
chr7	116435768	rs41736	COSM150377	C	T	MET	SNP	NM_001127500.1	c.3912C>T	p.D1304	1497	C=0 T=1496	C=0.0 T=0.999	0.999	1e-05	SYNONYMOUS_CODING	LOW	PASS					1	COSM150377	N/A
chr7	116436022	rs2023748	COSM150378	G	A	MET	SNP	NM_001127500.1	c.4071G>A	p.A1357	3687	G=0 A=3682	G=0.0 A=0.999	0.999	1e-05	SYNONYMOUS_CODING	LOW	PASS					1	COSM150378	N/A
chr7	116436097	rs41737	COSM150379	G	A	MET	SNP	NM_001127500.1	c.4146G>A	p.P1382	1801	G=0 A=1797	G=0.0 A=0.998	0.998	1e-05	SYNONYMOUS_CODING	LOW	PASS					1	COSM150379	N/A
chr7	128845277	rs2075777		G	C	SMO	SNP	NM_005631.4			479	G=0 C=477	G=0.0 C=0.996	0.996	1e-05	INTRON	MODIFIER	PASS							N/A
chr7	128845325	rs2566872		G	A	SMO	SNP	NM_005631.4			481	G=0 A=477	G=0.0 A=0.992	0.992	1e-05	INTRON	MODIFIER	PASS							N/A
chr7	128845702	rs2075778		C	T	SMO	SNP	NM_005631.4			433	C=0 T=430	C=0.0 T=0.993	0.993	1e-05	INTRON	MODIFIER	PASS							N/A
chr7	128846328	rs2228617		G	C	SMO	SNP	NM_005631.4	c.1164G>C	p.G388	938	G=0 C=935	G=0.0 C=0.997	0.997	1e-05	SYNONYMOUS_CODING	LOW	PASS							N/A
chr7	148506396	rs41277434		A	C	EZH2	SNP	NM_004456.4			1452	A=1112 C=334	A=0.766 C=0.23	0.23	1e-05	INTRON	MODIFIER	PASS							N/A
chr7	148508833	rs2072407		A	G	EZH2	SNP	NM_004456.4			1354	A=0 G=1352	A=0.0 G=0.999	0.999	1e-05	INTRON	MODIFIER	PASS							N/A
chr7	148525904	rs2302427		C	G	EZH2	SNP	NM_004456.4	c.553G>C	p.D185H	1645	C=423 G=1222	C=0.257 G=0.743	0.743	1e-05	NON_SYNONYMOUS_CODING	MODERATE	PASS	0.01	SANT_domain,_DNA_binding_(1),	B7Z8K5,Q15910-4,Q15910-5,Q15910,Q15910-3,Q15910-2	0.553,0.393,0.393,0.299,0.393,0.603			N/A
chr7	148543525	rs10274535		A	G	EZH2	SNP	NM_004456.4			224	A=0 G=224	A=0.0 G=1.0	1	1e-05	INTRON	MODIFIER	PASS							N/A
chr7	148543693	rs3214332		TA	T	EZH2	DEL	NM_004456.4			206	TA=0 T=172	TA=0.0 T=0.835	0.835	1e-05	INTRON	MODIFIER	PASS							N/A
chr8	128750540	rs4645959		A	G	MYC	SNP	NM_002467.4	c.77A>G	p.N26S	532	A=0 G=531	A=0.0 G=0.998	0.998	1e-05	NON_SYNONYMOUS_CODING	MODERATE	PASS	0.08	Transcription_regulator_Myc,_N-terminal_(1),	P01106	0.814			N/A
chr9	21968199	rs11515	COSM14251	C	G	CDKN2A	SNP	NM_001195132.1			169	C=0 G=169	C=0.0 G=1.0	1	1e-05	UTR_3_PRIME	MODIFIER	PASS					1	COSM14251	N/A
chr9	36840623	rs3780135		G	A	PAX5	SNP	NM_016734.1	c.1110C>T	p.Y370	580	G=0 A=579	G=0.0 A=0.998	0.998	1e-05	SYNONYMOUS_CODING	LOW	PASS	0.07		E7ERW5,E7EQT0	0.0,0.001			N/A
chr9	80409345	rs1328529		A	G	GNAQ	SNP	NM_002072.3			549	A=79 G=470	A=0.144 G=0.856	0.856	1e-05	INTRON	MODIFIER	PASS							N/A
chr9	133760106	rs2229071		C	T	ABL1	SNP	NM_007313.2	c.2486C>T	p.P829L	413	C=354 T=59	C=0.857 T=0.143	0.143	1e-05	NON_SYNONYMOUS_CODING	MODERATE	PASS	0.75		P00519,Q59FK4	0.999,0.999			N/A
chr9	135772717	rs4962081		G	A	TSC1	SNP	NM_000368.4	c.2829C>T	p.A943	70	G=13 A=57	G=0.186 A=0.814	0.814	1e-05	SYNONYMOUS_CODING	LOW	PASS							N/A
chr9	139391636	rs2229974		G	A	NOTCH1	SNP	NM_017617.3	c.6555C>T	p.D2185	168	G=20 A=148	G=0.119 A=0.881	0.881	1e-05	SYNONYMOUS_CODING	LOW	PASS							N/A
chr9	139393381			G	A	NOTCH1	SNP	NM_017617.3	c.6150C>T	p.N2050	505	G=446 A=59	G=0.883 A=0.117	0.117	1e-05	SYNONYMOUS_CODING	LOW	PASS							N/A
chr9	139401819			T	G	NOTCH1	SNP	NM_017617.3	c.3581A>C	p.N1194T	308	T=276 G=32	T=0.896 G=0.104	0.104	1e-05	NON_SYNONYMOUS_CODING	MODERATE	PASS	0.01	EGF-like_calcium-binding,_conserved_site_(1),EGF_(1),EGF-like_calcium-binding_(1),Epidermal_growth_factor-like,_type_3_(1),	P46531	0.938			N/A
chr9	139410424	rs3125006		A	G	NOTCH1	SNP	NM_017617.3			59	A=0 G=58	A=0.0 G=0.983	0.983	1e-05	INTRON	MODIFIER	PASS							N/A
chr10	43606687	rs1800860		A	G	RET	SNP	NM_020975.4	c.1296A>G	p.A432	872	A=0 G=869	A=0.0 G=0.997	0.997	1e-05	SYNONYMOUS_CODING	LOW	PASS							N/A
chr10	89692904	rs121909224	COSM5152	C	T	PTEN	SNP	NM_000314.4	c.388C>T	p.R130*	2175	C=0 T=2173	C=0.0 T=0.999	0.999	1e-05	STOP_GAINED	HIGH	PASS					69	COSM5152	N/A
chr10	89720907	rs555895		T	G	PTEN	SNP	NM_000314.4			668	T=0 G=668	T=0.0 G=1.0	1	1e-05	INTRON	MODIFIER	PASS							N/A
chr10	104356822	rs10786690		A	G	SUFU	SNP	NM_016169.3			310	A=0 G=310	A=0.0 G=1.0	1	1e-05	INTRON	MODIFIER	PASS							N/A
chr10	104375258	rs2001389		G	A	SUFU	SNP	NM_016169.3			450	G=0 A=449	G=0.0 A=0.998	0.998	1e-05	INTRON	MODIFIER	PASS							N/A
chr10	104389932	rs4917980		T	G	SUFU	SNP	NM_016169.3			230	T=0 G=230	T=0.0 G=1.0	1	1e-05	UTR_3_PRIME	MODIFIER	PASS							N/A
chr10	123247669	rs111564057		AC	A	FGFR2	DEL	NM_022970.3			312	AC=0 A=312	AC=0.0 A=1.0	1	1e-05	INTRON	MODIFIER	PASS							N/A
chr10	123298158	rs1047100		T	C	FGFR2	SNP	NM_022970.3	c.696A>G	p.V232	904	T=0 C=904	T=0.0 C=1.0	1	1e-05	SYNONYMOUS_CODING	LOW	PASS							N/A
chr11	32417945	rs16754	COSM1353508	T	C	WT1	SNP	NM_024426.4	c.1107A>G	p.R369	661	T=0 C=661	T=0.0 C=1.0	1	1e-05	SYNONYMOUS_CODING	LOW	PASS					1	COSM1353508	N/A
chr11	47238522	rs326212		T	C	DDB2	SNP	NM_000107.2	c.378T>C	p.T126	454	T=0 C=454	T=0.0 C=1.0	1	1e-05	SYNONYMOUS_CODING	LOW	PASS							N/A
chr11	47260319	rs901746		A	G	DDB2	SNP	NM_000107.2			427	A=0 G=427	A=0.0 G=1.0	1	1e-05	INTRON	MODIFIER	PASS							N/A
chr11	64572557	rs540012		A	G	MEN1	SNP	NM_130803.2	c.1314T>C	p.H438	59	A=0 G=58	A=0.0 G=0.983	0.983	1e-05	SYNONYMOUS_CODING	LOW	PASS							N/A
chr11	64572602	rs2071313		G	A	MEN1	SNP	NM_130803.2	c.1269C>T	p.D423	57	G=0 A=56	G=0.0 A=0.982	0.982	1e-05	SYNONYMOUS_CODING	LOW	PASS							N/A
chr11	108126874	rs2235008		T	C	ATM	SNP	NM_000051.3			570	T=0 C=568	T=0.0 C=0.996	0.996	1e-05	INTRON	MODIFIER	PASS							N/A
chr11	108183167	rs659243		A	G	ATM	SNP	NM_000051.3	c.5948A>G	p.N1983S	229	A=0 G=229	A=0.0 G=1.0	1	1e-05	NON_SYNONYMOUS_CODING	MODERATE	PASS	1	PIK-related_kinase_(1),Armadillo-type_fold_(1),	E9PFP9,Q13315	0.0,0.0			N/A
chr11	119145705	rs3842642		G	GT	CBL	INS	NM_005188.3			493	G=0 GT=489	G=0.0 GT=0.992	0.992	1e-05	INTRON	MODIFIER	PASS							N/A
chr11	119146659	rs2511854		G	C	CBL	SNP	NM_005188.3			447	G=0 C=447	G=0.0 C=1.0	1	1e-05	INTRON	MODIFIER	PASS							N/A
chr11	119148573	rs2510152		G	T	CBL	SNP	NM_005188.3			584	G=0 T=584	G=0.0 T=1.0	1	1e-05	INTRON	MODIFIER	PASS							N/A
chr12	25368462	rs4362222		C	T	KRAS	SNP	NM_033360.2	c.483G>A	p.R161	625	C=0 T=621	C=0.0 T=0.994	0.994	1e-05	SYNONYMOUS_CODING	LOW	PASS							N/A
chr12	49416046	rs34546217		TC	T	PRKAG1	DEL	NM_001206709.1			384	TC=0 T=380	TC=0.0 T=0.99	0.99	1e-05	UPSTREAM	MODIFIER	PASS							N/A
chr12	49424616	rs11614738		G	A	MLL2	SNP	NM_003482.3			90	G=0 A=90	G=0.0 A=1.0	1	1e-05	INTRON	MODIFIER	PASS							N/A
chr12	49424873	rs150012622		TTCTG	T	MLL2	DEL	NM_003482.3			305	TTCTG=202 T=103	TTCTG=0.662 T=0.338	0.338	1e-05	INTRON	MODIFIER	PASS							N/A
chr12	49425978	rs3741622	COSM147495	T	C	MLL2	SNP	NM_003482.3	c.12510A>G	p.P4170	170	T=0 C=170	T=0.0 C=1.0	1	1e-05	SYNONYMOUS_CODING	LOW	PASS					1	COSM147495	N/A
chr12	49434074	rs10747559		C	A	MLL2	SNP	NM_003482.3	c.7479G>T	p.G2493	60	C=0 A=60	C=0.0 A=1.0	1	1e-05	SYNONYMOUS_CODING	LOW	PASS							N/A
chr12	49439659	rs833818		C	T	MLL2	SNP	NM_003482.3			323	C=0 T=323	C=0.0 T=1.0	1	1e-05	INTRON	MODIFIER	PASS							N/A
chr12	49444545	rs2241726	COSM147497	G	A	MLL2	SNP	NM_003482.3	c.2826C>T	p.I942	66	G=0 A=66	G=0.0 A=1.0	1	1e-05	SYNONYMOUS_CODING	LOW	PASS					1	COSM147497	N/A
chr12	56477694	rs2271194		A	T	ERBB3	SNP	NM_001982.3			422	A=130 T=290	A=0.308 T=0.687	0.687	1e-05	INTRON	MODIFIER	PASS							N/A
chr12	56480474	rs79222157		C	A	ERBB3	SNP	NM_001982.3			429	C=178 A=245	C=0.415 A=0.571	0.571	1e-05	INTRON	MODIFIER	PASS							N/A
chr12	56487201	rs2229046		T	C	ERBB3	SNP	NM_001982.3	c.1347T>C	p.I449	541	T=354 C=187	T=0.654 C=0.346	0.346	1e-05	SYNONYMOUS_CODING	LOW	PASS							N/A
chr12	56493822	rs2292238		A	C	PA2G4	SNP	NM_006191.2			288	A=91 C=197	A=0.316 C=0.684	0.684	1e-05	UPSTREAM	MODIFIER	PASS							N/A
chr12	56494991	rs2271189		G	A	ERBB3	SNP	NM_001982.3	c.3348G>A	p.R1116	146	G=35 A=110	G=0.24 A=0.753	0.753	1e-05	SYNONYMOUS_CODING	LOW	PASS							N/A
chr12	56494998	rs773123		A	T	ERBB3	SNP	NM_001982.3	c.3355A>T	p.S1119C	150	A=110 T=39	A=0.733 T=0.26	0.26	1e-05	NON_SYNONYMOUS_CODING	MODERATE	PASS	0.07		P21860-4,B3KWG5,P21860	0.998,0.997,0.996			N/A
chr12	56495306	rs812826		C	T	PA2G4	SNP	NM_006191.2			218	C=143 T=74	C=0.656 T=0.339	0.339	1e-05	UPSTREAM	MODIFIER	PASS							N/A
chr12	58145156	rs2270777		C	T	MARCH9	SNP	NM_138396.5			169	C=0 T=169	C=0.0 T=1.0	1	1e-05	UPSTREAM	MODIFIER	PASS							N/A
chr13	28589267	rs4073630		C	T	FLT3	SNP	NM_004119.2			493	C=0 T=492	C=0.0 T=0.998	0.998	1e-05	INTRON	MODIFIER	PASS							N/A
chr13	28602292	rs75580865		T	C	FLT3	SNP	NM_004119.2			416	T=0 C=415	T=0.0 C=0.998	0.998	1e-05	INTRON	MODIFIER	PASS							N/A
chr13	28607989	rs2491223		T	G	FLT3	SNP	NM_004119.2			56	T=0 G=56	T=0.0 G=1.0	1	1e-05	INTRON	MODIFIER	PASS							N/A
chr13	28609825	rs2491227		A	G	FLT3	SNP	NM_004119.2			213	A=0 G=212	A=0.0 G=0.995	0.995	1e-05	INTRON	MODIFIER	PASS							N/A
chr13	28609846	rs2491228		A	T	FLT3	SNP	NM_004119.2			215	A=0 T=215	A=0.0 T=1.0	1	1e-05	INTRON	MODIFIER	PASS							N/A
chr13	28610183	rs2491231		A	G	FLT3	SNP	NM_004119.2			670	A=0 G=669	A=0.0 G=0.999	0.999	1e-05	INTRON	MODIFIER	PASS							N/A
chr13	28624294	rs1933437		G	A	FLT3	SNP	NM_004119.2	c.680C>T	p.T227M	112	G=0 A=111	G=0.0 A=0.991	0.991	1e-05	NON_SYNONYMOUS_CODING	MODERATE	PASS	0.15		P36888-2,P36888	0.879,0.743			N/A
chr13	28636084	rs7338903		G	A	FLT3	SNP	NM_004119.2	c.288C>T	p.D96	379	G=0 A=378	G=0.0 A=0.997	0.997	1e-05	SYNONYMOUS_CODING	LOW	PASS							N/A
chr13	32905265	rs206073		G	A	BRCA2	SNP	NM_000059.3			298	G=0 A=297	G=0.0 A=0.997	0.997	1e-05	INTRON	MODIFIER	PASS							N/A
chr13	32913055	rs206075		A	G	BRCA2	SNP	NM_000059.3	c.4563A>G	p.L1521	51	A=0 G=51	A=0.0 G=1.0	1	1e-05	SYNONYMOUS_CODING	LOW	PASS							N/A
chr13	32929387	rs169547		T	C	BRCA2	SNP	NM_000059.3	c.7397T>C	p.V2466A	195	T=0 C=194	T=0.0 C=0.995	0.995	1e-05	NON_SYNONYMOUS_CODING	MODERATE	PASS	1						N/A
chr13	32936646	rs9534262		T	C	BRCA2	SNP	NM_000059.3			193	T=0 C=192	T=0.0 C=0.995	0.995	1e-05	INTRON	MODIFIER	PASS							N/A
chr13	32953388	rs4942486		T	C	BRCA2	SNP	NM_000059.3			61	T=0 C=61	T=0.0 C=1.0	1	1e-05	INTRON	MODIFIER	PASS							N/A
chr13	48916895	rs520342	COSN164493	C	T	RB1	SNP	NM_000321.2			143	C=0 T=143	C=0.0 T=1.0	1	1e-05	INTRON	MODIFIER	PASS						COSN164493	N/A
chr13	48919358	rs198617		T	G	RB1	SNP	NM_000321.2			98	T=0 G=98	T=0.0 G=1.0	1	1e-05	INTRON	MODIFIER	PASS							N/A
chr13	48955431			GGATTCT	G	RB1	DEL	NM_000321.2		p.WIL516W	44	GGATTCT=0 G=44	GGATTCT=0.0 G=1.0	1	1e-05	CODON_DELETION	MODERATE	PASS							N/A
chr13	49051012	rs3020646		C	T	RB1	SNP	NM_000321.2			398	C=0 T=397	C=0.0 T=0.997	0.997	1e-05	INTRON	MODIFIER	PASS							N/A
chr13	49051481	rs3092904	COSM147687	T	A	RB1	SNP	NM_000321.2			469	T=0 A=469	T=0.0 A=1.0	1	1e-05	INTRON	MODIFIER	PASS					1	COSM147687	N/A
chr13	103504517	rs1047768		T	C	BIVM-ERCC5	SNP	NM_001204425.1	c.1500T>C	p.H500	1163	T=0 C=1159	T=0.0 C=0.997	0.997	1e-05	SYNONYMOUS_CODING	LOW	PASS							N/A
chr13	103514091	rs7982448		T	C	ERCC5	SNP	NM_000123.3			272	T=0 C=272	T=0.0 C=1.0	1	1e-05	INTRON	MODIFIER	PASS							N/A
chr13	103518945			C	A	ERCC5	SNP	NM_000123.3			325	C=217 A=108	C=0.668 A=0.332	0.332	1e-05	INTRON	MODIFIER	PASS							N/A
chr13	103527849	rs9514066		G	C	BIVM-ERCC5	SNP	NM_001204425.1	c.4519G>C	p.G1507R	632	G=0 C=630	G=0.0 C=0.997	0.997	1e-05	NON_SYNONYMOUS_CODING	MODERATE	PASS	0.54		P28715	0.454			N/A
chr13	103527930	rs9514067		G	C	BIVM-ERCC5	SNP	NM_001204425.1	c.4600G>C	p.G1534R	175	G=0 C=174	G=0.0 C=0.994	0.994	1e-05	NON_SYNONYMOUS_CODING	MODERATE	PASS	0.54		P28715	0			N/A
chr14	23598849	rs7157207	COSM1180622	T	G	SLC7A8	SNP	NM_012244.3			1136	T=607 G=527	T=0.534 G=0.464	0.464	1e-05	INTRON	MODIFIER	PASS					1	COSM1180622	N/A
chr14	23598952	rs7157021		A	G	SLC7A8	SNP	NM_012244.3	c.1170T>C	p.Y390	1882	A=0 G=1879	A=0.0 G=0.998	0.998	1e-05	SYNONYMOUS_CODING	LOW	PASS	0.13						N/A
chr14	23600662	rs12436035		G	T	SLC7A8	SNP	NM_012244.3			1265	G=593 T=671	G=0.469 T=0.53	0.53	1e-05	INTRON	MODIFIER	PASS							N/A
chr14	23607246	rs1015089		C	A	SLC7A8	SNP	NM_012244.3			1569	C=667 A=898	C=0.425 A=0.572	0.572	1e-05	INTRON	MODIFIER	PASS							N/A
chr14	23607271	rs1569951		C	T	SLC7A8	SNP	NM_012244.3			873	C=490 T=383	C=0.561 T=0.439	0.439	1e-05	INTRON	MODIFIER	PASS							N/A
chr14	23612489	rs2273394		C	G	SLC7A8	SNP	NM_012244.3			841	C=0 G=839	C=0.0 G=0.998	0.998	1e-05	INTRON	MODIFIER	PASS							N/A
chr14	23624583	rs8011016		C	T	SLC7A8	SNP	NM_012244.3			784	C=368 T=416	C=0.469 T=0.531	0.531	1e-05	INTRON	MODIFIER	PASS							N/A
chr14	23652004	rs1884545		G	A	SLC7A8	SNP	NM_012244.3	c.120C>T	p.I40	161	G=67 A=93	G=0.416 A=0.578	0.578	1e-05	SYNONYMOUS_CODING	LOW	PASS							N/A
chr14	35871201	rs9333352		C	G	NFKBIA	SNP	NM_020529.2			149	C=67 G=82	C=0.45 G=0.55	0.55	1e-05	UTR_3_PRIME	MODIFIER	PASS							N/A
chr14	35871217	rs8904		G	A	NFKBIA	SNP	NM_020529.2			152	G=0 A=152	G=0.0 A=1.0	1	1e-05	UTR_3_PRIME	MODIFIER	PASS							N/A
chr14	35872926	rs1050851		G	A	NFKBIA	SNP	NM_020529.2	c.306C>T	p.A102	140	G=63 A=77	G=0.45 A=0.55	0.55	1e-05	SYNONYMOUS_CODING	LOW	PASS							N/A
chr14	81574687	rs3837640		T	TTCTC	TSHR	INS	NM_000369.2			692	T=395 TTCTC=272	T=0.571 TTCTC=0.393	0.393	1e-05	INTRON	MODIFIER	PASS							N/A
chr14	81574845	rs71103900		T	TTTTTTTCTTTTTAC	TSHR	INS	NM_000369.2			1257	T=662 TTTTTTTCTTTTTAC=358	T=0.527 TTTTTTTCTTTTTAC=0.285	0.285	1e-05	INTRON	MODIFIER	PASS							N/A
chr14	81574959	rs3783942		A	G	TSHR	SNP	NM_000369.2			1242	A=666 G=574	A=0.536 G=0.462	0.462	1e-05	INTRON	MODIFIER	PASS							N/A
chr14	81575005	rs3783941		C	A	TSHR	SNP	NM_000369.2			98	C=50 A=48	C=0.51 A=0.49	0.49	1e-05	INTRON	MODIFIER	PASS	0.75		G3V2A9,P16473-2	0.001,0.0			N/A
chr14	81609813			G	A	TSHR	SNP	NM_000369.2	c.1411G>A	p.A471T	740	G=644 A=95	G=0.87 A=0.128	0.128	1e-05	NON_SYNONYMOUS_CODING	MODERATE	PASS	0		F5GYU5	0.999			N/A
chr14	81610583	rs1991517		G	C	TSHR	SNP	NM_000369.2	c.2181G>C	p.E727D	946	G=0 C=946	G=0.0 C=1.0	1	1e-05	NON_SYNONYMOUS_CODING	MODERATE	PASS	0.67		F5GYU5	0			N/A
chr14	95556747	rs13078		A	T	DICER1	SNP	NM_001271282.1			650	A=0 T=648	A=0.0 T=0.997	0.997	1e-05	UTR_3_PRIME	MODIFIER	PASS							N/A
chr15	40457431	rs17668261		A	C	BUB1B	SNP	NM_001211.5			545	A=0 C=544	A=0.0 C=0.998	0.998	1e-05	INTRON	MODIFIER	PASS							N/A
chr15	40462780	rs1801389		G	A	BUB1B	SNP	NM_001211.5	c.282G>A	p.K94	1346	G=0 A=1344	G=0.0 A=0.999	0.999	1e-05	SYNONYMOUS_CODING	LOW	PASS							N/A
chr15	40477831	rs1801376		G	A	BUB1B	SNP	NM_001211.5	c.1046G>A	p.R349Q	517	G=0 A=517	G=0.0 A=1.0	1	1e-05	NON_SYNONYMOUS_CODING	MODERATE	PASS	1		O60566-3,O60566	0.0,0.0			N/A
chr15	66782048	rs41306345		C	T	MAP2K1	SNP	NM_002755.3			664	C=0 T=662	C=0.0 T=0.997	0.997	1e-05	INTRON	MODIFIER	PASS							N/A
chr16	3817924			T	C	CREBBP	SNP	NM_004380.2			298	T=261 C=37	T=0.876 C=0.124	0.124	1e-05	INTRON	MODIFIER	PASS							N/A
chr16	9916204	rs9806806		C	G	GRIN2A	SNP	NM_000833.3	c.2085G>C	p.R695	1752	C=0 G=1750	C=0.0 G=0.999	0.999	1e-05	SYNONYMOUS_CODING	LOW	PASS							N/A
chr16	9934689	rs373772021		AAG	A	GRIN2A	DEL	NM_000833.3			557	AAG=0 A=209	AAG=0.0 A=0.375	0.375	1e-05	INTRON	MODIFIER	PASS							N/A
chr16	9943666	rs2229193		C	T	GRIN2A	SNP	NM_000833.3	c.1275G>A	p.L425	983	C=0 T=981	C=0.0 T=0.998	0.998	1e-05	SYNONYMOUS_CODING	LOW	PASS							N/A
chr16	50827601	rs2302759	COSN165198	A	G	CYLD	SNP	NM_015247.2			365	A=0 G=365	A=0.0 G=1.0	1	1e-05	INTRON	MODIFIER	PASS						COSN165198	N/A
chr16	68857289	rs2276330		T	C	CDH1	SNP	NM_004360.3			402	T=0 C=402	T=0.0 C=1.0	1	1e-05	INTRON	MODIFIER	PASS							N/A
chr16	68857441	rs1801552		T	C	CDH1	SNP	NM_004360.3	c.2076T>C	p.A692	442	T=0 C=441	T=0.0 C=0.998	0.998	1e-05	SYNONYMOUS_CODING	LOW	PASS							N/A
chr16	89805261	rs1800359		A	G	ZNF276	SNP	NM_001113525.1			765	A=0 G=764	A=0.0 G=0.999	0.999	1e-05	UTR_3_PRIME	MODIFIER	PASS							N/A
chr16	89805977	rs1061646		G	A	ZNF276	SNP	NM_001113525.1			245	G=0 A=244	G=0.0 A=0.996	0.996	1e-05	UTR_3_PRIME	MODIFIER	PASS							N/A
chr16	89806347	rs7195906		A	T	ZNF276	SNP	NM_001113525.1			1148	A=0 T=1146	A=0.0 T=0.998	0.998	1e-05	UTR_3_PRIME	MODIFIER	PASS	0		B7Z6Y4	0			N/A
chr16	89815217	rs1800345		C	T	FANCA	SNP	NM_000135.2			438	C=0 T=438	C=0.0 T=1.0	1	1e-05	INTRON	MODIFIER	PASS							N/A
chr16	89836323	rs7195066	COSM435949	C	T	FANCA	SNP	NM_000135.2	c.2426G>A	p.G809D	494	C=0 T=492	C=0.0 T=0.996	0.996	1e-05	NON_SYNONYMOUS_CODING	MODERATE	PASS	0.47		B4DRI7,O15360	0.0,0.0	1	COSM435949	N/A
chr16	89838078	rs1800340		A	G	FANCA	SNP	NM_000135.2			574	A=0 G=574	A=0.0 G=1.0	1	1e-05	INTRON	MODIFIER	PASS							N/A
chr16	89845194	rs1800337		A	G	FANCA	SNP	NM_000135.2			76	A=0 G=76	A=0.0 G=1.0	1	1e-05	INTRON	MODIFIER	PASS							N/A
chr16	89845389		COSM1251991	C	T	FANCA	SNP	NM_000135.2	c.1738G>A	p.V580M	514	C=394 T=120	C=0.767 T=0.233	0.233	1e-05	NON_SYNONYMOUS_CODING	MODERATE	PASS	0.27		B4DRI7,O15360	0.01,0.01	1	COSM1251991	N/A
chr16	89849480	rs2239359		C	T	FANCA	SNP	NM_000135.2	c.1501G>A	p.G501S	452	C=0 T=452	C=0.0 T=1.0	1	1e-05	NON_SYNONYMOUS_CODING	MODERATE	PASS	1		B4DRI7,O15360	0.0,0.0			N/A
chr16	89857964	rs1800330		T	C	FANCA	SNP	NM_000135.2			138	T=0 C=138	T=0.0 C=1.0	1	1e-05	INTRON	MODIFIER	PASS							N/A
chr16	89858024	rs6500450		A	G	FANCA	SNP	NM_000135.2			139	A=0 G=139	A=0.0 G=1.0	1	1e-05	INTRON	MODIFIER	PASS							N/A
chr16	89858505	rs6500452		T	C	FANCA	SNP	NM_000135.2			424	T=0 C=424	T=0.0 C=1.0	1	1e-05	INTRON	MODIFIER	PASS							N/A
chr16	89859008	rs3856		G	A	FANCA	SNP	NM_000135.2			230	G=0 A=230	G=0.0 A=1.0	1	1e-05	INTRON	MODIFIER	PASS							N/A
chr16	89866043	rs7190823		T	C	FANCA	SNP	NM_000135.2	c.796A>G	p.T266A	198	T=0 C=198	T=0.0 C=1.0	1	1e-05	NON_SYNONYMOUS_CODING	MODERATE	PASS	1		B4DRI7,Q0VAP4,A0PJU8,F5H8D5,O15360-2,O15360	0.0,0.0,0.0,0.0,0.0,0.0			N/A
chr16	89869761	rs1800286		T	C	FANCA	SNP	NM_000135.2			878	T=0 C=876	T=0.0 C=0.998	0.998	1e-05	INTRON	MODIFIER	PASS							N/A
chr16	89874628	rs1800285		C	T	FANCA	SNP	NM_000135.2			64	C=0 T=64	C=0.0 T=1.0	1	1e-05	INTRON	MODIFIER	PASS							N/A
chr17	7577120	rs28934576	COSM99729	C	T	TP53	SNP	NM_000546.5	c.818G>A	p.R273H	888	C=0 T=887	C=0.0 T=0.999	0.999	1e-05	NON_SYNONYMOUS_CODING	MODERATE	PASS	0.01	p53,_DNA-binding_domain_(1),p53-like_transcription_factor,_DNA-binding_(1),p53/RUNT-type_transcription_factor,_DNA-binding_domain_(1),	P04637-2,P04637-3,P04637,Q1MSW8	0.274,0.989,0.516,0.242	75	COSM99729	N/A
chr17	7579472	rs1042522	COSM250061	G	C	TP53	SNP	NM_000546.5	c.215C>G	p.P72R	370	G=0 C=367	G=0.0 C=0.992	0.992	1e-05	NON_SYNONYMOUS_CODING	MODERATE	PASS	0.17		E7EMR6,P04637-2,P04637-3,P04637,E7EQX7	0.0,0.128,0.147,0.045,0.372	3	COSM250061	N/A
chr17	7579801	rs1642785		G	C	TP53	SNP	NM_000546.5			58	G=0 C=58	G=0.0 C=1.0	1	1e-05	INTRON	MODIFIER	PASS							N/A
chr17	17122286	rs8065572		C	T	FLCN	SNP	NM_144997.5			134	C=0 T=134	C=0.0 T=1.0	1	1e-05	INTRON	MODIFIER	PASS							N/A
chr17	29496930			T	A	NF1	SNP	NM_001042492.2	c.501T>A	p.C167*	423	T=0 A=423	T=0.0 A=1.0	1	1e-05	STOP_GAINED	HIGH	PASS	0.4						N/A
chr17	29559932	rs2066736		C	A	NF1	SNP	NM_001042492.2			626	C=0 A=622	C=0.0 A=0.994	0.994	1e-05	INTRON	MODIFIER	PASS							N/A
chr17	29670190	rs7405740		C	G	NF1	SNP	NM_001042492.2			413	C=0 G=413	C=0.0 G=1.0	1	1e-05	INTRON	MODIFIER	PASS							N/A
chr17	37866583	rs373337888		G	T	ERBB2	SNP	NM_004448.2			265	G=0 T=260	G=0.0 T=0.981	0.981	1e-05	INTRON	MODIFIER	PASS							N/A
chr17	37868715	rs4252627	COSN165414	C	T	ERBB2	SNP	NM_004448.2			509	C=0 T=509	C=0.0 T=1.0	1	1e-05	INTRON	MODIFIER	PASS						COSN165414	N/A
chr17	37879762	rs903506		G	A	MIR4728	SNP	NR_039881.2			86	G=0 A=77	G=0.0 A=0.895	0.895	1e-05	UPSTREAM	MODIFIER	PASS							N/A
chr17	37881160			C	T	ERBB2	SNP	NM_004448.2	c.2489C>T	p.A830V	651	C=0 T=650	C=0.0 T=0.998	0.998	1e-05	NON_SYNONYMOUS_CODING	MODERATE	PASS	0	Serine-threonine/tyrosine-protein_kinase_(1),Protein_kinase-like_domain_(1),Tyrosine-protein_kinase,_catalytic_domain_(1),Protein_kinase,_catalytic_domain_(1),	B4DTR1,P04626-4,P04626	0.992,0.998,0.991			N/A
chr17	37884037	rs1058808		C	G	ERBB2	SNP	NM_004448.2	c.3508C>G	p.P1170A	22	C=0 G=21	C=0.0 G=0.955	0.955	1e-05	NON_SYNONYMOUS_CODING	MODERATE	PASS	0.03		B4DTR1,P04626-4,P04626	0.607,0.225,0.473			N/A
chr17	41219780	rs8176234		T	C	BRCA1	SNP	NM_007300.3			928	T=0 C=925	T=0.0 C=0.997	0.997	1e-05	INTRON	MODIFIER	PASS							N/A
chr17	41219804	rs8176233		T	C	BRCA1	SNP	NM_007300.3			929	T=0 C=929	T=0.0 C=1.0	1	1e-05	INTRON	MODIFIER	PASS							N/A
chr17	41223094	rs1799966		T	C	BRCA1	SNP	NM_007300.3	c.4900A>G	p.S1634G	1378	T=0 C=1374	T=0.0 C=0.997	0.997	1e-05	NON_SYNONYMOUS_CODING	MODERATE	PASS	0.05	BRCT_(1),	E7EUM2,B4DES0,E7ETR2,P38398-3,Q6IN79,E9PFC7,P38398,P38398-2	0.003,0.079,0.002,0.115,0.003,0.003,0.038,0.006			N/A
chr17	41231516	rs8176193		C	T	BRCA1	SNP	NM_007300.3			603	C=0 T=601	C=0.0 T=0.997	0.997	1e-05	INTRON	MODIFIER	PASS							N/A
chr17	41234470	rs1060915		A	G	BRCA1	SNP	NM_007300.3	c.4308T>C	p.S1436	1425	A=0 G=1425	A=0.0 G=1.0	1	1e-05	SYNONYMOUS_CODING	LOW	PASS							N/A
chr17	41244000	rs16942	COSM148277	T	C	BRCA1	SNP	NM_007300.3	c.3548A>G	p.K1183R	686	T=0 C=686	T=0.0 C=1.0	1	1e-05	NON_SYNONYMOUS_CODING	MODERATE	PASS	1		E7EMP0,E7ERL4,Q5YLB2,E9PFC7,P38398,P38398-2	0.0,0.0,0.001,0.002,0.001,0.002	1	COSM148277	N/A
chr17	41244435	rs16941		T	C	BRCA1	SNP	NM_007300.3	c.3113A>G	p.E1038G	886	T=0 C=883	T=0.0 C=0.997	0.997	1e-05	NON_SYNONYMOUS_CODING	MODERATE	PASS	0.04		E7EMP0,E7ERL4,Q5YLB2,E9PFC7,P38398,P38398-2	0.006,0.006,0.118,0.177,0.606,0.065			N/A
chr17	41244936	rs799917	COSM148278	G	A	BRCA1	SNP	NM_007300.3	c.2612C>T	p.P871L	94	G=0 A=94	G=0.0 A=1.0	1	1e-05	NON_SYNONYMOUS_CODING	MODERATE	PASS	1		E7EMP0,E7ERL4,Q5YLB2,E9PFC7,P38398,P38398-2	0.0,0.0,0.0,0.0,0.0,0.0	1	COSM148278	N/A
chr17	41245237	rs16940		A	G	BRCA1	SNP	NM_007300.3	c.2311T>C	p.L771	406	A=0 G=406	A=0.0 G=1.0	1	1e-05	SYNONYMOUS_CODING	LOW	PASS							N/A
chr17	41245466	rs1799949	COSM148280	G	A	BRCA1	SNP	NM_007300.3	c.2082C>T	p.S694	436	G=0 A=435	G=0.0 A=0.998	0.998	1e-05	SYNONYMOUS_CODING	LOW	PASS					1	COSM148280	N/A
chr17	41245471	rs4986850		C	T	BRCA1	SNP	NM_007300.3	c.2077G>A	p.D693N	432	C=0 T=431	C=0.0 T=0.998	0.998	1e-05	NON_SYNONYMOUS_CODING	MODERATE	PASS	0.01		E7EMP0,E7ERL4,Q5YLB2,E9PFC7,P38398,P38398-2	0.033,0.033,0.009,0.01,0.01,0.006			N/A
chr17	47688881	rs3217104		T	TAGAG	SPOP	INS	NM_001007230.1			562	T=0 TAGAG=561	T=0.0 TAGAG=0.998	0.998	1e-05	INTRON	MODIFIER	PASS							N/A
chr17	59763465	rs4986765	COSM437064	T	C	BRIP1	SNP	NM_032043.2	c.2637A>G	p.E879	894	T=0 C=894	T=0.0 C=1.0	1	1e-05	SYNONYMOUS_CODING	LOW	PASS					1	COSM437064	N/A
chr17	62007498	rs2070776	COSM148316	A	G	CD79B	SNP	NM_001039933.1	c.369T>C	p.C123	464	A=0 G=464	A=0.0 G=1.0	1	1e-05	SYNONYMOUS_CODING	LOW	PASS					1	COSM148316	N/A
chr17	66522186	rs10625677		T	TTC	PRKAR1A	INS	NM_002734.4			670	T=0 TTC=670	T=0.0 TTC=1.0	1	1e-05	INTRON	MODIFIER	PASS							N/A
chr17	66524987	rs2302230		G	A	PRKAR1A	SNP	NM_002734.4			573	G=0 A=571	G=0.0 A=0.997	0.997	1e-05	INTRON	MODIFIER	PASS							N/A
chr17	66526027	rs2302231		G	T	PRKAR1A	SNP	NM_002734.4			619	G=0 T=617	G=0.0 T=0.997	0.997	1e-05	INTRON	MODIFIER	PASS							N/A
chr19	1207238	rs3764640		G	T	STK11	SNP	NM_000455.4			189	G=128 T=61	G=0.677 T=0.323	0.323	1e-05	INTRON	MODIFIER	PASS							N/A
chr19	1207280	rs3764641		C	T	STK11	SNP	NM_000455.4			189	C=128 T=61	C=0.677 T=0.323	0.323	1e-05	INTRON	MODIFIER	PASS							N/A
chr19	1218523	rs2075604		G	T	STK11	SNP	NM_000455.4			286	G=199 T=87	G=0.696 T=0.304	0.304	1e-05	INTRON	MODIFIER	PASS							N/A
chr19	1219274	rs34928889		G	A	STK11	SNP	NM_000455.4			40	G=21 A=18	G=0.525 A=0.45	0.45	1e-05	INTRON	MODIFIER	PASS							N/A
chr19	1220321	rs2075606		T	C	STK11	SNP	NM_000455.4			53	T=35 C=18	T=0.66 C=0.34	0.34	1e-05	INTRON	MODIFIER	PASS							N/A
chr19	3110098	rs7255425		G	A	GNA11	SNP	NM_002067.2			138	G=37 A=101	G=0.268 A=0.732	0.732	1e-05	INTRON	MODIFIER	PASS							N/A
chr19	3113305	rs1682811		G	C	GNA11	SNP	NM_002067.2			92	G=0 C=91	G=0.0 C=0.989	0.989	1e-05	INTRON	MODIFIER	PASS							N/A
chr19	3119184	rs308046		T	G	GNA11	SNP	NM_002067.2			519	T=0 G=518	T=0.0 G=0.998	0.998	1e-05	INTRON	MODIFIER	PASS							N/A
chr19	4095363			G	A	MAP2K2	SNP	NM_030662.3			339	G=112 A=227	G=0.33 A=0.67	0.67	1e-05	INTRON	MODIFIER	PASS							N/A
chr19	4099187	rs350911		T	C	MAP2K2	SNP	NM_030662.3			143	T=93 C=50	T=0.65 C=0.35	0.35	1e-05	INTRON	MODIFIER	PASS							N/A
chr19	4101062	rs10250	COSM439538	G	T	MAP2K2	SNP	NM_030662.3	c.660C>A	p.I220	173	G=121 T=52	G=0.699 T=0.301	0.301	1e-05	SYNONYMOUS_CODING	LOW	PASS					1	COSM439538	N/A
chr19	4102530	rs113772802		G	A	MAP2K2	SNP	NM_030662.3			177	G=55 A=122	G=0.311 A=0.689	0.689	1e-05	INTRON	MODIFIER	PASS							N/A
chr19	11144724			G	A	SMARCA4	SNP	NM_001128849.1			82	G=47 A=35	G=0.573 A=0.427	0.427	1e-05	INTRON	MODIFIER	PASS							N/A
chr19	11169050	rs374510330		C	T	SMARCA4	SNP	NM_001128849.1			225	C=87 T=138	C=0.387 T=0.613	0.613	1e-05	INTRON	MODIFIER	PASS							N/A
chr19	17941294	rs2302603		T	C	JAK3	SNP	NM_000215.3			891	T=0 C=890	T=0.0 C=0.999	0.999	1e-05	INTRON	MODIFIER	PASS							N/A
chr19	17948732	rs3212752		T	C	JAK3	SNP	NM_000215.3			210	T=76 C=134	T=0.362 C=0.638	0.638	1e-05	INTRON	MODIFIER	PASS							N/A
chr19	17951178	rs3212741		G	A	JAK3	SNP	NM_000215.3			419	G=159 A=260	G=0.379 A=0.621	0.621	1e-05	INTRON	MODIFIER	PASS							N/A
chr19	17952185	rs3212733		G	T	JAK3	SNP	NM_000215.3			284	G=101 T=182	G=0.356 T=0.641	0.641	1e-05	INTRON	MODIFIER	PASS							N/A
chr19	17952609	rs3212730		T	G	JAK3	SNP	NM_000215.3			218	T=78 G=136	T=0.358 G=0.624	0.624	1e-05	INTRON	MODIFIER	PASS							N/A
chr19	17955001	rs3212713		C	T	JAK3	SNP	NM_000215.3			969	C=335 T=634	C=0.346 T=0.654	0.654	1e-05	INTRON	MODIFIER	PASS							N/A
chr19	17955003	rs3212712		C	T	JAK3	SNP	NM_000215.3			976	C=340 T=636	C=0.348 T=0.652	0.652	1e-05	INTRON	MODIFIER	PASS							N/A
chr19	17955021	rs3212711		G	A	JAK3	SNP	NM_000215.3			973	G=337 A=635	G=0.346 A=0.653	0.653	1e-05	INTRON	MODIFIER	PASS							N/A
chr19	40741694	rs3730055		C	T	AKT2	SNP	NM_001626.4			124	C=66 T=58	C=0.532 T=0.468	0.468	1e-05	INTRON	MODIFIER	PASS							N/A
chr19	40742320	rs2304189		T	C	AKT2	SNP	NM_001626.4			345	T=0 C=345	T=0.0 C=1.0	1	1e-05	INTRON	MODIFIER	PASS							N/A
chr19	42793590	rs3826706		G	A	CIC	SNP	NM_015125.3			464	G=283 A=181	G=0.61 A=0.39	0.39	1e-05	INTRON	MODIFIER	PASS							N/A
chr19	42795554	rs10410185		T	C	CIC	SNP	NM_015125.3	c.2634T>C	p.A878	172	T=34 C=138	T=0.198 C=0.802	0.802	1e-05	SYNONYMOUS_CODING	LOW	PASS							N/A
chr19	52716143	rs74536039		G	A	PPP2R1A	SNP	NM_014225.5			1365	G=490 A=875	G=0.359 A=0.641	0.641	1e-05	INTRON	MODIFIER	PASS							N/A
chr20	30954295	rs2295454		A	G	ASXL1	SNP	NM_015338.5			330	A=234 G=96	A=0.709 G=0.291	0.291	1e-05	INTRON	MODIFIER	PASS							N/A
chr20	31022959	rs6058694		T	C	ASXL1	SNP	NM_015338.5	c.2444T>C	p.L815P	647	T=0 C=642	T=0.0 C=0.992	0.992	1e-05	NON_SYNONYMOUS_CODING	MODERATE	PASS	0.76		A6NIZ6,Q8IXJ9	0.0,0.0			N/A
chr20	31024274	rs4911231		T	C	ASXL1	SNP	NM_015338.5	c.3759T>C	p.S1253	857	T=626 C=230	T=0.73 C=0.268	0.268	1e-05	SYNONYMOUS_CODING	LOW	PASS							N/A
chr20	31025163	rs2295764		A	G	ASXL1	SNP	NM_015338.5			587	A=425 G=162	A=0.724 G=0.276	0.276	1e-05	UTR_3_PRIME	MODIFIER	PASS							N/A
chr20	31025231	rs2295763		T	C	ASXL1	SNP	NM_015338.5			589	T=422 C=167	T=0.716 C=0.284	0.284	1e-05	UTR_3_PRIME	MODIFIER	PASS							N/A
chr20	36030939	rs1885257		G	C	SRC	SNP	NM_198291.1	c.1218G>C	p.A406	167	G=0 C=167	G=0.0 C=1.0	1	1e-05	SYNONYMOUS_CODING	LOW	PASS							N/A
chr20	57478807	rs7121		C	T	GNAS	SNP	NM_080425.2	c.2322C>T	p.I774	425	C=0 T=421	C=0.0 T=0.991	0.991	1e-05	SYNONYMOUS_CODING	LOW	PASS							N/A
chr20	57478939	rs3730168	COSN166583	G	A	GNAS	SNP	NM_080425.2			70	G=46 A=24	G=0.657 A=0.343	0.343	1e-05	INTRON	MODIFIER	PASS						COSN166583	N/A
chr21	44513281			A	ACCACCG	U2AF1	INS	NM_001025203.1		p.G218AVG	83	A=0 ACCACCG=78	A=0.0 ACCACCG=0.94	0.94	1e-05	CODON_CHANGE_PLUS_CODON_INSERTION	MODERATE	PASS							N/A
chr21	44515504	rs4920040		T	C	U2AF1	SNP	NM_001025203.1			335	T=0 C=333	T=0.0 C=0.994	0.994	1e-05	INTRON	MODIFIER	PASS							N/A
chr21	44515685	rs2839634		T	C	U2AF1	SNP	NM_001025203.1			51	T=0 C=51	T=0.0 C=1.0	1	1e-05	INTRON	MODIFIER	PASS							N/A
chr22	24145675	rs5751738		G	C	SMARCB1	SNP	NM_003073.3			21	G=0 C=21	G=0.0 C=1.0	1	1e-05	INTRON	MODIFIER	PASS							N/A
chr22	41513744			C	T	EP300	SNP	NM_001429.3	c.648C>T	p.G216	600	C=567 T=32	C=0.945 T=0.053	0.053	1e-05	SYNONYMOUS_CODING	LOW	PASS							N/A
chrX	1314931			C	T	CRLF2	SNP	NM_022148.2			454	C=0 T=453	C=0.0 T=0.998	0.998	1e-05	EXON	MODIFIER	PASS	0.15		Q9HC73	0.867			N/A
chrX	15818114	rs62985661		AT	A	ZRSR2	DEL	NM_005089.3			695	AT=0 A=695	AT=0.0 A=1.0	1	1e-05	INTRON	MODIFIER	PASS							N/A
chrX	15838366	rs2301724		C	T	ZRSR2	SNP	NM_005089.3	c.864C>T	p.N288	761	C=0 T=761	C=0.0 T=1.0	1	1e-05	SYNONYMOUS_CODING	LOW	PASS							N/A
chrX	44913052	rs5952285		T	A	KDM6A	SNP	NM_021140.2			154	T=0 A=154	T=0.0 A=1.0	1	1e-05	INTRON	MODIFIER	PASS							N/A
chrX	44920068	rs3788869		A	G	KDM6A	SNP	NM_021140.2			536	A=0 G=536	A=0.0 G=1.0	1	1e-05	INTRON	MODIFIER	PASS							N/A
chrX	44935924	rs11309294		CT	C	KDM6A	DEL	NM_021140.2			50	CT=0 C=30	CT=0.0 C=0.6	0.6	1e-05	INTRON	MODIFIER	PASS							N/A
chrX	44966795	rs5952682		T	C	KDM6A	SNP	NM_021140.2			581	T=0 C=580	T=0.0 C=0.998	0.998	1e-05	INTRON	MODIFIER	PASS							N/A
chrX	44966805	rs11343829		GT	G	KDM6A	DEL	NM_021140.2			587	GT=0 G=586	GT=0.0 G=0.998	0.998	1e-05	INTRON	MODIFIER	PASS							N/A
chrX	66765796			G	A	AR	SNP	NM_000044.3	c.808G>A	p.A270T	65	G=49 A=16	G=0.754 A=0.246	0.246	1e-05	NON_SYNONYMOUS_CODING	MODERATE	PASS	0.01		E7EVX6,D3YPQ2,P10275	0.984,0.989,0.998			N/A
chrX	70352617			CCTCTT	C	MED12	DEL	NM_005120.2			217	CCTCTT=0 C=217	CCTCTT=0.0 C=1.0	1	1e-05	INTRON	MODIFIER	PASS							N/A
chrX	76937963	rs3088074		G	C	ATRX	SNP	NM_000489.3	c.2785C>G	p.Q929E	347	G=0 C=347	G=0.0 C=1.0	1	1e-05	NON_SYNONYMOUS_CODING	MODERATE	PASS	1		P46100-6,P46100-4,P46100	0.0,0.0,0.0			N/A

## Sheet: lower-confidence variants
Chrom	Pos GRCh37	dbSNP ID	COSMIC ID	Ref	Variant	Gene Name	Variant Type	Transcript ID	Codon Change	AA Change	Filtered Coverage	Allele Coverage	Allele Frequency	Variant Frequency	P-Value	snpEff Effect	snpEff Impact	Filter	SIFT Score	Interpro Domain	UniProt	PolyPhen Score	COSMIC Sample Count	Somatic Mutation Assay	Variant Clinical Significance
chr2	29443611	rs201690890	COSM359418	T	C	ALK	SNP	NM_004304.4	c.3606A>G	p.G1202	122	T=93 C=28	T=0.762 C=0.23	0.23	1e-05	SYNONYMOUS_CODING	LOW	FS_MORE_THAN_60					1	COSM359418	N/A
chr2	198257652	rs11380582		T	TA,TAA	SF3B1	INS	NM_012433.2			575	T=193 TA=333 TAA=44	T=0.336 TA=0.579 TAA=0.077	0.579	1e-05	INTRON	MODIFIER	HOMOPOLYMER							N/A
chr3	10094206			A	AT,ATT	FANCD2	INS	NM_033084.3			650	A=226 AT=355 ATT=62	A=0.348 AT=0.546 ATT=0.095	0.546	1e-05	INTRON	MODIFIER	HOMOPOLYMER							N/A
chr3	10128965	rs71052293		C	CT,CTT,CTTT	FANCD2	INS	NM_033084.3			521	C=134 CT=116 CTT=142 CTTT=91	C=0.257 CT=0.223 CTT=0.273 CTTT=0.175	0.273	1e-05	INTRON	MODIFIER	HOMOPOLYMER							N/A
chr4	55976947	rs5858314		T	TA,TAA	KDR	INS	NM_002253.2			382	T=165 TA=162 TAA=43	T=0.432 TA=0.424 TAA=0.113	0.424	1e-05	INTRON	MODIFIER	HOMOPOLYMER							N/A
chr7	2957113	rs59298103		G	GC	CARD11	INS	NM_032415.4			51	G=35 GC=15	G=0.686 GC=0.294	0.294	1e-05	INTRON	MODIFIER	HOMOPOLYMER							N/A
chr9	80343587	rs5898555		G	GA,GAA	GNAQ	INS	NM_002072.3			570	G=287 GA=223 GAA=48	G=0.504 GA=0.391 GAA=0.084	0.391	1e-05	INTRON	MODIFIER	HOMOPOLYMER							N/A
chr9	135773000	rs3049911		G	GA,GAA	TSC1	INS	NM_000368.4			130	G=37 GA=37 GAA=44	G=0.285 GA=0.285 GAA=0.338	0.338	1e-05	INTRON	MODIFIER	HOMOPOLYMER							N/A
chr20	36031097	rs2145792		A	G	SRC	SNP	NM_198291.1			1133	A=525 G=608	A=0.463 G=0.537	0.537	1e-05	INTRON	MODIFIER	FS_MORE_THAN_60							N/A
chrX	44834045	rs200529431		C	CT	KDM6A	INS	NM_021140.2			662	C=54 CT=588	C=0.082 CT=0.888	0.888	1e-05	INTRON	MODIFIER	HOMOPOLYMER							N/A

## Sheet: putative false-positive calls
Chrom	Pos GRCh37	dbSNP ID	COSMIC ID	Ref	Variant	Gene Name	Variant Type	Transcript ID	Codon Change	AA Change	Filtered Coverage	Allele Coverage	Allele Frequency	Variant Frequency	P-Value	snpEff Effect	snpEff Impact	Filter	SIFT Score	Interpro Domain	UniProt	PolyPhen Score	COSMIC Sample Count	Somatic Mutation Assay	Variant Clinical Significance
chr1	27107263	rs3841356		T	TC	ARID1A	INS	NM_006015.4			583	T=103 TC=449	T=0.177 TC=0.77	0.77	1e-05	UTR_3_PRIME	MODIFIER	PUTATIVE_FP;HOMOPOLYMER							N/A
chr1	65339079			TG	CA	JAK1	MNP	NM_002227.2		p.AS0AG	1559	TG=1370 CA=189	TG=0.879 CA=0.121	0.121	1e-05	NON_SYNONYMOUS_CODING	MODERATE	PUTATIVE_FP							N/A
chr1	78432506			TA	T	FUBP1	DEL	NM_003902.3			1373	TA=0 T=740	TA=0.0 T=0.539	0.539	1e-05	INTRON	MODIFIER	PUTATIVE_FP;HOMOPOLYMER							N/A
chr1	78432506			TAA	T	FUBP1	DEL	NM_003902.3			1373	TAA=0 T=359	TAA=0.0 T=0.261	0.261	1e-05	INTRON	MODIFIER	PUTATIVE_FP;HOMOPOLYMER							N/A
chr1	120510722			T	C	NOTCH2	SNP	NM_024408.3	c.1242A>G	p.E414	1353	T=1283 C=70	T=0.948 C=0.052	0.052	1e-05	SYNONYMOUS_CODING	LOW	PUTATIVE_FP							N/A
chr2	29416025	rs10625834		C	CATTG	ALK	INS	NM_004304.4			57	C=0 CATTG=56	C=0.0 CATTG=0.982	0.982	1e-05	UTR_3_PRIME	MODIFIER	PUTATIVE_FP							N/A
chr2	47635523	rs201372136		CT	C	MSH2	DEL	NM_000251.2			292	CT=0 C=69	CT=0.0 C=0.236	0.236	1e-05	INTRON	MODIFIER	PUTATIVE_FP;HOMOPOLYMER							N/A
chr2	47702451	rs201305711		GT	G	MSH2	DEL	NM_000251.2			51	GT=26 G=20	GT=0.51 G=0.392	0.392	1e-05	INTRON	MODIFIER	PUTATIVE_FP;HOMOPOLYMER							N/A
chr2	48032740	rs56221304		AT	A	MSH6	DEL	NM_000179.2			114	AT=0 A=61	AT=0.0 A=0.535	0.535	1e-05	INTRON	MODIFIER	PUTATIVE_FP;HOMOPOLYMER							N/A
chr2	48033890	rs67094025 rs267608137		CT	C	MSH6	DEL	NM_000179.2			240	CT=0 C=74	CT=0.0 C=0.308	0.308	1e-05	INTRON	MODIFIER	PUTATIVE_FP;HOMOPOLYMER							N/A
chr2	48046012	rs374445177		TA	T	FBXO11	DEL	NM_001190274.1			108	TA=68 T=40	TA=0.63 T=0.37	0.37	1e-05	INTRON	MODIFIER	PUTATIVE_FP;HOMOPOLYMER							N/A
chr2	198267770	rs3217350		G	GAA	SF3B1	INS	NM_012433.2			85	G=0 GAA=84	G=0.0 GAA=0.988	0.988	1e-05	INTRON	MODIFIER	PUTATIVE_FP							N/A
chr3	10076842	rs55973240		CTT	C	FANCD2	DEL	NM_033084.3			618	CTT=0 C=615	CTT=0.0 C=0.995	0.995	1e-05	INTRON	MODIFIER	PUTATIVE_FP							N/A
chr3	10085536	rs34046352		A	G	FANCD2	SNP	NM_033084.3	c.1122A>G	p.V374	373	A=159 G=214	A=0.426 G=0.574	0.574	1e-05	SYNONYMOUS_CODING	LOW	PUTATIVE_FP							N/A
chr3	10088223	rs200221245		T	G	FANCD2	SNP	NM_033084.3			782	T=413 G=369	T=0.528 G=0.472	0.472	1e-05	INTRON	MODIFIER	PUTATIVE_FP							N/A
chr3	10088239	rs201770712		G	A	FANCD2	SNP	NM_033084.3			788	G=420 A=368	G=0.533 A=0.467	0.467	1e-05	INTRON	MODIFIER	PUTATIVE_FP							N/A
chr3	10088242	rs199726231		G	A	FANCD2	SNP	NM_033084.3			776	G=417 A=359	G=0.537 A=0.463	0.463	1e-05	INTRON	MODIFIER	PUTATIVE_FP							N/A
chr3	10088266	rs72492997		G	T	FANCD2	SNP	NM_033084.3	c.1137G>T	p.V379	786	G=419 T=365	G=0.533 T=0.464	0.464	1e-05	SYNONYMOUS_CODING	LOW	PUTATIVE_FP							N/A
chr3	10088299	rs112887807		C	T	FANCD2	SNP	NM_033084.3	c.1170C>T	p.S390	1146	C=776 T=370	C=0.677 T=0.323	0.323	1e-05	SYNONYMOUS_CODING	LOW	PUTATIVE_FP							N/A
chr3	10088308	rs72492998		T	C	FANCD2	SNP	NM_033084.3	c.1179T>C	p.T393	1145	T=784 C=361	T=0.685 C=0.315	0.315	1e-05	SYNONYMOUS_CODING	LOW	PUTATIVE_FP							N/A
chr3	10091035	rs10222446		T	C	FANCD2	SNP	NM_033084.3			86	T=0 C=85	T=0.0 C=0.988	0.988	1e-05	INTRON	MODIFIER	PUTATIVE_FP							N/A
chr3	10091049	rs35557429		C	T	FANCD2	SNP	NM_033084.3			86	C=0 T=85	C=0.0 T=0.988	0.988	1e-05	INTRON	MODIFIER	PUTATIVE_FP							N/A
chr3	10107478			GC	CG	FANCD2	MNP	NM_033084.3			30	GC=0 CG=22	GC=0.0 CG=0.733	0.733	1e-05	INTRON	MODIFIER	PUTATIVE_FP							N/A
chr3	47103861	rs34058239		GT	G	SETD2	DEL	NM_014159.6			578	GT=0 G=137	GT=0.0 G=0.237	0.237	1e-05	INTRON	MODIFIER	PUTATIVE_FP;HOMOPOLYMER							N/A
chr3	47129781			CA	C	SETD2	DEL	NM_014159.6			135	CA=84 C=49	CA=0.622 C=0.363	0.363	1e-05	INTRON	MODIFIER	PUTATIVE_FP;HOMOPOLYMER							N/A
chr3	47143087	rs56909745		A	AGT	SETD2	INS	NM_014159.6			605	A=267 AGT=323	A=0.441 AGT=0.534	0.534	1e-05	INTRON	MODIFIER	PUTATIVE_FP							N/A
chr3	52621586			CT	C	PBRM1	DEL	NM_018313.4			392	CT=0 C=139	CT=0.0 C=0.355	0.355	1e-05	INTRON	MODIFIER	PUTATIVE_FP;HOMOPOLYMER							N/A
chr3	52676065	rs376663529		CA	C	PBRM1	DEL	NM_018313.4			1015	CA=0 C=583	CA=0.0 C=0.574	0.574	1e-05	INTRON	MODIFIER	PUTATIVE_FP;HOMOPOLYMER							N/A
chr3	52676065			CAA	C	PBRM1	DEL	NM_018313.4			1015	CAA=0 C=278	CAA=0.0 C=0.274	0.274	1e-05	INTRON	MODIFIER	PUTATIVE_FP;HOMOPOLYMER							N/A
chr3	52696310			GA	G	PBRM1	DEL	NM_018313.4			168	GA=0 G=109	GA=0.0 G=0.649	0.649	1e-05	INTRON	MODIFIER	PUTATIVE_FP;HOMOPOLYMER							N/A
chr3	187451297			ACCCTTTCCTTTCAGATCCCTCACCT	A	BCL6	DEL	NM_001706.4			728	ACCCTTTCCTTTCAGATCCCTCACCT=456 A=266	ACCCTTTCCTTTCAGATCCCTCACCT=0.626 A=0.365	0.365	1e-05	SPLICE_SITE_DONOR	HIGH	PUTATIVE_FP							N/A
chr4	55598211			AT	A	KIT	DEL	NM_000222.2			180	AT=0 A=39	AT=0.0 A=0.217	0.217	1e-05	INTRON	MODIFIER	PUTATIVE_FP;HOMOPOLYMER							N/A
chr4	55956186			T	C	KDR	SNP	NM_002253.2	c.3129A>G	p.K1043	241	T=72 C=169	T=0.299 C=0.701	0.701	1e-05	SYNONYMOUS_CODING	LOW	PUTATIVE_FP							N/A
chr4	153247486	rs367926135		CT	C	FBXW7	DEL	NM_033632.3			109	CT=0 C=33	CT=0.0 C=0.303	0.303	1e-05	INTRON	MODIFIER	PUTATIVE_FP;HOMOPOLYMER							N/A
chr4	153268227			CA	C	FBXW7	DEL	NM_033632.3			66	CA=46 C=20	CA=0.697 C=0.303	0.303	1e-05	INTRON	MODIFIER	PUTATIVE_FP;HOMOPOLYMER							N/A
chr5	55252984			CA	C	IL6ST	DEL	NM_002184.3			1048	CA=0 C=404	CA=0.0 C=0.385	0.385	1e-05	INTRON	MODIFIER	PUTATIVE_FP;HOMOPOLYMER							N/A
chr5	67584512			AT	A	PIK3R1	DEL	NM_181523.2			146	AT=109 A=37	AT=0.747 A=0.253	0.253	1e-05	INTRON	MODIFIER	PUTATIVE_FP;HOMOPOLYMER							N/A
chr5	170837513	rs34323200		CT	C	NPM1	DEL	NM_002520.6			385	CT=0 C=102	CT=0.0 C=0.265	0.265	1e-05	INTRON	MODIFIER	PUTATIVE_FP;HOMOPOLYMER							N/A
chr6	35430660			T	C	FANCE	SNP	NM_021922.2	c.1478T>C	p.M493T	720	T=634 C=86	T=0.881 C=0.119	0.119	1e-05	NON_SYNONYMOUS_CODING	MODERATE	PUTATIVE_FP	0.2	Fanconi_Anaemia_group_E_protein,_C-terminal_(1),	Q9HB96	0.902			N/A
chr6	152265282	rs55740371		A	AT	ESR1	INS	NM_001122740.1			208	A=33 AT=173	A=0.159 AT=0.832	0.832	1e-05	INTRON	MODIFIER	PUTATIVE_FP;HOMOPOLYMER							N/A
chr7	6037057	rs60794673		GA	G	PMS2	DEL	NM_000535.5			749	GA=0 G=296	GA=0.0 G=0.395	0.395	1e-05	INTRON	MODIFIER	PUTATIVE_FP;HOMOPOLYMER							N/A
chr7	6037057			GAA	G	PMS2	DEL	NM_000535.5			749	GAA=0 G=157	GAA=0.0 G=0.21	0.21	1e-05	INTRON	MODIFIER	PUTATIVE_FP;HOMOPOLYMER							N/A
chr7	55228029			G	A	EGFR	SNP	NM_005228.3	c.1496G>A	p.C499Y	1068	G=932 A=136	G=0.873 A=0.127	0.127	1e-05	NON_SYNONYMOUS_CODING	MODERATE	PUTATIVE_FP	0		Q504U8,P00533,P00533-3,P00533-4	0.997,0.989,0.998,0.999			N/A
chr7	116381121	rs112241458		GT	G	MET	DEL	NM_001127500.1			685	GT=0 G=154	GT=0.0 G=0.225	0.225	1e-05	INTRON	MODIFIER	PUTATIVE_FP;HOMOPOLYMER							N/A
chr7	116409675	rs72220100		CT	C	MET	DEL	NM_001127500.1			588	CT=0 C=171	CT=0.0 C=0.291	0.291	1e-05	INTRON	MODIFIER	PUTATIVE_FP;HOMOPOLYMER							N/A
chr7	140434596			AG	GA	BRAF	MNP	NM_004333.4			288	AG=0 GA=41	AG=0.0 GA=0.142	0.142	1e-05	INTRON	MODIFIER	PUTATIVE_FP							N/A
chr7	140434597	rs60814637		G	GA	BRAF	INS	NM_004333.4			282	G=119 GA=159	G=0.422 GA=0.564	0.564	1e-05	INTRON	MODIFIER	PUTATIVE_FP;HOMOPOLYMER							N/A
chr10	8115668	rs373223232		TA	T	GATA3	DEL	NM_001002295.1			174	TA=0 T=70	TA=0.0 T=0.402	0.402	1e-05	INTRON	MODIFIER	PUTATIVE_FP;HOMOPOLYMER							N/A
chr10	8115668			TAA	T	GATA3	DEL	NM_001002295.1			174	TAA=0 T=42	TAA=0.0 T=0.241	0.241	1e-05	INTRON	MODIFIER	PUTATIVE_FP;HOMOPOLYMER							N/A
chr10	89720633			CT	C	PTEN	DEL	NM_000314.4			295	CT=0 C=59	CT=0.0 C=0.2	0.2	1e-05	INTRON	MODIFIER	PUTATIVE_FP;HOMOPOLYMER							N/A
chr10	123256329	rs372610391		CT	C	FGFR2	DEL	NM_022970.3			474	CT=0 C=141	CT=0.0 C=0.297	0.297	1e-05	INTRON	MODIFIER	PUTATIVE_FP;HOMOPOLYMER							N/A
chr11	108100105			GT	G	ATM	DEL	NM_000051.3			510	GT=366 G=122	GT=0.718 G=0.239	0.239	1e-05	INTRON	MODIFIER	PUTATIVE_FP;HOMOPOLYMER							N/A
chr11	108119615	rs35813860		CA	C	ATM	DEL	NM_000051.3			245	CA=0 C=74	CA=0.0 C=0.302	0.302	1e-05	INTRON	MODIFIER	PUTATIVE_FP;HOMOPOLYMER							N/A
chr11	108121410			CT	C	ATM	DEL	NM_000051.3			238	CT=0 C=52	CT=0.0 C=0.218	0.218	1e-05	INTRON	MODIFIER	PUTATIVE_FP;HOMOPOLYMER							N/A
chr11	108141955	rs373881770		CT	C	ATM	DEL	NM_000051.3			370	CT=0 C=173	CT=0.0 C=0.468	0.468	1e-05	INTRON	MODIFIER	PUTATIVE_FP;HOMOPOLYMER							N/A
chr11	108141955			CTT	C	ATM	DEL	NM_000051.3			370	CTT=0 C=114	CTT=0.0 C=0.308	0.308	1e-05	INTRON	MODIFIER	PUTATIVE_FP;HOMOPOLYMER							N/A
chr11	108188266	rs58978479		AT	A	ATM	DEL	NM_000051.3			766	AT=0 A=220	AT=0.0 A=0.287	0.287	1e-05	INTRON	MODIFIER	PUTATIVE_FP;HOMOPOLYMER							N/A
chr13	31722620	rs35594388		TA	T	HSPH1	DEL	NM_006644.2			295	TA=0 T=120	TA=0.0 T=0.407	0.407	1e-05	INTRON	MODIFIER	PUTATIVE_FP;HOMOPOLYMER							N/A
chr14	95566068	rs71463970		TACAC	T	DICER1	DEL	NM_001271282.1			1143	TACAC=0 T=754	TACAC=0.0 T=0.66	0.66	1e-05	INTRON	MODIFIER	PUTATIVE_FP							N/A
chr14	95566068			TACACAC	T	DICER1	DEL	NM_001271282.1			1143	TACACAC=0 T=263	TACACAC=0.0 T=0.23	0.23	1e-05	INTRON	MODIFIER	PUTATIVE_FP							N/A
chr14	95566108	rs1778057		C	A	DICER1	SNP	NM_001271282.1			1094	C=0 A=1043	C=0.0 A=0.953	0.953	1e-05	INTRON	MODIFIER	PUTATIVE_FP							N/A
chr14	95593159			CA	C	DICER1	DEL	NM_001271282.1			1249	CA=0 C=321	CA=0.0 C=0.257	0.257	1e-05	INTRON	MODIFIER	PUTATIVE_FP;HOMOPOLYMER							N/A
chr14	95593186			TA	T	DICER1	DEL	NM_001271282.1			1267	TA=0 T=337	TA=0.0 T=0.266	0.266	1e-05	INTRON	MODIFIER	PUTATIVE_FP;HOMOPOLYMER							N/A
chr16	9934688	rs372003374		AAAG	A	GRIN2A	DEL	NM_000833.3			557	AAAG=0 A=125	AAAG=0.0 A=0.224	0.224	1e-05	INTRON	MODIFIER	PUTATIVE_FP;HOMOPOLYMER							N/A
chr16	23615042	rs35294437		TA	T	PALB2	DEL	NM_024675.3			441	TA=0 T=124	TA=0.0 T=0.281	0.281	1e-05	INTRON	MODIFIER	PUTATIVE_FP;HOMOPOLYMER							N/A
chr16	89859015	rs35617323		GT	G	FANCA	DEL	NM_000135.2			230	GT=0 G=229	GT=0.0 G=0.996	0.996	1e-05	INTRON	MODIFIER	PUTATIVE_FP							N/A
chr17	17119708	rs80338683		TG	T	FLCN	DEL	NM_144997.5		p.-429	361	TG=0 T=360	TG=0.0 T=0.997	0.997	1e-05	FRAME_SHIFT	HIGH	PUTATIVE_FP							N/A
chr17	17125735			C	T	FLCN	SNP	NM_144997.5			134	C=59 T=74	C=0.44 T=0.552	0.552	1e-05	INTRON	MODIFIER	PUTATIVE_FP							N/A
chr17	17125737			AAAT	A	FLCN	DEL	NM_144997.5			135	AAAT=60 A=75	AAAT=0.444 A=0.556	0.556	1e-05	INTRON	MODIFIER	PUTATIVE_FP							N/A
chr17	17125748			C	G	FLCN	SNP	NM_144997.5			135	C=60 G=75	C=0.444 G=0.556	0.556	1e-05	INTRON	MODIFIER	PUTATIVE_FP							N/A
chr17	29563073			T	TTG	NF1	INS	NM_001042492.2			210	T=30 TTG=177	T=0.143 TTG=0.843	0.843	1e-05	INTRON	MODIFIER	PUTATIVE_FP							N/A
chr17	29563085	rs72813695		T	G	NF1	SNP	NM_001042492.2			212	T=0 G=208	T=0.0 G=0.981	0.981	1e-05	INTRON	MODIFIER	PUTATIVE_FP							N/A
chr17	29585611			T	G	NF1	SNP	NM_001042492.2			505	T=470 G=35	T=0.931 G=0.069	0.069	1e-05	INTRON	MODIFIER	PUTATIVE_FP							N/A
chr17	29663625	rs7406039		T	A	NF1	SNP	NM_001042492.2			129	T=116 A=12	T=0.899 A=0.093	0.093	1e-05	INTRON	MODIFIER	PUTATIVE_FP;HOMOPOLYMER							N/A
chr17	29663625			T	TA	NF1	INS	NM_001042492.2			131	T=72 TA=50	T=0.55 TA=0.382	0.382	1e-05	INTRON	MODIFIER	PUTATIVE_FP;HOMOPOLYMER							N/A
chr17	41249363	rs8176144		TA	T	BRCA1	DEL	NM_007300.3			700	TA=0 T=698	TA=0.0 T=0.997	0.997	1e-05	INTRON	MODIFIER	PUTATIVE_FP							N/A
chr17	41256075			AAAAAAAAAAAAG	A	BRCA1	DEL	NM_007300.3			492	AAAAAAAAAAAAG=0 A=334	AAAAAAAAAAAAG=0.0 A=0.679	0.679	1e-05	INTRON	MODIFIER	PUTATIVE_FP							N/A
chr17	41256100	rs149071245		AAAG	A	BRCA1	DEL	NM_007300.3			492	AAAG=0 A=421	AAAG=0.0 A=0.856	0.856	1e-05	INTRON	MODIFIER	PUTATIVE_FP							N/A
chr17	47696481			GA	G	SPOP	DEL	NM_001007230.1			182	GA=76 G=104	GA=0.418 G=0.571	0.571	1e-05	INTRON	MODIFIER	PUTATIVE_FP;HOMOPOLYMER							N/A
chr19	11121036			GC	TG	SMARCA4	MNP	NM_001128849.1			80	GC=0 TG=74	GC=0.0 TG=0.925	0.925	1e-05	INTRON	MODIFIER	PUTATIVE_FP							N/A
chr19	11121040			C	G	SMARCA4	SNP	NM_001128849.1			80	C=0 G=73	C=0.0 G=0.912	0.912	1e-05	INTRON	MODIFIER	PUTATIVE_FP							N/A
chr22	29084052	rs17880159		G	A	CHEK2	SNP	NM_001005735.1			239	G=212 A=27	G=0.887 A=0.113	0.113	1e-05	INTRON	MODIFIER	PUTATIVE_FP							N/A
chr22	29091676			C	A	CHEK2	SNP	NM_001005735.1			1255	C=655 A=598	C=0.522 A=0.476	0.476	1e-05	INTRON	MODIFIER	PUTATIVE_FP							N/A
chr22	30051705			CT	C	NF2	DEL	NM_000268.3			363	CT=0 C=122	CT=0.0 C=0.336	0.336	1e-05	INTRON	MODIFIER	PUTATIVE_FP;HOMOPOLYMER							N/A
chr22	41527414			T	G	EP300	SNP	NM_001429.3	c.1305T>G	p.V435	1239	T=348 G=891	T=0.281 G=0.719	0.719	1e-05	SYNONYMOUS_CODING	LOW	PUTATIVE_FP							N/A
chr22	41545024			GT	G	EP300	DEL	NM_001429.3			390	GT=0 G=126	GT=0.0 G=0.323	0.323	1e-05	INTRON	MODIFIER	PUTATIVE_FP;HOMOPOLYMER							N/A
chr22	41550984			CT	C	EP300	DEL	NM_001429.3			229	CT=181 C=48	CT=0.79 C=0.21	0.21	1e-05	INTRON	MODIFIER	PUTATIVE_FP;HOMOPOLYMER							N/A
chrX	1317599			TACAC	T	CRLF2	DEL	NM_022148.2			197	TACAC=0 T=97	TACAC=0.0 T=0.492	0.492	1e-05	INTRON	MODIFIER	PUTATIVE_FP							N/A
chrX	1317599			TACACAC	T	CRLF2	DEL	NM_022148.2			197	TACACAC=0 T=54	TACACAC=0.0 T=0.274	0.274	1e-05	INTRON	MODIFIER	PUTATIVE_FP							N/A
chrX	39930433			GA	G	BCOR	DEL	NM_001123385.1			343	GA=0 G=177	GA=0.0 G=0.516	0.516	1e-05	INTRON	MODIFIER	PUTATIVE_FP;HOMOPOLYMER							N/A
chrX	44935924			CTT	C	KDM6A	DEL	NM_021140.2			50	CTT=0 C=16	CTT=0.0 C=0.32	0.32	1e-05	INTRON	MODIFIER	PUTATIVE_FP;HOMOPOLYMER							N/A
chrX	44938316			TA	T	KDM6A	DEL	NM_021140.2			223	TA=173 T=50	TA=0.776 T=0.224	0.224	1e-05	INTRON	MODIFIER	PUTATIVE_FP;HOMOPOLYMER							N/A
chrX	132838305	rs374169314	COSM1625536	GA	G	GPC3	DEL	NM_001164617.1			771	GA=0 G=464	GA=0.0 G=0.602	0.602	1e-05	INTRON	MODIFIER	PUTATIVE_FP;HOMOPOLYMER					3	COSM1625536	N/A
chrX	132838305			GAA	G	GPC3	DEL	NM_001164617.1			771	GAA=0 G=218	GAA=0.0 G=0.283	0.283	1e-05	INTRON	MODIFIER	PUTATIVE_FP;HOMOPOLYMER							N/A
chrX	132888207	rs370737647		TA	T	GPC3	DEL	NM_001164617.1			214	TA=0 T=52	TA=0.0 T=0.243	0.243	1e-05	INTRON	MODIFIER	PUTATIVE_FP;HOMOPOLYMER							N/A

## Sheet: non-callable loci
Chrom	Pos GRCh37	dbSNP ID	COSMIC ID	Ref	Variant	Gene Name	Variant Type	Transcript ID	Codon Change	AA Change	Reason for Not Calling	snpEff Effect	snpEff Impact	Somatic Mutation Assay	Variant Clinical Significance
chr1	11174834	rs374152262		C	T	MTOR	SNP	NM_004958.3			LOW_COVERAGE	INTRON	MODIFIER		N/A
chr1	11174838	rs375378968		T	C	MTOR	SNP	NM_004958.3			LOW_COVERAGE	INTRON	MODIFIER		N/A
chr1	11174850	rs1148477		C	T	MTOR	SNP	NM_004958.3			LOW_COVERAGE	INTRON	MODIFIER		N/A
chr1	11174851	rs2275523		G	A	MTOR	SNP	NM_004958.3			LOW_COVERAGE	INTRON	MODIFIER		N/A
chr1	11174856	rs373599853		C	T	MTOR	SNP	NM_004958.3			LOW_COVERAGE	INTRON	MODIFIER		N/A
chr1	11174857	rs367774843		G	A	MTOR	SNP	NM_004958.3			LOW_COVERAGE	INTRON	MODIFIER		N/A
chr1	11174859	rs75573431		T	C	MTOR	SNP	NM_004958.3			LOW_COVERAGE	INTRON	MODIFIER		N/A
chr1	11174862	rs368963147		C	A	MTOR	SNP	NM_004958.3			LOW_COVERAGE	INTRON	MODIFIER		N/A
chr1	11174870	rs146446463		C	T	MTOR	SNP	NM_004958.3	c.7164G>A	p.E2388	LOW_COVERAGE	SYNONYMOUS_CODING	LOW		N/A
chr1	11174876	rs143035002		A	G	MTOR	SNP	NM_004958.3	c.7158T>C	p.A2386	LOW_COVERAGE	SYNONYMOUS_CODING	LOW		N/A
chr1	11199331	rs369323146		G	C	MTOR-AS1	SNP	NR_046600.1			LOW_COVERAGE	UPSTREAM	MODIFIER		N/A
chr1	11319417	rs200587372		C	T	MTOR	SNP	NM_004958.3	c.50G>A	p.S17N	LOW_COVERAGE	NON_SYNONYMOUS_CODING	MODERATE		N/A
chr1	11319427	rs200753449		T	A	MTOR	SNP	NM_004958.3	c.40A>T	p.T14S	LOW_COVERAGE	NON_SYNONYMOUS_CODING	MODERATE		N/A
chr1	11319439	rs368184120		T	C	MTOR	SNP	NM_004958.3	c.28A>G	p.T10A	LOW_COVERAGE	NON_SYNONYMOUS_CODING	MODERATE		N/A
chr1	11319446	rs371674142		G	A	MTOR	SNP	NM_004958.3	c.21C>T	p.A7	LOW_COVERAGE	SYNONYMOUS_CODING	LOW		N/A
chr1	11319471	rs187553755		C	T	MTOR	SNP	NM_004958.3			LOW_COVERAGE	UTR_5_PRIME	MODIFIER		N/A
chr1	11319472	rs373040403		C	G	MTOR	SNP	NM_004958.3			LOW_COVERAGE	UTR_5_PRIME	MODIFIER		N/A
chr1	27099465	rs376672377		C	T	ARID1A	SNP	NM_139135.2	c.3702C>T	p.G1234	NO_COVERAGE	SYNONYMOUS_CODING	LOW		N/A
chr1	27099488	rs375061327		C	G	ARID1A	SNP	NM_139135.2			NO_COVERAGE	INTRON	MODIFIER		N/A
chr1	27099524	rs370054984		G	C	ARID1A	SNP	NM_139135.2			NO_COVERAGE	INTRON	MODIFIER		N/A
chr1	65300332	rs1129739		T	C	JAK1	SNP	NM_002227.2	c.3378A>G	p.Q1126	LOW_COVERAGE	SYNONYMOUS_CODING	LOW		N/A
chr1	65300334	rs377646860		G	A	JAK1	SNP	NM_002227.2	c.3376C>T	p.Q1126*	LOW_COVERAGE	STOP_GAINED	HIGH		N/A
chr1	65300341	rs187435238		C	A	JAK1	SNP	NM_002227.2			LOW_COVERAGE	SPLICE_SITE_ACCEPTOR	HIGH		N/A
chr1	65300344	rs67578405		T	TA	JAK1	INS	NM_002227.2			LOW_COVERAGE	INTRON	MODIFIER		N/A
chr1	65300366	rs369938382		G	T	JAK1	SNP	NM_002227.2			LOW_COVERAGE	INTRON	MODIFIER		N/A
chr1	65300371	rs373797407		A	T	JAK1	SNP	NM_002227.2			LOW_COVERAGE	INTRON	MODIFIER		N/A
chr1	65300380	rs376230040		T	C	JAK1	SNP	NM_002227.2			LOW_COVERAGE	INTRON	MODIFIER		N/A
chr1	65300389	rs201182888		T	A	JAK1	SNP	NM_002227.2			LOW_COVERAGE	INTRON	MODIFIER		N/A
chr1	65300410	rs375676764		C	G	JAK1	SNP	NM_002227.2			LOW_COVERAGE	INTRON	MODIFIER		N/A
chr1	65300419	rs67463507		G	GA	JAK1	INS	NM_002227.2			LOW_COVERAGE	INTRON	MODIFIER		N/A
chr1	65301179	rs368218410		T	C	JAK1	SNP	NM_002227.2	c.3269A>G	p.K1090R	NO_COVERAGE	NON_SYNONYMOUS_CODING	MODERATE		N/A
chr1	65301216	rs372341991		G	A	JAK1	SNP	NM_002227.2			NO_COVERAGE	INTRON	MODIFIER		N/A
chr1	65301238	rs2274945		A	G	JAK1	SNP	NM_002227.2			NO_COVERAGE	INTRON	MODIFIER		N/A
chr1	65301765	rs2274944		G	T	JAK1	SNP	NM_002227.2			NO_COVERAGE	INTRON	MODIFIER		N/A
chr1	65301765	rs66552266		GA	G	JAK1	DEL	NM_002227.2			NO_COVERAGE	INTRON	MODIFIER		N/A
chr1	65301774	rs371900175		G	A	JAK1	SNP	NM_002227.2			NO_COVERAGE	INTRON	MODIFIER		N/A
chr1	78430044	rs190415676		T	C	FUBP1	SNP	NM_003902.3			LOW_COVERAGE	INTRON	MODIFIER		N/A
chr1	78430061	rs200330246		G	A	FUBP1	SNP	NM_003902.3			LOW_COVERAGE	INTRON	MODIFIER		N/A
chr1	78430094	rs200099776		T	TA	FUBP1	INS	NM_003902.3			NO_COVERAGE	INTRON	MODIFIER		N/A
chr1	78432602	rs139141622		T	C	FUBP1	SNP	NM_003902.3	c.381A>G	p.Q127	LOW_COVERAGE	SYNONYMOUS_CODING	LOW		N/A
chr1	115256595	rs139287106		G	A	NRAS	SNP	NM_002524.4	c.116C>T	p.S39F	LOW_COVERAGE	NON_SYNONYMOUS_CODING	MODERATE		N/A
chr1	115256605	rs200604652		G	C	NRAS	SNP	NM_002524.4			LOW_COVERAGE	INTRON	MODIFIER		N/A
chr1	115256607	rs9724626		T	C	NRAS	SNP	NM_002524.4			LOW_COVERAGE	INTRON	MODIFIER		N/A
chr1	115256612	rs9724625		AG	A	NRAS	DEL	NM_002524.4			LOW_COVERAGE	INTRON	MODIFIER		N/A
chr1	115256623	rs371806603		G	T	NRAS	SNP	NM_002524.4			LOW_COVERAGE	INTRON	MODIFIER		N/A
chr1	115256628	rs147650587		G	GA	NRAS	INS	NM_002524.4			LOW_COVERAGE	INTRON	MODIFIER		N/A
chr1	115256633	rs71580645		A	AG	NRAS	INS	NM_002524.4			LOW_COVERAGE	INTRON	MODIFIER		N/A
chr1	115256669	rs969273		G	A	NRAS	SNP	NM_002524.4			LOW_COVERAGE	INTRON	MODIFIER		N/A
chr1	120512104	rs2493409		T	C	NOTCH2	SNP	NM_024408.3			LOW_COVERAGE	INTRON	MODIFIER		N/A
chr1	120512117	rs376006218		G	A	NOTCH2	SNP	NM_024408.3			LOW_COVERAGE	INTRON	MODIFIER		N/A
chr1	120512120	rs377649578		C	T	NOTCH2	SNP	NM_024408.3			LOW_COVERAGE	INTRON	MODIFIER		N/A
chr1	120539661	rs146498360		C	T	NOTCH2	SNP	NM_024408.3	c.710G>A	p.R237Q	LOW_COVERAGE	NON_SYNONYMOUS_CODING	MODERATE		N/A
chr1	120539667	rs138796691		G	A	NOTCH2	SNP	NM_024408.3	c.704C>T	p.T235I	LOW_COVERAGE	NON_SYNONYMOUS_CODING	MODERATE		N/A
chr1	120539668	rs200464440		T	A	NOTCH2	SNP	NM_024408.3	c.703A>T	p.T235S	LOW_COVERAGE	NON_SYNONYMOUS_CODING	MODERATE		N/A
chr1	120539676	rs375605753		T	C	NOTCH2	SNP	NM_024408.3	c.695A>G	p.N232S	LOW_COVERAGE	NON_SYNONYMOUS_CODING	MODERATE		N/A
chr1	120539687	rs2261101		T	C	NOTCH2	SNP	NM_024408.3	c.684A>G	p.S228	LOW_COVERAGE	SYNONYMOUS_CODING	LOW		N/A
chr1	120539691	rs3899528		G	T	NOTCH2	SNP	NM_024408.3	c.680C>A	p.P227H	LOW_COVERAGE	NON_SYNONYMOUS_CODING	MODERATE		N/A
chr1	120539708	rs374483518		C	T	NOTCH2	SNP	NM_024408.3	c.663G>A	p.L221	LOW_COVERAGE	SYNONYMOUS_CODING	LOW		N/A
chr1	120539711	rs112650847		G	T	NOTCH2	SNP	NM_024408.3	c.660C>A	p.S220R	LOW_COVERAGE	NON_SYNONYMOUS_CODING	MODERATE		N/A
chr1	120539720	rs150410907		G	A	NOTCH2	SNP	NM_024408.3	c.651C>T	p.Y217	LOW_COVERAGE	SYNONYMOUS_CODING	LOW		N/A
chr1	120611876	rs11801062		C	T	NOTCH2	SNP	NM_024408.3			NO_COVERAGE	INTRON	MODIFIER		N/A
chr1	120611927	rs367580725		G	C	NOTCH2	SNP	NM_024408.3			NO_COVERAGE	INTRON	MODIFIER		N/A
chr1	120611960	rs139076095		C	T	NOTCH2	SNP	NM_024408.3	c.61G>A	p.A21T	NO_COVERAGE	NON_SYNONYMOUS_CODING	MODERATE		N/A
chr1	120611964	rs11810554		G	C	NOTCH2	SNP	NM_024408.3	c.57C>G	p.C19W	NO_COVERAGE	NON_SYNONYMOUS_CODING	MODERATE		N/A
chr1	120612002	rs368589740		CG	C,CGG	NOTCH2	DEL	NM_024408.3		p.-6	NO_COVERAGE	FRAME_SHIFT	HIGH		N/A
chr1	120612002	rs372504208		CGG	C	NOTCH2	DEL	NM_024408.3		p.-6	NO_COVERAGE	FRAME_SHIFT	HIGH		N/A
chr1	120612006	rs4021006		G	A	NOTCH2	SNP	NM_024408.3	c.15C>T	p.R5	NO_COVERAGE	SYNONYMOUS_CODING	LOW		N/A
chr1	120612013	rs200646249		G	A	NOTCH2	SNP	NM_024408.3	c.8C>T	p.A3V	NO_COVERAGE	NON_SYNONYMOUS_CODING	MODERATE		N/A
chr1	120612018	rs149632008		C	G,T	NOTCH2	SNP	NM_024408.3	c.3G>C	p.M1I	NO_COVERAGE	START_LOST	HIGH		N/A
chr1	120612030	rs377249634		CGC	C,CCCT	NOTCH2	DEL	NM_024408.3			NO_COVERAGE	UTR_5_PRIME	MODIFIER		N/A
chr1	120612034	rs201668322		T	G	NOTCH2	SNP	NM_024408.3			NO_COVERAGE	UTR_5_PRIME	MODIFIER		N/A
chr1	120612040	rs372737711		TCCG	T	NOTCH2	DEL	NM_024408.3			NO_COVERAGE	UTR_5_PRIME	MODIFIER		N/A
chr1	120612043	rs57122008		G	T	NOTCH2	SNP	NM_024408.3			NO_COVERAGE	UTR_5_PRIME	MODIFIER		N/A
chr1	120612043	rs72310584		G	GGCCGCCGCC,GTCCGCCGCC	NOTCH2	INS	NM_024408.3			NO_COVERAGE	UTR_5_PRIME	MODIFIER		N/A
chr1	120612046	rs372170835		G	T	NOTCH2	SNP	NM_024408.3			NO_COVERAGE	UTR_5_PRIME	MODIFIER		N/A
chr1	162725579	rs190639601		A	T	DDR2	SNP	NM_006182.2			LOW_COVERAGE	INTRON	MODIFIER		N/A
chr1	162725601	rs377455650		TAAGA	T	DDR2	DEL	NM_006182.2			LOW_COVERAGE	INTRON	MODIFIER		N/A
chr1	162725655	rs1115570		A	C	DDR2	SNP	NM_006182.2			LOW_COVERAGE	INTRON	MODIFIER		N/A
chr1	193091475	rs374880255		G	C	CDC73	SNP	NM_024529.4			LOW_COVERAGE	INTRON	MODIFIER		N/A
chr1	193091491	rs201573755		T	C	CDC73	SNP	NM_024529.4			LOW_COVERAGE	INTRON	MODIFIER		N/A
chr1	193091510	rs370173791		G	A	CDC73	SNP	NM_024529.4			LOW_COVERAGE	INTRON	MODIFIER		N/A
chr1	193099354	rs144194535		A	G	CDC73	SNP	NM_024529.4	c.288A>G	p.G96	LOW_COVERAGE	SYNONYMOUS_CODING	LOW		N/A
chr1	193099369	rs372978307		A	C	CDC73	SNP	NM_024529.4	c.303A>C	p.E101D	LOW_COVERAGE	NON_SYNONYMOUS_CODING	MODERATE		N/A
chr1	193099372	rs141131532		G	A	CDC73	SNP	NM_024529.4	c.306G>A	p.A102	LOW_COVERAGE	SYNONYMOUS_CODING	LOW		N/A
chr2	25459792	rs143620117		C	T	DNMT3A	SNP	NM_175629.2			LOW_COVERAGE	INTRON	MODIFIER		N/A
chr2	25459793	rs375577092		G	A	DNMT3A	SNP	NM_175629.2			LOW_COVERAGE	INTRON	MODIFIER		N/A
chr2	25470960	rs116609083		G	A	DNMT3A	SNP	NM_153759.3	c.234C>T	p.S78	LOW_COVERAGE	SYNONYMOUS_CODING	LOW		N/A
chr2	25471001	rs201097136		C	T	DNMT3A	SNP	NM_153759.3	c.193G>A	p.A65T	LOW_COVERAGE	NON_SYNONYMOUS_CODING	MODERATE		N/A
chr2	25471002	rs77558739		G	A	DNMT3A	SNP	NM_153759.3	c.192C>T	p.P64	LOW_COVERAGE	SYNONYMOUS_CODING	LOW		N/A
chr2	25471010	rs139388008		T	G	DNMT3A	SNP	NM_153759.3	c.184A>C	p.T62P	LOW_COVERAGE	NON_SYNONYMOUS_CODING	MODERATE		N/A
chr2	25471055	rs144134652		A	G	DNMT3A	SNP	NM_153759.3	c.139T>C	p.S47P	LOW_COVERAGE	NON_SYNONYMOUS_CODING	MODERATE		N/A
chr2	25536827	rs41284843		G	A	DNMT3A	SNP	NM_175630.1	c.27C>T	p.P9	LOW_COVERAGE	SYNONYMOUS_CODING	LOW		N/A
chr2	25536859	rs148146288		C	T	DNMT3A	SNP	NM_175630.1			LOW_COVERAGE	UTR_5_PRIME	MODIFIER		N/A
chr2	29451727	rs202214009		C	T	ALK	SNP	NM_004304.4			LOW_COVERAGE	INTRON	MODIFIER		N/A
chr2	29451734	rs368572534		C	T	ALK	SNP	NM_004304.4			LOW_COVERAGE	INTRON	MODIFIER		N/A
chr2	29451786	rs76870042		C	T	ALK	SNP	NM_004304.4	c.2779G>A	p.G927R	LOW_COVERAGE	NON_SYNONYMOUS_CODING	MODERATE		N/A
chr2	29451794	rs75861155		C	T	ALK	SNP	NM_004304.4	c.2771G>A	p.G924D	LOW_COVERAGE	NON_SYNONYMOUS_CODING	MODERATE		N/A
chr2	29451795	rs78086548		C	T	ALK	SNP	NM_004304.4	c.2770G>A	p.G924S	LOW_COVERAGE	NON_SYNONYMOUS_CODING	MODERATE		N/A
chr2	29451796	rs75434768		C	T	ALK	SNP	NM_004304.4	c.2769G>A	p.G923	LOW_COVERAGE	SYNONYMOUS_CODING	LOW		N/A
chr2	29451797	rs79530637		C	T	ALK	SNP	NM_004304.4	c.2768G>A	p.G923E	LOW_COVERAGE	NON_SYNONYMOUS_CODING	MODERATE		N/A
chr2	29451802	rs201042802		G	A	ALK	SNP	NM_004304.4	c.2763C>T	p.F921	LOW_COVERAGE	SYNONYMOUS_CODING	LOW		N/A
chr2	29451862	rs375296866		G	C	ALK	SNP	NM_004304.4	c.2703C>G	p.T901	LOW_COVERAGE	SYNONYMOUS_CODING	LOW		N/A
chr2	29451869	rs369314121		C	G	ALK	SNP	NM_004304.4	c.2696G>C	p.G899A	LOW_COVERAGE	NON_SYNONYMOUS_CODING	MODERATE		N/A
chr2	29551347	rs372472978		C	T	ALK	SNP	NM_004304.4	c.1283G>A	p.G428E	LOW_COVERAGE	NON_SYNONYMOUS_CODING	MODERATE		N/A
chr2	29551352	rs377214413		A	G	ALK	SNP	NM_004304.4			LOW_COVERAGE	INTRON	MODIFIER		N/A
chr2	29551386	rs34572102		AT	A	ALK	DEL	NM_004304.4			LOW_COVERAGE	INTRON	MODIFIER		N/A
chr2	29551394	rs11901987		A	T	ALK	SNP	NM_004304.4			LOW_COVERAGE	INTRON	MODIFIER		N/A
chr2	29551396	rs11885503		G	A	ALK	SNP	NM_004304.4			LOW_COVERAGE	INTRON	MODIFIER		N/A
chr2	29551420	rs34893240		T	TC	ALK	INS	NM_004304.4			LOW_COVERAGE	INTRON	MODIFIER		N/A
chr2	30143028	rs373986433		G	C	ALK	SNP	NM_004304.4	c.498C>G	p.L166	LOW_COVERAGE	SYNONYMOUS_CODING	LOW		N/A
chr2	30143039	rs55697431		C	A	ALK	SNP	NM_004304.4	c.487G>T	p.V163L	LOW_COVERAGE	NON_SYNONYMOUS_CODING	MODERATE		N/A
chr2	30143051	rs367875912		C	T	ALK	SNP	NM_004304.4	c.475G>A	p.G159R	LOW_COVERAGE	NON_SYNONYMOUS_CODING	MODERATE		N/A
chr2	30143057	rs74774946		G	A	ALK	SNP	NM_004304.4	c.469C>T	p.P157S	LOW_COVERAGE	NON_SYNONYMOUS_CODING	MODERATE		N/A
chr2	30143061	rs77250749		G	A	ALK	SNP	NM_004304.4	c.465C>T	p.V155	LOW_COVERAGE	SYNONYMOUS_CODING	LOW		N/A
chr2	30143080	rs374276783		G	A	ALK	SNP	NM_004304.4	c.446C>T	p.A149V	LOW_COVERAGE	NON_SYNONYMOUS_CODING	MODERATE		N/A
chr2	39479021	rs140507355		T	G	MAP4K3	SNP	NM_003618.3	c.2547A>C	p.T849	NO_COVERAGE	SYNONYMOUS_CODING	LOW		N/A
chr2	39479030	rs369931848		T	C	MAP4K3	SNP	NM_003618.3			NO_COVERAGE	INTRON	MODIFIER		N/A
chr2	39479057	rs77464649		G	A	MAP4K3	SNP	NM_003618.3			NO_COVERAGE	INTRON	MODIFIER		N/A
chr2	39499366	rs184578138		T	C	MAP4K3	SNP	NM_003618.3			LOW_COVERAGE	INTRON	MODIFIER		N/A
chr2	39499376	rs371853758		T	C	MAP4K3	SNP	NM_003618.3			LOW_COVERAGE	INTRON	MODIFIER		N/A
chr2	39499384	rs375640483		A	G	MAP4K3	SNP	NM_003618.3			LOW_COVERAGE	INTRON	MODIFIER		N/A
chr2	39499388	rs375781588		G	A	MAP4K3	SNP	NM_003618.3			LOW_COVERAGE	INTRON	MODIFIER		N/A
chr2	39499405	rs116053819		T	G	MAP4K3	SNP	NM_003618.3			LOW_COVERAGE	INTRON	MODIFIER		N/A
chr2	39507370	rs190973250		T	A	MAP4K3	SNP	NM_003618.3			LOW_COVERAGE	INTRON	MODIFIER		N/A
chr2	39507386	rs373127386		A	G	MAP4K3	SNP	NM_003618.3			LOW_COVERAGE	INTRON	MODIFIER		N/A
chr2	39507417	rs3755176		T	A	MAP4K3	SNP	NM_003618.3	c.1710A>T	p.T570	LOW_COVERAGE	SYNONYMOUS_CODING	LOW		N/A
chr2	39520400	rs373761369		G	C	MAP4K3	SNP	NM_003618.3	c.1188C>G	p.L396	LOW_COVERAGE	SYNONYMOUS_CODING	LOW		N/A
chr2	39536575	rs376009076		C	T	MAP4K3	SNP	NM_003618.3			LOW_COVERAGE	INTRON	MODIFIER		N/A
chr2	39536576	rs372749488		T	C	MAP4K3	SNP	NM_003618.3			LOW_COVERAGE	INTRON	MODIFIER		N/A
chr2	39536605	rs370057656		T	G	MAP4K3	SNP	NM_003618.3	c.1053A>C	p.E351D	LOW_COVERAGE	NON_SYNONYMOUS_CODING	MODERATE		N/A
chr2	39536608	rs376389310		A	G	MAP4K3	SNP	NM_003618.3	c.1050T>C	p.H350	LOW_COVERAGE	SYNONYMOUS_CODING	LOW		N/A
chr2	39552585	rs7578373		A	G	MAP4K3	SNP	NM_003618.3			LOW_COVERAGE	INTRON	MODIFIER		N/A
chr2	39552621	rs373200455		A	G	MAP4K3	SNP	NM_003618.3			LOW_COVERAGE	INTRON	MODIFIER		N/A
chr2	39552624	rs375831909		T	C	MAP4K3	SNP	NM_003618.3			LOW_COVERAGE	INTRON	MODIFIER		N/A
chr2	39552635	rs113059583		C	T	MAP4K3	SNP	NM_003618.3			LOW_COVERAGE	INTRON	MODIFIER		N/A
chr2	39552638	rs189946691		G	A	MAP4K3	SNP	NM_003618.3			LOW_COVERAGE	INTRON	MODIFIER		N/A
chr2	39552643	rs201552060		T	G	MAP4K3	SNP	NM_003618.3			LOW_COVERAGE	INTRON	MODIFIER		N/A
chr2	39552756	rs139238128		G	A	MAP4K3	SNP	NM_003618.3	c.821C>T	p.T274I	LOW_COVERAGE	NON_SYNONYMOUS_CODING	MODERATE		N/A
chr2	39552786	rs199595861		C	T	MAP4K3	SNP	NM_003618.3			LOW_COVERAGE	INTRON	MODIFIER		N/A
chr2	39552792	rs189426144		A	G	MAP4K3	SNP	NM_003618.3			LOW_COVERAGE	INTRON	MODIFIER		N/A
chr2	39552802	rs371071030		C	T	MAP4K3	SNP	NM_003618.3			LOW_COVERAGE	INTRON	MODIFIER		N/A
chr2	39552806	rs373189717		A	T	MAP4K3	SNP	NM_003618.3			LOW_COVERAGE	INTRON	MODIFIER		N/A
chr2	39553254	rs79984459		A	T	MAP4K3	SNP	NM_003618.3			NO_COVERAGE	INTRON	MODIFIER		N/A
chr2	39553258	rs185458912		G	A	MAP4K3	SNP	NM_003618.3			NO_COVERAGE	INTRON	MODIFIER		N/A
chr2	39553271	rs3815594		A	G	MAP4K3	SNP	NM_003618.3			NO_COVERAGE	INTRON	MODIFIER		N/A
chr2	39553291	rs201809154		T	C	MAP4K3	SNP	NM_003618.3	c.658A>G	p.M220V	NO_COVERAGE	NON_SYNONYMOUS_CODING	MODERATE		N/A
chr2	39553294	rs375531661		G	C	MAP4K3	SNP	NM_003618.3	c.655C>G	p.P219A	NO_COVERAGE	NON_SYNONYMOUS_CODING	MODERATE		N/A
chr2	39553336	rs139708839		T	C	MAP4K3	SNP	NM_003618.3	c.613A>G	p.I205V	NO_COVERAGE	NON_SYNONYMOUS_CODING	MODERATE		N/A
chr2	47630334	rs63750466		G	A	MSH2	SNP	NM_000251.2	c.4G>A	p.A2T	LOW_COVERAGE	NON_SYNONYMOUS_CODING	MODERATE		pathogenic,unknown
chr2	47630336	rs368270856		G	T	MSH2	SNP	NM_000251.2	c.6G>T	p.A2	LOW_COVERAGE	SYNONYMOUS_CODING	LOW		N/A
chr2	47630344	rs56170584		C	A	MSH2	SNP	NM_000251.2	c.14C>A	p.P5Q	LOW_COVERAGE	NON_SYNONYMOUS_CODING	MODERATE		unknown
chr2	47630348	rs146017810		G	C	MSH2	SNP	NM_000251.2	c.18G>C	p.K6N	LOW_COVERAGE	NON_SYNONYMOUS_CODING	MODERATE		N/A
chr2	47630349	rs267607915		GA	G	MSH2	DEL	NM_000251.2		p.-7	LOW_COVERAGE	FRAME_SHIFT	HIGH		pathogenic
chr2	47630349	rs375561490		G	A	MSH2	SNP	NM_000251.2	c.19G>A	p.E7K	LOW_COVERAGE	NON_SYNONYMOUS_CODING	MODERATE		N/A
chr2	47630353	rs17217716		C	T	MSH2	SNP	NM_000251.2	c.23C>T	p.T8M	LOW_COVERAGE	NON_SYNONYMOUS_CODING	MODERATE		non-pathogenic
chr2	47630358	rs63750589		C	CA	MSH2	INS	NM_000251.2		p.-10?	LOW_COVERAGE	FRAME_SHIFT	HIGH		pathogenic
chr2	47630358	rs63751099		C	A,T	MSH2	SNP	NM_000251.2	c.28C>T	p.Q10*	LOW_COVERAGE	STOP_GAINED	HIGH		N/A
chr2	47630360	rs66818250		GT	G	MSH2	DEL	NM_000251.2		p.-11	LOW_COVERAGE	FRAME_SHIFT	HIGH		N/A
chr2	47630362	rs63750614		T	TG	MSH2	INS	NM_000251.2		p.-11?	LOW_COVERAGE	FRAME_SHIFT	HIGH		pathogenic
chr2	47630368	rs63749907		G	T	MSH2	SNP	NM_000251.2	c.38G>T	p.S13I	LOW_COVERAGE	NON_SYNONYMOUS_CODING	MODERATE		unknown
chr2	47630372	rs374396150		G	A	MSH2	SNP	NM_000251.2	c.42G>A	p.A14	LOW_COVERAGE	SYNONYMOUS_CODING	LOW		N/A
chr2	47630379	rs63750966		G	T	MSH2	SNP	NM_000251.2	c.49G>T	p.V17F	LOW_COVERAGE	NON_SYNONYMOUS_CODING	MODERATE		unknown
chr2	47630384	rs63750777		C	G	MSH2	SNP	NM_000251.2	c.54C>G	p.G18	LOW_COVERAGE	SYNONYMOUS_CODING	LOW		unknown
chr2	47630385	rs141711342		T	C	MSH2	SNP	NM_000251.2	c.55T>C	p.F19L	LOW_COVERAGE	NON_SYNONYMOUS_CODING	MODERATE		N/A
chr2	47630390	rs368874228		G	A	MSH2	SNP	NM_000251.2	c.60G>A	p.V20	LOW_COVERAGE	SYNONYMOUS_CODING	LOW		N/A
chr2	47630396	rs200632093		C	T	MSH2	SNP	NM_000251.2	c.66C>T	p.F22	LOW_COVERAGE	SYNONYMOUS_CODING	LOW		N/A
chr2	47630397	rs372619120		T	C	MSH2	SNP	NM_000251.2	c.67T>C	p.F23L	LOW_COVERAGE	NON_SYNONYMOUS_CODING	MODERATE		N/A
chr2	47630400	rs66513409		C	CT	MSH2	INS	NM_000251.2		p.-24?	LOW_COVERAGE	FRAME_SHIFT	HIGH		N/A
chr2	47639615	rs63751288		CATTT	C	MSH2	DEL	NM_000251.2		p.-237	LOW_COVERAGE	FRAME_SHIFT	HIGH		N/A
chr2	47639621	rs369670665		T	C	MSH2	SNP	NM_000251.2	c.714T>C	p.Y238	LOW_COVERAGE	SYNONYMOUS_CODING	LOW		N/A
chr2	47639622	rs63750488		C	T	MSH2	SNP	NM_000251.2	c.715C>T	p.Q239*	LOW_COVERAGE	STOP_GAINED	HIGH		pathogenic
chr2	47639623	rs199676483		A	G	MSH2	SNP	NM_000251.2	c.716A>G	p.Q239R	LOW_COVERAGE	NON_SYNONYMOUS_CODING	MODERATE		N/A
chr2	47639623	rs63750690		AGGACC	ATTA	MSH2	DEL	NM_000251.2		p.-240	LOW_COVERAGE	FRAME_SHIFT	HIGH		N/A
chr2	47639634	rs138857091		C	T	MSH2	SNP	NM_000251.2	c.727C>T	p.R243W	LOW_COVERAGE	NON_SYNONYMOUS_CODING	MODERATE		N/A
chr2	47639635	rs63751455		G	A	MSH2	SNP	NM_000251.2	c.728G>A	p.R243Q	LOW_COVERAGE	NON_SYNONYMOUS_CODING	MODERATE		unknown
chr2	47639641	rs63750107		T	TG	MSH2	INS	NM_000251.2		p.-245?	LOW_COVERAGE	FRAME_SHIFT	HIGH		pathogenic
chr2	47639643	rs63750881		A	C,T	MSH2	SNP	NM_000251.2	c.736A>T	p.K246*	LOW_COVERAGE	STOP_GAINED	HIGH		pathogenic,unknown
chr2	47639648	rs63749832		CA	C	MSH2	DEL	NM_000251.2		p.-248	LOW_COVERAGE	FRAME_SHIFT	HIGH		pathogenic
chr2	47639653	rs61756464		A	C	MSH2	SNP	NM_000251.2	c.746A>C	p.K249T	LOW_COVERAGE	NON_SYNONYMOUS_CODING	MODERATE		N/A
chr2	47639658	rs147389443		G	A	MSH2	SNP	NM_000251.2	c.751G>A	p.E251K	LOW_COVERAGE	NON_SYNONYMOUS_CODING	MODERATE		N/A
chr2	47639661	rs63750347		C	T	MSH2	SNP	NM_000251.2	c.754C>T	p.Q252*	LOW_COVERAGE	STOP_GAINED	HIGH		pathogenic
chr2	47639662	rs370906735		A	G	MSH2	SNP	NM_000251.2	c.755A>G	p.Q252R	LOW_COVERAGE	NON_SYNONYMOUS_CODING	MODERATE		N/A
chr2	47639663	rs267607931		GATGA	G	MSH2	DEL	NM_000251.2		p.-253	LOW_COVERAGE	FRAME_SHIFT	HIGH		N/A
chr2	47639663	rs35170366		G	GC	MSH2	INS	NM_000251.2		p.-253?	LOW_COVERAGE	FRAME_SHIFT	HIGH		N/A
chr2	47639665	rs63751160		TG	T	MSH2	DEL	NM_000251.2		p.-253	LOW_COVERAGE	FRAME_SHIFT	HIGH		pathogenic
chr2	47639669	rs63750329		TAGTG	TTT	MSH2	DEL	NM_000251.2		p.-255	LOW_COVERAGE	FRAME_SHIFT	HIGH		pathogenic
chr2	47639673	rs377403073		G	A	MSH2	SNP	NM_000251.2	c.766G>A	p.A256T	LOW_COVERAGE	NON_SYNONYMOUS_CODING	MODERATE		N/A
chr2	47703468	rs4987190		GT	G	MSH2	DEL	NM_001258281.1			LOW_COVERAGE	INTRON	MODIFIER		N/A
chr2	47703480	rs137977242		G	A	MSH2	SNP	NM_001258281.1			LOW_COVERAGE	INTRON	MODIFIER		N/A
chr2	47703500	rs2303428		T	A,C,G	MSH2	SNP	NM_001258281.1			LOW_COVERAGE	INTRON	MODIFIER		unknown,non-pathogenic
chr2	47703501	rs267607990		T	A	MSH2	SNP	NM_001258281.1			LOW_COVERAGE	INTRON	MODIFIER		unknown
chr2	47703506	rs63751123		GC	G	MSH2	DEL	NM_000251.2		p.-669	LOW_COVERAGE	FRAME_SHIFT	HIGH		pathogenic
chr2	47703506	rs63751640		G	A	MSH2	SNP	NM_000251.2	c.2006G>A	p.G669D	LOW_COVERAGE	NON_SYNONYMOUS_CODING	MODERATE		N/A
chr2	47703509	rs41294982		C	T	MSH2	SNP	NM_000251.2	c.2009C>T	p.P670L	LOW_COVERAGE	NON_SYNONYMOUS_CODING	MODERATE		unknown
chr2	47703511	rs63751232		A	T	MSH2	SNP	NM_000251.2	c.2011A>T	p.N671Y	LOW_COVERAGE	NON_SYNONYMOUS_CODING	MODERATE		unknown
chr2	47703524	rs63751445		A	G	MSH2	SNP	NM_000251.2	c.2024A>G	p.K675R	LOW_COVERAGE	NON_SYNONYMOUS_CODING	MODERATE		N/A
chr2	47703526	rs63751089		T	C	MSH2	SNP	NM_000251.2	c.2026T>C	p.S676P	LOW_COVERAGE	NON_SYNONYMOUS_CODING	MODERATE		unknown
chr2	47703530	rs63749928		CAT	C	MSH2	DEL	NM_000251.2		p.-677	LOW_COVERAGE	FRAME_SHIFT	HIGH		N/A
chr2	47703538	rs63749932		C	T	MSH2	SNP	NM_000251.2	c.2038C>T	p.R680*	LOW_COVERAGE	STOP_GAINED	HIGH		pathogenic
chr2	47703547	rs267607995		G	A	MSH2	SNP	NM_000251.2	c.2047G>A	p.G683R	LOW_COVERAGE	NON_SYNONYMOUS_CODING	MODERATE		pathogenic
chr2	47703551	rs63750422		T	TGATA	MSH2	INS	NM_000251.2		p.-684D?	LOW_COVERAGE	FRAME_SHIFT	HIGH		N/A
chr2	47703561	rs63750032		C	G	MSH2	SNP	NM_000251.2	c.2061C>G	p.L687	LOW_COVERAGE	SYNONYMOUS_CODING	LOW		N/A
chr2	47703563	rs63749993		T	G	MSH2	SNP	NM_000251.2	c.2063T>G	p.M688R	LOW_COVERAGE	NON_SYNONYMOUS_CODING	MODERATE		pathogenic
chr2	47703564	rs63750790		G	A	MSH2	SNP	NM_000251.2	c.2064G>A	p.M688I	LOW_COVERAGE	NON_SYNONYMOUS_CODING	MODERATE		unknown
chr2	47703568	rs63749878		C	CA	MSH2	INS	NM_000251.2		p.-690?	LOW_COVERAGE	FRAME_SHIFT	HIGH		pathogenic
chr2	47709974	rs148653184		T	C	MSH2	SNP	NM_000251.2	c.2691T>C	p.T897	LOW_COVERAGE	SYNONYMOUS_CODING	LOW		N/A
chr2	47709997	rs267608022		C	G,T	MSH2	SNP	NM_000251.2	c.2714C>T	p.T905I	LOW_COVERAGE	NON_SYNONYMOUS_CODING	MODERATE		unknown
chr2	47710009	rs34319539		A	T	MSH2	SNP	NM_000251.2	c.2726A>T	p.K909I	LOW_COVERAGE	NON_SYNONYMOUS_CODING	MODERATE		N/A
chr2	47710015	rs41295182		T	G	MSH2	SNP	NM_000251.2	c.2732T>G	p.L911R	LOW_COVERAGE	NON_SYNONYMOUS_CODING	MODERATE		unknown
chr2	47710023	rs267608024		G	T	MSH2	SNP	NM_000251.2	c.2740G>T	p.E914*	LOW_COVERAGE	STOP_GAINED	HIGH		pathogenic
chr2	47710032	rs200581817		G	A	MSH2	SNP	NM_000251.2	c.2749G>A	p.A917T	LOW_COVERAGE	NON_SYNONYMOUS_CODING	MODERATE		N/A
chr2	47710049	rs55859129		T	C	MSH2	SNP	NM_000251.2	c.2766T>C	p.F922	LOW_COVERAGE	SYNONYMOUS_CODING	LOW		probable-non-pathogenic
chr2	47710051	rs146421227		T	A	MSH2	SNP	NM_000251.2	c.2768T>A	p.V923E	LOW_COVERAGE	NON_SYNONYMOUS_CODING	MODERATE		unknown
chr2	47710060	rs199747712		T	A	MSH2	SNP	NM_000251.2	c.2777T>A	p.I926N	LOW_COVERAGE	NON_SYNONYMOUS_CODING	MODERATE		N/A
chr2	47710062	rs66726749		AT	A	MSH2	DEL	NM_000251.2		p.-927	LOW_COVERAGE	FRAME_SHIFT	HIGH		N/A
chr2	47710066	rs1802577		C	A	MSH2	SNP	NM_000251.2	c.2783C>A	p.S928*	LOW_COVERAGE	STOP_GAINED	HIGH		N/A
chr2	48018169	rs143036974		G	A	MSH6	SNP	NM_000179.2	c.364G>A	p.E122K	LOW_COVERAGE	NON_SYNONYMOUS_CODING	MODERATE		N/A
chr2	48018188	rs63750143		G	T	MSH6	SNP	NM_000179.2	c.383G>T	p.R128L	LOW_COVERAGE	NON_SYNONYMOUS_CODING	MODERATE		unknown
chr2	48018188	rs63750374		GT	G	MSH6	DEL	NM_000179.2		p.-128	LOW_COVERAGE	FRAME_SHIFT	HIGH		N/A
chr2	48018264	rs267608036		T	A	MSH6	SNP	NM_000179.2			LOW_COVERAGE	SPLICE_SITE_DONOR	HIGH		pathogenic
chr2	48018267	rs2020909		G	A	MSH6	SNP	NM_000179.2			LOW_COVERAGE	INTRON	MODIFIER		N/A
chr2	48018275	rs1800933		A	G	MSH6	SNP	NM_000179.2			LOW_COVERAGE	INTRON	MODIFIER		probable-non-pathogenic
chr2	48018276	rs267608033		C	G	MSH6	SNP	NM_000179.2			LOW_COVERAGE	INTRON	MODIFIER		unknown
chr2	48018289	rs376985059		G	T	MSH6	SNP	NM_000179.2			LOW_COVERAGE	INTRON	MODIFIER		N/A
chr2	48018293	rs3136281		TTG	T	MSH6	DEL	NM_000179.2			LOW_COVERAGE	INTRON	MODIFIER		N/A
chr2	48018313	rs374618432		GTG	G,GGTGA	MSH6	DEL	NM_000179.2			LOW_COVERAGE	INTRON	MODIFIER		N/A
chr2	48018314	rs3136282		T	A	MSH6	SNP	NM_000179.2			LOW_COVERAGE	INTRON	MODIFIER		non-pathogenic
chr2	48018314	rs376571697		TGA	T	MSH6	DEL	NM_000179.2			LOW_COVERAGE	INTRON	MODIFIER		N/A
chr2	48018321	rs374212811		AACAG	A	MSH6	DEL	NM_000179.2			LOW_COVERAGE	INTRON	MODIFIER		N/A
chr2	48018323	rs267608034		CAG	C	MSH6	DEL	NM_000179.2			LOW_COVERAGE	INTRON	MODIFIER		N/A
chr2	48018345	rs150046242		T	C	MSH6	SNP	NM_000179.2			LOW_COVERAGE	INTRON	MODIFIER		N/A
chr2	48018362	rs145343480		A	C	MSH6	SNP	NM_000179.2			LOW_COVERAGE	INTRON	MODIFIER		N/A
chr2	48023025	rs372091232		C	G	MSH6	SNP	NM_000179.2			LOW_COVERAGE	INTRON	MODIFIER		N/A
chr2	48023032	rs267608035		G	A	MSH6	SNP	NM_000179.2			LOW_COVERAGE	SPLICE_SITE_ACCEPTOR	HIGH		probable-pathogenic
chr2	48023042	rs63749873		C	G	MSH6	SNP	NM_000179.2	c.467C>G	p.S156*	LOW_COVERAGE	STOP_GAINED	HIGH		pathogenic
chr2	48023058	rs63751030		G	A	MSH6	SNP	NM_000179.2	c.483G>A	p.K161	LOW_COVERAGE	SYNONYMOUS_CODING	LOW		unknown
chr2	48023066	rs146469162		A	C	MSH6	SNP	NM_000179.2	c.491A>C	p.H164P	LOW_COVERAGE	NON_SYNONYMOUS_CODING	MODERATE		N/A
chr2	48023093	rs267608037		TGA	T	MSH6	DEL	NM_000179.2		p.-173	LOW_COVERAGE	FRAME_SHIFT	HIGH		N/A
chr2	48026818	rs63749973		G	A	MSH6	SNP	NM_000179.2	c.1696G>A	p.G566R	LOW_COVERAGE	NON_SYNONYMOUS_CODING	MODERATE		unknown
chr2	48026830	rs61748081		A	G	MSH6	SNP	NM_000179.2	c.1708A>G	p.I570V	LOW_COVERAGE	NON_SYNONYMOUS_CODING	MODERATE		N/A
chr2	48026852	rs376220212		G	A	MSH6	SNP	NM_000179.2	c.1730G>A	p.R577H	LOW_COVERAGE	NON_SYNONYMOUS_CODING	MODERATE		N/A
chr2	48026861	rs41295270		C	T	MSH6	SNP	NM_000179.2	c.1739C>T	p.S580L	LOW_COVERAGE	NON_SYNONYMOUS_CODING	MODERATE		unknown
chr2	48026868	rs201518545		T	G	MSH6	SNP	NM_000179.2	c.1746T>G	p.F582L	LOW_COVERAGE	NON_SYNONYMOUS_CODING	MODERATE		N/A
chr2	48027539	rs372990379		C	G	MSH6	SNP	NM_000179.2	c.2417C>G	p.S806C	LOW_COVERAGE	NON_SYNONYMOUS_CODING	MODERATE		N/A
chr2	48027546	rs63751053		TG	T	MSH6	DEL	NM_000179.2		p.-809	LOW_COVERAGE	FRAME_SHIFT	HIGH		N/A
chr2	48027565	rs377411318		C	A	MSH6	SNP	NM_000179.2	c.2443C>A	p.L815I	LOW_COVERAGE	NON_SYNONYMOUS_CODING	MODERATE		N/A
chr2	48027589	rs267608032		A	G	MSH6	SNP	NM_000179.2	c.2467A>G	p.S823G	LOW_COVERAGE	NON_SYNONYMOUS_CODING	MODERATE		N/A
chr2	48027613	rs267608053		C	G	MSH6	SNP	NM_000179.2	c.2491C>G	p.P831A	LOW_COVERAGE	NON_SYNONYMOUS_CODING	MODERATE		unknown
chr2	48027625	rs63751321		C	T	MSH6	SNP	NM_000179.2	c.2503C>T	p.Q835*	LOW_COVERAGE	STOP_GAINED	HIGH		pathogenic
chr2	48032801	rs182024561		C	T	MSH6	SNP	NM_000179.2	c.3601C>T	p.L1201F	LOW_COVERAGE	NON_SYNONYMOUS_CODING	MODERATE		N/A
chr2	48032802	rs267608040		TCATG	T	MSH6	DEL	NM_000179.2		p.-1201	LOW_COVERAGE	FRAME_SHIFT	HIGH		N/A
chr2	48032804	rs369778514		A	G	MSH6	SNP	NM_000179.2	c.3604A>G	p.M1202V	LOW_COVERAGE	NON_SYNONYMOUS_CODING	MODERATE		N/A
chr2	48032834	rs63750731		G	GT	MSH6	INS	NM_000179.2		p.-1212?	LOW_COVERAGE	FRAME_SHIFT	HIGH		pathogenic
chr2	48032841	rs63750914		A	C	MSH6	SNP	NM_000179.2	c.3641A>C	p.E1214A	LOW_COVERAGE	NON_SYNONYMOUS_CODING	MODERATE		N/A
chr2	48032843	rs267608106		TTAGG	T	MSH6	DEL	NM_000179.2		p.LG1215*	LOW_COVERAGE	STOP_GAINED	HIGH		N/A
chr2	48032845	rs267608113		A	G	MSH6	SNP	NM_000179.2	c.3645A>G	p.L1215	LOW_COVERAGE	SYNONYMOUS_CODING	LOW		N/A
chr2	48033474	rs63750673		G	A	MSH6	SNP	NM_000179.2	c.3778G>A	p.V1260I	LOW_COVERAGE	NON_SYNONYMOUS_CODING	MODERATE		N/A
chr2	48033483	rs367912290		C	T	MSH6	SNP	NM_000179.2	c.3787C>T	p.R1263C	LOW_COVERAGE	NON_SYNONYMOUS_CODING	MODERATE		N/A
chr2	48033484	rs147852216		G	A	MSH6	SNP	NM_000179.2	c.3788G>A	p.R1263H	LOW_COVERAGE	NON_SYNONYMOUS_CODING	MODERATE		N/A
chr2	48033492	rs267608114		CAT	C	MSH6	DEL	NM_000179.2		p.-1266	LOW_COVERAGE	FRAME_SHIFT	HIGH		pathogenic
chr2	48033496	rs148445930		T	C	MSH6	SNP	NM_000179.2	c.3800T>C	p.M1267T	LOW_COVERAGE	NON_SYNONYMOUS_CODING	MODERATE		N/A
chr2	48033502	rs201080919		G	A	MSH6	SNP	NM_000179.2			LOW_COVERAGE	INTRON	MODIFIER		N/A
chr2	48033514	rs3136365		T	C	MSH6	SNP	NM_000179.2			LOW_COVERAGE	INTRON	MODIFIER		unknown
chr2	48033518	rs34315174		T	C	MSH6	SNP	NM_000179.2			LOW_COVERAGE	INTRON	MODIFIER		N/A
chr2	48033521	rs369975479		A	T	MSH6	SNP	NM_000179.2			LOW_COVERAGE	INTRON	MODIFIER		N/A
chr2	48033528	rs372983718		C	T	MSH6	SNP	NM_000179.2			LOW_COVERAGE	INTRON	MODIFIER		N/A
chr2	48033540	rs67857018		A	AG	MSH6	INS	NM_000179.2			LOW_COVERAGE	INTRON	MODIFIER		N/A
chr2	48033546	rs142812704		C	CT	MSH6	INS	NM_000179.2			LOW_COVERAGE	INTRON	MODIFIER		N/A
chr2	48033546	rs3136366		C	CT	MSH6	INS	NM_000179.2			LOW_COVERAGE	INTRON	MODIFIER		N/A
chr2	48033546	rs34154602		CT	C	MSH6	DEL	NM_000179.2			LOW_COVERAGE	INTRON	MODIFIER		N/A
chr2	48033549	rs267608116		C	CA	MSH6	INS	NM_000179.2			LOW_COVERAGE	INTRON	MODIFIER		unknown
chr2	48033549	rs267608117		C	CT	MSH6	INS	NM_000179.2			LOW_COVERAGE	INTRON	MODIFIER		N/A
chr2	48033551	rs3136367		C	G	MSH6	SNP	NM_000179.2			LOW_COVERAGE	INTRON	MODIFIER		non-pathogenic
chr2	48033564	rs34530700		G	A	MSH6	SNP	NM_000179.2			LOW_COVERAGE	INTRON	MODIFIER		N/A
chr2	48033568	rs369183135		C	T	MSH6	SNP	NM_000179.2			LOW_COVERAGE	INTRON	MODIFIER		N/A
chr2	48033569	rs373409282		G	A	MSH6	SNP	NM_000179.2			LOW_COVERAGE	INTRON	MODIFIER		N/A
chr2	48036822	rs370048586		G	T	FBXO11	SNP	NM_001190274.1	c.2363C>A	p.T788N	LOW_COVERAGE	NON_SYNONYMOUS_CODING	MODERATE		N/A
chr2	48036850	rs113217589		A	G	FBXO11	SNP	NM_025133.4			LOW_COVERAGE	INTRON	MODIFIER		N/A
chr2	48036887	rs371182710		A	C	FBXO11	SNP	NM_025133.4			LOW_COVERAGE	INTRON	MODIFIER		N/A
chr2	48036889	rs373506263		T	C	FBXO11	SNP	NM_025133.4			LOW_COVERAGE	INTRON	MODIFIER		N/A
chr2	48036890	rs376248060		G	A	FBXO11	SNP	NM_025133.4			LOW_COVERAGE	INTRON	MODIFIER		N/A
chr2	48036911	rs151143738		A	G	FBXO11	SNP	NM_025133.4			LOW_COVERAGE	INTRON	MODIFIER		N/A
chr2	48037420	rs370360253		T	C	FBXO11	SNP	NM_025133.4			LOW_COVERAGE	INTRON	MODIFIER		N/A
chr2	48037431	rs376980191		C	A	FBXO11	SNP	NM_025133.4			LOW_COVERAGE	INTRON	MODIFIER		N/A
chr2	48037494	rs200424223		T	C	FBXO11	SNP	NM_001190274.1	c.2299A>G	p.I767V	LOW_COVERAGE	NON_SYNONYMOUS_CODING	MODERATE		N/A
chr2	48061766	rs144063499		T	C	FBXO11	SNP	NM_001190274.1	c.886A>G	p.T296A	LOW_COVERAGE	NON_SYNONYMOUS_CODING	MODERATE		N/A
chr2	48063051	rs142422435		T	C	FBXO11	SNP	NM_001190274.1	c.677A>G	p.Y226C	LOW_COVERAGE	NON_SYNONYMOUS_CODING	MODERATE		N/A
chr2	48063067	rs201891349		T	C	FBXO11	SNP	NM_001190274.1	c.661A>G	p.I221V	LOW_COVERAGE	NON_SYNONYMOUS_CODING	MODERATE		N/A
chr2	48063069	rs367772526		T	C	FBXO11	SNP	NM_001190274.1	c.659A>G	p.Q220R	LOW_COVERAGE	NON_SYNONYMOUS_CODING	MODERATE		N/A
chr2	198257008	rs72912888		C	G	SF3B1	SNP	NM_012433.2			LOW_COVERAGE	UTR_3_PRIME	MODIFIER		N/A
chr2	198257036	rs150226353		A	G	SF3B1	SNP	NM_012433.2	c.3906T>C	p.Y1302	LOW_COVERAGE	SYNONYMOUS_CODING	LOW		N/A
chr2	198257067	rs146507607		T	C	SF3B1	SNP	NM_012433.2	c.3875A>G	p.K1292R	LOW_COVERAGE	NON_SYNONYMOUS_CODING	MODERATE		N/A
chr2	198257075	rs78516934		G	A	SF3B1	SNP	NM_012433.2	c.3867C>T	p.N1289	LOW_COVERAGE	SYNONYMOUS_CODING	LOW		N/A
chr2	198270017	rs35493573		T	C	SF3B1	SNP	NM_012433.2	c.1419A>G	p.Q473	LOW_COVERAGE	SYNONYMOUS_CODING	LOW		N/A
chr2	198270044	rs199851411		A	G	SF3B1	SNP	NM_012433.2	c.1392T>C	p.L464	LOW_COVERAGE	SYNONYMOUS_CODING	LOW		N/A
chr2	212285069	rs75879069		G	C	ERBB4	SNP	NM_005235.2			NO_COVERAGE	INTRON	MODIFIER		N/A
chr2	212285103	rs2289086		T	C	ERBB4	SNP	NM_005235.2			NO_COVERAGE	INTRON	MODIFIER		N/A
chr2	212285106	rs368230599		A	G	ERBB4	SNP	NM_005235.2			NO_COVERAGE	INTRON	MODIFIER		N/A
chr2	212285116	rs374086164		G	C	ERBB4	SNP	NM_005235.2			NO_COVERAGE	INTRON	MODIFIER		N/A
chr2	212285130	rs116387000		G	T	ERBB4	SNP	NM_005235.2			NO_COVERAGE	INTRON	MODIFIER		N/A
chr2	212285147	rs80165837		G	A	ERBB4	SNP	NM_005235.2			NO_COVERAGE	INTRON	MODIFIER		N/A
chr2	212285167	rs202053701		C	G,T	ERBB4	SNP	NM_005235.2	c.3134G>C	p.R1045T	NO_COVERAGE	NON_SYNONYMOUS_CODING	MODERATE		N/A
chr2	212285172	rs372014839		C	T	ERBB4	SNP	NM_005235.2	c.3129G>A	p.S1043	NO_COVERAGE	SYNONYMOUS_CODING	LOW		N/A
chr2	212285174	rs146491343		A	G	ERBB4	SNP	NM_005235.2	c.3127T>C	p.S1043P	NO_COVERAGE	NON_SYNONYMOUS_CODING	MODERATE		N/A
chr2	212578378	rs62182965		T	A	ERBB4	SNP	NM_005235.2			LOW_COVERAGE	INTRON	MODIFIER		N/A
chr2	212578379	rs67894136		TA	T	ERBB4	DEL	NM_005235.2			LOW_COVERAGE	INTRON	MODIFIER		N/A
chr2	212578380	rs74499552		A	T	ERBB4	SNP	NM_005235.2			LOW_COVERAGE	INTRON	MODIFIER		N/A
chr2	212587101	rs200396473		C	T	ERBB4	SNP	NM_005235.2			LOW_COVERAGE	INTRON	MODIFIER		N/A
chr2	212587107	rs372704630		C	A	ERBB4	SNP	NM_005235.2			LOW_COVERAGE	INTRON	MODIFIER		N/A
chr2	212587118	rs74898139		G	A	ERBB4	SNP	NM_005235.2	c.883C>T	p.H295Y	LOW_COVERAGE	NON_SYNONYMOUS_CODING	MODERATE		N/A
chr2	212587119	rs77309171		T	C	ERBB4	SNP	NM_005235.2	c.882A>G	p.P294	LOW_COVERAGE	SYNONYMOUS_CODING	LOW		N/A
chr2	212587164	rs151042332		G	A	ERBB4	SNP	NM_005235.2	c.837C>T	p.F279	LOW_COVERAGE	SYNONYMOUS_CODING	LOW		N/A
chr2	212587175	rs201872526		C	A	ERBB4	SNP	NM_005235.2	c.826G>T	p.E276*	LOW_COVERAGE	STOP_GAINED	HIGH		N/A
chr2	212587188	rs374973037		G	A	ERBB4	SNP	NM_005235.2	c.813C>T	p.T271	LOW_COVERAGE	SYNONYMOUS_CODING	LOW		N/A
chr2	213403192	rs2229091		C	T,A	ERBB4	SNP	NM_005235.2	c.63G>T	p.Q21H	LOW_COVERAGE	NON_SYNONYMOUS_CODING	MODERATE		N/A
chr2	213403197	rs373308672		C	A	ERBB4	SNP	NM_005235.2	c.58G>T	p.V20F	LOW_COVERAGE	NON_SYNONYMOUS_CODING	MODERATE		N/A
chr2	213403201	rs202041647		C	G	ERBB4	SNP	NM_005235.2	c.54G>C	p.G18	LOW_COVERAGE	SYNONYMOUS_CODING	LOW		N/A
chr2	213403205	rs201202926		G	A	ERBB4	SNP	NM_005235.2	c.50C>T	p.A17V	LOW_COVERAGE	NON_SYNONYMOUS_CODING	MODERATE		N/A
chr2	213403228	rs200877976		G	A	ERBB4	SNP	NM_005235.2	c.27C>T	p.V9	LOW_COVERAGE	SYNONYMOUS_CODING	LOW		N/A
chr2	213403242	rs376416471		T	C	ERBB4	SNP	NM_005235.2	c.13A>G	p.T5A	LOW_COVERAGE	NON_SYNONYMOUS_CODING	MODERATE		N/A
chr2	213403281	rs371640361		G	A	ERBB4	SNP	NM_005235.2			LOW_COVERAGE	UTR_5_PRIME	MODIFIER		N/A
chr3	10085167	rs112832879		G	A	FANCD2	SNP	NM_033084.3			NO_COVERAGE	SPLICE_SITE_ACCEPTOR	HIGH		N/A
chr3	10085193	rs144332316		G	A	FANCD2	SNP	NM_033084.3	c.1015G>A	p.G339S	NO_COVERAGE	NON_SYNONYMOUS_CODING	MODERATE		N/A
chr3	10085203	rs185047839		G	A	FANCD2	SNP	NM_033084.3	c.1025G>A	p.C342Y	NO_COVERAGE	NON_SYNONYMOUS_CODING	MODERATE		N/A
chr3	10116324	rs200118565		G	A	FANCD2	SNP	NM_033084.3	c.2826G>A	p.T942	LOW_COVERAGE	SYNONYMOUS_CODING	LOW		N/A
chr3	10116370	rs376913349		C	G	FANCD2	SNP	NM_033084.3			LOW_COVERAGE	INTRON	MODIFIER		N/A
chr3	10116405	rs199989284		T	A	FANCD2	SNP	NM_033084.3			LOW_COVERAGE	INTRON	MODIFIER		N/A
chr3	10140580	rs145889419		G	A	FANCD2	SNP	NM_033084.3	c.4362G>A	p.L1454	NO_COVERAGE	SYNONYMOUS_CODING	LOW		N/A
chr3	10140610	rs191614064		A	G	FANCD2	SNP	NM_033084.3	c.4392A>G	p.L1464	NO_COVERAGE	SYNONYMOUS_CODING	LOW		N/A
chr3	10140614	rs78896323		C	A	FANCD2	SNP	NM_033084.3	c.4396C>A	p.P1466T	NO_COVERAGE	NON_SYNONYMOUS_CODING	MODERATE		N/A
chr3	10183435	rs34271731		T	G	VHL	SNP	NM_198156.2			NO_COVERAGE	UTR_5_PRIME	MODIFIER		N/A
chr3	10183455	rs3087462		C	T	VHL	SNP	NM_198156.2			NO_COVERAGE	UTR_5_PRIME	MODIFIER		N/A
chr3	10183487	rs372483939		C	T	VHL	SNP	NM_198156.2			NO_COVERAGE	UTR_5_PRIME	MODIFIER		N/A
chr3	10183527	rs35793832		A	C	VHL	SNP	NM_198156.2			NO_COVERAGE	UTR_5_PRIME	MODIFIER		N/A
chr3	10183536	rs111246617		C	T	VHL	SNP	NM_198156.2	c.5C>T	p.P2L	NO_COVERAGE	NON_SYNONYMOUS_CODING	MODERATE		N/A
chr3	14214593	rs368420888		G	A	XPC	SNP	NR_027299.1			LOW_COVERAGE	INTRON	MODIFIER		N/A
chr3	14214606	rs188078273		G	C	XPC	SNP	NR_027299.1			LOW_COVERAGE	INTRON	MODIFIER		N/A
chr3	14214638	rs368100297		A	G	XPC	SNP	NR_027299.1			LOW_COVERAGE	INTRON	MODIFIER		N/A
chr3	14214650	rs56218055		T	C	XPC	SNP	NR_027299.1			LOW_COVERAGE	INTRON	MODIFIER		N/A
chr3	38180113	rs199395		G	C	MYD88	SNP	NM_002468.4			NO_COVERAGE	UTR_5_PRIME	MODIFIER		N/A
chr3	38180122	rs3058794		CCG	C	MYD88	DEL	NM_002468.4			NO_COVERAGE	UTR_5_PRIME	MODIFIER		N/A
chr3	38180528	rs369357634		G	A	ACAA1	SNP	NR_024024.1			LOW_COVERAGE	UPSTREAM	MODIFIER		N/A
chr3	38180530	rs201931967		C	T	ACAA1	SNP	NR_024024.1			LOW_COVERAGE	UPSTREAM	MODIFIER		N/A
chr3	38180544	rs201354839		C	T	ACAA1	SNP	NR_024024.1			LOW_COVERAGE	UPSTREAM	MODIFIER		N/A
chr3	38180545	rs200931535		G	A	ACAA1	SNP	NR_024024.1			LOW_COVERAGE	UPSTREAM	MODIFIER		N/A
chr3	38180553	rs200424253		G	T	ACAA1	SNP	NR_024024.1			LOW_COVERAGE	UPSTREAM	MODIFIER		N/A
chr3	47158247	rs372732605		A	G	SETD2	SNP	NM_014159.6			LOW_COVERAGE	INTRON	MODIFIER		N/A
chr3	47158256	rs180872586		A	C	SETD2	SNP	NM_014159.6			LOW_COVERAGE	INTRON	MODIFIER		N/A
chr3	47158271	rs374722813		G	C	SETD2	SNP	NM_014159.6			LOW_COVERAGE	INTRON	MODIFIER		N/A
chr3	47162642	rs137871492		G	A	SETD2	SNP	NM_014159.6	c.3484C>T	p.H1162Y	LOW_COVERAGE	NON_SYNONYMOUS_CODING	MODERATE		N/A
chr3	47165327	rs186148199		C	T	SETD2	SNP	NM_014159.6	c.799G>A	p.V267I	LOW_COVERAGE	NON_SYNONYMOUS_CODING	MODERATE		N/A
chr3	47165328	rs375614739		G	A	SETD2	SNP	NM_014159.6	c.798C>T	p.H266	LOW_COVERAGE	SYNONYMOUS_CODING	LOW		N/A
chr3	52440364	rs150084170		G	A	BAP1	SNP	NM_004656.2	c.688C>T	p.L230	LOW_COVERAGE	SYNONYMOUS_CODING	LOW		N/A
chr3	52440390	rs34267070		T	TC	BAP1	INS	NM_004656.2		p.-221?	LOW_COVERAGE	FRAME_SHIFT	HIGH		N/A
chr3	52440407	rs200791465		G	A	PHF7	SNP	NM_173341.1			LOW_COVERAGE	UPSTREAM	MODIFIER		N/A
chr3	52440418	rs139414598		A	T	PHF7	SNP	NM_173341.1			LOW_COVERAGE	UPSTREAM	MODIFIER		N/A
chr3	52440427	rs369980498		C	G	PHF7	SNP	NM_173341.1			LOW_COVERAGE	UPSTREAM	MODIFIER		N/A
chr3	52440438	rs373236100		C	T	PHF7	SNP	NM_173341.1			LOW_COVERAGE	UPSTREAM	MODIFIER		N/A
chr3	105455988	rs115843627		T	C	CBLB	SNP	NM_170662.3			LOW_COVERAGE	INTRON	MODIFIER		N/A
chr3	105456033	rs114003941		G	A	CBLB	SNP	NM_170662.3	c.1053C>T	p.D351	LOW_COVERAGE	SYNONYMOUS_CODING	LOW		N/A
chr3	105587090	rs143944717		GAGAAA	G	CBLB	DEL	NM_170662.3			LOW_COVERAGE	INTRON	MODIFIER		N/A
chr3	105587090	rs375478949		GAGAAA	G	CBLB	DEL	NM_170662.3			LOW_COVERAGE	INTRON	MODIFIER		N/A
chr3	128200770	rs371599112		G	C	GATA2	SNP	NM_032638.4	c.1035C>G	p.A345	LOW_COVERAGE	SYNONYMOUS_CODING	LOW		N/A
chr3	128200780	rs143554523		G	A	GATA2	SNP	NM_032638.4	c.1025C>T	p.A342V	LOW_COVERAGE	NON_SYNONYMOUS_CODING	MODERATE		N/A
chr3	128200782	rs376360090		G	A	GATA2	SNP	NM_032638.4	c.1023C>T	p.A341	LOW_COVERAGE	SYNONYMOUS_CODING	LOW		N/A
chr3	128200785	rs370166358		C	T	GATA2	SNP	NM_032638.4	c.1020G>A	p.S340	LOW_COVERAGE	SYNONYMOUS_CODING	LOW		N/A
chr3	128200806	rs11708606		G	A	GATA2	SNP	NM_032638.4			LOW_COVERAGE	INTRON	MODIFIER		N/A
chr3	128200830	rs369850507		C	T	GATA2	SNP	NM_032638.4			LOW_COVERAGE	INTRON	MODIFIER		N/A
chr3	128200853	rs193252096		C	G	GATA2	SNP	NM_032638.4			LOW_COVERAGE	INTRON	MODIFIER		N/A
chr3	128202637	rs56250038		T	C	GATA2	SNP	NM_032638.4			LOW_COVERAGE	INTRON	MODIFIER		N/A
chr3	128202695	rs200848213		G	A	GATA2	SNP	NM_032638.4			LOW_COVERAGE	INTRON	MODIFIER		N/A
chr3	128205701	rs112460453		G	C	GATA2	SNP	NM_032638.4	c.174C>G	p.P58	LOW_COVERAGE	SYNONYMOUS_CODING	LOW		N/A
chr3	128205719	rs201821076		G	C	GATA2	SNP	NM_032638.4	c.156C>G	p.L52	LOW_COVERAGE	SYNONYMOUS_CODING	LOW		N/A
chr3	178921449	rs201238717		A	G	PIK3CA	SNP	NM_006218.2	c.931A>G	p.I311V	LOW_COVERAGE	NON_SYNONYMOUS_CODING	MODERATE		N/A
chr3	178921472	rs199605762		G	A	PIK3CA	SNP	NM_006218.2	c.954G>A	p.M318I	LOW_COVERAGE	NON_SYNONYMOUS_CODING	MODERATE		N/A
chr3	178921480	rs369596123		A	G	PIK3CA	SNP	NM_006218.2	c.962A>G	p.E321G	LOW_COVERAGE	NON_SYNONYMOUS_CODING	MODERATE		N/A
chr3	178921482	rs372585003		A	G	PIK3CA	SNP	NM_006218.2	c.964A>G	p.T322A	LOW_COVERAGE	NON_SYNONYMOUS_CODING	MODERATE		N/A
chr3	178921485	rs200751708		T	G	PIK3CA	SNP	NM_006218.2	c.967T>G	p.S323A	LOW_COVERAGE	NON_SYNONYMOUS_CODING	MODERATE		N/A
chr3	187446941	rs142387697		T	G	BCL6	SNP	NM_001706.4	c.1252A>C	p.M418L	LOW_COVERAGE	NON_SYNONYMOUS_CODING	MODERATE		N/A
chr3	187447360	rs201424809		G	A	BCL6	SNP	NM_001706.4	c.833C>T	p.A278V	LOW_COVERAGE	NON_SYNONYMOUS_CODING	MODERATE		N/A
chr3	187447371	rs373783130		G	A	BCL6	SNP	NM_001706.4	c.822C>T	p.H274	LOW_COVERAGE	SYNONYMOUS_CODING	LOW		N/A
chr4	1803221	rs377492283		C	T	FGFR3	SNP	NM_022965.3	c.573C>T	p.N191	LOW_COVERAGE	SYNONYMOUS_CODING	LOW		N/A
chr4	1803236	rs2305180		C	T	FGFR3	SNP	NM_022965.3	c.588C>T	p.R196	LOW_COVERAGE	SYNONYMOUS_CODING	LOW		N/A
chr4	1803251	rs2305181		T	C	FGFR3	SNP	NM_022965.3	c.603T>C	p.I201	LOW_COVERAGE	SYNONYMOUS_CODING	LOW		N/A
chr4	1803269	rs2305182		C	A	FGFR3	SNP	NM_022965.3			LOW_COVERAGE	INTRON	MODIFIER		N/A
chr4	1803271	rs17878375		C	G	FGFR3	SNP	NM_022965.3			LOW_COVERAGE	INTRON	MODIFIER		N/A
chr4	1803301	rs199595716		G	A,C	FGFR3	SNP	NM_022965.3			LOW_COVERAGE	INTRON	MODIFIER		N/A
chr4	1803307	rs2305183		T	C	FGFR3	SNP	NM_022965.3			LOW_COVERAGE	INTRON	MODIFIER		N/A
chr4	1803317	rs372387192		G	A	FGFR3	SNP	NM_022965.3			LOW_COVERAGE	INTRON	MODIFIER		N/A
chr4	1803328	rs377149645		C	T	FGFR3	SNP	NM_022965.3			LOW_COVERAGE	INTRON	MODIFIER		N/A
chr4	1803329	rs372940259		G	C	FGFR3	SNP	NM_022965.3			LOW_COVERAGE	INTRON	MODIFIER		N/A
chr4	1803332	rs17883683		C	T	FGFR3	SNP	NM_022965.3			LOW_COVERAGE	INTRON	MODIFIER		N/A
chr4	1803339	rs372304346		C	T	FGFR3	SNP	NM_022965.3			LOW_COVERAGE	INTRON	MODIFIER		N/A
chr4	1803341	rs17883400		G	A	FGFR3	SNP	NM_022965.3			LOW_COVERAGE	INTRON	MODIFIER		N/A
chr4	1803364	rs369033272		G	A	FGFR3	SNP	NM_022965.3	c.633G>A	p.W211*	LOW_COVERAGE	STOP_GAINED	HIGH		N/A
chr4	1803370	rs138707520		G	A	FGFR3	SNP	NM_022965.3	c.639G>A	p.L213	LOW_COVERAGE	SYNONYMOUS_CODING	LOW		N/A
chr4	1804667	rs3135882		C	T	FGFR3	SNP	NM_001163213.1	c.957C>T	p.A319	LOW_COVERAGE	SYNONYMOUS_CODING	LOW		N/A
chr4	1805556	rs201947443		G	A	FGFR3	SNP	NM_000142.4	c.1068G>A	p.V356	LOW_COVERAGE	SYNONYMOUS_CODING	LOW		N/A
chr4	1805557	rs141207920		C	T	FGFR3	SNP	NM_000142.4	c.1069C>T	p.L357	LOW_COVERAGE	SYNONYMOUS_CODING	LOW		N/A
chr4	1805568	rs3135885		C	T	FGFR3	SNP	NM_022965.3			LOW_COVERAGE	INTRON	MODIFIER		N/A
chr4	1805569	rs368793167		G	T	FGFR3	SNP	NM_022965.3			LOW_COVERAGE	INTRON	MODIFIER		N/A
chr4	1805572	rs370123504		T	C	FGFR3	SNP	NM_022965.3			LOW_COVERAGE	INTRON	MODIFIER		N/A
chr4	1805593	rs3135886		G	C	FGFR3	SNP	NM_022965.3			LOW_COVERAGE	INTRON	MODIFIER		N/A
chr4	1805609	rs367866756		G	A	FGFR3	SNP	NM_022965.3			LOW_COVERAGE	INTRON	MODIFIER		N/A
chr4	1805640	rs376689817		C	T	FGFR3	SNP	NM_022965.3			LOW_COVERAGE	INTRON	MODIFIER		N/A
chr4	1805644	rs181098549		C	T	FGFR3	SNP	NM_022965.3			LOW_COVERAGE	INTRON	MODIFIER		N/A
chr4	1806006	rs368603518		G	A	FGFR3	SNP	NM_022965.3			LOW_COVERAGE	INTRON	MODIFIER		N/A
chr4	1806011	rs202070694		G	A	FGFR3	SNP	NM_022965.3			LOW_COVERAGE	INTRON	MODIFIER		N/A
chr4	1806012	rs377096563		TG	T	FGFR3	DEL	NM_022965.3			LOW_COVERAGE	INTRON	MODIFIER		N/A
chr4	1806012	rs4647926		TG	T	FGFR3	DEL	NM_022965.3			LOW_COVERAGE	INTRON	MODIFIER		N/A
chr4	1806015	rs17884871		G	C	FGFR3	SNP	NM_022965.3			LOW_COVERAGE	INTRON	MODIFIER		N/A
chr4	1806015	rs375124658		GGG	GC	FGFR3	DEL	NM_022965.3			LOW_COVERAGE	INTRON	MODIFIER		N/A
chr4	1806016	rs373591344		G	T	FGFR3	SNP	NM_022965.3			LOW_COVERAGE	INTRON	MODIFIER		N/A
chr4	1806017	rs200683551		G	C	FGFR3	SNP	NM_022965.3			LOW_COVERAGE	INTRON	MODIFIER		N/A
chr4	1806018	rs371898726		G	T	FGFR3	SNP	NM_022965.3			LOW_COVERAGE	INTRON	MODIFIER		N/A
chr4	1806021	rs200104209		G	C	FGFR3	SNP	NM_022965.3			LOW_COVERAGE	INTRON	MODIFIER		N/A
chr4	1806023	rs75227269		G	C	FGFR3	SNP	NM_022965.3			LOW_COVERAGE	INTRON	MODIFIER		N/A
chr4	1806025	rs79728058		C	G	FGFR3	SNP	NM_022965.3			LOW_COVERAGE	INTRON	MODIFIER		N/A
chr4	1806029	rs371776477		C	T	FGFR3	SNP	NM_022965.3			LOW_COVERAGE	INTRON	MODIFIER		N/A
chr4	1806033	rs202013904		G	T	FGFR3	SNP	NM_022965.3			LOW_COVERAGE	INTRON	MODIFIER		N/A
chr4	1806040	rs17881967		C	T	FGFR3	SNP	NM_022965.3			LOW_COVERAGE	INTRON	MODIFIER		N/A
chr4	1806041	rs3135889		G	A,C	FGFR3	SNP	NM_022965.3			LOW_COVERAGE	INTRON	MODIFIER		N/A
chr4	1806044	rs114754024		C	T	FGFR3	SNP	NM_022965.3			LOW_COVERAGE	INTRON	MODIFIER		N/A
chr4	1807050	rs368744437		C	G	FGFR3	SNP	NM_022965.3			LOW_COVERAGE	INTRON	MODIFIER		N/A
chr4	1807053	rs3135894		A	G	FGFR3	SNP	NM_022965.3			LOW_COVERAGE	INTRON	MODIFIER		N/A
chr4	1807056	rs199628897		C	T	FGFR3	SNP	NM_022965.3			LOW_COVERAGE	INTRON	MODIFIER		N/A
chr4	1807062	rs367942098		C	T	FGFR3	SNP	NM_022965.3			LOW_COVERAGE	INTRON	MODIFIER		N/A
chr4	1807066	rs201702411		C	G	FGFR3	SNP	NM_022965.3			LOW_COVERAGE	INTRON	MODIFIER		N/A
chr4	1807288	rs121913112		G	A	FGFR3	SNP	NM_001163213.1	c.1543G>A	p.D515N	LOW_COVERAGE	NON_SYNONYMOUS_CODING	MODERATE		pathogenic
chr4	1807301	rs139707740		A	G	FGFR3	SNP	NM_001163213.1	c.1556A>G	p.K519R	LOW_COVERAGE	NON_SYNONYMOUS_CODING	MODERATE		N/A
chr4	1807302	rs142622642		G	A	FGFR3	SNP	NM_001163213.1	c.1557G>A	p.K519	LOW_COVERAGE	SYNONYMOUS_CODING	LOW		N/A
chr4	1807363	rs80053154		A	G	FGFR3	SNP	NM_001163213.1	c.1618A>G	p.I540V	LOW_COVERAGE	NON_SYNONYMOUS_CODING	MODERATE		N/A
chr4	1807370	rs77722678		A	G,C	FGFR3	SNP	NM_001163213.1	c.1625A>G	p.N542S	LOW_COVERAGE	NON_SYNONYMOUS_CODING	MODERATE		N/A
chr4	1807371	rs28933068		C	A,G	FGFR3	SNP	NM_001163213.1	c.1626C>G	p.N542K	LOW_COVERAGE	NON_SYNONYMOUS_CODING	MODERATE		pathogenic
chr4	1807380	rs61735103		C	G	FGFR3	SNP	NM_001163213.1	c.1635C>G	p.G545	LOW_COVERAGE	SYNONYMOUS_CODING	LOW		N/A
chr4	1807404	rs372987620		C	T	FGFR3	SNP	NM_022965.3			LOW_COVERAGE	INTRON	MODIFIER		N/A
chr4	1807405	rs376263017		G	A	FGFR3	SNP	NM_022965.3			LOW_COVERAGE	INTRON	MODIFIER		N/A
chr4	1807411	rs192433202		G	A	FGFR3	SNP	NM_022965.3			LOW_COVERAGE	INTRON	MODIFIER		N/A
chr4	1807413	rs142761915		C	CG	FGFR3	INS	NM_022965.3			LOW_COVERAGE	INTRON	MODIFIER		N/A
chr4	1807420	rs149015233		GCC	G	FGFR3	DEL	NM_022965.3			LOW_COVERAGE	INTRON	MODIFIER		N/A
chr4	1807422	rs3135896		C	T	FGFR3	SNP	NM_022965.3			LOW_COVERAGE	INTRON	MODIFIER		N/A
chr4	1807436	rs369725165		T	G	FGFR3	SNP	NM_022965.3			LOW_COVERAGE	INTRON	MODIFIER		N/A
chr4	1807443	rs376418987		C	T	FGFR3	SNP	NM_022965.3			LOW_COVERAGE	INTRON	MODIFIER		N/A
chr4	1807450	rs371538127		G	A	FGFR3	SNP	NM_022965.3			LOW_COVERAGE	INTRON	MODIFIER		N/A
chr4	1807453	rs202246266		C	T	FGFR3	SNP	NM_022965.3			LOW_COVERAGE	INTRON	MODIFIER		N/A
chr4	1807467	rs201317043		G	A	FGFR3	SNP	NM_022965.3			LOW_COVERAGE	INTRON	MODIFIER		N/A
chr4	1807473	rs200428838		C	T	FGFR3	SNP	NM_022965.3			LOW_COVERAGE	INTRON	MODIFIER		N/A
chr4	1807478	rs3135897		G	T	FGFR3	SNP	NM_001163213.1	c.1653G>T	p.G551	NO_COVERAGE	SYNONYMOUS_CODING	LOW		N/A
chr4	1807502	rs370408732		C	T	FGFR3	SNP	NM_001163213.1	c.1677C>T	p.Y559	LOW_COVERAGE	SYNONYMOUS_CODING	LOW		N/A
chr4	1807520	rs199779110		G	A	FGFR3	SNP	NM_001163213.1	c.1695G>A	p.L565	LOW_COVERAGE	SYNONYMOUS_CODING	LOW		N/A
chr4	1807652	rs370203006		C	T	FGFR3	SNP	NM_001163213.1	c.1827C>T	p.Y609	NO_COVERAGE	SYNONYMOUS_CODING	LOW		N/A
chr4	1807657	rs142093553		C	T	FGFR3	SNP	NM_001163213.1	c.1832C>T	p.A611V	NO_COVERAGE	NON_SYNONYMOUS_CODING	MODERATE		N/A
chr4	1807678	rs112949422		C	A,T	FGFR3	SNP	NM_022965.3			NO_COVERAGE	INTRON	MODIFIER		N/A
chr4	1807679	rs377493690		G	A	FGFR3	SNP	NM_022965.3			NO_COVERAGE	INTRON	MODIFIER		N/A
chr4	1807707	rs370664514		C	T	FGFR3	SNP	NM_022965.3			NO_COVERAGE	INTRON	MODIFIER		N/A
chr4	1807711	rs17878554		C	T	FGFR3	SNP	NM_022965.3			NO_COVERAGE	INTRON	MODIFIER		N/A
chr4	1807756	rs368947084		C	A	FGFR3	SNP	NM_022965.3			LOW_COVERAGE	INTRON	MODIFIER		N/A
chr4	1807760	rs371271923		C	T	FGFR3	SNP	NM_022965.3			LOW_COVERAGE	INTRON	MODIFIER		N/A
chr4	1807786	rs375856533		C	T	FGFR3	SNP	NM_001163213.1	c.1851C>T	p.H617	LOW_COVERAGE	SYNONYMOUS_CODING	LOW		N/A
chr4	1807803	rs121913113		G	A	FGFR3	SNP	NM_001163213.1	c.1868G>A	p.R623H	LOW_COVERAGE	NON_SYNONYMOUS_CODING	MODERATE		pathogenic
chr4	1807819	rs369137031		C	T	FGFR3	SNP	NM_001163213.1	c.1884C>T	p.T628	LOW_COVERAGE	SYNONYMOUS_CODING	LOW		N/A
chr4	1807820	rs200849753		G	A	FGFR3	SNP	NM_001163213.1	c.1885G>A	p.E629K	LOW_COVERAGE	NON_SYNONYMOUS_CODING	MODERATE		N/A
chr4	1808422	rs369096713		C	T	FGFR3	SNP	NM_022965.3			LOW_COVERAGE	INTRON	MODIFIER		N/A
chr4	1808426	rs371703270		G	T	FGFR3	SNP	NM_022965.3			LOW_COVERAGE	INTRON	MODIFIER		N/A
chr4	1808473	rs113910209		G	A	FGFR3	SNP	NM_022965.3			LOW_COVERAGE	INTRON	MODIFIER		N/A
chr4	1808515	rs2305187		C	T	FGFR3	SNP	NM_022965.3			LOW_COVERAGE	INTRON	MODIFIER		N/A
chr4	1808521	rs199766966		G	A	FGFR3	SNP	NM_022965.3			LOW_COVERAGE	INTRON	MODIFIER		N/A
chr4	1808523	rs3135899		G	A	FGFR3	SNP	NM_022965.3			LOW_COVERAGE	INTRON	MODIFIER		N/A
chr4	1808543	rs370060233		G	A	FGFR3	SNP	NM_022965.3			LOW_COVERAGE	INTRON	MODIFIER		N/A
chr4	1808551	rs17884617		C	T	FGFR3	SNP	NM_022965.3			LOW_COVERAGE	INTRON	MODIFIER		N/A
chr4	1808562	rs377402598		G	A	FGFR3	SNP	NM_001163213.1	c.2181G>A	p.M727I	LOW_COVERAGE	NON_SYNONYMOUS_CODING	MODERATE		N/A
chr4	1808563	rs17880763		A	T	FGFR3	SNP	NM_001163213.1	c.2182A>T	p.I728F	LOW_COVERAGE	NON_SYNONYMOUS_CODING	MODERATE		N/A
chr4	1808570	rs149924317		G	A	FGFR3	SNP	NM_001163213.1	c.2189G>A	p.R730Q	LOW_COVERAGE	NON_SYNONYMOUS_CODING	MODERATE		N/A
chr4	1808587	rs188849608		G	A	FGFR3	SNP	NM_001163213.1	c.2206G>A	p.A736T	LOW_COVERAGE	NON_SYNONYMOUS_CODING	MODERATE		N/A
chr4	1808592	rs145020302		C	G	FGFR3	SNP	NM_001163213.1	c.2211C>G	p.P737	LOW_COVERAGE	SYNONYMOUS_CODING	LOW		N/A
chr4	1808594	rs148631462		C	A	FGFR3	SNP	NM_001163213.1	c.2213C>A	p.S738Y	LOW_COVERAGE	NON_SYNONYMOUS_CODING	MODERATE		N/A
chr4	1808601	rs200624062		G	A	FGFR3	SNP	NM_001163213.1	c.2220G>A	p.R740	LOW_COVERAGE	SYNONYMOUS_CODING	LOW		N/A
chr4	1808604	rs377293519		C	G	FGFR3	SNP	NM_001163213.1	c.2223C>G	p.P741	LOW_COVERAGE	SYNONYMOUS_CODING	LOW		N/A
chr4	1808628	rs142137666		C	T	FGFR3	SNP	NM_001163213.1	c.2247C>T	p.D749	LOW_COVERAGE	SYNONYMOUS_CODING	LOW		N/A
chr4	1808631	rs368790668		G	A	FGFR3	SNP	NM_001163213.1	c.2250G>A	p.L750	LOW_COVERAGE	SYNONYMOUS_CODING	LOW		N/A
chr4	55139891	rs372546959		G	T	PDGFRA	SNP	NM_006206.4	c.1552G>T	p.A518S	LOW_COVERAGE	NON_SYNONYMOUS_CODING	MODERATE		N/A
chr4	55139935	rs377696807		G	A	PDGFRA	SNP	NM_006206.4			LOW_COVERAGE	INTRON	MODIFIER		N/A
chr4	55139937	rs199763264		C	T	PDGFRA	SNP	NM_006206.4			LOW_COVERAGE	INTRON	MODIFIER		N/A
chr4	55139938	rs368983655		G	A	PDGFRA	SNP	NM_006206.4			LOW_COVERAGE	INTRON	MODIFIER		N/A
chr4	55139944	rs370139585		G	T	PDGFRA	SNP	NM_006206.4			LOW_COVERAGE	INTRON	MODIFIER		N/A
chr4	55139948	rs182073697		C	T	PDGFRA	SNP	NM_006206.4			LOW_COVERAGE	INTRON	MODIFIER		N/A
chr4	55139953	rs56242721		G	A	PDGFRA	SNP	NM_006206.4			LOW_COVERAGE	INTRON	MODIFIER		N/A
chr4	55146617	rs141047712		G	A	PDGFRA	SNP	NM_006206.4	c.2291G>A	p.R764H	LOW_COVERAGE	NON_SYNONYMOUS_CODING	MODERATE		unknown
chr4	55146621	rs112489310		A	G	PDGFRA	SNP	NM_006206.4	c.2295A>G	p.P765	LOW_COVERAGE	SYNONYMOUS_CODING	LOW		N/A
chr4	55146629	rs61735625		A	G	PDGFRA	SNP	NM_006206.4	c.2303A>G	p.Y768C	LOW_COVERAGE	NON_SYNONYMOUS_CODING	MODERATE		N/A
chr4	55146632	rs373061721		A	T	PDGFRA	SNP	NM_006206.4	c.2306A>T	p.K769M	LOW_COVERAGE	NON_SYNONYMOUS_CODING	MODERATE		N/A
chr4	55146643	rs191808397		A	G	PDGFRA	SNP	NM_006206.4	c.2317A>G	p.M773V	LOW_COVERAGE	NON_SYNONYMOUS_CODING	MODERATE		N/A
chr4	55146662	rs143491825		A	G	PDGFRA	SNP	NM_006206.4			LOW_COVERAGE	INTRON	MODIFIER		N/A
chr4	55155124	rs150109363		G	A	PDGFRA	SNP	NM_006206.4			NO_COVERAGE	INTRON	MODIFIER		N/A
chr4	55155130	rs113840201		C	T	PDGFRA	SNP	NM_006206.4			NO_COVERAGE	INTRON	MODIFIER		N/A
chr4	55155149	rs377435947		G	A	PDGFRA	SNP	NM_006206.4			NO_COVERAGE	INTRON	MODIFIER		N/A
chr4	55155179	rs138519829		C	T	PDGFRA	SNP	NM_006206.4	c.2778C>T	p.Y926	NO_COVERAGE	SYNONYMOUS_CODING	LOW		N/A
chr4	55155204	rs111766115		A	G	PDGFRA	SNP	NM_006206.4	c.2803A>G	p.S935G	NO_COVERAGE	NON_SYNONYMOUS_CODING	MODERATE		N/A
chr4	55561805	rs200121443		A	G	KIT	SNP	NM_001093772.1	c.195A>G	p.K65	LOW_COVERAGE	SYNONYMOUS_CODING	LOW		N/A
chr4	55561809	rs139441923		A	T	KIT	SNP	NM_001093772.1	c.199A>T	p.T67S	LOW_COVERAGE	NON_SYNONYMOUS_CODING	MODERATE		N/A
chr4	55561810	rs144933028		C	G	KIT	SNP	NM_001093772.1	c.200C>G	p.T67S	LOW_COVERAGE	NON_SYNONYMOUS_CODING	MODERATE		N/A
chr4	55561831	rs147943899		C	T	KIT	SNP	NM_001093772.1	c.221C>T	p.T74M	LOW_COVERAGE	NON_SYNONYMOUS_CODING	MODERATE		N/A
chr4	55561840	rs371353189		A	G	KIT	SNP	NM_001093772.1	c.230A>G	p.N77S	LOW_COVERAGE	NON_SYNONYMOUS_CODING	MODERATE		N/A
chr4	55564425	rs376630883		A	G	KIT	SNP	NM_001093772.1			LOW_COVERAGE	INTRON	MODIFIER		N/A
chr4	55564461	rs189660852		C	A	KIT	SNP	NM_001093772.1	c.349C>A	p.L117I	LOW_COVERAGE	NON_SYNONYMOUS_CODING	MODERATE		N/A
chr4	55564479	rs35525445		T	TC	KIT	INS	NM_001093772.1		p.-123?	LOW_COVERAGE	FRAME_SHIFT	HIGH		N/A
chr4	55564480	rs371303702		C	T	KIT	SNP	NM_001093772.1	c.368C>T	p.S123F	LOW_COVERAGE	NON_SYNONYMOUS_CODING	MODERATE		N/A
chr4	55564508	rs149172424		G	A	KIT	SNP	NM_001093772.1	c.396G>A	p.T132	LOW_COVERAGE	SYNONYMOUS_CODING	LOW		N/A
chr4	55595494	rs370661908		C	T	KIT	SNP	NM_001093772.1			LOW_COVERAGE	INTRON	MODIFIER		N/A
chr4	55595519	rs121913516		C	T	KIT	SNP	NM_000222.2	c.2009C>T	p.T670I	LOW_COVERAGE	NON_SYNONYMOUS_CODING	MODERATE		N/A
chr4	153259017	rs34026470		T	C	FBXW7	SNP	NM_033632.3	c.798A>G	p.K266	LOW_COVERAGE	SYNONYMOUS_CODING	LOW		N/A
chr4	153268140	rs185892035		C	T	FBXW7	SNP	NM_033632.3	c.668G>A	p.R223H	LOW_COVERAGE	NON_SYNONYMOUS_CODING	MODERATE		N/A
chr4	153268145	rs150895624		T	C	FBXW7	SNP	NM_033632.3	c.663A>G	p.Q221	LOW_COVERAGE	SYNONYMOUS_CODING	LOW		N/A
chr4	153268148	rs139422874		T	C	FBXW7	SNP	NM_033632.3	c.660A>G	p.Q220	LOW_COVERAGE	SYNONYMOUS_CODING	LOW		N/A
chr4	153268151	rs368210176		C	A	FBXW7	SNP	NM_033632.3	c.657G>T	p.G219	LOW_COVERAGE	SYNONYMOUS_CODING	LOW		N/A
chr5	55237492	rs140896990		G	A	IL6ST	SNP	NM_002184.3	c.2175C>T	p.S725	LOW_COVERAGE	SYNONYMOUS_CODING	LOW		N/A
chr5	55237501	rs146333104		T	C	IL6ST	SNP	NM_002184.3	c.2166A>G	p.E722	LOW_COVERAGE	SYNONYMOUS_CODING	LOW		N/A
chr5	55237537	rs376597375		T	C	IL6ST	SNP	NM_002184.3	c.2130A>G	p.S710	LOW_COVERAGE	SYNONYMOUS_CODING	LOW		N/A
chr5	55237546	rs368730281		A	C	IL6ST	SNP	NM_002184.3	c.2121T>G	p.D707E	LOW_COVERAGE	NON_SYNONYMOUS_CODING	MODERATE		N/A
chr5	55247826	rs375131282		C	T	IL6ST	SNP	NM_002184.3	c.1630G>A	p.V544I	LOW_COVERAGE	NON_SYNONYMOUS_CODING	MODERATE		N/A
chr5	55247837	rs368246591		T	G	IL6ST	SNP	NM_002184.3	c.1619A>C	p.D540A	LOW_COVERAGE	NON_SYNONYMOUS_CODING	MODERATE		N/A
chr5	55247879	rs144353104		C	T	IL6ST	SNP	NM_002184.3	c.1577G>A	p.R526Q	LOW_COVERAGE	NON_SYNONYMOUS_CODING	MODERATE		N/A
chr5	55247913	rs375975681		A	T	IL6ST	SNP	NM_175767.2			LOW_COVERAGE	INTRON	MODIFIER		N/A
chr5	55247932	rs201820887		T	C	IL6ST	SNP	NM_175767.2			LOW_COVERAGE	INTRON	MODIFIER		N/A
chr5	55247978	rs28763918		T	G	IL6ST	SNP	NM_175767.2			LOW_COVERAGE	INTRON	MODIFIER		N/A
chr5	56152410	rs183415433		T	G	MAP3K1	SNP	NM_005921.1			LOW_COVERAGE	INTRON	MODIFIER		N/A
chr5	56152413	rs368497910		T	C	MAP3K1	SNP	NM_005921.1			LOW_COVERAGE	INTRON	MODIFIER		N/A
chr5	56152415	rs371767072		C	A	MAP3K1	SNP	NM_005921.1			LOW_COVERAGE	INTRON	MODIFIER		N/A
chr5	56152416	rs832567		C	A	MAP3K1	SNP	NM_005921.1			LOW_COVERAGE	INTRON	MODIFIER		N/A
chr5	56152459	rs368874835		G	A	MAP3K1	SNP	NM_005921.1	c.515G>A	p.G172E	LOW_COVERAGE	NON_SYNONYMOUS_CODING	MODERATE		N/A
chr5	56152463	rs200381937		G	A	MAP3K1	SNP	NM_005921.1	c.519G>A	p.L173	LOW_COVERAGE	SYNONYMOUS_CODING	LOW		N/A
chr5	56177312	rs138408013		G	C	MAP3K1	SNP	NM_005921.1			LOW_COVERAGE	INTRON	MODIFIER		N/A
chr5	56177348	rs73135095		T	G	MAP3K1	SNP	NM_005921.1			LOW_COVERAGE	INTRON	MODIFIER		N/A
chr5	56177369	rs114561358		T	C	MAP3K1	SNP	NM_005921.1			LOW_COVERAGE	INTRON	MODIFIER		N/A
chr5	67589527	rs377666209		A	T	PIK3R1	SNP	NM_181524.1			LOW_COVERAGE	INTRON	MODIFIER		N/A
chr5	67589556	rs3730091		A	C	PIK3R1	SNP	NM_001242466.1	c.230A>C	p.D77A	LOW_COVERAGE	NON_SYNONYMOUS_CODING	MODERATE		N/A
chr5	67589588	rs17852841		G	A	PIK3R1	SNP	NM_001242466.1	c.262G>A	p.E88K	LOW_COVERAGE	NON_SYNONYMOUS_CODING	MODERATE		N/A
chr5	149436963	rs200830545		G	A	CSF1R	SNP	NM_005211.3			LOW_COVERAGE	INTRON	MODIFIER		N/A
chr5	149436965	rs374818714		G	A	CSF1R	SNP	NM_005211.3			LOW_COVERAGE	INTRON	MODIFIER		N/A
chr5	149441016	rs11286566		AC	A	CSF1R	DEL	NM_005211.3			LOW_COVERAGE	INTRON	MODIFIER		N/A
chr5	149441022	rs201032996		C	A,G	CSF1R	SNP	NM_005211.3			LOW_COVERAGE	INTRON	MODIFIER		N/A
chr5	149441024	rs138897601		T	C	CSF1R	SNP	NM_005211.3			LOW_COVERAGE	INTRON	MODIFIER		N/A
chr5	149460436	rs200054887		G	A	CSF1R	SNP	NM_005211.3	c.201C>T	p.S67	LOW_COVERAGE	SYNONYMOUS_CODING	LOW		N/A
chr5	149460437	rs147989288		C	T	CSF1R	SNP	NM_005211.3	c.200G>A	p.S67N	LOW_COVERAGE	NON_SYNONYMOUS_CODING	MODERATE		N/A
chr6	26032301	rs201974900		G	A	HIST1H4B	SNP	NM_003544.2			LOW_COVERAGE	UPSTREAM	MODIFIER		N/A
chr6	26032310	rs188393592		G	C	HIST1H4B	SNP	NM_003544.2			LOW_COVERAGE	UPSTREAM	MODIFIER		N/A
chr6	26032311	rs59324656		C	G	HIST1H4B	SNP	NM_003544.2			LOW_COVERAGE	UPSTREAM	MODIFIER		N/A
chr6	26032313	rs199936105		T	A	HIST1H4B	SNP	NM_003544.2			LOW_COVERAGE	UPSTREAM	MODIFIER		N/A
chr6	26032314	rs373490166		G	T	HIST1H4B	SNP	NM_003544.2			LOW_COVERAGE	UPSTREAM	MODIFIER		N/A
chr6	26032324	rs142552261		C	T	HIST1H4B	SNP	NM_003544.2			LOW_COVERAGE	UPSTREAM	MODIFIER		N/A
chr6	26032326	rs146709166		G	C	HIST1H4B	SNP	NM_003544.2			LOW_COVERAGE	UPSTREAM	MODIFIER		N/A
chr6	26032329	rs370105268		GAGGAA	G	HIST1H4B	DEL	NM_003544.2			LOW_COVERAGE	UPSTREAM	MODIFIER		N/A
chr6	26032331	rs78162243		G	C	HIST1H4B	SNP	NM_003544.2			LOW_COVERAGE	UPSTREAM	MODIFIER		N/A
chr6	26032332	rs181205219		G	A	HIST1H4B	SNP	NM_003544.2			LOW_COVERAGE	UPSTREAM	MODIFIER		N/A
chr6	26032349	rs184952244		C	G	HIST1H4B	SNP	NM_003544.2			LOW_COVERAGE	UPSTREAM	MODIFIER		N/A
chr6	33287346	rs371054058		G	A	DAXX	SNP	NM_001141970.1.2	c.1787C>T	p.T596M	LOW_COVERAGE	NON_SYNONYMOUS_CODING	MODERATE		N/A
chr6	33290547	rs2073524		T	A	ZBTB22	SNP	NM_001145338.1.3			LOW_COVERAGE	UPSTREAM	MODIFIER		N/A
chr6	33290567	rs368435882		C	T	ZBTB22	SNP	NM_001145338.1.3			LOW_COVERAGE	UPSTREAM	MODIFIER		N/A
chr6	33290613	rs371351597		T	G	ZBTB22	SNP	NM_001145338.1.3			LOW_COVERAGE	UPSTREAM	MODIFIER		N/A
chr6	33290632	rs375599552		C	G	ZBTB22	SNP	NM_001145338.1.3			LOW_COVERAGE	UPSTREAM	MODIFIER		N/A
chr6	33290637	rs112834360		A	T	DAXX	SNP	NM_001350.4			LOW_COVERAGE	SPLICE_SITE_DONOR	HIGH		N/A
chr6	33290638	rs111369765		C	G	DAXX	SNP	NM_001350.4			LOW_COVERAGE	SPLICE_SITE_DONOR	HIGH		N/A
chr6	33290642	rs368656638		A	G	DAXX	SNP	NM_001141970.1.2	c.50T>C	p.L17P	LOW_COVERAGE	NON_SYNONYMOUS_CODING	MODERATE		N/A
chr6	35425708	rs148121245		G	A	FANCE	SNP	NM_021922.2	c.916G>A	p.E306K	LOW_COVERAGE	NON_SYNONYMOUS_CODING	MODERATE		other
chr6	35425710	rs145023621		G	A	FANCE	SNP	NM_021922.2	c.918G>A	p.E306	LOW_COVERAGE	SYNONYMOUS_CODING	LOW		N/A
chr6	35425718	rs151020666		C	T	FANCE	SNP	NM_021922.2	c.926C>T	p.P309L	LOW_COVERAGE	NON_SYNONYMOUS_CODING	MODERATE		N/A
chr6	35425720	rs372788363		C	G	FANCE	SNP	NM_021922.2	c.928C>G	p.P310A	LOW_COVERAGE	NON_SYNONYMOUS_CODING	MODERATE		N/A
chr6	35425721	rs139600847		C	A,G	FANCE	SNP	NM_021922.2	c.929C>G	p.P310R	LOW_COVERAGE	NON_SYNONYMOUS_CODING	MODERATE		N/A
chr6	35425722	rs201293383		A	G	FANCE	SNP	NM_021922.2	c.930A>G	p.P310	LOW_COVERAGE	SYNONYMOUS_CODING	LOW		N/A
chr6	35425722	rs67038695		A	AC	FANCE	INS	NM_021922.2		p.-311?	LOW_COVERAGE	FRAME_SHIFT	HIGH		N/A
chr6	35425746	rs149719310		A	G	FANCE	SNP	NM_021922.2	c.954A>G	p.E318	LOW_COVERAGE	SYNONYMOUS_CODING	LOW		N/A
chr6	106553383	rs141465160		C	T	PRDM1	SNP	NM_001198.3	c.1348C>T	p.L450F	LOW_COVERAGE	NON_SYNONYMOUS_CODING	MODERATE		N/A
chr6	117609954	rs369184938		C	T	ROS1	SNP	NM_002944.2	c.6745G>A	p.D2249N	NO_COVERAGE	NON_SYNONYMOUS_CODING	MODERATE		N/A
chr6	117609965	rs148710046		C	T	ROS1	SNP	NM_002944.2	c.6734G>A	p.G2245D	NO_COVERAGE	NON_SYNONYMOUS_CODING	MODERATE		N/A
chr6	117609980	rs373225447		T	A	ROS1	SNP	NM_002944.2			NO_COVERAGE	INTRON	MODIFIER		N/A
chr6	117610032	rs188875147		T	G	ROS1	SNP	NM_002944.2			NO_COVERAGE	INTRON	MODIFIER		N/A
chr6	117631241	rs373471832		T	C	ROS1	SNP	NM_002944.2			LOW_COVERAGE	INTRON	MODIFIER		N/A
chr6	117631246	rs116038831		T	C	ROS1	SNP	NM_002944.2	c.6432A>G	p.V2144	LOW_COVERAGE	SYNONYMOUS_CODING	LOW		N/A
chr6	117631274	rs376507701		T	C	ROS1	SNP	NM_002944.2	c.6404A>G	p.D2135G	LOW_COVERAGE	NON_SYNONYMOUS_CODING	MODERATE		N/A
chr6	117709135	rs376165477		A	G	ROS1	SNP	NM_002944.2	c.1822T>C	p.W608R	LOW_COVERAGE	NON_SYNONYMOUS_CODING	MODERATE		N/A
chr6	117709145	rs148442289		G	T	ROS1	SNP	NM_002944.2	c.1812C>A	p.A604	LOW_COVERAGE	SYNONYMOUS_CODING	LOW		N/A
chr6	117709166	rs192964342		G	A	ROS1	SNP	NM_002944.2	c.1791C>T	p.L597	LOW_COVERAGE	SYNONYMOUS_CODING	LOW		N/A
chr6	117709196	rs369900414		A	G	ROS1	SNP	NM_002944.2	c.1761T>C	p.N587	LOW_COVERAGE	SYNONYMOUS_CODING	LOW		N/A
chr6	117709197	rs185334662		T	G	ROS1	SNP	NM_002944.2	c.1760A>C	p.N587T	LOW_COVERAGE	NON_SYNONYMOUS_CODING	MODERATE		N/A
chr6	117709246	rs188601869		C	T	ROS1	SNP	NM_002944.2			LOW_COVERAGE	INTRON	MODIFIER		N/A
chr6	139175228	rs139396585		A	T	ECT2L	SNP	NM_001195037.2	c.1135A>T	p.S379C	LOW_COVERAGE	NON_SYNONYMOUS_CODING	MODERATE		N/A
chr6	139175238	rs149517821		C	A	ECT2L	SNP	NM_001195037.2	c.1145C>A	p.A382D	LOW_COVERAGE	NON_SYNONYMOUS_CODING	MODERATE		N/A
chr6	139175251	rs375219807		AG	A	ECT2L	DEL	NM_001195037.2		p.-387	LOW_COVERAGE	FRAME_SHIFT	HIGH		N/A
chr6	139175252	rs200690490		G	T	ECT2L	SNP	NM_001195037.2	c.1159G>T	p.G387W	LOW_COVERAGE	NON_SYNONYMOUS_CODING	MODERATE		N/A
chr6	139175254	rs375332969		G	T	ECT2L	SNP	NM_001195037.2	c.1161G>T	p.G387	LOW_COVERAGE	SYNONYMOUS_CODING	LOW		N/A
chr6	139175261	rs372903555		G	A	ECT2L	SNP	NM_001195037.2	c.1168G>A	p.V390M	LOW_COVERAGE	NON_SYNONYMOUS_CODING	MODERATE		N/A
chr6	139175272	rs201910297		C	T	ECT2L	SNP	NM_001195037.2	c.1179C>T	p.F393	LOW_COVERAGE	SYNONYMOUS_CODING	LOW		N/A
chr6	139175273	rs367782648		G	A	ECT2L	SNP	NM_001195037.2	c.1180G>A	p.V394M	LOW_COVERAGE	NON_SYNONYMOUS_CODING	MODERATE		N/A
chr6	139175318	rs371347697		A	T	ECT2L	SNP	NM_001195037.2			LOW_COVERAGE	INTRON	MODIFIER		N/A
chr6	139189386	rs144755665		T	C	ECT2L	SNP	NM_001195037.2			LOW_COVERAGE	INTRON	MODIFIER		N/A
chr6	139189392	rs368311301		A	G	ECT2L	SNP	NM_001195037.2			LOW_COVERAGE	INTRON	MODIFIER		N/A
chr6	152129034	rs369069476		C	T	ESR1	SNP	NM_000125.3			LOW_COVERAGE	START_GAINED	LOW		N/A
chr6	152129036	rs373404617		C	A	ESR1	SNP	NM_001122742.1			LOW_COVERAGE	UTR_5_PRIME	MODIFIER		N/A
chr6	152129037	rs376805446		G	A	ESR1	SNP	NM_001122742.1			LOW_COVERAGE	UTR_5_PRIME	MODIFIER		N/A
chr6	152129063	rs139960913		C	T	ESR1	SNP	NM_001122742.1	c.16C>T	p.H6Y	LOW_COVERAGE	NON_SYNONYMOUS_CODING	MODERATE		N/A
chr6	152129077	rs2077647		T	C	ESR1	SNP	NM_001122742.1	c.30T>C	p.S10	LOW_COVERAGE	SYNONYMOUS_CODING	LOW		N/A
chr6	152129088	rs369520220		T	C	ESR1	SNP	NM_001122742.1	c.41T>C	p.L14P	LOW_COVERAGE	NON_SYNONYMOUS_CODING	MODERATE		N/A
chr6	152129276	rs9340773		G	A	ESR1	SNP	NM_001122742.1	c.229G>A	p.G77S	LOW_COVERAGE	NON_SYNONYMOUS_CODING	MODERATE		N/A
chr6	152129308	rs746432		G	C	ESR1	SNP	NM_001122742.1	c.261G>C	p.A87	LOW_COVERAGE	SYNONYMOUS_CODING	LOW		N/A
chr6	152129362	rs181468071		G	A	ESR1	SNP	NM_001122742.1	c.315G>A	p.P105	LOW_COVERAGE	SYNONYMOUS_CODING	LOW		N/A
chr6	152129399	rs200075329		T	C	ESR1	SNP	NM_001122742.1	c.352T>C	p.S118P	LOW_COVERAGE	NON_SYNONYMOUS_CODING	MODERATE		N/A
chr7	55220215	rs370904966		C	T	EGFR	SNP	NM_201284.1			LOW_COVERAGE	INTRON	MODIFIER		N/A
chr7	55238129	rs374459674		G	T	EGFR	SNP	NM_201284.1	c.2010G>T	p.W670C	LOW_COVERAGE	NON_SYNONYMOUS_CODING	MODERATE		N/A
chr7	55238142	rs138963326		C	G	EGFR	SNP	NM_201284.1	c.2023C>G	p.L675V	LOW_COVERAGE	NON_SYNONYMOUS_CODING	MODERATE		N/A
chr7	55238147	rs17336988		G	A	EGFR	SNP	NM_201284.1	c.2028G>A	p.P676	LOW_COVERAGE	SYNONYMOUS_CODING	LOW		N/A
chr7	55238159	rs201419843		G	C	EGFR	SNP	NM_201284.1	c.2040G>C	p.Q680H	LOW_COVERAGE	NON_SYNONYMOUS_CODING	MODERATE		N/A
chr7	55238176	rs111275056		G	A	EGFR	SNP	NM_201284.1	c.2057G>A	p.C686Y	LOW_COVERAGE	NON_SYNONYMOUS_CODING	MODERATE		N/A
chr7	128845018	rs2703091		C	T	SMO	SNP	NM_005631.4			LOW_COVERAGE	INTRON	MODIFIER		N/A
chr7	128845020	rs375639276		G	A	SMO	SNP	NM_005631.4			LOW_COVERAGE	INTRON	MODIFIER		N/A
chr7	128845037	rs202215666		G	T	SMO	SNP	NM_005631.4			LOW_COVERAGE	INTRON	MODIFIER		N/A
chr7	128845058	rs373395370		C	T	SMO	SNP	NM_005631.4	c.552C>T	p.N184	LOW_COVERAGE	SYNONYMOUS_CODING	LOW		N/A
chr9	5044390	rs200008036		T	C	JAK2	SNP	NM_004972.3			LOW_COVERAGE	INTRON	MODIFIER		N/A
chr9	5044397	rs114448906		T	C	JAK2	SNP	NM_004972.3			LOW_COVERAGE	INTRON	MODIFIER		N/A
chr9	5044399	rs370926996		G	A	JAK2	SNP	NM_004972.3			LOW_COVERAGE	INTRON	MODIFIER		N/A
chr9	5044416	rs147483622		C	T	JAK2	SNP	NM_004972.3	c.364C>T	p.R122C	LOW_COVERAGE	NON_SYNONYMOUS_CODING	MODERATE		N/A
chr9	5044427	rs368963113		C	T	JAK2	SNP	NM_004972.3	c.375C>T	p.C125	LOW_COVERAGE	SYNONYMOUS_CODING	LOW		N/A
chr9	5044432	rs56118985		G	A	JAK2	SNP	NM_004972.3	c.380G>A	p.G127D	LOW_COVERAGE	NON_SYNONYMOUS_CODING	MODERATE		N/A
chr9	5044449	rs371826393		C	T	JAK2	SNP	NM_004972.3	c.397C>T	p.R133W	LOW_COVERAGE	NON_SYNONYMOUS_CODING	MODERATE		N/A
chr9	5044450	rs376070326		G	A	JAK2	SNP	NM_004972.3	c.398G>A	p.R133Q	LOW_COVERAGE	NON_SYNONYMOUS_CODING	MODERATE		N/A
chr9	5044458	rs140052813		A	T	JAK2	SNP	NM_004972.3	c.406A>T	p.I136L	LOW_COVERAGE	NON_SYNONYMOUS_CODING	MODERATE		N/A
chr9	21970852	rs369590378		G	C	CDKN2A	SNP	NM_058197.4			NO_COVERAGE	INTRON	MODIFIER		N/A
chr9	21970859	rs377229595		G	C	CDKN2A	SNP	NM_058197.4			NO_COVERAGE	INTRON	MODIFIER		N/A
chr9	21970901	rs45476696		C	T	CDKN2A	SNP	NM_000077.4	c.457G>A	p.D153N	NO_COVERAGE	NON_SYNONYMOUS_CODING	MODERATE		N/A
chr9	21970916	rs3731249		C	T	CDKN2A	SNP	NM_001195132.1	c.442G>A	p.A148T	NO_COVERAGE	NON_SYNONYMOUS_CODING	MODERATE		non-pathogenic
chr9	21970928	rs116150891		G	A	CDKN2A	SNP	NM_001195132.1	c.430C>T	p.R144C	NO_COVERAGE	NON_SYNONYMOUS_CODING	MODERATE		unknown
chr9	21974522	rs372058542		G	A	CDKN2A	SNP	NM_058197.4	c.305C>T	p.P102L	LOW_COVERAGE	NON_SYNONYMOUS_CODING	MODERATE		N/A
chr9	21974524	rs150447516		A	T	CDKN2A	SNP	NM_058197.4	c.303T>A	p.P101	LOW_COVERAGE	SYNONYMOUS_CODING	LOW		N/A
chr9	21974525	rs75256133		G	A	CDKN2A	SNP	NM_058197.4	c.302C>T	p.P101L	LOW_COVERAGE	NON_SYNONYMOUS_CODING	MODERATE		N/A
chr9	21992445	rs187456809		C	T	CDKN2B-AS1	SNP	NR_047543.1			NO_COVERAGE	UPSTREAM	MODIFIER		N/A
chr9	21992469	rs114413954		T	C	CDKN2B-AS1	SNP	NR_047543.1			NO_COVERAGE	UPSTREAM	MODIFIER		N/A
chr9	21992477	rs191336901		T	C	CDKN2B-AS1	SNP	NR_047543.1			NO_COVERAGE	UPSTREAM	MODIFIER		N/A
chr9	37026614	rs10973168		C	T	PAX5	SNP	NM_016734.1			LOW_COVERAGE	INTRON	MODIFIER		N/A
chr9	98215745	rs190483719		C	T	PTCH1	SNP	NM_001083607.1			LOW_COVERAGE	INTRON	MODIFIER		N/A
chr9	98215750	rs371546179		G	A	PTCH1	SNP	NM_001083607.1			LOW_COVERAGE	INTRON	MODIFIER		N/A
chr9	98215753	rs374907800		T	A	PTCH1	SNP	NM_001083607.1			LOW_COVERAGE	INTRON	MODIFIER		N/A
chr9	98215757	rs201942643		T	C	PTCH1	SNP	NM_001083607.1			LOW_COVERAGE	INTRON	MODIFIER		N/A
chr9	98215767	rs369265532		T	C	PTCH1	SNP	NM_001083607.1	c.2989A>G	p.I997V	LOW_COVERAGE	NON_SYNONYMOUS_CODING	MODERATE		N/A
chr9	98215774	rs200435277		G	A	PTCH1	SNP	NM_001083607.1	c.2982C>T	p.F994	LOW_COVERAGE	SYNONYMOUS_CODING	LOW		N/A
chr9	98222056	rs143091773		GT	G	PTCH1	DEL	NM_000264.3		p.-904	LOW_COVERAGE	FRAME_SHIFT	HIGH		N/A
chr9	98222071	rs182321370		A	G	LOC100507346	SNP	NR_038982.1			LOW_COVERAGE	UPSTREAM	MODIFIER		N/A
chr9	98222086	rs374613113		G	A	LOC100507346	SNP	NR_038982.1			LOW_COVERAGE	UPSTREAM	MODIFIER		N/A
chr9	98222089	rs368607507		G	C	LOC100507346	SNP	NR_038982.1			LOW_COVERAGE	UPSTREAM	MODIFIER		N/A
chr9	98222091	rs66836919		CT	C	LOC100507346	DEL	NR_038982.1			LOW_COVERAGE	UPSTREAM	MODIFIER		N/A
chr9	98222104	rs370875922		G	C	LOC100507346	SNP	NR_038982.1			LOW_COVERAGE	UPSTREAM	MODIFIER		N/A
chr9	98268855	rs140542305		C	T	PTCH1	SNP	NM_000264.3	c.228G>A	p.P76	LOW_COVERAGE	SYNONYMOUS_CODING	LOW		N/A
chr9	133759762	rs371639850		C	T	ABL1	SNP	NM_007313.2	c.2142C>T	p.S714	LOW_COVERAGE	SYNONYMOUS_CODING	LOW		N/A
chr9	133759777	rs374980809		C	T	ABL1	SNP	NM_007313.2	c.2157C>T	p.T719	LOW_COVERAGE	SYNONYMOUS_CODING	LOW		N/A
chr9	133759788	rs200897981		A	T	ABL1	SNP	NM_007313.2	c.2168A>T	p.E723V	LOW_COVERAGE	NON_SYNONYMOUS_CODING	MODERATE		N/A
chr9	133759793	rs143837301		G	A	ABL1	SNP	NM_007313.2	c.2173G>A	p.G725S	LOW_COVERAGE	NON_SYNONYMOUS_CODING	MODERATE		N/A
chr9	133759794	rs34634745		G	T	ABL1	SNP	NM_007313.2	c.2174G>T	p.G725V	LOW_COVERAGE	NON_SYNONYMOUS_CODING	MODERATE		N/A
chr9	133759816	rs368343708		C	T	ABL1	SNP	NM_007313.2	c.2196C>T	p.F732	LOW_COVERAGE	SYNONYMOUS_CODING	LOW		N/A
chr9	133759832	rs145494071		G	A	ABL1	SNP	NM_007313.2	c.2212G>A	p.A738T	LOW_COVERAGE	NON_SYNONYMOUS_CODING	MODERATE		N/A
chr9	133759833	rs1064158		C	T	ABL1	SNP	NM_007313.2	c.2213C>T	p.A738V	LOW_COVERAGE	NON_SYNONYMOUS_CODING	MODERATE		N/A
chr9	133759840	rs148885613		C	T	ABL1	SNP	NM_007313.2	c.2220C>T	p.C740	LOW_COVERAGE	SYNONYMOUS_CODING	LOW		N/A
chr9	133759841	rs372281632		G	A	ABL1	SNP	NM_007313.2	c.2221G>A	p.V741I	LOW_COVERAGE	NON_SYNONYMOUS_CODING	MODERATE		N/A
chr9	133760204	rs11793737		G	T	ABL1	SNP	NM_007313.2	c.2584G>T	p.G862W	LOW_COVERAGE	NON_SYNONYMOUS_CODING	MODERATE		N/A
chr9	133760232	rs34272860		C	T	ABL1	SNP	NM_007313.2	c.2612C>T	p.T871I	LOW_COVERAGE	NON_SYNONYMOUS_CODING	MODERATE		N/A
chr9	135786973	rs118203471		A	G	TSC1	SNP	NM_001162427.1			LOW_COVERAGE	INTRON	MODIFIER		untested
chr9	135786976	rs7026879		A	C	TSC1	SNP	NM_001162427.1			LOW_COVERAGE	INTRON	MODIFIER		N/A
chr9	135787011	rs999686		T	G	TSC1	SNP	NM_001162427.1			LOW_COVERAGE	INTRON	MODIFIER		N/A
chr9	135787012	rs11364856		TA	T	TSC1	DEL	NM_001162427.1			LOW_COVERAGE	INTRON	MODIFIER		N/A
chr9	135796747	rs118203439		T	C	TSC1	SNP	NM_001162427.1			LOW_COVERAGE	INTRON	MODIFIER		untested
chr9	135796748	rs118203435 rs397514851		AC	A	TSC1	DEL	NM_001162427.1			LOW_COVERAGE	SPLICE_SITE_DONOR	HIGH		untested
chr9	135796749	rs118203438		C	T	TSC1	SNP	NM_001162427.1			LOW_COVERAGE	SPLICE_SITE_DONOR	HIGH		untested
chr9	135796750	rs118203436		C	T,G	TSC1	SNP	NM_001162426.1	c.737G>C	p.R246T	LOW_COVERAGE	NON_SYNONYMOUS_CODING	MODERATE		untested
chr9	135796754	rs118203433		GA	G	TSC1	DEL	NM_001162426.1		p.-244	LOW_COVERAGE	FRAME_SHIFT	HIGH		untested
chr9	135796754	rs118203434		G	A	TSC1	SNP	NM_001162426.1	c.733C>T	p.R245*	LOW_COVERAGE	STOP_GAINED	HIGH		N/A
chr9	135796763	rs118203432		G	A	TSC1	SNP	NM_001162426.1	c.724C>T	p.L242	LOW_COVERAGE	SYNONYMOUS_CODING	LOW		untested
chr9	135796766	rs118203431		C	CT	TSC1	INS	NM_001162426.1		p.-240?	LOW_COVERAGE	FRAME_SHIFT	HIGH		untested
chr9	135796777	rs118203430		G	GA	TSC1	INS	NM_001162426.1		p.-237?	LOW_COVERAGE	FRAME_SHIFT	HIGH		untested
chr9	135796792	rs118203428		TC	T	TSC1	DEL	NM_001162426.1		p.-232	LOW_COVERAGE	FRAME_SHIFT	HIGH		untested
chr9	135796793	rs118203429		C	A	TSC1	SNP	NM_001162426.1	c.694G>T	p.E232*	LOW_COVERAGE	STOP_GAINED	HIGH		untested
chr9	135796805	rs118203427		G	A	TSC1	SNP	NM_001162426.1	c.682C>T	p.R228*	LOW_COVERAGE	STOP_GAINED	HIGH		untested
chr9	135796816	rs118203426		A	C	TSC1	SNP	NM_001162426.1	c.671T>G	p.M224R	LOW_COVERAGE	NON_SYNONYMOUS_CODING	MODERATE		pathogenic,untested
chr9	135796821	rs118203425		TG	T	TSC1	DEL	NM_001162426.1		p.-222	LOW_COVERAGE	FRAME_SHIFT	HIGH		untested
chr9	135796824	rs118203423		C	T,G	TSC1	SNP	NM_001162427.1			LOW_COVERAGE	SPLICE_SITE_ACCEPTOR	HIGH		untested
chr9	139390616	rs375576856		C	T	NOTCH1	SNP	NM_017617.3	c.7575G>A	p.P2525	NO_COVERAGE	SYNONYMOUS_CODING	LOW		N/A
chr9	139390655	rs192299793		C	T	NOTCH1	SNP	NM_017617.3	c.7536G>A	p.P2512	NO_COVERAGE	SYNONYMOUS_CODING	LOW		N/A
chr9	139390676	rs34152221		A	C	NOTCH1	SNP	NM_017617.3	c.7515T>G	p.P2505	NO_COVERAGE	SYNONYMOUS_CODING	LOW		N/A
chr9	139391734	rs375073677		C	T	NOTCH1	SNP	NM_017617.3	c.6457G>A	p.V2153M	LOW_COVERAGE	NON_SYNONYMOUS_CODING	MODERATE		N/A
chr9	139391735	rs368287903		G	A	NOTCH1	SNP	NM_017617.3	c.6456C>T	p.G2152	LOW_COVERAGE	SYNONYMOUS_CODING	LOW		N/A
chr9	139391737	rs116317506		C	G	NOTCH1	SNP	NM_017617.3	c.6454G>C	p.G2152R	LOW_COVERAGE	NON_SYNONYMOUS_CODING	MODERATE		N/A
chr9	139391738	rs377302245		G	A	NOTCH1	SNP	NM_017617.3	c.6453C>T	p.P2151	LOW_COVERAGE	SYNONYMOUS_CODING	LOW		N/A
chr9	139391762	rs369845924		G	A	NOTCH1	SNP	NM_017617.3	c.6429C>T	p.N2143	LOW_COVERAGE	SYNONYMOUS_CODING	LOW		N/A
chr9	139391782	rs372698234		G	A	NOTCH1	SNP	NM_017617.3	c.6409C>T	p.P2137S	LOW_COVERAGE	NON_SYNONYMOUS_CODING	MODERATE		N/A
chr9	139391794	rs61733294		G	A	NOTCH1	SNP	NM_017617.3	c.6397C>T	p.P2133S	LOW_COVERAGE	NON_SYNONYMOUS_CODING	MODERATE		N/A
chr9	139391816	rs369009290		G	A	NOTCH1	SNP	NM_017617.3	c.6375C>T	p.H2125	LOW_COVERAGE	SYNONYMOUS_CODING	LOW		N/A
chr9	139391828	rs61751533		G	A	NOTCH1	SNP	NM_017617.3	c.6363C>T	p.S2121	LOW_COVERAGE	SYNONYMOUS_CODING	LOW		N/A
chr9	139391833	rs375969725		G	A	NOTCH1	SNP	NM_017617.3	c.6358C>T	p.R2120C	LOW_COVERAGE	NON_SYNONYMOUS_CODING	MODERATE		N/A
chr9	139399562	rs368601709		G	A	NOTCH1	SNP	NM_017617.3			LOW_COVERAGE	INTRON	MODIFIER		N/A
chr9	139399584	rs371872702		G	A	NOTCH1	SNP	NM_017617.3			LOW_COVERAGE	INTRON	MODIFIER		N/A
chr9	139399602	rs373795647		C	G	NOTCH1	SNP	NM_017617.3			LOW_COVERAGE	INTRON	MODIFIER		N/A
chr9	139399611	rs151276623		C	T	NOTCH1	SNP	NM_017617.3			LOW_COVERAGE	INTRON	MODIFIER		N/A
chr9	139399641	rs13300218		G	A	NOTCH1	SNP	NM_017617.3			LOW_COVERAGE	INTRON	MODIFIER		N/A
chr9	139399649	rs368747316		C	T	NOTCH1	SNP	NM_017617.3			LOW_COVERAGE	INTRON	MODIFIER		N/A
chr9	139400169	rs200664704		G	A	NOTCH1	SNP	NM_017617.3	c.4179C>T	p.G1393	LOW_COVERAGE	SYNONYMOUS_CODING	LOW		N/A
chr9	139400180	rs191645600		G	T	NOTCH1	SNP	NM_017617.3	c.4168C>A	p.P1390T	LOW_COVERAGE	NON_SYNONYMOUS_CODING	MODERATE		N/A
chr9	139400191	rs367710569		G	A	NOTCH1	SNP	NM_017617.3	c.4157C>T	p.P1386L	LOW_COVERAGE	NON_SYNONYMOUS_CODING	MODERATE		N/A
chr9	139400219	rs61751542		G	A	NOTCH1	SNP	NM_017617.3	c.4129C>T	p.P1377S	LOW_COVERAGE	NON_SYNONYMOUS_CODING	MODERATE		N/A
chr9	139400247	rs374921637		C	T	NOTCH1	SNP	NM_017617.3	c.4101G>A	p.P1367	LOW_COVERAGE	SYNONYMOUS_CODING	LOW		N/A
chr9	139400253	rs202023240		G	A	NOTCH1	SNP	NM_017617.3	c.4095C>T	p.S1365	LOW_COVERAGE	SYNONYMOUS_CODING	LOW		N/A
chr9	139400292	rs200099319		G	A	NOTCH1	SNP	NM_017617.3	c.4056C>T	p.C1352	LOW_COVERAGE	SYNONYMOUS_CODING	LOW		N/A
chr9	139400317	rs201215245		G	A	NOTCH1	SNP	NM_017617.3	c.4031C>T	p.T1344M	LOW_COVERAGE	NON_SYNONYMOUS_CODING	MODERATE		N/A
chr9	139400320	rs183156491		G	A	NOTCH1	SNP	NM_017617.3	c.4028C>T	p.A1343V	LOW_COVERAGE	NON_SYNONYMOUS_CODING	MODERATE		N/A
chr9	139400321	rs369654090		C	T	NOTCH1	SNP	NM_017617.3	c.4027G>A	p.A1343T	LOW_COVERAGE	NON_SYNONYMOUS_CODING	MODERATE		N/A
chr9	139400327	rs372767143		C	T	NOTCH1	SNP	NM_017617.3	c.4021G>A	p.E1341K	LOW_COVERAGE	NON_SYNONYMOUS_CODING	MODERATE		N/A
chr9	139400357	rs185477559		G	A	NOTCH1	SNP	NM_017617.3			LOW_COVERAGE	INTRON	MODIFIER		N/A
chr9	139400406	rs11145764		C	T	NOTCH1	SNP	NM_017617.3			LOW_COVERAGE	INTRON	MODIFIER		N/A
chr9	139412565	rs370943888		C	T	NOTCH1	SNP	NM_017617.3			LOW_COVERAGE	INTRON	MODIFIER		N/A
chr10	3822249	rs371440301		A	T	KLF6	SNP	NR_027653.1			LOW_COVERAGE	INTRON	MODIFIER		N/A
chr10	3822264	rs367807577		C	T	KLF6	SNP	NR_027653.1			LOW_COVERAGE	INTRON	MODIFIER		N/A
chr10	3822277	rs111743412		G	A	KLF6	SNP	NR_027653.1			LOW_COVERAGE	INTRON	MODIFIER		N/A
chr10	3822317	rs17855372		T	A	KLF6	SNP	NM_001300.5	c.781A>T	p.K261*	LOW_COVERAGE	STOP_GAINED	HIGH		N/A
chr10	3822351	rs186409969		C	T	KLF6	SNP	NM_001300.5	c.747G>A	p.R249	LOW_COVERAGE	SYNONYMOUS_CODING	LOW		N/A
chr10	3823765	rs369177993		C	T	KLF6	SNP	NR_027653.1			LOW_COVERAGE	INTRON	MODIFIER		N/A
chr10	3823772	rs186624120		G	A	KLF6	SNP	NR_027653.1			LOW_COVERAGE	INTRON	MODIFIER		N/A
chr10	3823788	rs201068884		G	A	KLF6	SNP	NR_027653.1			LOW_COVERAGE	INTRON	MODIFIER		N/A
chr10	3823805	rs192712828		G	A	KLF6	SNP	NR_027653.1			LOW_COVERAGE	INTRON	MODIFIER		N/A
chr10	3823821	rs113244515		G	A	KLF6	SNP	NR_027653.1			LOW_COVERAGE	INTRON	MODIFIER		N/A
chr10	3824253	rs141749814		G	A	KLF6	SNP	NM_001300.5	c.256C>T	p.P86S	LOW_COVERAGE	NON_SYNONYMOUS_CODING	MODERATE		N/A
chr10	3824278	rs35835052		G	A	KLF6	SNP	NM_001300.5	c.231C>T	p.S77	LOW_COVERAGE	SYNONYMOUS_CODING	LOW		N/A
chr10	3827059	rs368444071		G	A	KLF6	SNP	NR_027653.1			LOW_COVERAGE	INTRON	MODIFIER		N/A
chr10	3827069	rs200912661		C	T	KLF6	SNP	NR_027653.1			LOW_COVERAGE	INTRON	MODIFIER		N/A
chr10	3827078	rs375160262		C	T	KLF6	SNP	NR_027653.1			LOW_COVERAGE	INTRON	MODIFIER		N/A
chr10	3827129	rs376682579		C	T	KLF6	SNP	NM_001300.5	c.78G>A	p.P26	LOW_COVERAGE	SYNONYMOUS_CODING	LOW		N/A
chr10	3827198	rs372984409		C	G	KLF6	SNP	NM_001300.5	c.9G>C	p.V3	LOW_COVERAGE	SYNONYMOUS_CODING	LOW		N/A
chr10	3827210	rs11544694		G	T	KLF6	SNP	NM_001300.5			LOW_COVERAGE	UTR_5_PRIME	MODIFIER		N/A
chr10	3827248	rs369878130		G	C	KLF6	SNP	NM_001300.5			LOW_COVERAGE	START_GAINED	LOW		N/A
chr10	3827286	rs191056541		G	A	KLF6	SNP	NM_001300.5			LOW_COVERAGE	UTR_5_PRIME	MODIFIER		N/A
chr10	8097806	rs371853270		A	G	GATA3	SNP	NM_002051.2	c.188A>G	p.Y63C	LOW_COVERAGE	NON_SYNONYMOUS_CODING	MODERATE		N/A
chr10	8097867	rs376505863		C	T	GATA3-AS1	SNP	NR_024256.1			NO_COVERAGE	UPSTREAM	MODIFIER		N/A
chr10	8097888	rs369275197		C	T	GATA3-AS1	SNP	NR_024256.1			NO_COVERAGE	UPSTREAM	MODIFIER		N/A
chr10	43596176	rs368388151		G	A	RET	SNP	NM_020975.4			LOW_COVERAGE	INTRON	MODIFIER		N/A
chr10	43596179	rs2435351		G	A	RET	SNP	NM_020975.4			LOW_COVERAGE	INTRON	MODIFIER		non-pathogenic
chr10	43596182	rs200468424		G	A	RET	SNP	NM_020975.4			LOW_COVERAGE	INTRON	MODIFIER		N/A
chr10	43596183	rs2742232		C	T	RET	SNP	NM_020975.4			LOW_COVERAGE	INTRON	MODIFIER		N/A
chr10	43596204	rs368088467		C	T	RET	SNP	NM_020975.4			LOW_COVERAGE	INTRON	MODIFIER		N/A
chr10	43608967	rs149319863		C	T	RET	SNP	NM_020975.4			LOW_COVERAGE	INTRON	MODIFIER		N/A
chr10	43608985	rs373710654		G	A	RET	SNP	NM_020975.4			LOW_COVERAGE	INTRON	MODIFIER		N/A
chr10	43608991	rs376709486		C	T	RET	SNP	NM_020975.4			LOW_COVERAGE	INTRON	MODIFIER		N/A
chr10	43609060	rs199921511		T	C	RET	SNP	NM_020975.4	c.1816T>C	p.Y606H	LOW_COVERAGE	NON_SYNONYMOUS_CODING	MODERATE		N/A
chr10	43609069	rs77558292		T	A,C,G	RET	SNP	NM_020975.4	c.1825T>G	p.C609G	LOW_COVERAGE	NON_SYNONYMOUS_CODING	MODERATE		pathogenic,unknown
chr10	43609070	rs77939446		G	A,C,T	RET	SNP	NM_020975.4	c.1826G>T	p.C609F	LOW_COVERAGE	NON_SYNONYMOUS_CODING	MODERATE		pathogenic
chr10	43609073	rs121913313		ACTGCTTCCCTGAGGAGGAGAAGTGCTT	A	RET	DEL	NM_020975.4		p.NCFPEEEKCF610N	LOW_COVERAGE	CODON_DELETION	MODERATE		N/A
chr10	43610164	rs137855422		G	A	RET	SNP	NM_020975.4	c.2116G>A	p.V706M	NO_COVERAGE	NON_SYNONYMOUS_CODING	MODERATE		N/A
chr10	43610176	rs3026760		A	G	RET	SNP	NM_020975.4	c.2128A>G	p.K710E	NO_COVERAGE	NON_SYNONYMOUS_CODING	MODERATE		N/A
chr10	43610198	rs368361145		C	T	RET	SNP	NM_020975.4			NO_COVERAGE	INTRON	MODIFIER		N/A
chr10	43610218	rs372106974		G	A	RET	SNP	NM_020975.4			NO_COVERAGE	INTRON	MODIFIER		N/A
chr10	89653759	rs373159376		C	A	PTEN	SNP	NM_000314.4			LOW_COVERAGE	INTRON	MODIFIER		N/A
chr10	89653806	rs121909225		T	G	PTEN	SNP	NM_000314.4	c.104T>G	p.M35R	LOW_COVERAGE	NON_SYNONYMOUS_CODING	MODERATE		pathogenic
chr10	89653834	rs150651961		C	T	PTEN	SNP	NM_000314.4	c.132C>T	p.G44	LOW_COVERAGE	SYNONYMOUS_CODING	LOW		non-pathogenic
chr10	90773149	rs373508982		A	G	FAS	SNP	NR_028036.2			LOW_COVERAGE	INTRON	MODIFIER		N/A
chr10	90773199	rs3218615		G	A	FAS	SNP	NR_028036.2			LOW_COVERAGE	INTRON	MODIFIER		N/A
chr10	90773209	rs34644108		T	TG	FAS	INS	NR_028036.2			LOW_COVERAGE	INTRON	MODIFIER		N/A
chr11	533279	rs371117417		C	T	HRAS	SNP	NM_176795.3			LOW_COVERAGE	UTR_3_PRIME	MODIFIER		N/A
chr11	533282	rs376091236		G	A	HRAS	SNP	NM_176795.3			LOW_COVERAGE	UTR_3_PRIME	MODIFIER		N/A
chr11	533285	rs45479892		G	T	HRAS	SNP	NM_176795.3			LOW_COVERAGE	UTR_3_PRIME	MODIFIER		N/A
chr11	533308	rs35613389		C	CG	HRAS	INS	NM_176795.3		p.-167?	LOW_COVERAGE	FRAME_SHIFT	HIGH		N/A
chr11	533311	rs377676071		G	C	HRAS	SNP	NM_176795.3	c.498C>G	p.P166	LOW_COVERAGE	SYNONYMOUS_CODING	LOW		N/A
chr11	533314	rs200931795		G	A	HRAS	SNP	NM_176795.3	c.495C>T	p.D165	LOW_COVERAGE	SYNONYMOUS_CODING	LOW		N/A
chr11	533318	rs371173251		C	T	HRAS	SNP	NM_176795.3	c.491G>A	p.W164*	LOW_COVERAGE	STOP_GAINED	HIGH		N/A
chr11	533481	rs372048612		T	C	HRAS	SNP	NM_176795.3	c.422A>G	p.Y141C	LOW_COVERAGE	NON_SYNONYMOUS_CODING	MODERATE		N/A
chr11	533768	rs367794954		G	A	HRAS	SNP	NM_176795.3	c.288C>T	p.Y96	LOW_COVERAGE	SYNONYMOUS_CODING	LOW		N/A
chr11	533799	rs138272051		T	G	HRAS	SNP	NM_176795.3	c.257A>C	p.N86T	LOW_COVERAGE	NON_SYNONYMOUS_CODING	MODERATE		N/A
chr11	533807	rs111372582		G	A	HRAS	SNP	NM_176795.3	c.249C>T	p.A83	LOW_COVERAGE	SYNONYMOUS_CODING	LOW		probable-non-pathogenic
chr11	533821	rs193163027		G	C	HRAS	SNP	NM_176795.3	c.235C>G	p.L79V	LOW_COVERAGE	NON_SYNONYMOUS_CODING	MODERATE		N/A
chr11	533834	rs372223975		G	A	HRAS	SNP	NM_176795.3	c.222C>T	p.T74	LOW_COVERAGE	SYNONYMOUS_CODING	LOW		N/A
chr11	533869	rs121917756		C	T	HRAS	SNP	NM_176795.3	c.187G>A	p.E63K	LOW_COVERAGE	NON_SYNONYMOUS_CODING	MODERATE		pathogenic
chr11	533873	rs121913496		C	G	HRAS	SNP	NM_176795.3	c.183G>C	p.Q61H	LOW_COVERAGE	NON_SYNONYMOUS_CODING	MODERATE		N/A
chr11	533874	rs121913233		T	G,C,A	HRAS	SNP	NM_176795.3	c.182A>T	p.Q61L	LOW_COVERAGE	NON_SYNONYMOUS_CODING	MODERATE		N/A
chr11	32456315	rs377072761		C	A	WT1	SNP	NM_024426.4	c.577G>T	p.A193S	LOW_COVERAGE	NON_SYNONYMOUS_CODING	MODERATE		N/A
chr11	32456340	rs141135091		C	A	WT1	SNP	NM_024426.4	c.552G>T	p.P184	LOW_COVERAGE	SYNONYMOUS_CODING	LOW		N/A
chr11	32456361	rs121907911		G	T	WT1	SNP	NM_024426.4	c.531C>A	p.Y177*	LOW_COVERAGE	STOP_GAINED	HIGH		pathogenic
chr11	32456364	rs369870529		G	A	WT1	SNP	NM_024426.4	c.528C>T	p.R176	LOW_COVERAGE	SYNONYMOUS_CODING	LOW		N/A
chr11	64571875	rs373669288		C	T	MEN1	SNP	NM_130804.2	c.1779G>A	p.K593	LOW_COVERAGE	SYNONYMOUS_CODING	LOW		N/A
chr11	64571947	rs367581776		C	A	MEN1	SNP	NM_130804.2	c.1707G>T	p.L569	LOW_COVERAGE	SYNONYMOUS_CODING	LOW		N/A
chr11	64572001	rs368783097		C	T	MEN1	SNP	NM_130804.2	c.1653G>A	p.P551	LOW_COVERAGE	SYNONYMOUS_CODING	LOW		N/A
chr11	64572018	rs2959656		T	C	MEN1	SNP	NM_130804.2	c.1636A>G	p.T546A	LOW_COVERAGE	NON_SYNONYMOUS_CODING	MODERATE		N/A
chr11	64572060	rs104894261		G	A	MEN1	SNP	NM_130804.2	c.1594C>T	p.R532*	LOW_COVERAGE	STOP_GAINED	HIGH		pathogenic
chr11	64572066	rs71581760		T	C	MEN1	SNP	NM_130804.2	c.1588A>G	p.T530A	LOW_COVERAGE	NON_SYNONYMOUS_CODING	MODERATE		N/A
chr11	64572099	rs150202288		G	A	MEN1	SNP	NM_130804.2	c.1555C>T	p.P519S	LOW_COVERAGE	NON_SYNONYMOUS_CODING	MODERATE		N/A
chr11	64572104	rs141679530		G	A	MEN1	SNP	NM_130804.2	c.1550C>T	p.S517L	LOW_COVERAGE	NON_SYNONYMOUS_CODING	MODERATE		N/A
chr11	64572131	rs375804228		C	T	MEN1	SNP	NM_130804.2	c.1523G>A	p.G508D	LOW_COVERAGE	NON_SYNONYMOUS_CODING	MODERATE		N/A
chr11	108098533	rs55861249		C	A,T	ATM	SNP	NM_000051.3	c.103C>T	p.R35*	NO_COVERAGE	STOP_GAINED	HIGH		pathogenic
chr11	108098555	rs201773026		A	G	ATM	SNP	NM_000051.3	c.125A>G	p.H42R	NO_COVERAGE	NON_SYNONYMOUS_CODING	MODERATE		N/A
chr11	108098561	rs150143957		A	G	ATM	SNP	NM_000051.3	c.131A>G	p.D44G	NO_COVERAGE	NON_SYNONYMOUS_CODING	MODERATE		N/A
chr11	108098563	rs3218684		C	T	ATM	SNP	NM_000051.3	c.133C>T	p.R45W	NO_COVERAGE	NON_SYNONYMOUS_CODING	MODERATE		N/A
chr11	108098576	rs1800054		C	G	ATM	SNP	NM_000051.3	c.146C>G	p.S49C	NO_COVERAGE	NON_SYNONYMOUS_CODING	MODERATE		other
chr11	108183108	rs370279848		C	T	ATM	SNP	NM_000051.3			LOW_COVERAGE	INTRON	MODIFIER		N/A
chr11	108183117	rs373693586		A	C	ATM	SNP	NM_000051.3			LOW_COVERAGE	INTRON	MODIFIER		N/A
chr11	108183120	rs113087586		T	C	ATM	SNP	NM_000051.3			LOW_COVERAGE	INTRON	MODIFIER		N/A
chr11	108199774	rs3218675		T	C	ATM	SNP	NM_000051.3	c.7116T>C	p.D2372	LOW_COVERAGE	SYNONYMOUS_CODING	LOW		N/A
chr11	108199780	rs376159946		A	C	ATM	SNP	NM_000051.3	c.7122A>C	p.E2374D	LOW_COVERAGE	NON_SYNONYMOUS_CODING	MODERATE		N/A
chr11	108199789	rs373309822		T	C	ATM	SNP	NM_000051.3	c.7131T>C	p.D2377	LOW_COVERAGE	SYNONYMOUS_CODING	LOW		N/A
chr11	108199792	rs376185463		G	C	ATM	SNP	NM_000051.3	c.7134G>C	p.E2378D	LOW_COVERAGE	NON_SYNONYMOUS_CODING	MODERATE		N/A
chr11	108216399	rs375168656		T	C	ATM	SNP	NM_000051.3			LOW_COVERAGE	INTRON	MODIFIER		N/A
chr11	108216451	rs12279930		A	G	ATM	SNP	NM_000051.3			LOW_COVERAGE	INTRON	MODIFIER		N/A
chr11	119077220	rs376679438		C	A	CBL	SNP	NM_005188.3	c.93C>A	p.D31E	LOW_COVERAGE	NON_SYNONYMOUS_CODING	MODERATE		N/A
chr11	119077231	rs373212940		CGC	C,CCAC	CBL	DEL	NM_005188.3		p.-35	LOW_COVERAGE	FRAME_SHIFT	HIGH		N/A
chr11	119149381	rs201969307		T	C	CBL	SNP	NM_005188.3	c.1389T>C	p.A463	LOW_COVERAGE	SYNONYMOUS_CODING	LOW		N/A
chr11	119149383	rs201762219		A	G	CBL	SNP	NM_005188.3	c.1391A>G	p.D464G	LOW_COVERAGE	NON_SYNONYMOUS_CODING	MODERATE		N/A
chr11	119158514	rs189506126		C	A	CBL	SNP	NM_005188.3			LOW_COVERAGE	INTRON	MODIFIER		N/A
chr11	119158519	rs112223324		G	A	CBL	SNP	NM_005188.3			LOW_COVERAGE	INTRON	MODIFIER		N/A
chr11	119158529	rs374048242		A	G	CBL	SNP	NM_005188.3			LOW_COVERAGE	INTRON	MODIFIER		N/A
chr11	119158539	rs200647693		C	T	CBL	SNP	NM_005188.3			LOW_COVERAGE	INTRON	MODIFIER		N/A
chr11	119158562	rs143264567		A	C	CBL	SNP	NM_005188.3	c.1942A>C	p.S648R	LOW_COVERAGE	NON_SYNONYMOUS_CODING	MODERATE		N/A
chr11	119158566	rs117204536		T	C	CBL	SNP	NM_005188.3	c.1946T>C	p.M649T	LOW_COVERAGE	NON_SYNONYMOUS_CODING	MODERATE		N/A
chr12	46123596	rs374763794		T	C	LOC400027	SNP	NR_028408.1			LOW_COVERAGE	UPSTREAM	MODIFIER		N/A
chr12	46123605	rs183369822		T	A	LOC400027	SNP	NR_028408.1			LOW_COVERAGE	UPSTREAM	MODIFIER		N/A
chr12	46123606	rs375590924		C	G	LOC400027	SNP	NR_028408.1			LOW_COVERAGE	UPSTREAM	MODIFIER		N/A
chr12	46123608	rs371270329		T	G	LOC400027	SNP	NR_028408.1			LOW_COVERAGE	UPSTREAM	MODIFIER		N/A
chr12	46123633	rs374143008		C	T	ARID2	SNP	NM_152641.2	c.14C>T	p.T5M	LOW_COVERAGE	NON_SYNONYMOUS_CODING	MODERATE		N/A
chr12	46123776	rs377186982		G	A	LOC400027	SNP	NR_028408.1			NO_COVERAGE	UPSTREAM	MODIFIER		N/A
chr12	46123792	rs370473528		C	T	LOC400027	SNP	NR_028408.1			NO_COVERAGE	UPSTREAM	MODIFIER		N/A
chr12	46123799	rs200913974		C	T	LOC400027	SNP	NR_028408.1			NO_COVERAGE	UPSTREAM	MODIFIER		N/A
chr12	46123802	rs113071787		G	C	LOC400027	SNP	NR_028408.1			NO_COVERAGE	UPSTREAM	MODIFIER		N/A
chr12	46123808	rs199908674		G	C	LOC400027	SNP	NR_028408.1			NO_COVERAGE	UPSTREAM	MODIFIER		N/A
chr12	46123850	rs139981084		C	A	ARID2	SNP	NM_152641.2	c.116C>A	p.A39E	NO_COVERAGE	NON_SYNONYMOUS_CODING	MODERATE		N/A
chr12	46123854	rs201596354		G	T	ARID2	SNP	NM_152641.2	c.120G>T	p.V40	NO_COVERAGE	SYNONYMOUS_CODING	LOW		N/A
chr12	46233204	rs139689510		C	G	ARID2	SNP	NM_152641.2	c.1423C>G	p.H475D	LOW_COVERAGE	NON_SYNONYMOUS_CODING	MODERATE		N/A
chr12	46233211	rs369291359		T	G	ARID2	SNP	NM_152641.2	c.1430T>G	p.M477R	LOW_COVERAGE	NON_SYNONYMOUS_CODING	MODERATE		N/A
chr12	46233228	rs374540100		C	T	ARID2	SNP	NM_152641.2	c.1447C>T	p.P483S	LOW_COVERAGE	NON_SYNONYMOUS_CODING	MODERATE		N/A
chr12	46233237	rs370535448		A	G	ARID2	SNP	NM_152641.2	c.1456A>G	p.I486V	LOW_COVERAGE	NON_SYNONYMOUS_CODING	MODERATE		N/A
chr12	46233253	rs149755754		C	G	ARID2	SNP	NM_152641.2	c.1472C>G	p.T491S	LOW_COVERAGE	NON_SYNONYMOUS_CODING	MODERATE		N/A
chr12	49415578	rs199798179		C	T	MLL2	SNP	NM_003482.3	c.16599G>A	p.R5533	LOW_COVERAGE	SYNONYMOUS_CODING	LOW		N/A
chr12	49415596	rs373997525		A	G	MLL2	SNP	NM_003482.3	c.16581T>C	p.C5527	LOW_COVERAGE	SYNONYMOUS_CODING	LOW		N/A
chr12	49415623	rs113204575		G	A	MLL2	SNP	NM_003482.3	c.16554C>T	p.D5518	LOW_COVERAGE	SYNONYMOUS_CODING	LOW		N/A
chr12	49420008	rs370487812		C	T	MLL2	SNP	NM_003482.3	c.15741G>A	p.E5247	LOW_COVERAGE	SYNONYMOUS_CODING	LOW		N/A
chr12	49422997	rs369583907		C	T	MLL2	SNP	NM_003482.3	c.14098G>A	p.D4700N	LOW_COVERAGE	NON_SYNONYMOUS_CODING	MODERATE		N/A
chr12	49424164	rs373146997		G	A	MLL2	SNP	NM_003482.3	c.13898C>T	p.S4633L	LOW_COVERAGE	NON_SYNONYMOUS_CODING	MODERATE		N/A
chr12	49424246	rs148365230		T	G	MLL2	SNP	NM_003482.3			LOW_COVERAGE	INTRON	MODIFIER		N/A
chr12	49431618	rs374526821		G	A	MLL2	SNP	NM_003482.3	c.9521C>T	p.S3174F	LOW_COVERAGE	NON_SYNONYMOUS_CODING	MODERATE		N/A
chr12	49431803	rs371304851		T	C	MLL2	SNP	NM_003482.3	c.9336A>G	p.A3112	LOW_COVERAGE	SYNONYMOUS_CODING	LOW		N/A
chr12	49445087	rs368323505		C	T	MLL2	SNP	NM_003482.3	c.2379G>A	p.E793	LOW_COVERAGE	SYNONYMOUS_CODING	LOW		N/A
chr12	49445092	rs201778313		C	T	MLL2	SNP	NM_003482.3	c.2374G>A	p.A792T	LOW_COVERAGE	NON_SYNONYMOUS_CODING	MODERATE		N/A
chr12	49445096	rs372297725		G	A	MLL2	SNP	NM_003482.3	c.2370C>T	p.P790	LOW_COVERAGE	SYNONYMOUS_CODING	LOW		N/A
chr12	49445098	rs376911077		G	A	MLL2	SNP	NM_003482.3	c.2368C>T	p.P790S	LOW_COVERAGE	NON_SYNONYMOUS_CODING	MODERATE		N/A
chr12	49445310	rs185660524		G	A	MLL2	SNP	NM_003482.3	c.2156C>T	p.P719L	LOW_COVERAGE	NON_SYNONYMOUS_CODING	MODERATE		unknown
chr12	49445319	rs200026379		A	G	MLL2	SNP	NM_003482.3	c.2147T>C	p.M716T	LOW_COVERAGE	NON_SYNONYMOUS_CODING	MODERATE		N/A
chr12	49445328	rs376061914		T	C	MLL2	SNP	NM_003482.3	c.2138A>G	p.D713G	LOW_COVERAGE	NON_SYNONYMOUS_CODING	MODERATE		N/A
chr12	49445338	rs370502666		G	A	MLL2	SNP	NM_003482.3	c.2128C>T	p.P710S	LOW_COVERAGE	NON_SYNONYMOUS_CODING	MODERATE		N/A
chr12	112888210	rs121918464		G	A	PTPN11	SNP	NM_080601.1	c.226G>A	p.E76K	LOW_COVERAGE	NON_SYNONYMOUS_CODING	MODERATE		other
chr12	112888211	rs121918465		A	C,G,T	PTPN11	SNP	NM_080601.1	c.227A>T	p.E76V	LOW_COVERAGE	NON_SYNONYMOUS_CODING	MODERATE		other
chr12	112888220	rs121918466		A	G	PTPN11	SNP	NM_080601.1	c.236A>G	p.Q79R	LOW_COVERAGE	NON_SYNONYMOUS_CODING	MODERATE		pathogenic
chr12	112888239	rs61736914		C	T	PTPN11	SNP	NM_080601.1	c.255C>T	p.H85	LOW_COVERAGE	SYNONYMOUS_CODING	LOW		probable-non-pathogenic,non-pathogenic
chr13	28624192	rs113780656		C	T	FLT3	SNP	NM_004119.2			LOW_COVERAGE	INTRON	MODIFIER		N/A
chr13	28624194	rs368089441		G	C	FLT3	SNP	NM_004119.2			LOW_COVERAGE	INTRON	MODIFIER		N/A
chr13	28624222	rs372277580		A	G	FLT3	SNP	NM_004119.2			LOW_COVERAGE	INTRON	MODIFIER		N/A
chr13	28624245	rs200522693		C	G	FLT3	SNP	NM_004119.2	c.729G>C	p.R243S	LOW_COVERAGE	NON_SYNONYMOUS_CODING	MODERATE		N/A
chr13	28624246	rs61729144		C	T	FLT3	SNP	NM_004119.2	c.728G>A	p.R243K	LOW_COVERAGE	NON_SYNONYMOUS_CODING	MODERATE		N/A
chr13	28624261	rs141994172		C	A	FLT3	SNP	NM_004119.2	c.713G>T	p.G238V	LOW_COVERAGE	NON_SYNONYMOUS_CODING	MODERATE		N/A
chr13	31728763	rs200162671		T	C	HSPH1	SNP	NM_006644.2			LOW_COVERAGE	INTRON	MODIFIER		N/A
chr13	31728782	rs139370701		A	G	HSPH1	SNP	NM_006644.2	c.417T>C	p.D139	LOW_COVERAGE	SYNONYMOUS_CODING	LOW		N/A
chr13	31728791	rs35908907		T	TA	HSPH1	INS	NM_006644.2		p.-136?	LOW_COVERAGE	FRAME_SHIFT	HIGH		N/A
chr13	31728794	rs143278145		T	C	HSPH1	SNP	NM_006644.2	c.405A>G	p.K135	LOW_COVERAGE	SYNONYMOUS_CODING	LOW		N/A
chr13	31728800	rs111995920		G	C,T	HSPH1	SNP	NM_006644.2	c.399C>G	p.L133	LOW_COVERAGE	SYNONYMOUS_CODING	LOW		N/A
chr13	31728811	rs111378880		C	G,T	HSPH1	SNP	NM_006644.2	c.388G>C	p.E130Q	LOW_COVERAGE	NON_SYNONYMOUS_CODING	MODERATE		N/A
chr13	32918663	rs276174885		CTTAAAAACATATATGAAATATTTCTTTT	C	BRCA2	DEL	NM_000059.3			LOW_COVERAGE	INTRON	MODIFIER		N/A
chr13	32918671	rs276174884		CAT	C	BRCA2	DEL	NM_000059.3			LOW_COVERAGE	INTRON	MODIFIER		unknown,untested
chr13	32918675	rs81002811		T	A	BRCA2	SNP	NM_000059.3			LOW_COVERAGE	INTRON	MODIFIER		untested,other
chr13	32918676	rs81002865		A	G	BRCA2	SNP	NM_000059.3			LOW_COVERAGE	INTRON	MODIFIER		unknown,untested
chr13	32918681	rs81002821		A	G,T	BRCA2	SNP	NM_000059.3			LOW_COVERAGE	INTRON	MODIFIER		unknown,untested
chr13	32918684	rs81002877		T	A	BRCA2	SNP	NM_000059.3			LOW_COVERAGE	INTRON	MODIFIER		unknown,untested
chr13	32918695	rs80358908		G	T	BRCA2	SNP	NM_000059.3	c.6842G>T	p.G2281V	LOW_COVERAGE	NON_SYNONYMOUS_CODING	MODERATE		unknown,untested
chr13	32918700	rs80358909		C	G	BRCA2	SNP	NM_000059.3	c.6847C>G	p.P2283A	LOW_COVERAGE	NON_SYNONYMOUS_CODING	MODERATE		unknown,untested
chr13	32918701	rs80358910		C	A	BRCA2	SNP	NM_000059.3	c.6848C>A	p.P2283H	LOW_COVERAGE	NON_SYNONYMOUS_CODING	MODERATE		unknown,untested
chr13	32918706	rs56272235		A	G	BRCA2	SNP	NM_000059.3	c.6853A>G	p.I2285V	LOW_COVERAGE	NON_SYNONYMOUS_CODING	MODERATE		unknown,untested,other
chr13	48916793	rs376408183		T	C	RB1	SNP	NM_000321.2	c.323T>C	p.V108A	LOW_COVERAGE	NON_SYNONYMOUS_CODING	MODERATE		N/A
chr13	48916811	rs139673557		C	T	RB1	SNP	NM_000321.2	c.341C>T	p.S114L	LOW_COVERAGE	NON_SYNONYMOUS_CODING	MODERATE		N/A
chr13	48955314	rs373846570		A	G	RB1	SNP	NM_000321.2			NO_COVERAGE	INTRON	MODIFIER		N/A
chr13	48955319	rs11351399		CA	C	RB1	DEL	NM_000321.2			NO_COVERAGE	INTRON	MODIFIER		N/A
chr13	48955327	rs140363907		T	A	RB1	SNP	NM_000321.2			NO_COVERAGE	INTRON	MODIFIER		N/A
chr13	48955342	rs144996130		T	G	RB1	SNP	NM_000321.2			NO_COVERAGE	INTRON	MODIFIER		N/A
chr13	48955363	rs148580581		CT	C	RB1	DEL	NM_000321.2			NO_COVERAGE	INTRON	MODIFIER		N/A
chr13	48955374	rs201020747		C	A	RB1	SNP	NM_000321.2			NO_COVERAGE	INTRON	MODIFIER		N/A
chr13	48955395	rs146801558		A	T	RB1	SNP	NM_000321.2	c.1511A>T	p.Q504L	NO_COVERAGE	NON_SYNONYMOUS_CODING	MODERATE		N/A
chr13	48955396	rs140500741		G	A	RB1	SNP	NM_000321.2	c.1512G>A	p.Q504	NO_COVERAGE	SYNONYMOUS_CODING	LOW		N/A
chr13	48955415	rs145729675		G	A	RB1	SNP	NM_000321.2	c.1531G>A	p.D511N	NO_COVERAGE	NON_SYNONYMOUS_CODING	MODERATE		N/A
chr13	49033812	rs201697122		T	C	RB1	SNP	NM_000321.2			LOW_COVERAGE	INTRON	MODIFIER		N/A
chr13	49033817	rs371894780		C	T	RB1	SNP	NM_000321.2			LOW_COVERAGE	INTRON	MODIFIER		N/A
chr13	49033818	rs200501806		C	T	RB1	SNP	NM_000321.2			LOW_COVERAGE	INTRON	MODIFIER		N/A
chr13	49033829	rs142509759		C	T	RB1	SNP	NM_000321.2	c.1966C>T	p.R656W	LOW_COVERAGE	NON_SYNONYMOUS_CODING	MODERATE		unknown
chr13	49033830	rs202031219		G	A	RB1	SNP	NM_000321.2	c.1967G>A	p.R656Q	LOW_COVERAGE	NON_SYNONYMOUS_CODING	MODERATE		N/A
chr13	49033835	rs202119986		G	A	RB1	SNP	NM_000321.2	c.1972G>A	p.A658T	LOW_COVERAGE	NON_SYNONYMOUS_CODING	MODERATE		N/A
chr13	49033842	rs121913299		TCCGG	T	RB1	DEL	NM_000321.2		p.-660	LOW_COVERAGE	FRAME_SHIFT	HIGH		N/A
chr13	49033844	rs137853294		C	T	RB1	SNP	NM_000321.2	c.1981C>T	p.R661W	LOW_COVERAGE	NON_SYNONYMOUS_CODING	MODERATE		pathogenic
chr13	49047524	rs374157786		G	A	RB1	SNP	NM_000321.2	c.2518G>A	p.G840R	LOW_COVERAGE	NON_SYNONYMOUS_CODING	MODERATE		N/A
chr13	49047564	rs200176589		T	C	RB1	SNP	NM_000321.2			LOW_COVERAGE	INTRON	MODIFIER		N/A
chr13	49047572	rs374198075		A	G	RB1	SNP	NM_000321.2			LOW_COVERAGE	INTRON	MODIFIER		N/A
chr13	49047594	rs181519914		A	G	RB1	SNP	NM_000321.2			LOW_COVERAGE	INTRON	MODIFIER		N/A
chr13	103508426	rs369013428		A	G	BIVM-ERCC5	SNP	NM_001204425.1	c.1854A>G	p.E618	LOW_COVERAGE	SYNONYMOUS_CODING	LOW		N/A
chr13	103508434	rs36034203		A	AC	BIVM-ERCC5	INS	NM_001204425.1		p.-621?	LOW_COVERAGE	FRAME_SHIFT	HIGH		N/A
chr13	103508434	rs59731086		A	G	BIVM-ERCC5	SNP	NM_001204425.1	c.1862A>G	p.E621G	LOW_COVERAGE	NON_SYNONYMOUS_CODING	MODERATE		N/A
chr13	103508444	rs142884592		T	C	BIVM-ERCC5	SNP	NM_001204425.1	c.1872T>C	p.N624	LOW_COVERAGE	SYNONYMOUS_CODING	LOW		N/A
chr13	103508460	rs121434573		C	T	BIVM-ERCC5	SNP	NM_001204425.1	c.1888C>T	p.Q630*	LOW_COVERAGE	STOP_GAINED	HIGH		pathogenic
chr13	103508504	rs55996137		T	TCATGTC	ERCC5	INS	NM_000123.3			LOW_COVERAGE	INTRON	MODIFIER		N/A
chr13	103518620	rs201744259		G	C	ERCC5	SNP	NM_000123.3	c.2208G>C	p.L736F	LOW_COVERAGE	NON_SYNONYMOUS_CODING	MODERATE		N/A
chr14	35873005	rs112273456		C	G	NFKBIA	SNP	NM_020529.2			LOW_COVERAGE	SPLICE_SITE_ACCEPTOR	HIGH		N/A
chr14	35873006	rs112716734		T	A	NFKBIA	SNP	NM_020529.2			LOW_COVERAGE	SPLICE_SITE_ACCEPTOR	HIGH		N/A
chr14	35873007	rs374251732		G	A	NFKBIA	SNP	NM_020529.2			LOW_COVERAGE	INTRON	MODIFIER		N/A
chr14	35873035	rs189701309		G	C	NFKBIA	SNP	NM_020529.2			LOW_COVERAGE	INTRON	MODIFIER		N/A
chr15	40462326	rs113437650		G	A	BUB1B	SNP	NM_001211.5			LOW_COVERAGE	INTRON	MODIFIER		N/A
chr15	40462349	rs370352952		A	T	BUB1B	SNP	NM_001211.5			LOW_COVERAGE	INTRON	MODIFIER		N/A
chr15	40462368	rs377039578		A	T	BUB1B	SNP	NM_001211.5			LOW_COVERAGE	INTRON	MODIFIER		N/A
chr15	40462383	rs66540903		GT	G	BUB1B	DEL	NM_001211.5			LOW_COVERAGE	INTRON	MODIFIER		N/A
chr15	40462401	rs372984239		T	C	BUB1B	SNP	NM_001211.5			LOW_COVERAGE	INTRON	MODIFIER		N/A
chr15	40500853	rs143559902		C	G	BUB1B	SNP	NM_001211.5	c.2025C>G	p.D675E	LOW_COVERAGE	NON_SYNONYMOUS_CODING	MODERATE		N/A
chr15	40500900	rs200060772		C	T	BUB1B	SNP	NM_001211.5	c.2072C>T	p.S691L	LOW_COVERAGE	NON_SYNONYMOUS_CODING	MODERATE		N/A
chr15	40501827	rs184547362		C	A	BUB1B	SNP	NM_001211.5			LOW_COVERAGE	INTRON	MODIFIER		N/A
chr16	2097751	rs2302172		C	T	NTHL1	SNP	NM_002528.5	c.98G>A	p.R33K	LOW_COVERAGE	NON_SYNONYMOUS_CODING	MODERATE		N/A
chr16	2097752	rs369039003		T	C	NTHL1	SNP	NM_002528.5	c.97A>G	p.R33G	LOW_COVERAGE	NON_SYNONYMOUS_CODING	MODERATE		N/A
chr16	2097774	rs370814682		G	A	NTHL1	SNP	NM_002528.5	c.75C>T	p.P25	LOW_COVERAGE	SYNONYMOUS_CODING	LOW		N/A
chr16	2097788	rs3087469		G	A	NTHL1	SNP	NM_002528.5	c.61C>T	p.R21W	LOW_COVERAGE	NON_SYNONYMOUS_CODING	MODERATE		N/A
chr16	2097793	rs372992221		C	T	NTHL1	SNP	NM_002528.5	c.56G>A	p.R19Q	LOW_COVERAGE	NON_SYNONYMOUS_CODING	MODERATE		N/A
chr16	2097796	rs370539291		G	C	NTHL1	SNP	NM_002528.5	c.53C>G	p.T18S	LOW_COVERAGE	NON_SYNONYMOUS_CODING	MODERATE		N/A
chr16	2097802	rs376966505		A	T	NTHL1	SNP	NM_002528.5	c.47T>A	p.M16K	LOW_COVERAGE	NON_SYNONYMOUS_CODING	MODERATE		N/A
chr16	2097833	rs370913375		C	T	NTHL1	SNP	NM_002528.5	c.16G>A	p.E6K	LOW_COVERAGE	NON_SYNONYMOUS_CODING	MODERATE		N/A
chr16	2113043	rs121964862		C	T	TSC2	SNP	NM_001114382.1	c.1432C>T	p.Q478*	LOW_COVERAGE	STOP_GAINED	HIGH		pathogenic,untested
chr16	2113051	rs45514794		T	G	TSC2	SNP	NM_001114382.1	c.1440T>G	p.Y480*	LOW_COVERAGE	STOP_GAINED	HIGH		untested
chr16	2113054	rs137854876		G	A	TSC2	SNP	NM_001114382.1	c.1443G>A	p.E481	LOW_COVERAGE	SYNONYMOUS_CODING	LOW		untested
chr16	2113058	rs45517172		C	T	TSC2	SNP	NM_001114382.1			LOW_COVERAGE	INTRON	MODIFIER		untested
chr16	2113069	rs182743311		G	A	TSC2	SNP	NM_001114382.1			LOW_COVERAGE	INTRON	MODIFIER		N/A
chr16	2113070	rs371644025		G	T	TSC2	SNP	NM_001114382.1			LOW_COVERAGE	INTRON	MODIFIER		N/A
chr16	2113072	rs375947241		C	T	TSC2	SNP	NM_001114382.1			LOW_COVERAGE	INTRON	MODIFIER		untested
chr16	2113083	rs368999204		G	A	TSC2	SNP	NM_001114382.1			LOW_COVERAGE	INTRON	MODIFIER		N/A
chr16	2113100	rs371224572		C	T	TSC2	SNP	NM_001114382.1			LOW_COVERAGE	INTRON	MODIFIER		N/A
chr16	2113112	rs375421101		G	A	TSC2	SNP	NM_001114382.1			LOW_COVERAGE	INTRON	MODIFIER		N/A
chr16	2122046	rs112515097		C	T	TSC2	SNP	NM_001114382.1			LOW_COVERAGE	INTRON	MODIFIER		N/A
chr16	2129435	rs375837026		T	G	TSC2	SNP	NM_001114382.1			LOW_COVERAGE	INTRON	MODIFIER		N/A
chr16	2131806	rs372189946		G	A	TSC2	SNP	NM_001114382.1			LOW_COVERAGE	INTRON	MODIFIER		N/A
chr16	2131808	rs371944932		C	A	TSC2	SNP	NM_001114382.1			LOW_COVERAGE	INTRON	MODIFIER		N/A
chr16	2131809	rs200309006		A	G	TSC2	SNP	NM_001114382.1			LOW_COVERAGE	INTRON	MODIFIER		N/A
chr16	2131813	rs374139943		C	T	TSC2	SNP	NM_001114382.1			LOW_COVERAGE	INTRON	MODIFIER		N/A
chr16	2131814	rs201225719		G	A	TSC2	SNP	NM_001114382.1			LOW_COVERAGE	INTRON	MODIFIER		N/A
chr16	2131825	rs374901583		C	T	TSC2	SNP	NM_001114382.1			LOW_COVERAGE	INTRON	MODIFIER		N/A
chr16	2131843	rs145419912		GC	G	TSC2	DEL	NM_001114382.1			LOW_COVERAGE	INTRON	MODIFIER		N/A
chr16	2131855	rs45517312		C	T	TSC2	SNP	NM_001114382.1			LOW_COVERAGE	INTRON	MODIFIER		untested
chr16	2135023	rs144062721		A	G	TSC2	SNP	NM_000548.3	c.4565A>G	p.N1522S	LOW_COVERAGE	NON_SYNONYMOUS_CODING	MODERATE		untested
chr16	2135025	rs137854411		GA	G	TSC2	DEL	NM_000548.3		p.-1523	LOW_COVERAGE	FRAME_SHIFT	HIGH		untested
chr16	2135034	rs45497598		G	C	TSC2	SNP	NM_001114382.1			LOW_COVERAGE	INTRON	MODIFIER		untested
chr16	2135039	rs45517350		C	T	TSC2	SNP	NM_001114382.1			LOW_COVERAGE	INTRON	MODIFIER		untested
chr16	2135053	rs374377457		T	C	TSC2	SNP	NM_001114382.1			LOW_COVERAGE	INTRON	MODIFIER		N/A
chr16	2135058	rs368331797		T	G	TSC2	SNP	NM_001114382.1			LOW_COVERAGE	INTRON	MODIFIER		N/A
chr16	2135071	rs142227748		C	T	TSC2	SNP	NM_001114382.1			LOW_COVERAGE	INTRON	MODIFIER		untested
chr16	2135073	rs45482793		C	T	TSC2	SNP	NM_001114382.1			LOW_COVERAGE	INTRON	MODIFIER		untested
chr16	2135074	rs45517351		G	A	TSC2	SNP	NM_001114382.1			LOW_COVERAGE	INTRON	MODIFIER		untested
chr16	2135077	rs45482792		T	A	TSC2	SNP	NM_001114382.1			LOW_COVERAGE	INTRON	MODIFIER		untested
chr16	3778484	rs73491896		C	T	CREBBP	SNP	NM_004380.2	c.6564G>A	p.Q2188	LOW_COVERAGE	SYNONYMOUS_CODING	LOW		non-pathogenic
chr16	3778547	rs143030370		C	T	CREBBP	SNP	NM_004380.2	c.6501G>A	p.Q2167	LOW_COVERAGE	SYNONYMOUS_CODING	LOW		N/A
chr16	3778580	rs375873200		T	C	CREBBP	SNP	NM_004380.2	c.6468A>G	p.P2156	LOW_COVERAGE	SYNONYMOUS_CODING	LOW		N/A
chr16	3778591	rs370693698		C	T	CREBBP	SNP	NM_004380.2	c.6457G>A	p.G2153S	LOW_COVERAGE	NON_SYNONYMOUS_CODING	MODERATE		N/A
chr16	3778598	rs371497730		C	T	CREBBP	SNP	NM_004380.2	c.6450G>A	p.P2150	LOW_COVERAGE	SYNONYMOUS_CODING	LOW		N/A
chr16	3778603	rs147448293		C	T	CREBBP	SNP	NM_004380.2	c.6445G>A	p.V2149M	LOW_COVERAGE	NON_SYNONYMOUS_CODING	MODERATE		N/A
chr16	3778604	rs148539895		G	A	CREBBP	SNP	NM_004380.2	c.6444C>T	p.G2148	LOW_COVERAGE	SYNONYMOUS_CODING	LOW		N/A
chr16	3779126	rs202099897		C	T	CREBBP	SNP	NM_004380.2	c.5922G>A	p.R1974	LOW_COVERAGE	SYNONYMOUS_CODING	LOW		N/A
chr16	3779162	rs370565083		G	A	CREBBP	SNP	NM_004380.2	c.5886C>T	p.I1962	LOW_COVERAGE	SYNONYMOUS_CODING	LOW		N/A
chr16	3779174	rs373950003		C	G	CREBBP	SNP	NM_004380.2	c.5874G>C	p.A1958	LOW_COVERAGE	SYNONYMOUS_CODING	LOW		N/A
chr16	3779189	rs202187567		A	G	CREBBP	SNP	NM_004380.2	c.5859T>C	p.P1953	LOW_COVERAGE	SYNONYMOUS_CODING	LOW		N/A
chr16	3781491	rs370472097		G	A	CREBBP	SNP	NM_004380.2			LOW_COVERAGE	INTRON	MODIFIER		N/A
chr16	3781529	rs3025677		T	A	CREBBP	SNP	NM_004380.2			LOW_COVERAGE	INTRON	MODIFIER		N/A
chr16	3781535	rs184307159		C	T	CREBBP	SNP	NM_004380.2			LOW_COVERAGE	INTRON	MODIFIER		N/A
chr16	3808052	rs75459669		TA	T,TAA	CREBBP	DEL	NM_004380.2			LOW_COVERAGE	INTRON	MODIFIER		N/A
chr16	3808078	rs73493530		A	T	CREBBP	SNP	NM_004380.2			LOW_COVERAGE	INTRON	MODIFIER		N/A
chr16	3929784	rs368472504		G	A	CREBBP	SNP	NM_004380.2			LOW_COVERAGE	INTRON	MODIFIER		N/A
chr16	3929801	rs201905969		C	T	CREBBP	SNP	NM_004380.2			LOW_COVERAGE	INTRON	MODIFIER		N/A
chr16	3929831	rs77109850		A	G	CREBBP	SNP	NM_004380.2			LOW_COVERAGE	SPLICE_SITE_DONOR	HIGH		N/A
chr16	3929858	rs201121768		G	C	CREBBP	SNP	NM_004380.2	c.60C>G	p.P20	LOW_COVERAGE	SYNONYMOUS_CODING	LOW		N/A
chr16	3929861	rs142859543		C	A	CREBBP	SNP	NM_004380.2	c.57G>T	p.S19	LOW_COVERAGE	SYNONYMOUS_CODING	LOW		N/A
chr16	3929879	rs147352379		T	C	CREBBP	SNP	NM_004380.2	c.39A>G	p.K13	LOW_COVERAGE	SYNONYMOUS_CODING	LOW		N/A
chr16	3929892	rs137867843		G	A	CREBBP	SNP	NM_004380.2	c.26C>T	p.P9L	LOW_COVERAGE	NON_SYNONYMOUS_CODING	MODERATE		N/A
chr16	3929897	rs375531370		G	A	CREBBP	SNP	NM_004380.2	c.21C>T	p.D7	LOW_COVERAGE	SYNONYMOUS_CODING	LOW		N/A
chr16	9923439	rs372324916		G	A	GRIN2A	SNP	NM_001134408.1	c.1848C>T	p.S616	LOW_COVERAGE	SYNONYMOUS_CODING	LOW		N/A
chr16	9923445	rs138236719		A	G	GRIN2A	SNP	NM_001134408.1	c.1842T>C	p.N614	LOW_COVERAGE	SYNONYMOUS_CODING	LOW		N/A
chr16	9923501	rs372504185		C	T	GRIN2A	SNP	NM_001134408.1	c.1786G>A	p.G596R	LOW_COVERAGE	NON_SYNONYMOUS_CODING	MODERATE		N/A
chr16	9923507	rs367543140		G	A	GRIN2A	SNP	NM_001134408.1	c.1780C>T	p.P594S	LOW_COVERAGE	NON_SYNONYMOUS_CODING	MODERATE		untested
chr16	50816398	rs377444846		A	G	CYLD	SNP	NM_015247.2			NO_COVERAGE	INTRON	MODIFIER		N/A
chr16	50816414	rs371247641		C	T	CYLD	SNP	NM_015247.2			NO_COVERAGE	INTRON	MODIFIER		N/A
chr16	50816437	rs72210875		G	GGT,GTG	CYLD	INS	NM_015247.2			NO_COVERAGE	INTRON	MODIFIER		N/A
chr16	50816452	rs200771608		T	TGC	CYLD	INS	NM_015247.2			NO_COVERAGE	INTRON	MODIFIER		N/A
chr16	50816452	rs58882123		T	TGC	CYLD	INS	NM_015247.2			NO_COVERAGE	INTRON	MODIFIER		N/A
chr16	68835822	rs367860430		T	A	CDH1	SNP	NM_004360.3			LOW_COVERAGE	INTRON	MODIFIER		N/A
chr16	68835823	rs33932809		C	T	CDH1	SNP	NM_004360.3			LOW_COVERAGE	INTRON	MODIFIER		N/A
chr16	68835872	rs33932753		C	A	CDH1	SNP	NM_004360.3			LOW_COVERAGE	INTRON	MODIFIER		N/A
chr16	68835874	rs369327990		T	C	CDH1	SNP	NM_004360.3			LOW_COVERAGE	INTRON	MODIFIER		N/A
chr16	68835885	rs33983707		G	A	CDH1	SNP	NM_004360.3			LOW_COVERAGE	INTRON	MODIFIER		N/A
chr16	68835912	rs35695180		T	C	CDH1	SNP	NM_004360.3			LOW_COVERAGE	INTRON	MODIFIER		N/A
chr17	7578376	rs150607408		C	T	TP53	SNP	NM_001126117.1	c.158G>A	p.S53N	LOW_COVERAGE	NON_SYNONYMOUS_CODING	MODERATE		N/A
chr17	7579705	rs201753350		C	T	TP53	SNP	NM_001126114.2	c.91G>A	p.V31I	LOW_COVERAGE	NON_SYNONYMOUS_CODING	MODERATE		N/A
chr17	7579706	rs370992294		G	A	TP53	SNP	NM_001126114.2	c.90C>T	p.N30	LOW_COVERAGE	SYNONYMOUS_CODING	LOW		N/A
chr17	12016654	rs200798818		G	T	MAP2K4	SNP	NM_003010.2	c.790G>T	p.A264S	LOW_COVERAGE	NON_SYNONYMOUS_CODING	MODERATE		N/A
chr17	12016656	rs138304516		T	C	MAP2K4	SNP	NM_003010.2	c.792T>C	p.A264	LOW_COVERAGE	SYNONYMOUS_CODING	LOW		N/A
chr17	12016662	rs76726054		T	G	MAP2K4	SNP	NM_003010.2	c.798T>G	p.C266W	LOW_COVERAGE	NON_SYNONYMOUS_CODING	MODERATE		N/A
chr17	12016688	rs148027359		A	G	MAP2K4	SNP	NM_003010.2			LOW_COVERAGE	INTRON	MODIFIER		N/A
chr17	12016705	rs376928064		T	C	MAP2K4	SNP	NM_003010.2			LOW_COVERAGE	INTRON	MODIFIER		N/A
chr17	29557830	rs377623497		G	C	NF1	SNP	NM_001042492.2			LOW_COVERAGE	INTRON	MODIFIER		N/A
chr17	29557831	rs373925646		C	T	NF1	SNP	NM_001042492.2			LOW_COVERAGE	INTRON	MODIFIER		N/A
chr17	29557856	rs201550230		A	G	NF1	SNP	NM_001042492.2			LOW_COVERAGE	INTRON	MODIFIER		N/A
chr17	37618357	rs144433454		G	A	CDK12	SNP	NM_016507.2	c.33G>A	p.K11	LOW_COVERAGE	SYNONYMOUS_CODING	LOW		N/A
chr17	37618444	rs376924002		G	A	CDK12	SNP	NM_016507.2	c.120G>A	p.S40	LOW_COVERAGE	SYNONYMOUS_CODING	LOW		N/A
chr17	37863205	rs368864942		C	T	ERBB2	SNP	NM_004448.2			LOW_COVERAGE	INTRON	MODIFIER		N/A
chr17	37863231	rs373097759		C	G	ERBB2	SNP	NM_004448.2			LOW_COVERAGE	INTRON	MODIFIER		N/A
chr17	37863250	rs377542789		C	T	ERBB2	SNP	NM_004448.2	c.81C>T	p.T27	LOW_COVERAGE	SYNONYMOUS_CODING	LOW		N/A
chr17	37863268	rs4252610		G	A	ERBB2	SNP	NM_001005862.1	c.9G>A	p.L3	LOW_COVERAGE	SYNONYMOUS_CODING	LOW		N/A
chr17	37863269	rs149937802		C	T	ERBB2	SNP	NM_001005862.1	c.10C>T	p.R4W	LOW_COVERAGE	NON_SYNONYMOUS_CODING	MODERATE		N/A
chr17	37863271	rs369293607		G	A	ERBB2	SNP	NM_001005862.1	c.12G>A	p.R4	LOW_COVERAGE	SYNONYMOUS_CODING	LOW		N/A
chr17	37863309	rs144019910		G	A	ERBB2	SNP	NM_004448.2	c.140G>A	p.R47H	LOW_COVERAGE	NON_SYNONYMOUS_CODING	MODERATE		N/A
chr17	37863339	rs140441229		A	G	ERBB2	SNP	NM_004448.2	c.170A>G	p.Q57R	LOW_COVERAGE	NON_SYNONYMOUS_CODING	MODERATE		N/A
chr17	37872511	rs66460975		C	CG	ERBB2	INS	NM_004448.2			NO_COVERAGE	INTRON	MODIFIER		N/A
chr17	37872517	rs143780104		C	A	ERBB2	SNP	NM_004448.2			NO_COVERAGE	INTRON	MODIFIER		N/A
chr17	37872528	rs146858912		C	G	ERBB2	SNP	NM_004448.2			NO_COVERAGE	INTRON	MODIFIER		N/A
chr17	37872585	rs368632077		C	T	ERBB2	SNP	NM_004448.2	c.1545C>T	p.C515	NO_COVERAGE	SYNONYMOUS_CODING	LOW		N/A
chr17	37872586	rs371623072		G	A	ERBB2	SNP	NM_004448.2	c.1546G>A	p.A516T	NO_COVERAGE	NON_SYNONYMOUS_CODING	MODERATE		N/A
chr17	37872591	rs67116789		AG	A	ERBB2	DEL	NM_004448.2		p.-518	NO_COVERAGE	FRAME_SHIFT	HIGH		N/A
chr17	37872594	rs199657476		G	A	ERBB2	SNP	NM_004448.2	c.1554G>A	p.G518	NO_COVERAGE	SYNONYMOUS_CODING	LOW		N/A
chr17	37872605	rs67881774		G	GT	ERBB2	INS	NM_004448.2		p.-522?	NO_COVERAGE	FRAME_SHIFT	HIGH		N/A
chr17	37872607	rs202202058		C	T	ERBB2	SNP	NM_004448.2	c.1567C>T	p.P523S	NO_COVERAGE	NON_SYNONYMOUS_CODING	MODERATE		N/A
chr17	37872609	rs55928971		A	G	ERBB2	SNP	NM_004448.2	c.1569A>G	p.P523	NO_COVERAGE	SYNONYMOUS_CODING	LOW		N/A
chr17	37880218	rs121913469		GTT	GCC	ERBB2	MNP	NM_004448.2		p.L0P	LOW_COVERAGE	NON_SYNONYMOUS_CODING	MODERATE		other
chr17	37880220	rs121913470		T	C	ERBB2	SNP	NM_004448.2	c.2264T>C	p.L755S	LOW_COVERAGE	NON_SYNONYMOUS_CODING	MODERATE		N/A
chr17	37880248	rs139745101		C	T	ERBB2	SNP	NM_004448.2	c.2292C>T	p.N764	LOW_COVERAGE	SYNONYMOUS_CODING	LOW		N/A
chr17	37880259	rs56366519		T	C	ERBB2	SNP	NM_004448.2	c.2303T>C	p.L768S	LOW_COVERAGE	NON_SYNONYMOUS_CODING	MODERATE		N/A
chr17	37880261	rs121913468		G	C	ERBB2	SNP	NM_004448.2	c.2305G>C	p.D769H	LOW_COVERAGE	NON_SYNONYMOUS_CODING	MODERATE		N/A
chr17	37880265	rs111377117		T	A	ERBB2	SNP	NM_004448.2			LOW_COVERAGE	SPLICE_SITE_DONOR	HIGH		N/A
chr17	37880272	rs375706107		C	T	MIR4728	SNP	NR_039881.2			LOW_COVERAGE	UPSTREAM	MODIFIER		N/A
chr17	37880309	rs4252645		A	G	MIR4728	SNP	NR_039881.2			LOW_COVERAGE	UPSTREAM	MODIFIER		N/A
chr17	37880320	rs4252646		T	G	MIR4728	SNP	NR_039881.2			LOW_COVERAGE	UPSTREAM	MODIFIER		N/A
chr17	37881095	rs146603731		C	A	ERBB2	SNP	NM_004448.2	c.2424C>A	p.D808E	LOW_COVERAGE	NON_SYNONYMOUS_CODING	MODERATE		N/A
chr17	37881114	rs368094521		G	A	ERBB2	SNP	NM_004448.2	c.2443G>A	p.G815R	LOW_COVERAGE	NON_SYNONYMOUS_CODING	MODERATE		other
chr17	37883924	rs375973409		C	T	ERBB2	SNP	NM_004448.2			LOW_COVERAGE	INTRON	MODIFIER		N/A
chr17	41245918	rs80356952		G	A	BRCA1	SNP	NM_007300.3	c.1630C>T	p.Q544*	LOW_COVERAGE	STOP_GAINED	HIGH		pathogenic,untested
chr17	41245927	rs80356904		G	A	BRCA1	SNP	NM_007300.3	c.1621C>T	p.Q541*	LOW_COVERAGE	STOP_GAINED	HIGH		pathogenic,untested
chr17	41245931	rs372002119		C	T	BRCA1	SNP	NM_007300.3	c.1617G>A	p.T539	LOW_COVERAGE	SYNONYMOUS_CODING	LOW		N/A
chr17	41245932	rs80357374		G	A	BRCA1	SNP	NM_007300.3	c.1616C>T	p.T539M	LOW_COVERAGE	NON_SYNONYMOUS_CODING	MODERATE		unknown,untested
chr17	41245936	rs80356893		G	A	BRCA1	SNP	NM_007300.3	c.1612C>T	p.Q538*	LOW_COVERAGE	STOP_GAINED	HIGH		pathogenic,untested
chr17	41245936	rs80357698		GGTTA	G	BRCA1	DEL	NM_007300.3		p.-536	LOW_COVERAGE	FRAME_SHIFT	HIGH		N/A
chr17	41245947	rs80357173		T	C	BRCA1	SNP	NM_007300.3	c.1601A>G	p.Q534R	LOW_COVERAGE	NON_SYNONYMOUS_CODING	MODERATE		unknown,untested
chr17	41245948	rs142074233		G	C	BRCA1	SNP	NM_007300.3	c.1600C>G	p.Q534E	LOW_COVERAGE	NON_SYNONYMOUS_CODING	MODERATE		N/A
chr17	41258407	rs376994550		T	C	BRCA1	SNP	NR_027676.1			LOW_COVERAGE	INTRON	MODIFIER		N/A
chr17	41258437	rs368950467		T	A	BRCA1	SNP	NR_027676.1			LOW_COVERAGE	INTRON	MODIFIER		N/A
chr17	41258450	rs8176128		A	T	BRCA1	SNP	NR_027676.1			LOW_COVERAGE	INTRON	MODIFIER		N/A
chr17	41258452	rs80358147		C	T	BRCA1	SNP	NR_027676.1			LOW_COVERAGE	INTRON	MODIFIER		N/A
chr17	41258456	rs369461674		A	G	BRCA1	SNP	NR_027676.1			LOW_COVERAGE	INTRON	MODIFIER		N/A
chr17	41258463	rs80358174		A	C	BRCA1	SNP	NR_027676.1			LOW_COVERAGE	INTRON	MODIFIER		unknown
chr17	41258470	rs80358083		T	C	BRCA1	SNP	NR_027676.1			LOW_COVERAGE	INTRON	MODIFIER		pathogenic,untested
chr17	41258471	rs80358026		A	G	BRCA1	SNP	NM_007300.3			LOW_COVERAGE	SPLICE_SITE_DONOR	HIGH		pathogenic,untested
chr17	41258472	rs80358042		C	T,G,A	BRCA1	SNP	NM_007300.3			LOW_COVERAGE	SPLICE_SITE_DONOR	HIGH		pathogenic,untested
chr17	41258473	rs80356913		C	T	BRCA1	SNP	NM_007300.3	c.212G>A	p.R71K	LOW_COVERAGE	NON_SYNONYMOUS_CODING	MODERATE		pathogenic,untested
chr17	41258474	rs80357382		T	C	BRCA1	SNP	NM_007300.3	c.211A>G	p.R71G	LOW_COVERAGE	NON_SYNONYMOUS_CODING	MODERATE		untested,other
chr17	41258479	rs273898673		G	GT	BRCA1	INS	NM_007300.3		p.-69?	LOW_COVERAGE	FRAME_SHIFT	HIGH		pathogenic
chr17	41258479	rs273898675		G	T	BRCA1	SNP	NM_007300.3	c.206C>A	p.T69N	LOW_COVERAGE	NON_SYNONYMOUS_CODING	MODERATE		N/A
chr17	41258482	rs80357116		A	T,C	BRCA1	SNP	NM_007300.3	c.203T>G	p.I68R	LOW_COVERAGE	NON_SYNONYMOUS_CODING	MODERATE		unknown,untested
chr17	41258484	rs80357033		A	C	BRCA1	SNP	NM_007300.3	c.201T>G	p.D67E	LOW_COVERAGE	NON_SYNONYMOUS_CODING	MODERATE		unknown,untested
chr17	41258486	rs80357102		C	A	BRCA1	SNP	NM_007300.3	c.199G>T	p.D67Y	LOW_COVERAGE	NON_SYNONYMOUS_CODING	MODERATE		unknown,untested
chr17	41258489	rs80357869		TC	T	BRCA1	DEL	NM_007300.3		p.-65	LOW_COVERAGE	FRAME_SHIFT	HIGH		pathogenic,untested
chr17	41258494	rs55851803		C	T	BRCA1	SNP	NR_027676.1			LOW_COVERAGE	SPLICE_SITE_DONOR	HIGH		pathogenic,untested
chr17	41258495	rs273897665		A	AT	BRCA1	INS	NM_007300.3		p.-63?	LOW_COVERAGE	FRAME_SHIFT	HIGH		pathogenic,untested
chr17	41258495	rs80357064		A	G,C	BRCA1	SNP	NM_007300.3	c.190T>G	p.C64G	LOW_COVERAGE	NON_SYNONYMOUS_CODING	MODERATE		N/A
chr17	41258496	rs80356956		T	A	BRCA1	SNP	NM_007300.3	c.189A>T	p.L63F	LOW_COVERAGE	NON_SYNONYMOUS_CODING	MODERATE		unknown,untested
chr17	41258497	rs80357086		A	T	BRCA1	SNP	NM_007300.3	c.188T>A	p.L63*	LOW_COVERAGE	STOP_GAINED	HIGH		pathogenic,untested
chr17	41258503	rs80357093		C	T	BRCA1	SNP	NM_007300.3	c.182G>A	p.C61Y	LOW_COVERAGE	NON_SYNONYMOUS_CODING	MODERATE		untested,other
chr17	41258504	rs28897672		A	G,C	BRCA1	SNP	NM_007300.3	c.181T>G	p.C61G	LOW_COVERAGE	NON_SYNONYMOUS_CODING	MODERATE		unknown,untested,other
chr17	41258505	rs80357591		CT	C	BRCA1	DEL	NM_007300.3		p.-60	LOW_COVERAGE	FRAME_SHIFT	HIGH		pathogenic,untested
chr17	41258506	rs373655067		T	C	BRCA1	SNP	NM_007300.3	c.179A>G	p.Q60R	LOW_COVERAGE	NON_SYNONYMOUS_CODING	MODERATE		N/A
chr17	41258507	rs80357471		G	A	BRCA1	SNP	NM_007300.3	c.178C>T	p.Q60*	LOW_COVERAGE	STOP_GAINED	HIGH		pathogenic,untested
chr17	41258509	rs199522616		G	A	BRCA1	SNP	NM_007300.3	c.176C>T	p.S59L	LOW_COVERAGE	NON_SYNONYMOUS_CODING	MODERATE		N/A
chr17	41258513	rs80357660		GC	G	BRCA1	DEL	NM_007300.3		p.-57	LOW_COVERAGE	FRAME_SHIFT	HIGH		pathogenic
chr17	41258518	rs80357550		T	TTC	BRCA1	INS	NM_007297.3		p.-9?	LOW_COVERAGE	FRAME_SHIFT	HIGH		pathogenic
chr17	62007626	rs267606711		G	A	CD79B	SNP	NM_001039933.1	c.241C>T	p.Q81*	LOW_COVERAGE	STOP_GAINED	HIGH		pathogenic
chr17	62007646	rs200126941		T	G	CD79B	SNP	NM_001039933.1	c.221A>C	p.N74T	LOW_COVERAGE	NON_SYNONYMOUS_CODING	MODERATE		N/A
chr17	62007650	rs373078798		C	T	CD79B	SNP	NM_001039933.1	c.217G>A	p.G73S	LOW_COVERAGE	NON_SYNONYMOUS_CODING	MODERATE		N/A
chr17	66520110	rs374924897		C	T	PRKAR1A	SNP	NM_212472.2			NO_COVERAGE	INTRON	MODIFIER		N/A
chr17	66520112	rs28730841		G	A	PRKAR1A	SNP	NM_212472.2			NO_COVERAGE	INTRON	MODIFIER		N/A
chr17	66520117	rs3730372		G	C	PRKAR1A	SNP	NM_212472.2			NO_COVERAGE	INTRON	MODIFIER		N/A
chr17	66520120	rs200383957		A	G	PRKAR1A	SNP	NM_212472.2			NO_COVERAGE	INTRON	MODIFIER		N/A
chr19	1207005	rs66832117		CA	C	STK11	DEL	NM_000455.4		p.-32	LOW_COVERAGE	FRAME_SHIFT	HIGH		N/A
chr19	1207008	rs79175212		C	G	STK11	SNP	NM_000455.4	c.96C>G	p.T32	LOW_COVERAGE	SYNONYMOUS_CODING	LOW		N/A
chr19	1207020	rs137853079		C	A	STK11	SNP	NM_000455.4	c.108C>A	p.Y36*	LOW_COVERAGE	STOP_GAINED	HIGH		other
chr19	1207021	rs121913324		C	T	STK11	SNP	NM_000455.4	c.109C>T	p.Q37*	LOW_COVERAGE	STOP_GAINED	HIGH		N/A
chr19	1207037	rs148830698		G	A	STK11	SNP	NM_000455.4	c.125G>A	p.R42Q	LOW_COVERAGE	NON_SYNONYMOUS_CODING	MODERATE		N/A
chr19	1207038	rs376401094		G	A	STK11	SNP	NM_000455.4	c.126G>A	p.R42	LOW_COVERAGE	SYNONYMOUS_CODING	LOW		N/A
chr19	1207053	rs68117541		CA	C	STK11	DEL	NM_000455.4		p.-48	LOW_COVERAGE	FRAME_SHIFT	HIGH		N/A
chr19	1207057	rs137853080		T	G	STK11	SNP	NM_000455.4	c.145T>G	p.Y49D	LOW_COVERAGE	NON_SYNONYMOUS_CODING	MODERATE		other
chr19	1219382	rs369764220		A	G	STK11	SNP	NM_000455.4	c.434A>G	p.E145G	LOW_COVERAGE	NON_SYNONYMOUS_CODING	MODERATE		N/A
chr19	1219416	rs373167735		C	T	STK11	SNP	NM_000455.4			LOW_COVERAGE	INTRON	MODIFIER		N/A
chr19	1219421	rs376313955		G	A	STK11	SNP	NM_000455.4			LOW_COVERAGE	INTRON	MODIFIER		N/A
chr19	1219424	rs113069959		G	C	STK11	SNP	NM_000455.4			LOW_COVERAGE	INTRON	MODIFIER		N/A
chr19	1219443	rs12608721		G	C	STK11	SNP	NM_000455.4			LOW_COVERAGE	INTRON	MODIFIER		N/A
chr19	1219443	rs147990629		G	GCGGGGGC	STK11	INS	NM_000455.4			LOW_COVERAGE	INTRON	MODIFIER		N/A
chr19	1219443	rs58579265		G	GCGGGGGC	STK11	INS	NM_000455.4			LOW_COVERAGE	INTRON	MODIFIER		N/A
chr19	1219445	rs66912522		G	GGGGGGCC	STK11	INS	NM_000455.4			LOW_COVERAGE	INTRON	MODIFIER		N/A
chr19	1219445	rs67241364		G	GGGGGGCC	STK11	INS	NM_000455.4			LOW_COVERAGE	INTRON	MODIFIER		N/A
chr19	1219450	rs66499667		C	CCCGGGGG	STK11	INS	NM_000455.4			LOW_COVERAGE	INTRON	MODIFIER		N/A
chr19	1219450	rs67334570		C	CCCGGGGG	STK11	INS	NM_000455.4			LOW_COVERAGE	INTRON	MODIFIER		N/A
chr19	1219451	rs369515604		C	T	STK11	SNP	NM_000455.4			LOW_COVERAGE	INTRON	MODIFIER		N/A
chr19	1219459	rs66999113		A	AGGGGGCC	STK11	INS	NM_000455.4			LOW_COVERAGE	INTRON	MODIFIER		N/A
chr19	1219474	rs67737922		CT	C	STK11	DEL	NM_000455.4			LOW_COVERAGE	INTRON	MODIFIER		N/A
chr19	1226495	rs371102112		G	A	STK11	SNP	NM_000455.4	c.1151G>A	p.R384Q	LOW_COVERAGE	NON_SYNONYMOUS_CODING	MODERATE		N/A
chr19	1226512	rs374078532		G	A	STK11	SNP	NM_000455.4	c.1168G>A	p.V390M	LOW_COVERAGE	NON_SYNONYMOUS_CODING	MODERATE		N/A
chr19	1226514	rs367911165		G	A	STK11	SNP	NM_000455.4	c.1170G>A	p.V390	LOW_COVERAGE	SYNONYMOUS_CODING	LOW		N/A
chr19	1226526	rs376679847		C	T	STK11	SNP	NM_000455.4	c.1182C>T	p.G394	LOW_COVERAGE	SYNONYMOUS_CODING	LOW		N/A
chr19	1226529	rs370207155		A	G	STK11	SNP	NM_000455.4	c.1185A>G	p.T395	LOW_COVERAGE	SYNONYMOUS_CODING	LOW		N/A
chr19	1226538	rs184271025		G	A	STK11	SNP	NM_000455.4	c.1194G>A	p.A398	LOW_COVERAGE	SYNONYMOUS_CODING	LOW		N/A
chr19	3110340	rs143987260		G	A	GNA11	SNP	NM_002067.2			NO_COVERAGE	INTRON	MODIFIER		N/A
chr19	3110341	rs370558074		C	T	GNA11	SNP	NM_002067.2			NO_COVERAGE	INTRON	MODIFIER		N/A
chr19	3110344	rs41276844		G	A	GNA11	SNP	NM_002067.2			NO_COVERAGE	INTRON	MODIFIER		N/A
chr19	3110346	rs373250050		G	A	GNA11	SNP	NM_002067.2			NO_COVERAGE	INTRON	MODIFIER		N/A
chr19	3110349	rs11085000		T	G	GNA11	SNP	NM_002067.2			NO_COVERAGE	INTRON	MODIFIER		N/A
chr19	3110355	rs370357749		G	T	GNA11	SNP	NM_002067.2			NO_COVERAGE	INTRON	MODIFIER		N/A
chr19	3110361	rs41276846		C	T	GNA11	SNP	NM_002067.2			NO_COVERAGE	INTRON	MODIFIER		N/A
chr19	3110372	rs34074026		C	CT	GNA11	INS	NM_002067.2			NO_COVERAGE	INTRON	MODIFIER		N/A
chr19	3110417	rs193178022		G	A	GNA11	SNP	NM_002067.2			NO_COVERAGE	INTRON	MODIFIER		N/A
chr19	3110422	rs147309216		G	A	GNA11	SNP	NM_002067.2			NO_COVERAGE	INTRON	MODIFIER		N/A
chr19	3110437	rs61634148		C	T	GNA11	SNP	NM_002067.2			NO_COVERAGE	INTRON	MODIFIER		N/A
chr19	3119164	rs187043784		G	A	GNA11	SNP	NM_002067.2			LOW_COVERAGE	INTRON	MODIFIER		N/A
chr19	3119381	rs200558606		A	G	GNA11	SNP	NM_002067.2			LOW_COVERAGE	INTRON	MODIFIER		N/A
chr19	4097203	rs10681431		T	TA,TAAAAAA	MAP2K2	INS	NM_030662.3			LOW_COVERAGE	INTRON	MODIFIER		N/A
chr19	4097203	rs11449985		T	TA	MAP2K2	INS	NM_030662.3			LOW_COVERAGE	INTRON	MODIFIER		N/A
chr19	4097224	rs375041069		AAAG	A	MAP2K2	DEL	NM_030662.3			LOW_COVERAGE	INTRON	MODIFIER		N/A
chr19	4097226	rs369192927		AG	A	MAP2K2	DEL	NM_030662.3			LOW_COVERAGE	INTRON	MODIFIER		N/A
chr19	4097227	rs372872677		G	A	MAP2K2	SNP	NM_030662.3			LOW_COVERAGE	INTRON	MODIFIER		N/A
chr19	4097231	rs146490371		G	A	MAP2K2	SNP	NM_030662.3			LOW_COVERAGE	INTRON	MODIFIER		N/A
chr19	4097254	rs377541691		G	A	MAP2K2	SNP	NM_030662.3			LOW_COVERAGE	INTRON	MODIFIER		N/A
chr19	4097276	rs111753010		C	G	MAP2K2	SNP	NM_030662.3			LOW_COVERAGE	SPLICE_SITE_DONOR	HIGH		N/A
chr19	4097280	rs143275018		G	A	MAP2K2	SNP	NM_030662.3	c.981C>T	p.N327	LOW_COVERAGE	SYNONYMOUS_CODING	LOW		non-pathogenic
chr19	17937537	rs374981088		G	A	JAK3	SNP	NM_000215.3			LOW_COVERAGE	UTR_3_PRIME	MODIFIER		N/A
chr19	17937541	rs377604061		G	A	JAK3	SNP	NM_000215.3			LOW_COVERAGE	UTR_3_PRIME	MODIFIER		N/A
chr19	17937542	rs200121857		C	T	JAK3	SNP	NM_000215.3			LOW_COVERAGE	UTR_3_PRIME	MODIFIER		N/A
chr19	17937543	rs201071664		G	A	JAK3	SNP	NM_000215.3			LOW_COVERAGE	UTR_3_PRIME	MODIFIER		N/A
chr19	17937544	rs202156354		G	A	JAK3	SNP	NM_000215.3			LOW_COVERAGE	UTR_3_PRIME	MODIFIER		N/A
chr19	17937561	rs141069196		G	A	JAK3	SNP	NM_000215.3	c.3366C>T	p.S1122	LOW_COVERAGE	SYNONYMOUS_CODING	LOW		N/A
chr19	17947895	rs71998493		TTGGGTGAGGCAGGGGTGGGGTGGG	T	JAK3	DEL	NM_000215.3			LOW_COVERAGE	INTRON	MODIFIER		N/A
chr19	17947917	rs72080223		GG	G,GGTGGGGTGG	JAK3	DEL	NM_000215.3			LOW_COVERAGE	INTRON	MODIFIER		N/A
chr19	17947918	rs72379791		GG	G,GTGGGGTGGG	JAK3	DEL	NM_000215.3			LOW_COVERAGE	INTRON	MODIFIER		N/A
chr19	17947932	rs372156975		T	A	JAK3	SNP	NM_000215.3			LOW_COVERAGE	INTRON	MODIFIER		N/A
chr19	17947957	rs193922362		G	A	JAK3	SNP	NM_000215.3	c.1767C>T	p.G589	LOW_COVERAGE	SYNONYMOUS_CODING	LOW		probable-pathogenic
chr19	17947960	rs201482851		G	A	JAK3	SNP	NM_000215.3	c.1764C>T	p.H588	LOW_COVERAGE	SYNONYMOUS_CODING	LOW		N/A
chr19	17947971	rs199600889		C	T	JAK3	SNP	NM_000215.3	c.1753G>A	p.V585M	LOW_COVERAGE	NON_SYNONYMOUS_CODING	MODERATE		N/A
chr19	17947972	rs200582253		G	A,C	JAK3	SNP	NM_000215.3	c.1752C>T	p.L584	LOW_COVERAGE	SYNONYMOUS_CODING	LOW		N/A
chr19	17947979	rs368885175		C	T	JAK3	SNP	NM_000215.3	c.1745G>A	p.R582Q	LOW_COVERAGE	NON_SYNONYMOUS_CODING	MODERATE		N/A
chr19	17947980	rs193922361		G	A	JAK3	SNP	NM_000215.3	c.1744C>T	p.R582W	LOW_COVERAGE	NON_SYNONYMOUS_CODING	MODERATE		probable-pathogenic
chr19	17947984	rs143605793		C	T	JAK3	SNP	NM_000215.3	c.1740G>A	p.S580	LOW_COVERAGE	SYNONYMOUS_CODING	LOW		N/A
chr19	17947989	rs200093529		C	G	JAK3	SNP	NM_000215.3	c.1735G>C	p.V579L	LOW_COVERAGE	NON_SYNONYMOUS_CODING	MODERATE		N/A
chr19	40761212	rs3730256		G	A	AKT2	SNP	NM_001626.4			NO_COVERAGE	INTRON	MODIFIER		N/A
chr19	42384807	rs112456256		T	G	CD79A	SNP	NM_021601.3			LOW_COVERAGE	SPLICE_SITE_DONOR	HIGH		N/A
chr19	42384837	rs371682469		G	T	ARHGEF1	SNP	NM_199002.1			LOW_COVERAGE	UPSTREAM	MODIFIER		N/A
chr19	42384844	rs376688769		T	G	ARHGEF1	SNP	NM_199002.1			LOW_COVERAGE	UPSTREAM	MODIFIER		N/A
chr19	42384878	rs375371429		G	A	ARHGEF1	SNP	NM_199002.1			LOW_COVERAGE	UPSTREAM	MODIFIER		N/A
chr19	42384884	rs369285217		G	A	ARHGEF1	SNP	NM_199002.1			LOW_COVERAGE	UPSTREAM	MODIFIER		N/A
chr19	42384891	rs35853741		AG	A	ARHGEF1	DEL	NM_199002.1			LOW_COVERAGE	UPSTREAM	MODIFIER		N/A
chr19	42793013	rs376498332		G	A	CIC	SNP	NM_015125.3			LOW_COVERAGE	INTRON	MODIFIER		N/A
chr19	42793015	rs369899233		C	T	CIC	SNP	NM_015125.3			LOW_COVERAGE	INTRON	MODIFIER		N/A
chr19	42793021	rs368574237		G	A	CIC	SNP	NM_015125.3			LOW_COVERAGE	INTRON	MODIFIER		N/A
chr19	42793060	rs376580917		G	A	CIC	SNP	NM_015125.3	c.952G>A	p.V318I	LOW_COVERAGE	NON_SYNONYMOUS_CODING	MODERATE		N/A
chr19	42793077	rs368991948		C	T	CIC	SNP	NM_015125.3	c.969C>T	p.L323	LOW_COVERAGE	SYNONYMOUS_CODING	LOW		N/A
chr19	42797455	rs368507802		GGC	G,GC	CIC	DEL	NM_015125.3			LOW_COVERAGE	INTRON	MODIFIER		N/A
chr19	42797458	rs150909310		T	TC	CIC	INS	NM_015125.3			LOW_COVERAGE	INTRON	MODIFIER		N/A
chr19	42797460	rs181838712		C	T	CIC	SNP	NM_015125.3			LOW_COVERAGE	INTRON	MODIFIER		N/A
chr19	42797473	rs2075086		G	A	CIC	SNP	NM_015125.3			LOW_COVERAGE	INTRON	MODIFIER		N/A
chr19	42798341	rs138828997		C	G	CIC	SNP	NM_015125.3	c.4212C>G	p.P1404	LOW_COVERAGE	SYNONYMOUS_CODING	LOW		N/A
chr19	42798351	rs199987195		A	G	CIC	SNP	NM_015125.3	c.4222A>G	p.T1408A	LOW_COVERAGE	NON_SYNONYMOUS_CODING	MODERATE		N/A
chr19	42798359	rs202227845		C	G	CIC	SNP	NM_015125.3	c.4230C>G	p.P1410	LOW_COVERAGE	SYNONYMOUS_CODING	LOW		N/A
chr19	42798409	rs373291307		C	A	CIC	SNP	NM_015125.3	c.4280C>A	p.P1427H	LOW_COVERAGE	NON_SYNONYMOUS_CODING	MODERATE		N/A
chr20	31015944	rs201743181		A	G	ASXL1	SNP	NM_015338.5	c.266A>G	p.Q89R	LOW_COVERAGE	NON_SYNONYMOUS_CODING	MODERATE		N/A
chr20	57415285	rs112532266		C	T	GNAS	SNP	NM_016592.2	c.124C>T	p.L42F	LOW_COVERAGE	NON_SYNONYMOUS_CODING	MODERATE		N/A
chr20	57415287	rs370175837		C	T	GNAS	SNP	NM_016592.2	c.126C>T	p.L42	LOW_COVERAGE	SYNONYMOUS_CODING	LOW		N/A
chr20	57415299	rs146532795		C	A	GNAS	SNP	NM_016592.2	c.138C>A	p.A46	LOW_COVERAGE	SYNONYMOUS_CODING	LOW		N/A
chr20	57415307	rs199948732		A	G	GNAS	SNP	NM_016592.2	c.146A>G	p.N49S	LOW_COVERAGE	NON_SYNONYMOUS_CODING	MODERATE		N/A
chr20	57415324	rs375337259		C	T	GNAS	SNP	NM_016592.2	c.163C>T	p.R55C	LOW_COVERAGE	NON_SYNONYMOUS_CODING	MODERATE		N/A
chr20	57415328	rs141238454		C	T	GNAS	SNP	NM_016592.2	c.167C>T	p.A56V	LOW_COVERAGE	NON_SYNONYMOUS_CODING	MODERATE		N/A
chr20	57415344	rs1800901		C	T	GNAS	SNP	NM_016592.2	c.183C>T	p.R61	LOW_COVERAGE	SYNONYMOUS_CODING	LOW		N/A
chr20	57415536	rs200256285		C	T	GNAS	SNP	NM_016592.2	c.375C>T	p.F125	NO_COVERAGE	SYNONYMOUS_CODING	LOW		N/A
chr20	57415543	rs201893644		G	A	GNAS	SNP	NM_016592.2	c.382G>A	p.E128K	NO_COVERAGE	NON_SYNONYMOUS_CODING	MODERATE		N/A
chr20	57415548	rs1800903		T	C	GNAS	SNP	NM_016592.2	c.387T>C	p.P129	NO_COVERAGE	SYNONYMOUS_CODING	LOW		N/A
chr20	57415559	rs143549225		C	T	GNAS	SNP	NM_016592.2	c.398C>T	p.P133L	NO_COVERAGE	NON_SYNONYMOUS_CODING	MODERATE		N/A
chr20	57415573	rs201438798		G	A	GNAS	SNP	NM_016592.2	c.412G>A	p.E138K	NO_COVERAGE	NON_SYNONYMOUS_CODING	MODERATE		N/A
chr20	57415578	rs148044699		C	A	GNAS	SNP	NM_016592.2	c.417C>A	p.T139	NO_COVERAGE	SYNONYMOUS_CODING	LOW		N/A
chr20	57415602	rs77400319		G	A	GNAS	SNP	NM_016592.2	c.441G>A	p.P147	NO_COVERAGE	SYNONYMOUS_CODING	LOW		N/A
chr20	57415614	rs202237688		G	A	GNAS	SNP	NM_016592.2	c.453G>A	p.K151	NO_COVERAGE	SYNONYMOUS_CODING	LOW		N/A
chr20	57415622	rs367773142		C	T	GNAS	SNP	NM_016592.2	c.461C>T	p.T154I	NO_COVERAGE	NON_SYNONYMOUS_CODING	MODERATE		N/A
chr20	57415645	rs35706121		C	CT	GNAS	INS	NM_016592.2		p.-162?	NO_COVERAGE	FRAME_SHIFT	HIGH		N/A
chr20	57415647	rs371368364		T	A	GNAS	SNP	NM_016592.2	c.486T>A	p.R162	NO_COVERAGE	SYNONYMOUS_CODING	LOW		N/A
chr20	57415779	rs145893409		G	A	GNAS	SNP	NM_016592.2	c.618G>A	p.E206	LOW_COVERAGE	SYNONYMOUS_CODING	LOW		N/A
chr20	57415962	rs1800904		C	T	GNAS	SNP	NM_016592.2			LOW_COVERAGE	INTRON	MODIFIER		N/A
chr20	57415967	rs41305799		G	A	GNAS	SNP	NM_016592.2			LOW_COVERAGE	INTRON	MODIFIER		N/A
chr20	57415971	rs6092699		C	T	GNAS	SNP	NM_016592.2			LOW_COVERAGE	INTRON	MODIFIER		N/A
chr20	57415995	rs1800905		A	G	GNAS	SNP	NM_016592.2			LOW_COVERAGE	INTRON	MODIFIER		N/A
chr20	57429362	rs374029864		C	A	GNAS	SNP	NM_001077490.1	c.855C>A	p.S285R	LOW_COVERAGE	NON_SYNONYMOUS_CODING	MODERATE		N/A
chr20	57429367	rs377127806		A	G	GNAS	SNP	NM_001077490.1	c.860A>G	p.Q287R	LOW_COVERAGE	NON_SYNONYMOUS_CODING	MODERATE		N/A
chr20	57429427	rs370802559		G	A	GNAS	SNP	NM_001077490.1	c.920G>A	p.R307K	LOW_COVERAGE	NON_SYNONYMOUS_CODING	MODERATE		N/A
chr20	57429447	rs61749697		C	T	GNAS	SNP	NM_080425.2	c.1127C>T	p.P376L	LOW_COVERAGE	NON_SYNONYMOUS_CODING	MODERATE		N/A
chr20	57429467	rs368773762		G	A	GNAS	SNP	NM_080425.2	c.1147G>A	p.A383T	LOW_COVERAGE	NON_SYNONYMOUS_CODING	MODERATE		N/A
chr20	57429491	rs369456348		G	T	GNAS	SNP	NM_080425.2	c.1171G>T	p.A391S	LOW_COVERAGE	NON_SYNONYMOUS_CODING	MODERATE		N/A
chr20	57429541	rs200430001		C	G	GNAS	SNP	NM_001077490.1	c.1034C>G	p.P345R	LOW_COVERAGE	NON_SYNONYMOUS_CODING	MODERATE		N/A
chr20	57429959	rs113377866		C	A	GNAS	SNP	NM_080425.2	c.1639C>A	p.R547S	LOW_COVERAGE	NON_SYNONYMOUS_CODING	MODERATE		N/A
chr20	57429968	rs181363339		G	A	GNAS	SNP	NM_080425.2	c.1648G>A	p.A550T	LOW_COVERAGE	NON_SYNONYMOUS_CODING	MODERATE		N/A
chr20	57429975	rs369336319		G	A	GNAS	SNP	NM_080425.2	c.1655G>A	p.R552Q	LOW_COVERAGE	NON_SYNONYMOUS_CODING	MODERATE		N/A
chr22	41488982	rs369105315		T	C	EP300	SNP	NM_001429.3			LOW_COVERAGE	UTR_5_PRIME	MODIFIER		N/A
chr22	41489015	rs181951278		G	A	EP300	SNP	NM_001429.3	c.7G>A	p.E3K	LOW_COVERAGE	NON_SYNONYMOUS_CODING	MODERATE		N/A
chr22	41533637	rs151092312		T	C	EP300	SNP	NM_001429.3			LOW_COVERAGE	INTRON	MODIFIER		N/A
chr22	41533661	rs142823793		A	G	EP300	SNP	NM_001429.3	c.1627A>G	p.M543V	LOW_COVERAGE	NON_SYNONYMOUS_CODING	MODERATE		N/A
chr22	41533717	rs374523754		A	G	EP300	SNP	NM_001429.3	c.1683A>G	p.Q561	LOW_COVERAGE	SYNONYMOUS_CODING	LOW		N/A
chr22	41533720	rs144993798		A	C	EP300	SNP	NM_001429.3	c.1686A>C	p.P562	LOW_COVERAGE	SYNONYMOUS_CODING	LOW		N/A
chr22	41537232	rs113515593		TG	T	EP300	DEL	NM_001429.3			LOW_COVERAGE	INTRON	MODIFIER		N/A
chr22	41537233	rs373567484		GGTTT	G	EP300	DEL	NM_001429.3			LOW_COVERAGE	INTRON	MODIFIER		N/A
chr22	41537234	rs6002267		G	T	EP300	SNP	NM_001429.3			LOW_COVERAGE	INTRON	MODIFIER		non-pathogenic
chr22	41537244	rs200658631		T	C	EP300	SNP	NM_001429.3			LOW_COVERAGE	INTRON	MODIFIER		N/A
chr22	41537268	rs116108629		A	G	EP300	SNP	NM_001429.3			LOW_COVERAGE	INTRON	MODIFIER		N/A
chr22	41537307	rs190960016		G	A	EP300	SNP	NM_001429.3			LOW_COVERAGE	INTRON	MODIFIER		N/A
chr22	41574438	rs200119686		G	C	EP300	SNP	NM_001429.3	c.6723G>C	p.Q2241H	LOW_COVERAGE	NON_SYNONYMOUS_CODING	MODERATE		N/A
chr22	41574475	rs372041689		G	A	EP300	SNP	NM_001429.3	c.6760G>A	p.G2254S	LOW_COVERAGE	NON_SYNONYMOUS_CODING	MODERATE		N/A
chr22	41574490	rs374908361		G	A	EP300	SNP	NM_001429.3	c.6775G>A	p.A2259T	LOW_COVERAGE	NON_SYNONYMOUS_CODING	MODERATE		N/A
chrX	15841194	rs373774576		T	C	ZRSR2	SNP	NM_005089.3	c.1278T>C	p.N426	NO_COVERAGE	SYNONYMOUS_CODING	LOW		N/A
chrX	15841235	rs199648317		G	A	ZRSR2	SNP	NM_005089.3	c.1319G>A	p.R440Q	NO_COVERAGE	NON_SYNONYMOUS_CODING	MODERATE		N/A
chrX	15841253	rs375322183		G	A	ZRSR2	SNP	NM_005089.3	c.1337G>A	p.R446Q	NO_COVERAGE	NON_SYNONYMOUS_CODING	MODERATE		N/A
chrX	15841270	rs201745479		C	T	ZRSR2	SNP	NM_005089.3	c.1354C>T	p.R452C	NO_COVERAGE	NON_SYNONYMOUS_CODING	MODERATE		N/A
chrX	15841295	rs150444488		G	C	ZRSR2	SNP	NM_005089.3	c.1379G>C	p.R460T	NO_COVERAGE	NON_SYNONYMOUS_CODING	MODERATE		N/A
chrX	39916515	rs138741225		T	G	BCOR	SNP	NM_001123385.1	c.4488A>C	p.A1496	LOW_COVERAGE	SYNONYMOUS_CODING	LOW		N/A
chrX	39916530	rs375344311		A	G	BCOR	SNP	NM_001123385.1	c.4473T>C	p.N1491	LOW_COVERAGE	SYNONYMOUS_CODING	LOW		N/A
chrX	39922300	rs371205644		G	A	BCOR	SNP	NM_001123385.1	c.3872C>T	p.P1291L	LOW_COVERAGE	NON_SYNONYMOUS_CODING	MODERATE		N/A
chrX	39922308	rs199795707		G	A	BCOR	SNP	NM_001123385.1	c.3864C>T	p.S1288	LOW_COVERAGE	SYNONYMOUS_CODING	LOW		N/A
chrX	39922345	rs374549542		G	A	BCOR	SNP	NM_017745.5			LOW_COVERAGE	INTRON	MODIFIER		N/A
chrX	39922359	rs3810694		A	G	BCOR	SNP	NM_017745.5			LOW_COVERAGE	INTRON	MODIFIER		N/A
chrX	39922376	rs193148630		A	C	BCOR	SNP	NM_017745.5			LOW_COVERAGE	INTRON	MODIFIER		N/A
chrX	39932400	rs71660829		CGT	C	BCOR	DEL	NM_017745.5		p.-733	LOW_COVERAGE	FRAME_SHIFT	HIGH		N/A
chrX	44733259	rs200269409		G	C	KDM6A	SNP	NM_021140.2			NO_COVERAGE	INTRON	MODIFIER		N/A
chrX	44733263	rs202137810		A	C	KDM6A	SNP	NM_021140.2			NO_COVERAGE	INTRON	MODIFIER		N/A
chrX	44918220	rs372323256		GAT	G,GT	KDM6A	DEL	NM_021140.2			LOW_COVERAGE	INTRON	MODIFIER		N/A
chrX	44929620	rs370839985		C	G	KDM6A	SNP	NM_021140.2			LOW_COVERAGE	INTRON	MODIFIER		N/A
chrX	44929674	rs377137308		C	T	KDM6A	SNP	NM_021140.2			LOW_COVERAGE	INTRON	MODIFIER		N/A
chrX	63410075	rs201899164		C	T	AMER1	SNP	NM_152424.3	c.3092G>A	p.G1031D	LOW_COVERAGE	NON_SYNONYMOUS_CODING	MODERATE		N/A
chrX	63410110	rs61730681		T	C	AMER1	SNP	NM_152424.3	c.3057A>G	p.Q1019	LOW_COVERAGE	SYNONYMOUS_CODING	LOW		N/A
chrX	63411371	rs144896730		T	C	AMER1	SNP	NM_152424.3	c.1796A>G	p.Y599C	LOW_COVERAGE	NON_SYNONYMOUS_CODING	MODERATE		N/A
chrX	63411384	rs149055969		C	T	AMER1	SNP	NM_152424.3	c.1783G>A	p.A595T	LOW_COVERAGE	NON_SYNONYMOUS_CODING	MODERATE		N/A
chrX	63411417	rs370276785		G	A	AMER1	SNP	NM_152424.3	c.1750C>T	p.R584C	LOW_COVERAGE	NON_SYNONYMOUS_CODING	MODERATE		N/A
chrX	63411427	rs376111224		G	C	AMER1	SNP	NM_152424.3	c.1740C>G	p.A580	LOW_COVERAGE	SYNONYMOUS_CODING	LOW		N/A
chrX	63411443	rs373710390		C	T	AMER1	SNP	NM_152424.3	c.1724G>A	p.R575Q	LOW_COVERAGE	NON_SYNONYMOUS_CODING	MODERATE		N/A
chrX	63412162	rs369055207		C	T	AMER1	SNP	NM_152424.3	c.1005G>A	p.Q335	NO_COVERAGE	SYNONYMOUS_CODING	LOW		N/A
chrX	66765330	rs200817861		G	A	AR	SNP	NM_000044.3	c.342G>A	p.Q114	LOW_COVERAGE	SYNONYMOUS_CODING	LOW		N/A
chrX	66765609	rs374549047		C	G	AR	SNP	NM_000044.3	c.621C>G	p.S207R	LOW_COVERAGE	NON_SYNONYMOUS_CODING	MODERATE		N/A
chrX	66765610	rs368092108		A	G	AR	SNP	NM_000044.3	c.622A>G	p.S208G	LOW_COVERAGE	NON_SYNONYMOUS_CODING	MODERATE		N/A
chrX	66765620	rs370893700		C	G	AR	SNP	NM_000044.3	c.632C>G	p.A211G	LOW_COVERAGE	NON_SYNONYMOUS_CODING	MODERATE		N/A
chrX	66765624	rs150226204		G	A	AR	SNP	NM_000044.3	c.636G>A	p.R212	LOW_COVERAGE	SYNONYMOUS_CODING	LOW		N/A
chrX	66765627	rs6152		G	A	AR	SNP	NM_000044.3	c.639G>A	p.E213	LOW_COVERAGE	SYNONYMOUS_CODING	LOW		N/A
chrX	66765634	rs199554641		G	A	AR	SNP	NM_000044.3	c.646G>A	p.G216R	LOW_COVERAGE	NON_SYNONYMOUS_CODING	MODERATE		N/A
chrX	66766162	rs201934623		C	T	AR	SNP	NM_000044.3	c.1174C>T	p.P392S	NO_COVERAGE	NON_SYNONYMOUS_CODING	MODERATE		N/A
chrX	66766174	rs202150225		G	C	AR	SNP	NM_000044.3	c.1186G>C	p.G396R	NO_COVERAGE	NON_SYNONYMOUS_CODING	MODERATE		N/A
chrX	66766182	rs201038724		C	T	AR	SNP	NM_000044.3	c.1194C>T	p.A398	NO_COVERAGE	SYNONYMOUS_CODING	LOW		N/A
chrX	70339852	rs192515277		A	T	MED12	SNP	NM_005120.2			LOW_COVERAGE	INTRON	MODIFIER		N/A
chrX	76874373	rs149960511		T	C	ATRX	SNP	NM_000489.3	c.5349A>G	p.P1783	LOW_COVERAGE	SYNONYMOUS_CODING	LOW		N/A
chrX	76874379	rs146534157		T	C	ATRX	SNP	NM_000489.3	c.5343A>G	p.I1781M	LOW_COVERAGE	NON_SYNONYMOUS_CODING	MODERATE		N/A
chrX	76937427	rs1051681		A	G	ATRX	SNP	NM_000489.3	c.3321T>C	p.C1107	LOW_COVERAGE	SYNONYMOUS_CODING	LOW		N/A
chrX	76940105	rs372656407		A	C	ATRX	SNP	NM_138270.2			LOW_COVERAGE	INTRON	MODIFIER		N/A
chrX	76940534	rs35268552		A	G	ATRX	SNP	NM_138270.2			LOW_COVERAGE	INTRON	MODIFIER		N/A
chrX	133511988	rs5978001		G	A	PHF6	SNP	NM_032458.2			LOW_COVERAGE	INTRON	MODIFIER		N/A
chrX	133512043	rs143039976		A	G	PHF6	SNP	NM_032458.2	c.147A>G	p.S49	LOW_COVERAGE	SYNONYMOUS_CODING	LOW		N/A
chrX	133549035	rs192977933		T	G	PHF6	SNP	NM_032458.2			LOW_COVERAGE	INTRON	MODIFIER		N/A
chr1	11174872		COSM423435	C	G	MTOR	SNP	NM_004958.3	c.7162G>C	p.E2388Q	LOW_COVERAGE	NON_SYNONYMOUS_CODING	MODERATE	COSM423435	N/A
chr1	11199365		COSM893839	C	T	MTOR	SNP	NM_004958.3	c.5126G>A	p.R1709H	LOW_COVERAGE	NON_SYNONYMOUS_CODING	MODERATE	COSM893839	N/A
chr1	11199378		COSM1662882	A	G	MTOR	SNP	NM_004958.3	c.5113T>C	p.W1705R	LOW_COVERAGE	NON_SYNONYMOUS_CODING	MODERATE	COSM1662882	N/A
chr1	11319442		COSM1472424	C	T	MTOR	SNP	NM_004958.3	c.25G>A	p.A9T	LOW_COVERAGE	NON_SYNONYMOUS_CODING	MODERATE	COSM1472424	N/A
chr1	11319443		COSM1160852	G	A	MTOR	SNP	NM_004958.3	c.24C>T	p.A8	LOW_COVERAGE	SYNONYMOUS_CODING	LOW	COSM1160852	N/A
chr1	11319445		COSM12847	C	A	MTOR	SNP	NM_004958.3	c.22G>T	p.A8S	LOW_COVERAGE	NON_SYNONYMOUS_CODING	MODERATE	COSM12847	N/A
chr1	11319454		COSM462638	C	G	MTOR	SNP	NM_004958.3	c.13G>C	p.G5R	LOW_COVERAGE	NON_SYNONYMOUS_CODING	MODERATE	COSM462638	N/A
chr1	27023559		COSM1602134	AC	A	ARID1A	DEL	NM_139135.2		p.-222	NO_COVERAGE	FRAME_SHIFT	HIGH	COSM1602134	N/A
chr1	27023627		COSM51487	GCGGCTGCCGGCTCC	G	ARID1A	DEL	NM_139135.2		p.-245	NO_COVERAGE	FRAME_SHIFT	HIGH	COSM51487	N/A
chr1	27023646		COSM1236665	CGCCTCCCTCCT	C	ARID1A	DEL	NM_139135.2		p.-251	NO_COVERAGE	FRAME_SHIFT	HIGH	COSM1236665	N/A
chr1	27023675		COSM51233	TCGTCGTCTTC	T	ARID1A	DEL	NM_139135.2		p.-261	NO_COVERAGE	FRAME_SHIFT	HIGH	COSM51233	N/A
chr1	27099474		COSM907714	GAAAGGTGACTGATCTGATTGCTATTTGAACTTGTGCTCGT	G	ARID1A	DEL	NM_139135.2			NO_COVERAGE	SPLICE_SITE_DONOR	HIGH	COSM907714	N/A
chr1	27099478		COSM426008	G	A	ARID1A	SNP	NM_139135.2	c.3715G>A	p.A1239T	NO_COVERAGE	NON_SYNONYMOUS_CODING	MODERATE	COSM426008	N/A
chr1	27106244		COSM907747	TC	T	ARID1A	DEL	NM_006015.4		p.-1952	LOW_COVERAGE	FRAME_SHIFT	HIGH	COSM907747	N/A
chr1	65300335		COSM1126960	A	C	JAK1	SNP	NM_002227.2	c.3375T>G	p.Y1125*	LOW_COVERAGE	STOP_GAINED	HIGH	COSM1126960	N/A
chr1	65301171		COSM1343902	C	A	JAK1	SNP	NM_002227.2	c.3277G>T	p.G1093C	NO_COVERAGE	NON_SYNONYMOUS_CODING	MODERATE	COSM1343902	N/A
chr1	65301180		COSM426587	T	G	JAK1	SNP	NM_002227.2	c.3268A>C	p.K1090Q	NO_COVERAGE	NON_SYNONYMOUS_CODING	MODERATE	COSM426587	N/A
chr1	78430037		COSM1716758	G	A	FUBP1	SNP	NM_003902.3	c.842C>T	p.P281L	LOW_COVERAGE	NON_SYNONYMOUS_CODING	MODERATE	COSM1716758	N/A
chr1	78430037		COSM40117	G	A	FUBP1	SNP	NM_003902.3	c.842C>T	p.P281L	LOW_COVERAGE	NON_SYNONYMOUS_CODING	MODERATE	COSM40117	N/A
chr1	78430042		COSM536307	C	A	FUBP1	SNP	NM_003902.3			LOW_COVERAGE	SPLICE_SITE_ACCEPTOR	HIGH	COSM536307	N/A
chr1	78432617		COSM196748	C	A	FUBP1	SNP	NM_003902.3	c.366G>T	p.Q122H	LOW_COVERAGE	NON_SYNONYMOUS_CODING	MODERATE	COSM196748	N/A
chr1	78432628		COSM1316954	C	A	FUBP1	SNP	NM_003902.3	c.355G>T	p.G119*	LOW_COVERAGE	STOP_GAINED	HIGH	COSM1316954	N/A
chr1	78432628		COSM145436	C	A	FUBP1	SNP	NM_003902.3	c.355G>T	p.G119*	LOW_COVERAGE	STOP_GAINED	HIGH	COSM145436	N/A
chr1	115256591		COSM675199	G	T	NRAS	SNP	NM_002524.4	c.120C>A	p.Y40*	LOW_COVERAGE	STOP_GAINED	HIGH	COSM675199	N/A
chr1	120512133		COSM3399613	C	T	NOTCH2	SNP	NM_024408.3			LOW_COVERAGE	SPLICE_SITE_DONOR	HIGH	COSM3399613	N/A
chr1	120512149		COSM1197454	G	T	NOTCH2	SNP	NM_024408.3	c.1093C>A	p.P365T	LOW_COVERAGE	NON_SYNONYMOUS_CODING	MODERATE	COSM1197454	N/A
chr1	120512153		COSM527764	C	G	NOTCH2	SNP	NM_024408.3	c.1089G>C	p.M363I	LOW_COVERAGE	NON_SYNONYMOUS_CODING	MODERATE	COSM527764	N/A
chr1	120539668		COSM423616	T	A	NOTCH2	SNP	NM_024408.3	c.703A>T	p.T235S	LOW_COVERAGE	NON_SYNONYMOUS_CODING	MODERATE	COSM423616	N/A
chr1	120539668		COSM423617	T	A	NOTCH2	SNP	NM_024408.3	c.703A>T	p.T235S	LOW_COVERAGE	NON_SYNONYMOUS_CODING	MODERATE	COSM423617	N/A
chr1	120539700		COSM133962	G	A	NOTCH2	SNP	NM_024408.3	c.671C>T	p.P224L	LOW_COVERAGE	NON_SYNONYMOUS_CODING	MODERATE	COSM133962	N/A
chr1	120539711		COSM1667037	G	T	NOTCH2	SNP	NM_024408.3	c.660C>A	p.S220R	LOW_COVERAGE	NON_SYNONYMOUS_CODING	MODERATE	COSM1667037	N/A
chr1	120611960		COSM1600651	C	T	NOTCH2	SNP	NM_024408.3	c.61G>A	p.A21T	NO_COVERAGE	NON_SYNONYMOUS_CODING	MODERATE	COSM1600651	N/A
chr1	120611964		COSM132738	G	C	NOTCH2	SNP	NM_024408.3	c.57C>G	p.C19W	NO_COVERAGE	NON_SYNONYMOUS_CODING	MODERATE	COSM132738	N/A
chr1	120612002		COSM132830	CGG	C	NOTCH2	DEL	NM_024408.3		p.-6	NO_COVERAGE	FRAME_SHIFT	HIGH	COSM132830	N/A
chr1	120612002		COSM674994	C	G	NOTCH2	SNP	NM_024408.3	c.19G>C	p.A7P	NO_COVERAGE	NON_SYNONYMOUS_CODING	MODERATE	COSM674994	N/A
chr1	120612006		COSM1320072	G	A	NOTCH2	SNP	NM_024408.3	c.15C>T	p.R5	NO_COVERAGE	SYNONYMOUS_CODING	LOW	COSM1320072	N/A
chr1	120612013		COSM246074	G	A	NOTCH2	SNP	NM_024408.3	c.8C>T	p.A3V	NO_COVERAGE	NON_SYNONYMOUS_CODING	MODERATE	COSM246074	N/A
chr1	120612014		COSM1127444	C	A	NOTCH2	SNP	NM_024408.3	c.7G>T	p.A3S	NO_COVERAGE	NON_SYNONYMOUS_CODING	MODERATE	COSM1127444	N/A
chr1	193091455		COSM26067	TTTGGGGGTAAGTCCGGCATGGCTG	T	CDC73	DEL	NM_024529.4			LOW_COVERAGE	SPLICE_SITE_DONOR	HIGH	COSM26067	N/A
chr1	193091462		COSM26073	G	A	CDC73	SNP	NM_024529.4			LOW_COVERAGE	SPLICE_SITE_DONOR	HIGH	COSM26073	N/A
chr1	193099311		COSM377813	A	G	CDC73	SNP	NM_024529.4	c.245A>G	p.N82S	LOW_COVERAGE	NON_SYNONYMOUS_CODING	MODERATE	COSM377813	N/A
chr1	193099313		COSM1732633	AT	A	CDC73	DEL	NM_024529.4		p.-83	LOW_COVERAGE	FRAME_SHIFT	HIGH	COSM1732633	N/A
chr1	193099325		COSM677401	A	T	CDC73	SNP	NM_024529.4	c.259A>T	p.R87*	LOW_COVERAGE	STOP_GAINED	HIGH	COSM677401	N/A
chr1	193099331		COSM1320617	C	G	CDC73	SNP	NM_024529.4	c.265C>G	p.P89A	LOW_COVERAGE	NON_SYNONYMOUS_CODING	MODERATE	COSM1320617	N/A
chr1	193099332		COSM531426	C	G	CDC73	SNP	NM_024529.4	c.266C>G	p.P89R	LOW_COVERAGE	NON_SYNONYMOUS_CODING	MODERATE	COSM531426	N/A
chr1	193099332		COSM901379	C	T	CDC73	SNP	NM_024529.4	c.266C>T	p.P89L	LOW_COVERAGE	NON_SYNONYMOUS_CODING	MODERATE	COSM901379	N/A
chr1	193099338		COSM274461	G	A	CDC73	SNP	NM_024529.4	c.272G>A	p.R91Q	LOW_COVERAGE	NON_SYNONYMOUS_CODING	MODERATE	COSM274461	N/A
chr1	193099343		COSM1668308	G	T	CDC73	SNP	NM_024529.4	c.277G>T	p.D93Y	LOW_COVERAGE	NON_SYNONYMOUS_CODING	MODERATE	COSM1668308	N/A
chr1	193099350		COSM26127	T	C	CDC73	SNP	NM_024529.4	c.284T>C	p.L95P	LOW_COVERAGE	NON_SYNONYMOUS_CODING	MODERATE	COSM26127	N/A
chr1	193099351		COSM1337373	T	C	CDC73	SNP	NM_024529.4	c.285T>C	p.L95	LOW_COVERAGE	SYNONYMOUS_CODING	LOW	COSM1337373	N/A
chr1	193099371		COSM1200387	C	T	CDC73	SNP	NM_024529.4	c.305C>T	p.A102V	LOW_COVERAGE	NON_SYNONYMOUS_CODING	MODERATE	COSM1200387	N/A
chr2	25457156		COSM1012896	A	G	DNMT3A	SNP	NM_175629.2	c.2731T>C	p.C911R	LOW_COVERAGE	NON_SYNONYMOUS_CODING	MODERATE	COSM1012896	N/A
chr2	25470989		COSM574561	C	T	DNMT3A	SNP	NM_153759.3	c.205G>A	p.V69M	LOW_COVERAGE	NON_SYNONYMOUS_CODING	MODERATE	COSM574561	N/A
chr2	25470989		COSM574562	C	T	DNMT3A	SNP	NM_153759.3	c.205G>A	p.V69M	LOW_COVERAGE	NON_SYNONYMOUS_CODING	MODERATE	COSM574562	N/A
chr2	25470990		COSM133728	AGTGG	A	DNMT3A	DEL	NM_153759.3		p.-67	LOW_COVERAGE	FRAME_SHIFT	HIGH	COSM133728	N/A
chr2	25471052		COSM87014	G	A	DNMT3A	SNP	NM_153759.3	c.142C>T	p.Q48*	LOW_COVERAGE	STOP_GAINED	HIGH	COSM87014	N/A
chr2	25536799		COSM1169639	G	A	DNMT3A	SNP	NM_175630.1	c.55C>T	p.R19W	LOW_COVERAGE	NON_SYNONYMOUS_CODING	MODERATE	COSM1169639	N/A
chr2	25536822		COSM1716904	T	G	DNMT3A	SNP	NM_175630.1	c.32A>C	p.D11A	LOW_COVERAGE	NON_SYNONYMOUS_CODING	MODERATE	COSM1716904	N/A
chr2	25536822		COSM1716905	T	G	DNMT3A	SNP	NM_175630.1	c.32A>C	p.D11A	LOW_COVERAGE	NON_SYNONYMOUS_CODING	MODERATE	COSM1716905	N/A
chr2	25536839		COSM1407124	G	A	DNMT3A	SNP	NM_175630.1	c.15C>T	p.P5	LOW_COVERAGE	SYNONYMOUS_CODING	LOW	COSM1407124	N/A
chr2	29451822		COSM1407667	AC	A	ALK	DEL	NM_004304.4		p.-914	LOW_COVERAGE	FRAME_SHIFT	HIGH	COSM1407667	N/A
chr2	29451842		COSM1407668	TG	T	ALK	DEL	NM_004304.4		p.-908	LOW_COVERAGE	FRAME_SHIFT	HIGH	COSM1407668	N/A
chr2	29451871		COSM184791	C	A	ALK	SNP	NM_004304.4	c.2694G>T	p.E898D	LOW_COVERAGE	NON_SYNONYMOUS_CODING	MODERATE	COSM184791	N/A
chr2	29451873		COSM236685	C	T	ALK	SNP	NM_004304.4	c.2692G>A	p.E898K	LOW_COVERAGE	NON_SYNONYMOUS_CODING	MODERATE	COSM236685	N/A
chr2	30143080		COSM1407686	G	A	ALK	SNP	NM_004304.4	c.446C>T	p.A149V	LOW_COVERAGE	NON_SYNONYMOUS_CODING	MODERATE	COSM1407686	N/A
chr2	30143132		COSM1531761	C	A	ALK	SNP	NM_004304.4	c.394G>T	p.V132L	LOW_COVERAGE	NON_SYNONYMOUS_CODING	MODERATE	COSM1531761	N/A
chr2	30143133		COSM574979	G	A	ALK	SNP	NM_004304.4	c.393C>T	p.S131	LOW_COVERAGE	SYNONYMOUS_CODING	LOW	COSM574979	N/A
chr2	39536607		COSM84588	C	T	MAP4K3	SNP	NM_003618.3	c.1051G>A	p.E351K	LOW_COVERAGE	NON_SYNONYMOUS_CODING	MODERATE	COSM84588	N/A
chr2	39553322		COSM48539	C	A	MAP4K3	SNP	NM_003618.3	c.627G>T	p.E209D	NO_COVERAGE	NON_SYNONYMOUS_CODING	MODERATE	COSM48539	N/A
chr2	39553323		COSM1408058	T	C	MAP4K3	SNP	NM_003618.3	c.626A>G	p.E209G	NO_COVERAGE	NON_SYNONYMOUS_CODING	MODERATE	COSM1408058	N/A
chr2	39553333		COSM1408059	C	G	MAP4K3	SNP	NM_003618.3	c.616G>C	p.E206Q	NO_COVERAGE	NON_SYNONYMOUS_CODING	MODERATE	COSM1408059	N/A
chr2	39553346		COSM282656	T	G	MAP4K3	SNP	NM_003618.3	c.603A>C	p.G201	LOW_COVERAGE	SYNONYMOUS_CODING	LOW	COSM282656	N/A
chr2	47703500	rs2303428	COSM133154	T	C	MSH2	SNP	NM_001258281.1			LOW_COVERAGE	INTRON	MODIFIER	COSM133154	non-pathogenic
chr2	47703538	rs63749932	COSM27628	C	T	MSH2	SNP	NM_000251.2	c.2038C>T	p.R680*	LOW_COVERAGE	STOP_GAINED	HIGH	COSM27628	pathogenic
chr2	47703560		COSM1408265	T	C	MSH2	SNP	NM_000251.2	c.2060T>C	p.L687P	LOW_COVERAGE	NON_SYNONYMOUS_CODING	MODERATE	COSM1408265	N/A
chr2	47703561		COSM1408266	C	T	MSH2	SNP	NM_000251.2	c.2061C>T	p.L687	LOW_COVERAGE	SYNONYMOUS_CODING	LOW	COSM1408266	N/A
chr2	47703561		COSM26088	C	G	MSH2	SNP	NM_000251.2	c.2061C>G	p.L687	LOW_COVERAGE	SYNONYMOUS_CODING	LOW	COSM26088	N/A
chr2	47710033		COSM1327061	C	T	MSH2	SNP	NM_000251.2	c.2750C>T	p.A917V	LOW_COVERAGE	NON_SYNONYMOUS_CODING	MODERATE	COSM1327061	N/A
chr2	47710069		COSM1021253	G	A	MSH2	SNP	NM_000251.2	c.2786G>A	p.R929Q	LOW_COVERAGE	NON_SYNONYMOUS_CODING	MODERATE	COSM1021253	N/A
chr2	48018193		COSM1408283	C	A	MSH6	SNP	NM_000179.2	c.388C>A	p.H130N	LOW_COVERAGE	NON_SYNONYMOUS_CODING	MODERATE	COSM1408283	N/A
chr2	48018228		COSM13388	C	A	MSH6	SNP	NM_000179.2	c.423C>A	p.G141	LOW_COVERAGE	SYNONYMOUS_CODING	LOW	COSM13388	N/A
chr2	48018228		COSM298961	C	T	MSH6	SNP	NM_000179.2	c.423C>T	p.G141	LOW_COVERAGE	SYNONYMOUS_CODING	LOW	COSM298961	N/A
chr2	48018263		COSM721730	G	T	MSH6	SNP	NM_000179.2			LOW_COVERAGE	SPLICE_SITE_DONOR	HIGH	COSM721730	N/A
chr2	48018312		COSN214766	T	A	MSH6	SNP	NM_000179.2			LOW_COVERAGE	INTRON	MODIFIER	COSN214766	N/A
chr2	48023098		COSM190060	G	A	MSH6	SNP	NM_000179.2	c.523G>A	p.A175T	LOW_COVERAGE	NON_SYNONYMOUS_CODING	MODERATE	COSM190060	N/A
chr2	48026843		COSM1185897	C	G	MSH6	SNP	NM_000179.2	c.1721C>G	p.S574*	LOW_COVERAGE	STOP_GAINED	HIGH	COSM1185897	N/A
chr2	48026845		COSM13396	G	T	MSH6	SNP	NM_000179.2	c.1723G>T	p.D575Y	LOW_COVERAGE	NON_SYNONYMOUS_CODING	MODERATE	COSM13396	N/A
chr2	48026846		COSM1408299	A	G	MSH6	SNP	NM_000179.2	c.1724A>G	p.D575G	LOW_COVERAGE	NON_SYNONYMOUS_CODING	MODERATE	COSM1408299	N/A
chr2	48026852		COSM1215570	G	A	MSH6	SNP	NM_000179.2	c.1730G>A	p.R577H	LOW_COVERAGE	NON_SYNONYMOUS_CODING	MODERATE	COSM1215570	N/A
chr2	48027540		COSM1318901	C	T	MSH6	SNP	NM_000179.2	c.2418C>T	p.S806	LOW_COVERAGE	SYNONYMOUS_CODING	LOW	COSM1318901	N/A
chr2	48027546		COSM13343	TG	T	MSH6	DEL	NM_000179.2		p.-809	LOW_COVERAGE	FRAME_SHIFT	HIGH	COSM13343	N/A
chr2	48027558		COSM1614884	A	G	MSH6	SNP	NM_000179.2	c.2436A>G	p.L812	LOW_COVERAGE	SYNONYMOUS_CODING	LOW	COSM1614884	N/A
chr2	48032810		COSM575512	G	C	MSH6	SNP	NM_000179.2	c.3610G>C	p.A1204P	LOW_COVERAGE	NON_SYNONYMOUS_CODING	MODERATE	COSM575512	N/A
chr2	48032811		COSM215880	C	A	MSH6	SNP	NM_000179.2	c.3611C>A	p.A1204E	LOW_COVERAGE	NON_SYNONYMOUS_CODING	MODERATE	COSM215880	N/A
chr2	48036826		COSM190067	C	T	FBXO11	SNP	NM_001190274.1	c.2359G>A	p.A787T	LOW_COVERAGE	NON_SYNONYMOUS_CODING	MODERATE	COSM190067	N/A
chr2	48036837		COSM1161356	A	T	FBXO11	SNP	NM_001190274.1	c.2348T>A	p.I783N	LOW_COVERAGE	NON_SYNONYMOUS_CODING	MODERATE	COSM1161356	N/A
chr2	48037470		COSM1690546	C	G	FBXO11	SNP	NM_001190274.1	c.2323G>C	p.D775H	LOW_COVERAGE	NON_SYNONYMOUS_CODING	MODERATE	COSM1690546	N/A
chr2	48037470		COSM1690547	C	G	FBXO11	SNP	NM_001190274.1	c.2323G>C	p.D775H	LOW_COVERAGE	NON_SYNONYMOUS_CODING	MODERATE	COSM1690547	N/A
chr2	48037489		COSM1730130	T	G	FBXO11	SNP	NM_001190274.1	c.2304A>C	p.L768F	LOW_COVERAGE	NON_SYNONYMOUS_CODING	MODERATE	COSM1730130	N/A
chr2	48037489		COSM1730131	T	G	FBXO11	SNP	NM_001190274.1	c.2304A>C	p.L768F	LOW_COVERAGE	NON_SYNONYMOUS_CODING	MODERATE	COSM1730131	N/A
chr2	48037501		COSM1161357	ACTA	AC	FBXO11	DEL	NM_001190274.1		p.-763	LOW_COVERAGE	FRAME_SHIFT	HIGH	COSM1161357	N/A
chr2	48061799		COSM1306833	C	T	FBXO11	SNP	NM_001190274.1	c.853G>A	p.D285N	LOW_COVERAGE	NON_SYNONYMOUS_CODING	MODERATE	COSM1306833	N/A
chr2	48061799		COSM1306834	C	T	FBXO11	SNP	NM_001190274.1	c.853G>A	p.D285N	LOW_COVERAGE	NON_SYNONYMOUS_CODING	MODERATE	COSM1306834	N/A
chr2	48063064		COSM1021326	T	C	FBXO11	SNP	NM_001190274.1	c.664A>G	p.N222D	LOW_COVERAGE	NON_SYNONYMOUS_CODING	MODERATE	COSM1021326	N/A
chr2	48063064		COSM1592207	T	C	FBXO11	SNP	NM_001190274.1	c.664A>G	p.N222D	LOW_COVERAGE	NON_SYNONYMOUS_CODING	MODERATE	COSM1592207	N/A
chr2	48063069		COSM1408335	T	C	FBXO11	SNP	NM_001190274.1	c.659A>G	p.Q220R	LOW_COVERAGE	NON_SYNONYMOUS_CODING	MODERATE	COSM1408335	N/A
chr2	48063069		COSM1408336	T	C	FBXO11	SNP	NM_001190274.1	c.659A>G	p.Q220R	LOW_COVERAGE	NON_SYNONYMOUS_CODING	MODERATE	COSM1408336	N/A
chr2	48063081		COSM1185898	C	T	FBXO11	SNP	NM_001190274.1	c.647G>A	p.G216E	LOW_COVERAGE	NON_SYNONYMOUS_CODING	MODERATE	COSM1185898	N/A
chr2	48063081		COSM1185899	C	T	FBXO11	SNP	NM_001190274.1	c.647G>A	p.G216E	LOW_COVERAGE	NON_SYNONYMOUS_CODING	MODERATE	COSM1185899	N/A
chr2	198257042		COSM3364474	A	C	SF3B1	SNP	NM_012433.2	c.3900T>G	p.L1300	LOW_COVERAGE	SYNONYMOUS_CODING	LOW	COSM3364474	N/A
chr2	198257052		COSM1014490	C	T	SF3B1	SNP	NM_012433.2	c.3890G>A	p.R1297H	LOW_COVERAGE	NON_SYNONYMOUS_CODING	MODERATE	COSM1014490	N/A
chr2	198270019		COSM359614	G	C	SF3B1	SNP	NM_012433.2	c.1417C>G	p.Q473E	LOW_COVERAGE	NON_SYNONYMOUS_CODING	MODERATE	COSM359614	N/A
chr2	198270041		COSM1631700	T	C	SF3B1	SNP	NM_012433.2	c.1395A>G	p.P465	LOW_COVERAGE	SYNONYMOUS_CODING	LOW	COSM1631700	N/A
chr2	209116255		COSM1015583	G	A	IDH1	SNP	NM_005896.2	c.21C>T	p.G7	LOW_COVERAGE	SYNONYMOUS_CODING	LOW	COSM1015583	N/A
chr2	212248717		COSM400589	C	A	ERBB4	SNP	NM_005235.2	c.3550G>T	p.D1184Y	LOW_COVERAGE	NON_SYNONYMOUS_CODING	MODERATE	COSM400589	N/A
chr2	212248736		COSM1405159	AT	A	ERBB4	DEL	NM_005235.2		p.-1177	LOW_COVERAGE	FRAME_SHIFT	HIGH	COSM1405159	N/A
chr2	212248736		COSM1725066	A	AT	ERBB4	INS	NM_005235.2		p.-1177?	LOW_COVERAGE	FRAME_SHIFT	HIGH	COSM1725066	N/A
chr2	212248736		COSM1725067	A	AT	ERBB4	INS	NM_005235.2		p.-1177?	LOW_COVERAGE	FRAME_SHIFT	HIGH	COSM1725067	N/A
chr2	212248736		COSM399094	A	T	ERBB4	SNP	NM_005235.2	c.3531T>A	p.N1177K	LOW_COVERAGE	NON_SYNONYMOUS_CODING	MODERATE	COSM399094	N/A
chr2	212248746		COSM131775	C	T	ERBB4	SNP	NM_005235.2	c.3521G>A	p.R1174Q	LOW_COVERAGE	NON_SYNONYMOUS_CODING	MODERATE	COSM131775	N/A
chr2	212285166		COSM3391442	C	T	ERBB4	SNP	NM_005235.2	c.3135G>A	p.R1045	NO_COVERAGE	SYNONYMOUS_CODING	LOW	COSM3391442	N/A
chr2	212285166		COSM3391443	C	T	ERBB4	SNP	NM_005235.2	c.3135G>A	p.R1045	NO_COVERAGE	SYNONYMOUS_CODING	LOW	COSM3391443	N/A
chr2	212285173		COSM1015901	G	A	ERBB4	SNP	NM_005235.2	c.3128C>T	p.S1043L	NO_COVERAGE	NON_SYNONYMOUS_CODING	MODERATE	COSM1015901	N/A
chr2	212578348		COSM1405181	A	G	ERBB4	SNP	NM_005235.2	c.909T>C	p.S303	LOW_COVERAGE	SYNONYMOUS_CODING	LOW	COSM1405181	N/A
chr2	212578349		COSM1015992	G	A	ERBB4	SNP	NM_005235.2	c.908C>T	p.S303F	LOW_COVERAGE	NON_SYNONYMOUS_CODING	MODERATE	COSM1015992	N/A
chr2	212578349		COSM12833	G	T	ERBB4	SNP	NM_005235.2	c.908C>A	p.S303Y	LOW_COVERAGE	NON_SYNONYMOUS_CODING	MODERATE	COSM12833	N/A
chr2	212578353		COSM1614289	T	C	ERBB4	SNP	NM_005235.2	c.904A>G	p.S302G	LOW_COVERAGE	NON_SYNONYMOUS_CODING	MODERATE	COSM1614289	N/A
chr2	212578372		COSM160825	A	C	ERBB4	SNP	NM_005235.2	c.885T>G	p.H295Q	LOW_COVERAGE	NON_SYNONYMOUS_CODING	MODERATE	COSM160825	N/A
chr2	212587116		COSM3695243	A	G	ERBB4	SNP	NM_005235.2			LOW_COVERAGE	SPLICE_SITE_DONOR	HIGH	COSM3695243	N/A
chr2	212587116		COSM3695244	A	G	ERBB4	SNP	NM_005235.2			LOW_COVERAGE	SPLICE_SITE_DONOR	HIGH	COSM3695244	N/A
chr2	212587118		COSM99061	G	A	ERBB4	SNP	NM_005235.2	c.883C>T	p.H295Y	LOW_COVERAGE	NON_SYNONYMOUS_CODING	MODERATE	COSM99061	N/A
chr2	212587123		COSM1645827	C	A	ERBB4	SNP	NM_005235.2	c.878G>T	p.C293F	LOW_COVERAGE	NON_SYNONYMOUS_CODING	MODERATE	COSM1645827	N/A
chr2	212587123		COSM476868	C	A	ERBB4	SNP	NM_005235.2	c.878G>T	p.C293F	LOW_COVERAGE	NON_SYNONYMOUS_CODING	MODERATE	COSM476868	N/A
chr2	212587142		COSM1669723	C	T	ERBB4	SNP	NM_005235.2	c.859G>A	p.A287T	LOW_COVERAGE	NON_SYNONYMOUS_CODING	MODERATE	COSM1669723	N/A
chr2	212587142		COSM1669724	C	T	ERBB4	SNP	NM_005235.2	c.859G>A	p.A287T	LOW_COVERAGE	NON_SYNONYMOUS_CODING	MODERATE	COSM1669724	N/A
chr2	212587147		COSM48367	T	C	ERBB4	SNP	NM_005235.2	c.854A>G	p.Y285C	LOW_COVERAGE	NON_SYNONYMOUS_CODING	MODERATE	COSM48367	N/A
chr2	212587172		COSM1015994	G	T	ERBB4	SNP	NM_005235.2	c.829C>A	p.H277N	LOW_COVERAGE	NON_SYNONYMOUS_CODING	MODERATE	COSM1015994	N/A
chr2	213403185		COSM1405194	C	T	ERBB4	SNP	NM_005235.2	c.70G>A	p.D24N	LOW_COVERAGE	NON_SYNONYMOUS_CODING	MODERATE	COSM1405194	N/A
chr2	213403195		COSM209879	G	A	ERBB4	SNP	NM_005235.2	c.60C>T	p.V20	LOW_COVERAGE	SYNONYMOUS_CODING	LOW	COSM209879	N/A
chr2	213403197		COSM1205588	C	T	ERBB4	SNP	NM_005235.2	c.58G>A	p.V20I	LOW_COVERAGE	NON_SYNONYMOUS_CODING	MODERATE	COSM1205588	N/A
chr2	213403199		COSM1405195	G	A	ERBB4	SNP	NM_005235.2	c.56C>T	p.T19I	LOW_COVERAGE	NON_SYNONYMOUS_CODING	MODERATE	COSM1405195	N/A
chr2	213403205		COSM99062	G	C	ERBB4	SNP	NM_005235.2	c.50C>G	p.A17G	LOW_COVERAGE	NON_SYNONYMOUS_CODING	MODERATE	COSM99062	N/A
chr2	213403208		COSM1251443	G	A	ERBB4	SNP	NM_005235.2	c.47C>T	p.A16V	LOW_COVERAGE	NON_SYNONYMOUS_CODING	MODERATE	COSM1251443	N/A
chr2	213403231		COSM1614296	C	T	ERBB4	SNP	NM_005235.2	c.24G>A	p.W8*	LOW_COVERAGE	STOP_GAINED	HIGH	COSM1614296	N/A
chr2	213403231		COSM3709396	C	T	ERBB4	SNP	NM_005235.2	c.24G>A	p.W8*	LOW_COVERAGE	STOP_GAINED	HIGH	COSM3709396	N/A
chr2	213403233		COSM96314	A	G	ERBB4	SNP	NM_005235.2	c.22T>C	p.W8R	LOW_COVERAGE	NON_SYNONYMOUS_CODING	MODERATE	COSM96314	N/A
chr2	213403253		COSM1405196	AT	A	ERBB4	DEL	NM_005235.2		p.-1	LOW_COVERAGE	FRAME_SHIFT	HIGH	COSM1405196	N/A
chr3	10085193		COSM1035748	G	A	FANCD2	SNP	NM_033084.3	c.1015G>A	p.G339S	NO_COVERAGE	NON_SYNONYMOUS_CODING	MODERATE	COSM1035748	N/A
chr3	10085193		COSM1154051	G	A	FANCD2	SNP	NM_033084.3	c.1015G>A	p.G339S	NO_COVERAGE	NON_SYNONYMOUS_CODING	MODERATE	COSM1154051	N/A
chr3	10116324		COSM1035785	G	A	FANCD2	SNP	NM_033084.3	c.2826G>A	p.T942	LOW_COVERAGE	SYNONYMOUS_CODING	LOW	COSM1035785	N/A
chr3	10116324		COSM1593186	G	A	FANCD2	SNP	NM_033084.3	c.2826G>A	p.T942	LOW_COVERAGE	SYNONYMOUS_CODING	LOW	COSM1593186	N/A
chr3	10140567		COSM374451	G	A	FANCD2	SNP	NM_033084.3	c.4349G>A	p.W1450*	NO_COVERAGE	STOP_GAINED	HIGH	COSM374451	N/A
chr3	10183430		COSM18338	A	AG	VHL	INS	NM_198156.2			NO_COVERAGE	UTR_5_PRIME	MODIFIER	COSM18338	N/A
chr3	10183445		COSM18395	G	A	VHL	SNP	NM_198156.2			NO_COVERAGE	UTR_5_PRIME	MODIFIER	COSM18395	N/A
chr3	10183450		COSM18006	G	A	VHL	SNP	NM_198156.2			NO_COVERAGE	UTR_5_PRIME	MODIFIER	COSM18006	N/A
chr3	10183451		COSM18337	G	GG	VHL	INS	NM_198156.2			NO_COVERAGE	UTR_5_PRIME	MODIFIER	COSM18337	N/A
chr3	10183460		COSM18336	A	AC	VHL	INS	NM_198156.2			NO_COVERAGE	UTR_5_PRIME	MODIFIER	COSM18336	N/A
chr3	10183472		COSM18393	C	T	VHL	SNP	NM_198156.2			NO_COVERAGE	UTR_5_PRIME	MODIFIER	COSM18393	N/A
chr3	10183494		COSM18334	C	T	VHL	SNP	NM_198156.2			NO_COVERAGE	START_GAINED	LOW	COSM18334	N/A
chr3	10183495		COSM18392	G	A	VHL	SNP	NM_198156.2			NO_COVERAGE	UTR_5_PRIME	MODIFIER	COSM18392	N/A
chr3	10183503		COSM18003	C	T	VHL	SNP	NM_198156.2			NO_COVERAGE	START_GAINED	LOW	COSM18003	N/A
chr3	10183504		COSM1684703	G	A	VHL	SNP	NM_198156.2			NO_COVERAGE	UTR_5_PRIME	MODIFIER	COSM1684703	N/A
chr3	10183510		COSM18002	G	A	VHL	SNP	NM_198156.2			NO_COVERAGE	UTR_5_PRIME	MODIFIER	COSM18002	N/A
chr3	10183518		COSM18394	G	A	VHL	SNP	NM_198156.2			NO_COVERAGE	UTR_5_PRIME	MODIFIER	COSM18394	N/A
chr3	10183521		COSM18007	T	C	VHL	SNP	NM_198156.2			NO_COVERAGE	UTR_5_PRIME	MODIFIER	COSM18007	N/A
chr3	10183522		COSM18001	C	T	VHL	SNP	NM_198156.2			NO_COVERAGE	START_GAINED	LOW	COSM18001	N/A
chr3	10183530		COSM17729	GAATGCCCCGGAGGGCGGAGAA	G	VHL	DEL	NM_198156.2		p.MPRRAEN1-	NO_COVERAGE	START_LOST	HIGH	COSM17729	N/A
chr3	10183531		COSM17804	AATGCCCCGGAGGGCGGA	A	VHL	DEL	NM_198156.2		p.-1	NO_COVERAGE	FRAME_SHIFT	HIGH	COSM17804	N/A
chr3	10183534		COSM14367	G	A	VHL	SNP	NM_198156.2	c.3G>A	p.M1I	NO_COVERAGE	START_LOST	HIGH	COSM14367	N/A
chr3	10183542		COSM17937	GG	G	VHL	DEL	NM_198156.2		p.-4	NO_COVERAGE	FRAME_SHIFT	HIGH	COSM17937	N/A
chr3	10183543		COSM18013	GGCG	G	VHL	DEL	NM_198156.2		p.A5-	NO_COVERAGE	CODON_DELETION	MODERATE	COSM18013	N/A
chr3	47144907		COSM1423549	C	A	SETD2	SNP	NM_014159.6	c.4846G>T	p.D1616Y	LOW_COVERAGE	NON_SYNONYMOUS_CODING	MODERATE	COSM1423549	N/A
chr3	47144907		COSM1423550	C	A	SETD2	SNP	NM_014159.6	c.4846G>T	p.D1616Y	LOW_COVERAGE	NON_SYNONYMOUS_CODING	MODERATE	COSM1423550	N/A
chr3	47144907		COSM308467	C	T	SETD2	SNP	NM_014159.6	c.4846G>A	p.D1616N	LOW_COVERAGE	NON_SYNONYMOUS_CODING	MODERATE	COSM308467	N/A
chr3	47144907		COSM43397	C	T	SETD2	SNP	NM_014159.6	c.4846G>A	p.D1616N	LOW_COVERAGE	NON_SYNONYMOUS_CODING	MODERATE	COSM43397	N/A
chr3	47144909		COSM3365353	A	G	SETD2	SNP	NM_014159.6	c.4844T>C	p.I1615T	LOW_COVERAGE	NON_SYNONYMOUS_CODING	MODERATE	COSM3365353	N/A
chr3	47144909		COSM3365354	A	G	SETD2	SNP	NM_014159.6	c.4844T>C	p.I1615T	LOW_COVERAGE	NON_SYNONYMOUS_CODING	MODERATE	COSM3365354	N/A
chr3	47158212		COSM1045468	C	T	SETD2	SNP	NM_014159.6	c.4487G>A	p.R1496Q	LOW_COVERAGE	NON_SYNONYMOUS_CODING	MODERATE	COSM1045468	N/A
chr3	47158212		COSM1045469	C	T	SETD2	SNP	NM_014159.6	c.4487G>A	p.R1496Q	LOW_COVERAGE	NON_SYNONYMOUS_CODING	MODERATE	COSM1045469	N/A
chr3	47158213		COSM419981	G	A	SETD2	SNP	NM_014159.6	c.4486C>T	p.R1496*	LOW_COVERAGE	STOP_GAINED	HIGH	COSM419981	N/A
chr3	47158213		COSM419982	G	A	SETD2	SNP	NM_014159.6	c.4486C>T	p.R1496*	LOW_COVERAGE	STOP_GAINED	HIGH	COSM419982	N/A
chr3	47158223		COSM1423559	T	C	SETD2	SNP	NM_014159.6	c.4476A>G	p.R1492	LOW_COVERAGE	SYNONYMOUS_CODING	LOW	COSM1423559	N/A
chr3	47158223		COSM1423560	T	C	SETD2	SNP	NM_014159.6	c.4476A>G	p.R1492	LOW_COVERAGE	SYNONYMOUS_CODING	LOW	COSM1423560	N/A
chr3	47158225		COSM30369	G	A	SETD2	SNP	NM_014159.6	c.4474C>T	p.R1492*	LOW_COVERAGE	STOP_GAINED	HIGH	COSM30369	N/A
chr3	47158225		COSM583983	G	A	SETD2	SNP	NM_014159.6	c.4474C>T	p.R1492*	LOW_COVERAGE	STOP_GAINED	HIGH	COSM583983	N/A
chr3	47162636		COSM164280	G	A	SETD2	SNP	NM_014159.6	c.3490C>T	p.Q1164*	LOW_COVERAGE	STOP_GAINED	HIGH	COSM164280	N/A
chr3	47162636		COSM164281	G	A	SETD2	SNP	NM_014159.6	c.3490C>T	p.Q1164*	LOW_COVERAGE	STOP_GAINED	HIGH	COSM164281	N/A
chr3	47165360		COSM480188	G	A	SETD2	SNP	NM_014159.6	c.766C>T	p.Q256*	LOW_COVERAGE	STOP_GAINED	HIGH	COSM480188	N/A
chr3	47165361		COSM480189	C	G	SETD2	SNP	NM_014159.6	c.765G>C	p.K255N	LOW_COVERAGE	NON_SYNONYMOUS_CODING	MODERATE	COSM480189	N/A
chr3	52440268		COSM1651693	CCTGCTGCAGAGCCTCTAGTACTGTCTGACGGTTCACCTTCAGCACATGCAGCCTGGCCTCATACTTGATCCTGCGGTCGGGCACCACTGCCATCAGGTTGAAGCGGATGTCGTGGTAGGGCTCC	C	BAP1	DEL	NM_004656.2		p.-0	LOW_COVERAGE	EXON_DELETED	HIGH	COSM1651693	N/A
chr3	52440363		COSM1660727	A	T	BAP1	SNP	NM_004656.2	c.689T>A	p.L230Q	LOW_COVERAGE	NON_SYNONYMOUS_CODING	MODERATE	COSM1660727	N/A
chr3	52440372		COSM1186313	C	G	BAP1	SNP	NM_004656.2	c.680G>C	p.R227P	LOW_COVERAGE	NON_SYNONYMOUS_CODING	MODERATE	COSM1186313	N/A
chr3	52440372		COSM238566	C	T	BAP1	SNP	NM_004656.2	c.680G>A	p.R227H	LOW_COVERAGE	NON_SYNONYMOUS_CODING	MODERATE	COSM238566	N/A
chr3	52440373		COSM77329	G	A	BAP1	SNP	NM_004656.2	c.679C>T	p.R227C	LOW_COVERAGE	NON_SYNONYMOUS_CODING	MODERATE	COSM77329	N/A
chr3	52440379		COSM159326	C	T	BAP1	SNP	NM_004656.2	c.673G>A	p.D225N	LOW_COVERAGE	NON_SYNONYMOUS_CODING	MODERATE	COSM159326	N/A
chr3	52440379		COSM420364	C	G	BAP1	SNP	NM_004656.2	c.673G>C	p.D225H	LOW_COVERAGE	NON_SYNONYMOUS_CODING	MODERATE	COSM420364	N/A
chr3	52440389		COSM1235380	CT	C	BAP1	DEL	NM_004656.2		p.-221	LOW_COVERAGE	FRAME_SHIFT	HIGH	COSM1235380	N/A
chr3	52440390		COSM1167561	TC	T	BAP1	DEL	NM_004656.2		p.-221	LOW_COVERAGE	FRAME_SHIFT	HIGH	COSM1167561	N/A
chr3	105456025		COSM1632685	T	G	CBLB	SNP	NM_170662.3	c.1061A>C	p.K354T	LOW_COVERAGE	NON_SYNONYMOUS_CODING	MODERATE	COSM1632685	N/A
chr3	105456081		COSM479187	C	T	CBLB	SNP	NM_170662.3	c.1005G>A	p.R335	LOW_COVERAGE	SYNONYMOUS_CODING	LOW	COSM479187	N/A
chr3	128200752		COSM1737963	A	ATTTGGACAACAGGTGCCTGACAAT	GATA2	INS	NM_032638.4		p.N351NCQAPVVQN	NO_COVERAGE	CODON_INSERTION	MODERATE	COSM1737963	N/A
chr3	128200766		COSM41612	TGCCGGCTCTTCTGGCGGC	T	GATA2	DEL	NM_032638.4		p.AARRAG341-	LOW_COVERAGE	CODON_DELETION	MODERATE	COSM41612	N/A
chr3	128200788		COSM1536506	C	A	GATA2	SNP	NM_032638.4			LOW_COVERAGE	SPLICE_SITE_ACCEPTOR	HIGH	COSM1536506	N/A
chr3	128205726		COSM239953	T	C	GATA2	SNP	NM_032638.4	c.149A>G	p.N50S	LOW_COVERAGE	NON_SYNONYMOUS_CODING	MODERATE	COSM239953	N/A
chr3	178921441		COSM304027	C	T	PIK3CA	SNP	NM_006218.2	c.923C>T	p.S308F	LOW_COVERAGE	NON_SYNONYMOUS_CODING	MODERATE	COSM304027	N/A
chr3	178921441		COSM304028	C	T	PIK3CA	SNP	NM_006218.2	c.923C>T	p.S308F	LOW_COVERAGE	NON_SYNONYMOUS_CODING	MODERATE	COSM304028	N/A
chr3	178921443		COSM166341	AG	A	PIK3CA	DEL	NM_006218.2		p.-309	LOW_COVERAGE	FRAME_SHIFT	HIGH	COSM166341	N/A
chr3	178921446		COSM22539	C	T	PIK3CA	SNP	NM_006218.2	c.928C>T	p.R310C	LOW_COVERAGE	NON_SYNONYMOUS_CODING	MODERATE	COSM22539	N/A
chr3	178921447		COSM1420779	G	T	PIK3CA	SNP	NM_006218.2	c.929G>T	p.R310L	LOW_COVERAGE	NON_SYNONYMOUS_CODING	MODERATE	COSM1420779	N/A
chr3	178921447		COSM1420780	G	T	PIK3CA	SNP	NM_006218.2	c.929G>T	p.R310L	LOW_COVERAGE	NON_SYNONYMOUS_CODING	MODERATE	COSM1420780	N/A
chr3	178921449		COSM87194	A	G	PIK3CA	SNP	NM_006218.2	c.931A>G	p.I311V	LOW_COVERAGE	NON_SYNONYMOUS_CODING	MODERATE	COSM87194	N/A
chr3	178921450		COSM1420781	T	C	PIK3CA	SNP	NM_006218.2	c.932T>C	p.I311T	LOW_COVERAGE	NON_SYNONYMOUS_CODING	MODERATE	COSM1420781	N/A
chr3	178921450		COSM1420782	T	C	PIK3CA	SNP	NM_006218.2	c.932T>C	p.I311T	LOW_COVERAGE	NON_SYNONYMOUS_CODING	MODERATE	COSM1420782	N/A
chr3	178921477		COSM729824	G	T	PIK3CA	SNP	NM_006218.2	c.959G>T	p.G320V	LOW_COVERAGE	NON_SYNONYMOUS_CODING	MODERATE	COSM729824	N/A
chr3	178921477		COSM729825	G	T	PIK3CA	SNP	NM_006218.2	c.959G>T	p.G320V	LOW_COVERAGE	NON_SYNONYMOUS_CODING	MODERATE	COSM729825	N/A
chr3	178921489		COSM21462	C	T	PIK3CA	SNP	NM_006218.2	c.971C>T	p.T324I	LOW_COVERAGE	NON_SYNONYMOUS_CODING	MODERATE	COSM21462	N/A
chr3	178921490		COSM1420783	A	T	PIK3CA	SNP	NM_006218.2	c.972A>T	p.T324	LOW_COVERAGE	SYNONYMOUS_CODING	LOW	COSM1420783	N/A
chr3	178921490		COSM1420784	A	T	PIK3CA	SNP	NM_006218.2	c.972A>T	p.T324	LOW_COVERAGE	SYNONYMOUS_CODING	LOW	COSM1420784	N/A
chr3	178921495		COSM1666843	C	T	PIK3CA	SNP	NM_006218.2	c.977C>T	p.S326F	LOW_COVERAGE	NON_SYNONYMOUS_CODING	MODERATE	COSM1666843	N/A
chr3	178921495		COSM1666844	C	T	PIK3CA	SNP	NM_006218.2	c.977C>T	p.S326F	LOW_COVERAGE	NON_SYNONYMOUS_CODING	MODERATE	COSM1666844	N/A
chr3	187447315		COSM69808	T	A	BCL6	SNP	NM_001706.4	c.878A>T	p.Y293F	LOW_COVERAGE	NON_SYNONYMOUS_CODING	MODERATE	COSM69808	N/A
chr3	187447328		COSM126569	G	A	BCL6	SNP	NM_001706.4	c.865C>T	p.R289*	LOW_COVERAGE	STOP_GAINED	HIGH	COSM126569	N/A
chr3	187447371		COSM3392267	G	C	BCL6	SNP	NM_001706.4	c.822C>G	p.H274Q	LOW_COVERAGE	NON_SYNONYMOUS_CODING	MODERATE	COSM3392267	N/A
chr4	1803228		COSM1428672	G	A	FGFR3	SNP	NM_022965.3	c.580G>A	p.E194K	LOW_COVERAGE	NON_SYNONYMOUS_CODING	MODERATE	COSM1428672	N/A
chr4	1803228		COSM327094	G	A	FGFR3	SNP	NM_022965.3	c.580G>A	p.E194K	LOW_COVERAGE	NON_SYNONYMOUS_CODING	MODERATE	COSM327094	N/A
chr4	1803236		COSM3696546	C	T	FGFR3	SNP	NM_022965.3	c.588C>T	p.R196	LOW_COVERAGE	SYNONYMOUS_CODING	LOW	COSM3696546	N/A
chr4	1803236		COSM3696547	C	T	FGFR3	SNP	NM_022965.3	c.588C>T	p.R196	LOW_COVERAGE	SYNONYMOUS_CODING	LOW	COSM3696547	N/A
chr4	1803247		COSM327096	G	A	FGFR3	SNP	NM_022965.3	c.599G>A	p.R200H	LOW_COVERAGE	NON_SYNONYMOUS_CODING	MODERATE	COSM327096	N/A
chr4	1803251		COSM3696548	T	C	FGFR3	SNP	NM_022965.3	c.603T>C	p.I201	LOW_COVERAGE	SYNONYMOUS_CODING	LOW	COSM3696548	N/A
chr4	1803251		COSM3696549	T	C	FGFR3	SNP	NM_022965.3	c.603T>C	p.I201	LOW_COVERAGE	SYNONYMOUS_CODING	LOW	COSM3696549	N/A
chr4	1803370		COSM3696550	G	A	FGFR3	SNP	NM_022965.3	c.639G>A	p.L213	LOW_COVERAGE	SYNONYMOUS_CODING	LOW	COSM3696550	N/A
chr4	1803370		COSM3696551	G	A	FGFR3	SNP	NM_022965.3	c.639G>A	p.L213	LOW_COVERAGE	SYNONYMOUS_CODING	LOW	COSM3696551	N/A
chr4	1805562		COSM1618631	A	G	FGFR3	SNP	NM_000142.4	c.1074A>G	p.P358	LOW_COVERAGE	SYNONYMOUS_CODING	LOW	COSM1618631	N/A
chr4	1805609		COSM29528	G	GTCCTGGATCAGTGAGAGTGTGGAGGCCGACGTGCGCCTCCGCCTGGCCAATGTGTCGGAGCGGGACGGGGGCGAGTACCTCTGTCGAGCCACCAATTTCATAGGCGTGGCCGAGAAGGCCTTTTGGCTGAGCGTTCACGGGCCCCGAGCAG	FGFR3	INS	NM_022965.3			LOW_COVERAGE	INTRON	MODIFIER	COSM29528	N/A
chr4	1807068		COSN229638	G	A	FGFR3	SNP	NM_022965.3			LOW_COVERAGE	INTRON	MODIFIER	COSN229638	N/A
chr4	1807311		COSM1053506	G	A	FGFR3	SNP	NM_001163213.1	c.1566G>A	p.S522	LOW_COVERAGE	SYNONYMOUS_CODING	LOW	COSM1053506	N/A
chr4	1807311		COSM1594412	G	A	FGFR3	SNP	NM_001163213.1	c.1566G>A	p.S522	LOW_COVERAGE	SYNONYMOUS_CODING	LOW	COSM1594412	N/A
chr4	1807363		COSM327098	A	T	FGFR3	SNP	NM_001163213.1	c.1618A>T	p.I540F	LOW_COVERAGE	NON_SYNONYMOUS_CODING	MODERATE	COSM327098	N/A
chr4	1807389		COSM1053508	G	A	FGFR3	SNP	NM_001163213.1	c.1644G>A	p.T548	LOW_COVERAGE	SYNONYMOUS_CODING	LOW	COSM1053508	N/A
chr4	1807389		COSM1594411	G	A	FGFR3	SNP	NM_001163213.1	c.1644G>A	p.T548	LOW_COVERAGE	SYNONYMOUS_CODING	LOW	COSM1594411	N/A
chr4	1807780		COSM29447	C	T	FGFR3	SNP	NM_001163213.1	c.1845C>T	p.C615	LOW_COVERAGE	SYNONYMOUS_CODING	LOW	COSM29447	N/A
chr4	1807782		COSM1645267	T	A	FGFR3	SNP	NM_001163213.1	c.1847T>A	p.I616N	LOW_COVERAGE	NON_SYNONYMOUS_CODING	MODERATE	COSM1645267	N/A
chr4	1807782		COSM1645268	T	A	FGFR3	SNP	NM_001163213.1	c.1847T>A	p.I616N	LOW_COVERAGE	NON_SYNONYMOUS_CODING	MODERATE	COSM1645268	N/A
chr4	1807791		COSM29452	A	G	FGFR3	SNP	NM_001163213.1	c.1856A>G	p.D619G	LOW_COVERAGE	NON_SYNONYMOUS_CODING	MODERATE	COSM29452	N/A
chr4	1807795		COSM327091	G	A	FGFR3	SNP	NM_001163213.1	c.1860G>A	p.L620	LOW_COVERAGE	SYNONYMOUS_CODING	LOW	COSM327091	N/A
chr4	1807803	rs121913113	COSM1670849	G	A	FGFR3	SNP	NM_001163213.1	c.1868G>A	p.R623H	LOW_COVERAGE	NON_SYNONYMOUS_CODING	MODERATE	COSM1670849	pathogenic
chr4	1807803		COSM327093	G	A	FGFR3	SNP	NM_001163213.1	c.1868G>A	p.R623H	LOW_COVERAGE	NON_SYNONYMOUS_CODING	MODERATE	COSM327093	N/A
chr4	1807820		COSM133156	G	A	FGFR3	SNP	NM_001163213.1	c.1885G>A	p.E629K	LOW_COVERAGE	NON_SYNONYMOUS_CODING	MODERATE	COSM133156	N/A
chr4	1807821		COSM1428717	A	G	FGFR3	SNP	NM_001163213.1	c.1886A>G	p.E629G	LOW_COVERAGE	NON_SYNONYMOUS_CODING	MODERATE	COSM1428717	N/A
chr4	1807821		COSM1428718	A	G	FGFR3	SNP	NM_001163213.1	c.1886A>G	p.E629G	LOW_COVERAGE	NON_SYNONYMOUS_CODING	MODERATE	COSM1428718	N/A
chr4	1807821		COSM1428719	A	T	FGFR3	SNP	NM_001163213.1	c.1886A>T	p.E629V	LOW_COVERAGE	NON_SYNONYMOUS_CODING	MODERATE	COSM1428719	N/A
chr4	1807821		COSM1428720	A	T	FGFR3	SNP	NM_001163213.1	c.1886A>T	p.E629V	LOW_COVERAGE	NON_SYNONYMOUS_CODING	MODERATE	COSM1428720	N/A
chr4	1807822		COSM29437	G	T	FGFR3	SNP	NM_001163213.1	c.1887G>T	p.E629D	LOW_COVERAGE	NON_SYNONYMOUS_CODING	MODERATE	COSM29437	N/A
chr4	1807825		COSM327097	C	T	FGFR3	SNP	NM_001163213.1	c.1890C>T	p.D630	LOW_COVERAGE	SYNONYMOUS_CODING	LOW	COSM327097	N/A
chr4	1808589		COSM330457	G	A	FGFR3	SNP	NM_001163213.1	c.2208G>A	p.A736	LOW_COVERAGE	SYNONYMOUS_CODING	LOW	COSM330457	N/A
chr4	1808635		COSM397264	C	T	FGFR3	SNP	NM_001163213.1	c.2254C>T	p.R752C	LOW_COVERAGE	NON_SYNONYMOUS_CODING	MODERATE	COSM397264	N/A
chr4	55139865		COSM28712	C	A	PDGFRA	SNP	NM_006206.4	c.1526C>A	p.A509D	LOW_COVERAGE	NON_SYNONYMOUS_CODING	MODERATE	COSM28712	N/A
chr4	55139890		COSM1261811	G	A	PDGFRA	SNP	NM_006206.4	c.1551G>A	p.V517	LOW_COVERAGE	SYNONYMOUS_CODING	LOW	COSM1261811	N/A
chr4	55139895		COSM1540238	CCA	CAG	PDGFRA	MNP	NM_006206.4		p.PT0PA	LOW_COVERAGE	NON_SYNONYMOUS_CODING	MODERATE	COSM1540238	N/A
chr4	55146636		COSM176716	G	T	PDGFRA	SNP	NM_006206.4	c.2310G>T	p.K770N	LOW_COVERAGE	NON_SYNONYMOUS_CODING	MODERATE	COSM176716	N/A
chr4	55155183		COSM1430093	A	T	PDGFRA	SNP	NM_006206.4	c.2782A>T	p.I928F	NO_COVERAGE	NON_SYNONYMOUS_CODING	MODERATE	COSM1430093	N/A
chr4	55155200		COSM399965	G	A	PDGFRA	SNP	NM_006206.4	c.2799G>A	p.W933*	NO_COVERAGE	STOP_GAINED	HIGH	COSM399965	N/A
chr4	55155207		COSM1540230	G	T	PDGFRA	SNP	NM_006206.4	c.2806G>T	p.E936*	NO_COVERAGE	STOP_GAINED	HIGH	COSM1540230	N/A
chr4	55561826		COSM3409366	T	A	KIT	SNP	NM_001093772.1	c.216T>A	p.D72E	LOW_COVERAGE	NON_SYNONYMOUS_CODING	MODERATE	COSM3409366	N/A
chr4	55561827		COSM22225	G	A	KIT	SNP	NM_001093772.1	c.217G>A	p.E73K	LOW_COVERAGE	NON_SYNONYMOUS_CODING	MODERATE	COSM22225	N/A
chr4	55561828		COSM1430106	A	G	KIT	SNP	NM_001093772.1	c.218A>G	p.E73G	LOW_COVERAGE	NON_SYNONYMOUS_CODING	MODERATE	COSM1430106	N/A
chr4	55561829		COSM1430107	A	G	KIT	SNP	NM_001093772.1	c.219A>G	p.E73	LOW_COVERAGE	SYNONYMOUS_CODING	LOW	COSM1430107	N/A
chr4	55561832		COSM167171	G	A	KIT	SNP	NM_001093772.1	c.222G>A	p.T74	LOW_COVERAGE	SYNONYMOUS_CODING	LOW	COSM167171	N/A
chr4	55564470		COSM123991	G	T	KIT	SNP	NM_001093772.1	c.358G>T	p.V120F	LOW_COVERAGE	NON_SYNONYMOUS_CODING	MODERATE	COSM123991	N/A
chr4	55564477		COSM1430111	G	A	KIT	SNP	NM_001093772.1	c.365G>A	p.R122H	LOW_COVERAGE	NON_SYNONYMOUS_CODING	MODERATE	COSM1430111	N/A
chr4	55564480		COSM317523	C	T	KIT	SNP	NM_001093772.1	c.368C>T	p.S123F	LOW_COVERAGE	NON_SYNONYMOUS_CODING	MODERATE	COSM317523	N/A
chr4	55564494		COSM1056094	G	A	KIT	SNP	NM_001093772.1	c.382G>A	p.E128K	LOW_COVERAGE	NON_SYNONYMOUS_CODING	MODERATE	COSM1056094	N/A
chr4	55564500		COSM1567314	A	G	KIT	SNP	NM_001093772.1	c.388A>G	p.N130D	LOW_COVERAGE	NON_SYNONYMOUS_CODING	MODERATE	COSM1567314	N/A
chr4	55564501		COSM1430112	A	G	KIT	SNP	NM_001093772.1	c.389A>G	p.N130S	LOW_COVERAGE	NON_SYNONYMOUS_CODING	MODERATE	COSM1430112	N/A
chr4	55564502		COSM20536	C	T	KIT	SNP	NM_001093772.1	c.390C>T	p.N130	LOW_COVERAGE	SYNONYMOUS_CODING	LOW	COSM20536	N/A
chr4	55564503		COSM327106	G	A	KIT	SNP	NM_001093772.1	c.391G>A	p.D131N	LOW_COVERAGE	NON_SYNONYMOUS_CODING	MODERATE	COSM327106	N/A
chr4	55564507		COSM3409367	C	T	KIT	SNP	NM_001093772.1	c.395C>T	p.T132M	LOW_COVERAGE	NON_SYNONYMOUS_CODING	MODERATE	COSM3409367	N/A
chr4	55564517		COSM1291926	C	T	KIT	SNP	NM_001093772.1	c.405C>T	p.R135	LOW_COVERAGE	SYNONYMOUS_CODING	LOW	COSM1291926	N/A
chr4	55564535		COSM1310135	A	T	KIT	SNP	NM_001093772.1	c.423A>T	p.P141	LOW_COVERAGE	SYNONYMOUS_CODING	LOW	COSM1310135	N/A
chr4	55595501		COSM1272088	G	C	KIT	SNP	NM_000222.2	c.1991G>C	p.G664A	LOW_COVERAGE	NON_SYNONYMOUS_CODING	MODERATE	COSM1272088	N/A
chr4	55595517		COSM19293	TAC	TGA	KIT	MNP	NM_001093772.1		p.T0E	LOW_COVERAGE	NON_SYNONYMOUS_CODING	MODERATE	COSM19293	N/A
chr4	55595518		COSM402445	A	T	KIT	SNP	NM_000222.2	c.2008A>T	p.T670S	LOW_COVERAGE	NON_SYNONYMOUS_CODING	MODERATE	COSM402445	N/A
chr4	55595519		COSM12708	C	T	KIT	SNP	NM_000222.2	c.2009C>T	p.T670I	LOW_COVERAGE	NON_SYNONYMOUS_CODING	MODERATE	COSM12708	N/A
chr4	153258955		COSM271647	T	A	FBXW7	SNP	NM_033632.3	c.860A>T	p.E287V	LOW_COVERAGE	NON_SYNONYMOUS_CODING	MODERATE	COSM271647	N/A
chr4	153258955		COSM271648	T	A	FBXW7	SNP	NM_033632.3	c.860A>T	p.E287V	LOW_COVERAGE	NON_SYNONYMOUS_CODING	MODERATE	COSM271648	N/A
chr4	153258955		COSM271649	T	A	FBXW7	SNP	NM_033632.3	c.860A>T	p.E287V	LOW_COVERAGE	NON_SYNONYMOUS_CODING	MODERATE	COSM271649	N/A
chr4	153258955		COSM271650	T	A	FBXW7	SNP	NM_033632.3	c.860A>T	p.E287V	LOW_COVERAGE	NON_SYNONYMOUS_CODING	MODERATE	COSM271650	N/A
chr4	153258969		COSM1566919	T	C	FBXW7	SNP	NM_033632.3	c.846A>G	p.S282	LOW_COVERAGE	SYNONYMOUS_CODING	LOW	COSM1566919	N/A
chr4	153258969		COSM1566920	T	C	FBXW7	SNP	NM_033632.3	c.846A>G	p.S282	LOW_COVERAGE	SYNONYMOUS_CODING	LOW	COSM1566920	N/A
chr4	153258969		COSM1566921	T	C	FBXW7	SNP	NM_033632.3	c.846A>G	p.S282	LOW_COVERAGE	SYNONYMOUS_CODING	LOW	COSM1566921	N/A
chr4	153258969		COSM1566922	T	C	FBXW7	SNP	NM_033632.3	c.846A>G	p.S282	LOW_COVERAGE	SYNONYMOUS_CODING	LOW	COSM1566922	N/A
chr4	153258969		COSM1566923	T	C	FBXW7	SNP	NM_033632.3	c.846A>G	p.S282	LOW_COVERAGE	SYNONYMOUS_CODING	LOW	COSM1566923	N/A
chr4	153258970		COSM1427865	G	T	FBXW7	SNP	NM_033632.3	c.845C>A	p.S282*	LOW_COVERAGE	STOP_GAINED	HIGH	COSM1427865	N/A
chr4	153258970		COSM1427866	G	T	FBXW7	SNP	NM_033632.3	c.845C>A	p.S282*	LOW_COVERAGE	STOP_GAINED	HIGH	COSM1427866	N/A
chr4	153258970		COSM1427867	G	T	FBXW7	SNP	NM_033632.3	c.845C>A	p.S282*	LOW_COVERAGE	STOP_GAINED	HIGH	COSM1427867	N/A
chr4	153258970		COSM1427868	G	T	FBXW7	SNP	NM_033632.3	c.845C>A	p.S282*	LOW_COVERAGE	STOP_GAINED	HIGH	COSM1427868	N/A
chr4	153258970		COSM22972	G	T	FBXW7	SNP	NM_033632.3	c.845C>A	p.S282*	LOW_COVERAGE	STOP_GAINED	HIGH	COSM22972	N/A
chr4	153258971		COSM1566914	A	T	FBXW7	SNP	NM_033632.3	c.844T>A	p.S282T	LOW_COVERAGE	NON_SYNONYMOUS_CODING	MODERATE	COSM1566914	N/A
chr4	153258971		COSM1566915	A	T	FBXW7	SNP	NM_033632.3	c.844T>A	p.S282T	LOW_COVERAGE	NON_SYNONYMOUS_CODING	MODERATE	COSM1566915	N/A
chr4	153258971		COSM1566916	A	T	FBXW7	SNP	NM_033632.3	c.844T>A	p.S282T	LOW_COVERAGE	NON_SYNONYMOUS_CODING	MODERATE	COSM1566916	N/A
chr4	153258971		COSM1566917	A	T	FBXW7	SNP	NM_033632.3	c.844T>A	p.S282T	LOW_COVERAGE	NON_SYNONYMOUS_CODING	MODERATE	COSM1566917	N/A
chr4	153258971		COSM1566918	A	T	FBXW7	SNP	NM_033632.3	c.844T>A	p.S282T	LOW_COVERAGE	NON_SYNONYMOUS_CODING	MODERATE	COSM1566918	N/A
chr4	153258975		COSM1291848	G	T	FBXW7	SNP	NM_033632.3	c.840C>A	p.F280L	LOW_COVERAGE	NON_SYNONYMOUS_CODING	MODERATE	COSM1291848	N/A
chr4	153258975		COSM1291849	G	T	FBXW7	SNP	NM_033632.3	c.840C>A	p.F280L	LOW_COVERAGE	NON_SYNONYMOUS_CODING	MODERATE	COSM1291849	N/A
chr4	153258975		COSM1291850	G	T	FBXW7	SNP	NM_033632.3	c.840C>A	p.F280L	LOW_COVERAGE	NON_SYNONYMOUS_CODING	MODERATE	COSM1291850	N/A
chr4	153258975		COSM1291851	G	T	FBXW7	SNP	NM_033632.3	c.840C>A	p.F280L	LOW_COVERAGE	NON_SYNONYMOUS_CODING	MODERATE	COSM1291851	N/A
chr4	153258975		COSM1291852	G	T	FBXW7	SNP	NM_033632.3	c.840C>A	p.F280L	LOW_COVERAGE	NON_SYNONYMOUS_CODING	MODERATE	COSM1291852	N/A
chr4	153258980		COSM1427869	C	A	FBXW7	SNP	NM_033632.3	c.835G>T	p.D279Y	LOW_COVERAGE	NON_SYNONYMOUS_CODING	MODERATE	COSM1427869	N/A
chr4	153258980		COSM1427870	C	A	FBXW7	SNP	NM_033632.3	c.835G>T	p.D279Y	LOW_COVERAGE	NON_SYNONYMOUS_CODING	MODERATE	COSM1427870	N/A
chr4	153258980		COSM1427871	C	A	FBXW7	SNP	NM_033632.3	c.835G>T	p.D279Y	LOW_COVERAGE	NON_SYNONYMOUS_CODING	MODERATE	COSM1427871	N/A
chr4	153258980		COSM1427872	C	A	FBXW7	SNP	NM_033632.3	c.835G>T	p.D279Y	LOW_COVERAGE	NON_SYNONYMOUS_CODING	MODERATE	COSM1427872	N/A
chr4	153258980		COSM1427873	C	A	FBXW7	SNP	NM_033632.3	c.835G>T	p.D279Y	LOW_COVERAGE	NON_SYNONYMOUS_CODING	MODERATE	COSM1427873	N/A
chr4	153258981		COSM1427874	T	C	FBXW7	SNP	NM_033632.3	c.834A>G	p.R278	LOW_COVERAGE	SYNONYMOUS_CODING	LOW	COSM1427874	N/A
chr4	153258981		COSM1427875	T	C	FBXW7	SNP	NM_033632.3	c.834A>G	p.R278	LOW_COVERAGE	SYNONYMOUS_CODING	LOW	COSM1427875	N/A
chr4	153258981		COSM1427876	T	C	FBXW7	SNP	NM_033632.3	c.834A>G	p.R278	LOW_COVERAGE	SYNONYMOUS_CODING	LOW	COSM1427876	N/A
chr4	153258981		COSM1427877	T	C	FBXW7	SNP	NM_033632.3	c.834A>G	p.R278	LOW_COVERAGE	SYNONYMOUS_CODING	LOW	COSM1427877	N/A
chr4	153258981		COSM1427878	T	C	FBXW7	SNP	NM_033632.3	c.834A>G	p.R278	LOW_COVERAGE	SYNONYMOUS_CODING	LOW	COSM1427878	N/A
chr4	153258983		COSM1173027	G	A	FBXW7	SNP	NM_033632.3	c.832C>T	p.R278*	LOW_COVERAGE	STOP_GAINED	HIGH	COSM1173027	N/A
chr4	153258983		COSM22971	G	A	FBXW7	SNP	NM_033632.3	c.832C>T	p.R278*	LOW_COVERAGE	STOP_GAINED	HIGH	COSM22971	N/A
chr4	153258983		COSM327086	G	A	FBXW7	SNP	NM_033632.3	c.832C>T	p.R278*	LOW_COVERAGE	STOP_GAINED	HIGH	COSM327086	N/A
chr4	153258983		COSM327087	G	A	FBXW7	SNP	NM_033632.3	c.832C>T	p.R278*	LOW_COVERAGE	STOP_GAINED	HIGH	COSM327087	N/A
chr4	153258983		COSM327088	G	A	FBXW7	SNP	NM_033632.3	c.832C>T	p.R278*	LOW_COVERAGE	STOP_GAINED	HIGH	COSM327088	N/A
chr4	153258990		COSM1566909	CTGGGG	C	FBXW7	DEL	NM_033632.3		p.-274	LOW_COVERAGE	FRAME_SHIFT	HIGH	COSM1566909	N/A
chr4	153258990		COSM1566910	CTGGGG	C	FBXW7	DEL	NM_033632.3		p.-274	LOW_COVERAGE	FRAME_SHIFT	HIGH	COSM1566910	N/A
chr4	153258990		COSM1566911	CTGGGG	C	FBXW7	DEL	NM_033632.3		p.-274	LOW_COVERAGE	FRAME_SHIFT	HIGH	COSM1566911	N/A
chr4	153258990		COSM1566912	CTGGGG	C	FBXW7	DEL	NM_033632.3		p.-274	LOW_COVERAGE	FRAME_SHIFT	HIGH	COSM1566912	N/A
chr4	153258990		COSM1566913	CTGGGG	C	FBXW7	DEL	NM_033632.3		p.-274	LOW_COVERAGE	FRAME_SHIFT	HIGH	COSM1566913	N/A
chr4	153259011		COSM1052121	CAT	C	FBXW7	DEL	NM_033632.3		p.-268	LOW_COVERAGE	FRAME_SHIFT	HIGH	COSM1052121	N/A
chr4	153259011		COSM1052122	CAT	C	FBXW7	DEL	NM_033632.3		p.-268	LOW_COVERAGE	FRAME_SHIFT	HIGH	COSM1052122	N/A
chr4	153259011		COSM1052123	CAT	C	FBXW7	DEL	NM_033632.3		p.-268	LOW_COVERAGE	FRAME_SHIFT	HIGH	COSM1052123	N/A
chr4	153259011		COSM1052124	CAT	C	FBXW7	DEL	NM_033632.3		p.-268	LOW_COVERAGE	FRAME_SHIFT	HIGH	COSM1052124	N/A
chr4	153259011		COSM1594349	CAT	C	FBXW7	DEL	NM_033632.3		p.-268	LOW_COVERAGE	FRAME_SHIFT	HIGH	COSM1594349	N/A
chr4	153259023		COSM1427879	T	C	FBXW7	SNP	NM_033632.3	c.792A>G	p.Q264	LOW_COVERAGE	SYNONYMOUS_CODING	LOW	COSM1427879	N/A
chr4	153259023		COSM1427880	T	C	FBXW7	SNP	NM_033632.3	c.792A>G	p.Q264	LOW_COVERAGE	SYNONYMOUS_CODING	LOW	COSM1427880	N/A
chr4	153259023		COSM1427881	T	C	FBXW7	SNP	NM_033632.3	c.792A>G	p.Q264	LOW_COVERAGE	SYNONYMOUS_CODING	LOW	COSM1427881	N/A
chr4	153259023		COSM1427882	T	C	FBXW7	SNP	NM_033632.3	c.792A>G	p.Q264	LOW_COVERAGE	SYNONYMOUS_CODING	LOW	COSM1427882	N/A
chr4	153259023		COSM1427883	T	C	FBXW7	SNP	NM_033632.3	c.792A>G	p.Q264	LOW_COVERAGE	SYNONYMOUS_CODING	LOW	COSM1427883	N/A
chr4	153259024		COSM1427884	T	C	FBXW7	SNP	NM_033632.3	c.791A>G	p.Q264R	LOW_COVERAGE	NON_SYNONYMOUS_CODING	MODERATE	COSM1427884	N/A
chr4	153259024		COSM1427885	T	C	FBXW7	SNP	NM_033632.3	c.791A>G	p.Q264R	LOW_COVERAGE	NON_SYNONYMOUS_CODING	MODERATE	COSM1427885	N/A
chr4	153259024		COSM1427886	T	C	FBXW7	SNP	NM_033632.3	c.791A>G	p.Q264R	LOW_COVERAGE	NON_SYNONYMOUS_CODING	MODERATE	COSM1427886	N/A
chr4	153259024		COSM1427887	T	C	FBXW7	SNP	NM_033632.3	c.791A>G	p.Q264R	LOW_COVERAGE	NON_SYNONYMOUS_CODING	MODERATE	COSM1427887	N/A
chr4	153259024		COSM27053	T	C	FBXW7	SNP	NM_033632.3	c.791A>G	p.Q264R	LOW_COVERAGE	NON_SYNONYMOUS_CODING	MODERATE	COSM27053	N/A
chr4	153259037		COSM3380836	A	G	FBXW7	SNP	NM_033632.3	c.778T>C	p.C260R	LOW_COVERAGE	NON_SYNONYMOUS_CODING	MODERATE	COSM3380836	N/A
chr4	153259037		COSM3380837	A	G	FBXW7	SNP	NM_033632.3	c.778T>C	p.C260R	LOW_COVERAGE	NON_SYNONYMOUS_CODING	MODERATE	COSM3380837	N/A
chr4	153259037		COSM3380838	A	G	FBXW7	SNP	NM_033632.3	c.778T>C	p.C260R	LOW_COVERAGE	NON_SYNONYMOUS_CODING	MODERATE	COSM3380838	N/A
chr4	153259037		COSM3380839	A	G	FBXW7	SNP	NM_033632.3	c.778T>C	p.C260R	LOW_COVERAGE	NON_SYNONYMOUS_CODING	MODERATE	COSM3380839	N/A
chr4	153259037		COSM3380840	A	G	FBXW7	SNP	NM_033632.3	c.778T>C	p.C260R	LOW_COVERAGE	NON_SYNONYMOUS_CODING	MODERATE	COSM3380840	N/A
chr4	153259045		COSM1206882	A	T	FBXW7	SNP	NM_033632.3	c.770T>A	p.I257N	LOW_COVERAGE	NON_SYNONYMOUS_CODING	MODERATE	COSM1206882	N/A
chr4	153259045		COSM1206883	A	T	FBXW7	SNP	NM_033632.3	c.770T>A	p.I257N	LOW_COVERAGE	NON_SYNONYMOUS_CODING	MODERATE	COSM1206883	N/A
chr4	153259045		COSM1206884	A	T	FBXW7	SNP	NM_033632.3	c.770T>A	p.I257N	LOW_COVERAGE	NON_SYNONYMOUS_CODING	MODERATE	COSM1206884	N/A
chr4	153259045		COSM1206885	A	T	FBXW7	SNP	NM_033632.3	c.770T>A	p.I257N	LOW_COVERAGE	NON_SYNONYMOUS_CODING	MODERATE	COSM1206885	N/A
chr4	153259045		COSM1206886	A	T	FBXW7	SNP	NM_033632.3	c.770T>A	p.I257N	LOW_COVERAGE	NON_SYNONYMOUS_CODING	MODERATE	COSM1206886	N/A
chr4	153268137		COSM1052136	C	T	FBXW7	SNP	NM_033632.3	c.671G>A	p.R224Q	LOW_COVERAGE	NON_SYNONYMOUS_CODING	MODERATE	COSM1052136	N/A
chr4	153268137		COSM1052137	C	T	FBXW7	SNP	NM_033632.3	c.671G>A	p.R224Q	LOW_COVERAGE	NON_SYNONYMOUS_CODING	MODERATE	COSM1052137	N/A
chr4	153268137		COSM1052138	C	T	FBXW7	SNP	NM_033632.3	c.671G>A	p.R224Q	LOW_COVERAGE	NON_SYNONYMOUS_CODING	MODERATE	COSM1052138	N/A
chr4	153268137		COSM1206909	C	T	FBXW7	SNP	NM_033632.3	c.671G>A	p.R224Q	LOW_COVERAGE	NON_SYNONYMOUS_CODING	MODERATE	COSM1206909	N/A
chr4	153268138		COSM1052139	G	A	FBXW7	SNP	NM_033632.3	c.670C>T	p.R224*	LOW_COVERAGE	STOP_GAINED	HIGH	COSM1052139	N/A
chr4	153268138		COSM1052140	G	A	FBXW7	SNP	NM_033632.3	c.670C>T	p.R224*	LOW_COVERAGE	STOP_GAINED	HIGH	COSM1052140	N/A
chr4	153268138		COSM1154297	G	A	FBXW7	SNP	NM_033632.3	c.670C>T	p.R224*	LOW_COVERAGE	STOP_GAINED	HIGH	COSM1154297	N/A
chr4	153268138		COSM22970	G	A	FBXW7	SNP	NM_033632.3	c.670C>T	p.R224*	LOW_COVERAGE	STOP_GAINED	HIGH	COSM22970	N/A
chr4	153268140		COSM96317	C	A	FBXW7	SNP	NM_033632.3	c.668G>T	p.R223L	LOW_COVERAGE	NON_SYNONYMOUS_CODING	MODERATE	COSM96317	N/A
chr4	153268140		COSM96318	C	A	FBXW7	SNP	NM_033632.3	c.668G>T	p.R223L	LOW_COVERAGE	NON_SYNONYMOUS_CODING	MODERATE	COSM96318	N/A
chr4	153268144		COSM1206878	G	A	FBXW7	SNP	NM_033632.3	c.664C>T	p.R222*	LOW_COVERAGE	STOP_GAINED	HIGH	COSM1206878	N/A
chr4	153268144		COSM1206879	G	A	FBXW7	SNP	NM_033632.3	c.664C>T	p.R222*	LOW_COVERAGE	STOP_GAINED	HIGH	COSM1206879	N/A
chr4	153268144		COSM1206880	G	A	FBXW7	SNP	NM_033632.3	c.664C>T	p.R222*	LOW_COVERAGE	STOP_GAINED	HIGH	COSM1206880	N/A
chr4	153268144		COSM1206881	G	A	FBXW7	SNP	NM_033632.3	c.664C>T	p.R222*	LOW_COVERAGE	STOP_GAINED	HIGH	COSM1206881	N/A
chr4	153268148		COSM1427888	T	C	FBXW7	SNP	NM_033632.3	c.660A>G	p.Q220	LOW_COVERAGE	SYNONYMOUS_CODING	LOW	COSM1427888	N/A
chr4	153268148		COSM1427889	T	C	FBXW7	SNP	NM_033632.3	c.660A>G	p.Q220	LOW_COVERAGE	SYNONYMOUS_CODING	LOW	COSM1427889	N/A
chr4	153268148		COSM1427890	T	C	FBXW7	SNP	NM_033632.3	c.660A>G	p.Q220	LOW_COVERAGE	SYNONYMOUS_CODING	LOW	COSM1427890	N/A
chr4	153268148		COSM1427891	T	C	FBXW7	SNP	NM_033632.3	c.660A>G	p.Q220	LOW_COVERAGE	SYNONYMOUS_CODING	LOW	COSM1427891	N/A
chr4	153268150		COSM22978	G	A	FBXW7	SNP	NM_033632.3	c.658C>T	p.Q220*	LOW_COVERAGE	STOP_GAINED	HIGH	COSM22978	N/A
chr4	153268177		COSM342476	C	T	FBXW7	SNP	NM_001013415.1	c.277G>A	p.D93N	LOW_COVERAGE	NON_SYNONYMOUS_CODING	MODERATE	COSM342476	N/A
chr4	153268177		COSM342477	C	T	FBXW7	SNP	NM_001013415.1	c.277G>A	p.D93N	LOW_COVERAGE	NON_SYNONYMOUS_CODING	MODERATE	COSM342477	N/A
chr4	153268177		COSM342478	C	T	FBXW7	SNP	NM_001013415.1	c.277G>A	p.D93N	LOW_COVERAGE	NON_SYNONYMOUS_CODING	MODERATE	COSM342478	N/A
chr5	1294139		COSM48808	C	G	TERT	SNP	NM_198253.2	c.862G>C	p.A288P	LOW_COVERAGE	NON_SYNONYMOUS_CODING	MODERATE	COSM48808	N/A
chr5	55237497		COSM1068978	G	A	IL6ST	SNP	NM_002184.3	c.2170C>T	p.H724Y	LOW_COVERAGE	NON_SYNONYMOUS_CODING	MODERATE	COSM1068978	N/A
chr5	55237542		COSM249426	T	A	IL6ST	SNP	NM_002184.3	c.2125A>T	p.K709*	LOW_COVERAGE	STOP_GAINED	HIGH	COSM249426	N/A
chr5	55247807		COSM1671654	A	C	IL6ST	SNP	NM_002184.3	c.1649T>G	p.F550C	LOW_COVERAGE	NON_SYNONYMOUS_CODING	MODERATE	COSM1671654	N/A
chr5	55247810		COSM482909	C	A	IL6ST	SNP	NM_002184.3	c.1646G>T	p.G549V	LOW_COVERAGE	NON_SYNONYMOUS_CODING	MODERATE	COSM482909	N/A
chr5	55247829		COSM1068981	G	GA	IL6ST	INS	NM_002184.3		p.-542?	LOW_COVERAGE	FRAME_SHIFT	HIGH	COSM1068981	N/A
chr5	55247854		COSM738488	T	A	IL6ST	SNP	NM_002184.3	c.1602A>T	p.E534D	LOW_COVERAGE	NON_SYNONYMOUS_CODING	MODERATE	COSM738488	N/A
chr5	55247856		COSM1068982	C	T	IL6ST	SNP	NM_002184.3	c.1600G>A	p.E534K	LOW_COVERAGE	NON_SYNONYMOUS_CODING	MODERATE	COSM1068982	N/A
chr5	55247868		COSM269367	CT	C	IL6ST	DEL	NM_002184.3		p.-529	LOW_COVERAGE	FRAME_SHIFT	HIGH	COSM269367	N/A
chr5	55247870		COSM1662263	T	C	IL6ST	SNP	NM_002184.3	c.1586A>G	p.K529R	LOW_COVERAGE	NON_SYNONYMOUS_CODING	MODERATE	COSM1662263	N/A
chr5	55247880		COSM1068983	G	A	IL6ST	SNP	NM_002184.3	c.1576C>T	p.R526W	LOW_COVERAGE	NON_SYNONYMOUS_CODING	MODERATE	COSM1068983	N/A
chr5	55247891		COSM420675	C	G	IL6ST	SNP	NM_002184.3	c.1565G>C	p.G522A	LOW_COVERAGE	NON_SYNONYMOUS_CODING	MODERATE	COSM420675	N/A
chr5	56152428		COSM420674	C	T	MAP3K1	SNP	NM_005921.1	c.484C>T	p.R162C	LOW_COVERAGE	NON_SYNONYMOUS_CODING	MODERATE	COSM420674	N/A
chr5	56152446		COSM1068999	G	T	MAP3K1	SNP	NM_005921.1	c.502G>T	p.E168*	LOW_COVERAGE	STOP_GAINED	HIGH	COSM1068999	N/A
chr5	56152446		COSM1069000	G	T	MAP3K1	SNP	NM_005921.1	c.502G>T	p.E168*	LOW_COVERAGE	STOP_GAINED	HIGH	COSM1069000	N/A
chr5	56152454		COSM449784	C	CN	MAP3K1	INS	NM_005921.1		p.-171?	LOW_COVERAGE	FRAME_SHIFT	HIGH	COSM449784	N/A
chr5	56152454		COSM449785	C	CN	MAP3K1	INS	NM_005921.1		p.-171?	LOW_COVERAGE	FRAME_SHIFT	HIGH	COSM449785	N/A
chr5	56177410		COSM1486849	C	CT	MAP3K1	INS	NM_005921.1		p.-795?	LOW_COVERAGE	FRAME_SHIFT	HIGH	COSM1486849	N/A
chr5	56177410		COSM1486850	C	CT	MAP3K1	INS	NM_005921.1		p.-795?	LOW_COVERAGE	FRAME_SHIFT	HIGH	COSM1486850	N/A
chr5	67589546		COSM368898	G	T	PIK3R1	SNP	NM_001242466.1	c.220G>T	p.V74F	LOW_COVERAGE	NON_SYNONYMOUS_CODING	MODERATE	COSM368898	N/A
chr5	67589553		COSM35756	AAGA	A	PIK3R1	DEL	NM_001242466.1		p.ED76D	LOW_COVERAGE	CODON_CHANGE_PLUS_CODON_DELETION	MODERATE	COSM35756	N/A
chr5	67589556		COSM1486909	A	G	PIK3R1	SNP	NM_001242466.1	c.230A>G	p.D77G	LOW_COVERAGE	NON_SYNONYMOUS_CODING	MODERATE	COSM1486909	N/A
chr5	67589556		COSM1486910	A	G	PIK3R1	SNP	NM_001242466.1	c.230A>G	p.D77G	LOW_COVERAGE	NON_SYNONYMOUS_CODING	MODERATE	COSM1486910	N/A
chr5	67589556		COSM449992	A	G	PIK3R1	SNP	NM_001242466.1	c.230A>G	p.D77G	LOW_COVERAGE	NON_SYNONYMOUS_CODING	MODERATE	COSM449992	N/A
chr5	67589561		COSM1069575	ATTG	A	PIK3R1	DEL	NM_001242466.1		p.IE79K	LOW_COVERAGE	CODON_CHANGE_PLUS_CODON_DELETION	MODERATE	COSM1069575	N/A
chr5	67589561		COSM1595535	ATTG	A	PIK3R1	DEL	NM_001242466.1		p.IE79K	LOW_COVERAGE	CODON_CHANGE_PLUS_CODON_DELETION	MODERATE	COSM1595535	N/A
chr5	67589561		COSM1595536	ATTG	A	PIK3R1	DEL	NM_001242466.1		p.IE79K	LOW_COVERAGE	CODON_CHANGE_PLUS_CODON_DELETION	MODERATE	COSM1595536	N/A
chr5	67589562		COSM1069574	T	G	PIK3R1	SNP	NM_001242466.1	c.236T>G	p.I79S	LOW_COVERAGE	NON_SYNONYMOUS_CODING	MODERATE	COSM1069574	N/A
chr5	67589562		COSM1154485	T	G	PIK3R1	SNP	NM_001242466.1	c.236T>G	p.I79S	LOW_COVERAGE	NON_SYNONYMOUS_CODING	MODERATE	COSM1154485	N/A
chr5	67589562		COSM1154486	T	G	PIK3R1	SNP	NM_001242466.1	c.236T>G	p.I79S	LOW_COVERAGE	NON_SYNONYMOUS_CODING	MODERATE	COSM1154486	N/A
chr5	67589571		COSM1069576	TAGGGAAAAAATTACATGA	T	PIK3R1	DEL	NM_001242466.1		p.VGKKLHE82V	LOW_COVERAGE	CODON_DELETION	MODERATE	COSM1069576	N/A
chr5	67589571		COSM1595533	TAGGGAAAAAATTACATGA	T	PIK3R1	DEL	NM_001242466.1		p.VGKKLHE82V	LOW_COVERAGE	CODON_DELETION	MODERATE	COSM1595533	N/A
chr5	67589571		COSM1595534	TAGGGAAAAAATTACATGA	T	PIK3R1	DEL	NM_001242466.1		p.VGKKLHE82V	LOW_COVERAGE	CODON_DELETION	MODERATE	COSM1595534	N/A
chr5	67589576		COSM1069577	AAAAAATTACATGAATATAACACTCAGTTTCAAG	A	PIK3R1	DEL	NM_001242466.1		p.KKLHEYNTQFQE84K	LOW_COVERAGE	CODON_DELETION	MODERATE	COSM1069577	N/A
chr5	67589576		COSM1595531	AAAAAATTACATGAATATAACACTCAGTTTCAAG	A	PIK3R1	DEL	NM_001242466.1		p.KKLHEYNTQFQE84K	LOW_COVERAGE	CODON_DELETION	MODERATE	COSM1595531	N/A
chr5	67589576		COSM1595532	AAAAAATTACATGAATATAACACTCAGTTTCAAG	A	PIK3R1	DEL	NM_001242466.1		p.KKLHEYNTQFQE84K	LOW_COVERAGE	CODON_DELETION	MODERATE	COSM1595532	N/A
chr5	67589581		COSM1069578	ATTACATGAATATAACACTCAG	A	PIK3R1	DEL	NM_001242466.1		p.LHEYNTQ86-	LOW_COVERAGE	CODON_DELETION	MODERATE	COSM1069578	N/A
chr5	67589581		COSM1595529	ATTACATGAATATAACACTCAG	A	PIK3R1	DEL	NM_001242466.1		p.LHEYNTQ86-	LOW_COVERAGE	CODON_DELETION	MODERATE	COSM1595529	N/A
chr5	67589581		COSM1595530	ATTACATGAATATAACACTCAG	A	PIK3R1	DEL	NM_001242466.1		p.LHEYNTQ86-	LOW_COVERAGE	CODON_DELETION	MODERATE	COSM1595530	N/A
chr5	67589581		COSM1717413	ATTA	A	PIK3R1	DEL	NM_001242466.1		p.L86-	LOW_COVERAGE	CODON_DELETION	MODERATE	COSM1717413	N/A
chr5	67589582		COSM1069579	TTACA	T	PIK3R1	DEL	NM_001242466.1		p.-86	LOW_COVERAGE	FRAME_SHIFT	HIGH	COSM1069579	N/A
chr5	67589582		COSM1595527	TTACA	T	PIK3R1	DEL	NM_001242466.1		p.-86	LOW_COVERAGE	FRAME_SHIFT	HIGH	COSM1595527	N/A
chr5	67589582		COSM1595528	TTACA	T	PIK3R1	DEL	NM_001242466.1		p.-86	LOW_COVERAGE	FRAME_SHIFT	HIGH	COSM1595528	N/A
chr5	67589583		COSM85936	T	C	PIK3R1	SNP	NM_001242466.1	c.257T>C	p.L86S	LOW_COVERAGE	NON_SYNONYMOUS_CODING	MODERATE	COSM85936	N/A
chr5	67589584		COSM1069580	ACAT	A	PIK3R1	DEL	NM_001242466.1		p.H87-	LOW_COVERAGE	CODON_DELETION	MODERATE	COSM1069580	N/A
chr5	67589584		COSM1069581	ACATGAATATAACACT	A	PIK3R1	DEL	NM_001242466.1		p.HEYNT87-	LOW_COVERAGE	CODON_DELETION	MODERATE	COSM1069581	N/A
chr5	67589584		COSM1595523	ACATGAATATAACACT	A	PIK3R1	DEL	NM_001242466.1		p.HEYNT87-	LOW_COVERAGE	CODON_DELETION	MODERATE	COSM1595523	N/A
chr5	67589584		COSM1595524	ACATGAATATAACACT	A	PIK3R1	DEL	NM_001242466.1		p.HEYNT87-	LOW_COVERAGE	CODON_DELETION	MODERATE	COSM1595524	N/A
chr5	67589584		COSM1595525	ACAT	A	PIK3R1	DEL	NM_001242466.1		p.H87-	LOW_COVERAGE	CODON_DELETION	MODERATE	COSM1595525	N/A
chr5	67589584		COSM1595526	ACAT	A	PIK3R1	DEL	NM_001242466.1		p.H87-	LOW_COVERAGE	CODON_DELETION	MODERATE	COSM1595526	N/A
chr5	67589584		COSM39296	ACATGAA	A	PIK3R1	DEL	NM_001242466.1		p.HE87-	LOW_COVERAGE	CODON_DELETION	MODERATE	COSM39296	N/A
chr5	67589585		COSM1580132	C	T	PIK3R1	SNP	NM_001242466.1	c.259C>T	p.H87Y	LOW_COVERAGE	NON_SYNONYMOUS_CODING	MODERATE	COSM1580132	N/A
chr5	67589585		COSM1580133	C	T	PIK3R1	SNP	NM_001242466.1	c.259C>T	p.H87Y	LOW_COVERAGE	NON_SYNONYMOUS_CODING	MODERATE	COSM1580133	N/A
chr5	67589585		COSM1580134	C	T	PIK3R1	SNP	NM_001242466.1	c.259C>T	p.H87Y	LOW_COVERAGE	NON_SYNONYMOUS_CODING	MODERATE	COSM1580134	N/A
chr5	67589585		COSM1595521	CATGAAT	C	PIK3R1	DEL	NM_001242466.1		p.HEY87H	LOW_COVERAGE	CODON_DELETION	MODERATE	COSM1595521	N/A
chr5	67589585		COSM1595522	CATGAAT	C	PIK3R1	DEL	NM_001242466.1		p.HEY87H	LOW_COVERAGE	CODON_DELETION	MODERATE	COSM1595522	N/A
chr5	67589585		COSM256135	CATGAAT	C	PIK3R1	DEL	NM_001242466.1		p.HEY87H	LOW_COVERAGE	CODON_DELETION	MODERATE	COSM256135	N/A
chr5	67589587		COSM1069582	TGAA	T	PIK3R1	DEL	NM_001242466.1		p.E88-	LOW_COVERAGE	CODON_DELETION	MODERATE	COSM1069582	N/A
chr5	67589587		COSM1595519	TGAA	T	PIK3R1	DEL	NM_001242466.1		p.E88-	LOW_COVERAGE	CODON_DELETION	MODERATE	COSM1595519	N/A
chr5	67589587		COSM1595520	TGAA	T	PIK3R1	DEL	NM_001242466.1		p.E88-	LOW_COVERAGE	CODON_DELETION	MODERATE	COSM1595520	N/A
chr5	67589587		COSM1717414	TGAATATAACACTCAGTTT	T	PIK3R1	DEL	NM_001242466.1		p.EYNTQF88-	LOW_COVERAGE	CODON_DELETION	MODERATE	COSM1717414	N/A
chr5	67589587		COSM87215	TGAATAT	T	PIK3R1	DEL	NM_001242466.1		p.EY88-	LOW_COVERAGE	CODON_DELETION	MODERATE	COSM87215	N/A
chr5	67589589		COSM1069583	AATAT	A	PIK3R1	DEL	NM_001242466.1		p.-88	LOW_COVERAGE	FRAME_SHIFT	HIGH	COSM1069583	N/A
chr5	67589589		COSM1595517	AATAT	A	PIK3R1	DEL	NM_001242466.1		p.-88	LOW_COVERAGE	FRAME_SHIFT	HIGH	COSM1595517	N/A
chr5	67589589		COSM1595518	AATAT	A	PIK3R1	DEL	NM_001242466.1		p.-88	LOW_COVERAGE	FRAME_SHIFT	HIGH	COSM1595518	N/A
chr5	67589591		COSM1069584	T	A	PIK3R1	SNP	NM_001242466.1	c.265T>A	p.Y89N	LOW_COVERAGE	NON_SYNONYMOUS_CODING	MODERATE	COSM1069584	N/A
chr5	67589591		COSM1069585	T	C	PIK3R1	SNP	NM_001242466.1	c.265T>C	p.Y89H	LOW_COVERAGE	NON_SYNONYMOUS_CODING	MODERATE	COSM1069585	N/A
chr5	67589591		COSM1154487	T	A	PIK3R1	SNP	NM_001242466.1	c.265T>A	p.Y89N	LOW_COVERAGE	NON_SYNONYMOUS_CODING	MODERATE	COSM1154487	N/A
chr5	67589591		COSM1154488	T	A	PIK3R1	SNP	NM_001242466.1	c.265T>A	p.Y89N	LOW_COVERAGE	NON_SYNONYMOUS_CODING	MODERATE	COSM1154488	N/A
chr5	67589591		COSM128741	T	TATA	PIK3R1	INS	NM_001242466.1		p.Y89YN	LOW_COVERAGE	CODON_INSERTION	MODERATE	COSM128741	N/A
chr5	67589591		COSM1579100	T	TATA	PIK3R1	INS	NM_001242466.1		p.Y89YN	LOW_COVERAGE	CODON_INSERTION	MODERATE	COSM1579100	N/A
chr5	67589591		COSM1579101	T	TATA	PIK3R1	INS	NM_001242466.1		p.Y89YN	LOW_COVERAGE	CODON_INSERTION	MODERATE	COSM1579101	N/A
chr5	67589591		COSM3356044	T	C	PIK3R1	SNP	NM_001242466.1	c.265T>C	p.Y89H	LOW_COVERAGE	NON_SYNONYMOUS_CODING	MODERATE	COSM3356044	N/A
chr5	67589591		COSM3356045	T	C	PIK3R1	SNP	NM_001242466.1	c.265T>C	p.Y89H	LOW_COVERAGE	NON_SYNONYMOUS_CODING	MODERATE	COSM3356045	N/A
chr5	67589592		COSM1262206	A	G	PIK3R1	SNP	NM_001242466.1	c.266A>G	p.Y89C	LOW_COVERAGE	NON_SYNONYMOUS_CODING	MODERATE	COSM1262206	N/A
chr5	67589592		COSM1262207	A	G	PIK3R1	SNP	NM_001242466.1	c.266A>G	p.Y89C	LOW_COVERAGE	NON_SYNONYMOUS_CODING	MODERATE	COSM1262207	N/A
chr5	67589592		COSM1262208	A	G	PIK3R1	SNP	NM_001242466.1	c.266A>G	p.Y89C	LOW_COVERAGE	NON_SYNONYMOUS_CODING	MODERATE	COSM1262208	N/A
chr5	67589594		COSM87231	AACACTCAGTTTCAAGAAAAAAGTCGAGAATATG	A	PIK3R1	DEL	NM_001242466.1		p.NTQFQEKSREYD90N	LOW_COVERAGE	CODON_CHANGE_PLUS_CODON_DELETION	MODERATE	COSM87231	N/A
chr5	67589595		COSM1683624	A	ATAA	PIK3R1	INS	NM_001242466.1		p.N90NN	LOW_COVERAGE	CODON_CHANGE_PLUS_CODON_INSERTION	MODERATE	COSM1683624	N/A
chr5	67589595		COSM1683625	A	ATAA	PIK3R1	INS	NM_001242466.1		p.N90NN	LOW_COVERAGE	CODON_CHANGE_PLUS_CODON_INSERTION	MODERATE	COSM1683625	N/A
chr5	67589595		COSM33546	A	ATAA	PIK3R1	INS	NM_001242466.1		p.N90NN	LOW_COVERAGE	CODON_CHANGE_PLUS_CODON_INSERTION	MODERATE	COSM33546	N/A
chr5	67589595		COSM53577	A	ATAA	PIK3R1	INS	NM_001242466.1		p.N90NN	LOW_COVERAGE	CODON_CHANGE_PLUS_CODON_INSERTION	MODERATE	COSM53577	N/A
chr5	67589597		COSM1069586	ACTCAGTT	A	PIK3R1	DEL	NM_001242466.1		p.-91	LOW_COVERAGE	FRAME_SHIFT	HIGH	COSM1069586	N/A
chr5	67589597		COSM1595515	ACTCAGTT	A	PIK3R1	DEL	NM_001242466.1		p.-91	LOW_COVERAGE	FRAME_SHIFT	HIGH	COSM1595515	N/A
chr5	67589597		COSM1595516	ACTCAGTT	A	PIK3R1	DEL	NM_001242466.1		p.-91	LOW_COVERAGE	FRAME_SHIFT	HIGH	COSM1595516	N/A
chr5	67589598		COSM1069587	CTCAGTTTCAAGAAAA	C	PIK3R1	DEL	NM_001242466.1		p.TQFQEK91T	LOW_COVERAGE	CODON_CHANGE_PLUS_CODON_DELETION	MODERATE	COSM1069587	N/A
chr5	67589598		COSM1595513	CTCAGTTTCAAGAAAA	C	PIK3R1	DEL	NM_001242466.1		p.TQFQEK91T	LOW_COVERAGE	CODON_CHANGE_PLUS_CODON_DELETION	MODERATE	COSM1595513	N/A
chr5	67589598		COSM1595514	CTCAGTTTCAAGAAAA	C	PIK3R1	DEL	NM_001242466.1		p.TQFQEK91T	LOW_COVERAGE	CODON_CHANGE_PLUS_CODON_DELETION	MODERATE	COSM1595514	N/A
chr5	67589598		COSM327131	C	T	PIK3R1	SNP	NM_001242466.1	c.272C>T	p.T91I	LOW_COVERAGE	NON_SYNONYMOUS_CODING	MODERATE	COSM327131	N/A
chr5	67589600		COSM327132	C	A	PIK3R1	SNP	NM_001242466.1	c.274C>A	p.Q92K	LOW_COVERAGE	NON_SYNONYMOUS_CODING	MODERATE	COSM327132	N/A
chr5	67589601		COSM1486911	A	AGTT	PIK3R1	INS	NM_001242466.1		p.Q92QL	LOW_COVERAGE	CODON_INSERTION	MODERATE	COSM1486911	N/A
chr5	67589601		COSM1486912	A	AGTT	PIK3R1	INS	NM_001242466.1		p.Q92QL	LOW_COVERAGE	CODON_INSERTION	MODERATE	COSM1486912	N/A
chr5	67589601		COSM449993	A	AN	PIK3R1	INS	NM_001242466.1		p.-92?	LOW_COVERAGE	FRAME_SHIFT	HIGH	COSM449993	N/A
chr5	67589601		COSM87225	AGTTTCAAGAAAAAAGTCG	A	PIK3R1	DEL	NM_001242466.1		p.QFQEKSR92Q	LOW_COVERAGE	CODON_CHANGE_PLUS_CODON_DELETION	MODERATE	COSM87225	N/A
chr5	67589603		COSM87227	TTTCAAGAAAAAAGTCGA	TCT	PIK3R1	DEL	NM_001242466.1		p.FQEKSR93*	LOW_COVERAGE	STOP_GAINED	HIGH	COSM87227	N/A
chr5	67589604		COSM1069588	TTCAAGAAAAAAG	T	PIK3R1	DEL	NM_001242466.1		p.FQEKS93F	LOW_COVERAGE	CODON_DELETION	MODERATE	COSM1069588	N/A
chr5	67589604		COSM1595511	TTCAAGAAAAAAG	T	PIK3R1	DEL	NM_001242466.1		p.FQEKS93F	LOW_COVERAGE	CODON_DELETION	MODERATE	COSM1595511	N/A
chr5	67589604		COSM1595512	TTCAAGAAAAAAG	T	PIK3R1	DEL	NM_001242466.1		p.FQEKS93F	LOW_COVERAGE	CODON_DELETION	MODERATE	COSM1595512	N/A
chr5	67589605		COSM1069589	TCAAGAAAAAAGTCGAGAA	T	PIK3R1	DEL	NM_001242466.1		p.QEKSRE94-	LOW_COVERAGE	CODON_DELETION	MODERATE	COSM1069589	N/A
chr5	67589605		COSM1595509	TCAAGAAAAAAGTCGAGAA	T	PIK3R1	DEL	NM_001242466.1		p.QEKSRE94-	LOW_COVERAGE	CODON_DELETION	MODERATE	COSM1595509	N/A
chr5	67589605		COSM1595510	TCAAGAAAAAAGTCGAGAA	T	PIK3R1	DEL	NM_001242466.1		p.QEKSRE94-	LOW_COVERAGE	CODON_DELETION	MODERATE	COSM1595510	N/A
chr5	67589605		COSM87217	TCAAGAAAAAAGTCGA	T	PIK3R1	DEL	NM_001242466.1		p.QEKSR94-	LOW_COVERAGE	CODON_DELETION	MODERATE	COSM87217	N/A
chr5	67589606		COSM1069591	CAAG	C	PIK3R1	DEL	NM_001242466.1		p.QE94Q	LOW_COVERAGE	CODON_DELETION	MODERATE	COSM1069591	N/A
chr5	67589606		COSM1595507	CAAG	C	PIK3R1	DEL	NM_001242466.1		p.QE94Q	LOW_COVERAGE	CODON_DELETION	MODERATE	COSM1595507	N/A
chr5	67589606		COSM1595508	CAAG	C	PIK3R1	DEL	NM_001242466.1		p.QE94Q	LOW_COVERAGE	CODON_DELETION	MODERATE	COSM1595508	N/A
chr5	67589607		COSM1069590	A	C	PIK3R1	SNP	NM_001242466.1	c.281A>C	p.Q94P	LOW_COVERAGE	NON_SYNONYMOUS_CODING	MODERATE	COSM1069590	N/A
chr5	67589607		COSM1154489	A	C	PIK3R1	SNP	NM_001242466.1	c.281A>C	p.Q94P	LOW_COVERAGE	NON_SYNONYMOUS_CODING	MODERATE	COSM1154489	N/A
chr5	67589607		COSM1154490	A	C	PIK3R1	SNP	NM_001242466.1	c.281A>C	p.Q94P	LOW_COVERAGE	NON_SYNONYMOUS_CODING	MODERATE	COSM1154490	N/A
chr5	67589607		COSM1486913	A	AAGAAAAAAGTCG	PIK3R1	INS	NM_001242466.1		p.Q94QEKSR	LOW_COVERAGE	CODON_INSERTION	MODERATE	COSM1486913	N/A
chr5	67589607		COSM1486914	A	AAGAAAAAAGTCG	PIK3R1	INS	NM_001242466.1		p.Q94QEKSR	LOW_COVERAGE	CODON_INSERTION	MODERATE	COSM1486914	N/A
chr5	67589607		COSM449994	A	ANN	PIK3R1	INS	NM_001242466.1		p.-94?	LOW_COVERAGE	FRAME_SHIFT	HIGH	COSM449994	N/A
chr5	67589609		COSM1438286	G	GA	PIK3R1	INS	NM_001242466.1		p.-95?	LOW_COVERAGE	FRAME_SHIFT	HIGH	COSM1438286	N/A
chr5	67589609		COSM1438287	G	GA	PIK3R1	INS	NM_001242466.1		p.-95?	LOW_COVERAGE	FRAME_SHIFT	HIGH	COSM1438287	N/A
chr5	67589609		COSM1595505	GAAA	G	PIK3R1	DEL	NM_001242466.1		p.EK95E	LOW_COVERAGE	CODON_DELETION	MODERATE	COSM1595505	N/A
chr5	67589609		COSM1595506	GAAA	G	PIK3R1	DEL	NM_001242466.1		p.EK95E	LOW_COVERAGE	CODON_DELETION	MODERATE	COSM1595506	N/A
chr5	67589609		COSM262937	G	T	PIK3R1	SNP	NM_001242466.1	c.283G>T	p.E95*	LOW_COVERAGE	STOP_GAINED	HIGH	COSM262937	N/A
chr5	67589609		COSM87216	GAAA	G	PIK3R1	DEL	NM_001242466.1		p.EK95E	LOW_COVERAGE	CODON_DELETION	MODERATE	COSM87216	N/A
chr5	67589609		COSM87234	G	GA	PIK3R1	INS	NM_001242466.1		p.-95?	LOW_COVERAGE	FRAME_SHIFT	HIGH	COSM87234	N/A
chr5	67589611		COSM1486915	A	AAAAAGT	PIK3R1	INS	NM_001242466.1		p.-96KS	LOW_COVERAGE	CODON_INSERTION	MODERATE	COSM1486915	N/A
chr5	67589611		COSM1486916	A	AAAAAGT	PIK3R1	INS	NM_001242466.1		p.-96KS	LOW_COVERAGE	CODON_INSERTION	MODERATE	COSM1486916	N/A
chr5	67589611		COSM1486917	A	AAAAAGT	PIK3R1	INS	NM_001242466.1		p.-96KS	LOW_COVERAGE	CODON_INSERTION	MODERATE	COSM1486917	N/A
chr5	67589612		COSM1438288	A	G	PIK3R1	SNP	NM_001242466.1	c.286A>G	p.K96E	LOW_COVERAGE	NON_SYNONYMOUS_CODING	MODERATE	COSM1438288	N/A
chr5	67589612		COSM1438289	A	G	PIK3R1	SNP	NM_001242466.1	c.286A>G	p.K96E	LOW_COVERAGE	NON_SYNONYMOUS_CODING	MODERATE	COSM1438289	N/A
chr5	67589612		COSM39403	A	G	PIK3R1	SNP	NM_001242466.1	c.286A>G	p.K96E	LOW_COVERAGE	NON_SYNONYMOUS_CODING	MODERATE	COSM39403	N/A
chr5	67589613		COSM1438290	A	G	PIK3R1	SNP	NM_001242466.1	c.287A>G	p.K96R	LOW_COVERAGE	NON_SYNONYMOUS_CODING	MODERATE	COSM1438290	N/A
chr5	67589613		COSM1438291	A	G	PIK3R1	SNP	NM_001242466.1	c.287A>G	p.K96R	LOW_COVERAGE	NON_SYNONYMOUS_CODING	MODERATE	COSM1438291	N/A
chr5	67589613		COSM1438292	A	G	PIK3R1	SNP	NM_001242466.1	c.287A>G	p.K96R	LOW_COVERAGE	NON_SYNONYMOUS_CODING	MODERATE	COSM1438292	N/A
chr5	67589613		COSM1486918	A	AAAGTCGAGAATATGATAG	PIK3R1	INS	NM_001242466.1		p.K96KSREYDR	LOW_COVERAGE	CODON_INSERTION	MODERATE	COSM1486918	N/A
chr5	67589613		COSM1486919	A	AAAGTCGAGAATATGATAG	PIK3R1	INS	NM_001242466.1		p.K96KSREYDR	LOW_COVERAGE	CODON_INSERTION	MODERATE	COSM1486919	N/A
chr5	67589613		COSM1486920	A	AAAGTCGAGAATATGATAG	PIK3R1	INS	NM_001242466.1		p.K96KSREYDR	LOW_COVERAGE	CODON_INSERTION	MODERATE	COSM1486920	N/A
chr5	67589613		COSM35636	AAAG	A	PIK3R1	DEL	NM_001242466.1		p.KS96N	LOW_COVERAGE	CODON_CHANGE_PLUS_CODON_DELETION	MODERATE	COSM35636	N/A
chr5	67589614		COSM1069592	AAGTCGAGAATATGAT	A	PIK3R1	DEL	NM_001242466.1		p.SREYD97-	LOW_COVERAGE	CODON_DELETION	MODERATE	COSM1069592	N/A
chr5	67589614		COSM1438293	A	G	PIK3R1	SNP	NM_001242466.1	c.288A>G	p.K96	LOW_COVERAGE	SYNONYMOUS_CODING	LOW	COSM1438293	N/A
chr5	67589614		COSM1438294	A	G	PIK3R1	SNP	NM_001242466.1	c.288A>G	p.K96	LOW_COVERAGE	SYNONYMOUS_CODING	LOW	COSM1438294	N/A
chr5	67589614		COSM1438295	A	G	PIK3R1	SNP	NM_001242466.1	c.288A>G	p.K96	LOW_COVERAGE	SYNONYMOUS_CODING	LOW	COSM1438295	N/A
chr5	67589614		COSM1595503	AAGTCGAGAATATGAT	A	PIK3R1	DEL	NM_001242466.1		p.SREYD97-	LOW_COVERAGE	CODON_DELETION	MODERATE	COSM1595503	N/A
chr5	67589614		COSM1595504	AAGTCGAGAATATGAT	A	PIK3R1	DEL	NM_001242466.1		p.SREYD97-	LOW_COVERAGE	CODON_DELETION	MODERATE	COSM1595504	N/A
chr5	67589618		COSM1438296	C	T	PIK3R1	SNP	NM_001242466.1	c.292C>T	p.R98*	LOW_COVERAGE	STOP_GAINED	HIGH	COSM1438296	N/A
chr5	67589618		COSM1438297	C	T	PIK3R1	SNP	NM_001242466.1	c.292C>T	p.R98*	LOW_COVERAGE	STOP_GAINED	HIGH	COSM1438297	N/A
chr5	67589618		COSM318378	CGAGAATATGATA	C	PIK3R1	DEL	NM_001242466.1		p.REYDR98R	LOW_COVERAGE	CODON_DELETION	MODERATE	COSM318378	N/A
chr5	67589618		COSM43181	C	T	PIK3R1	SNP	NM_001242466.1	c.292C>T	p.R98*	LOW_COVERAGE	STOP_GAINED	HIGH	COSM43181	N/A
chr5	67589619		COSM1069593	G	GAGA	PIK3R1	INS	NM_001242466.1		p.R98RE	LOW_COVERAGE	CODON_INSERTION	MODERATE	COSM1069593	N/A
chr5	67589619		COSM1069594	GA	G	PIK3R1	DEL	NM_001242466.1		p.-98	LOW_COVERAGE	FRAME_SHIFT	HIGH	COSM1069594	N/A
chr5	67589619		COSM1438298	G	T	PIK3R1	SNP	NM_001242466.1	c.293G>T	p.R98L	LOW_COVERAGE	NON_SYNONYMOUS_CODING	MODERATE	COSM1438298	N/A
chr5	67589619		COSM1438299	G	T	PIK3R1	SNP	NM_001242466.1	c.293G>T	p.R98L	LOW_COVERAGE	NON_SYNONYMOUS_CODING	MODERATE	COSM1438299	N/A
chr5	67589619		COSM1438300	G	T	PIK3R1	SNP	NM_001242466.1	c.293G>T	p.R98L	LOW_COVERAGE	NON_SYNONYMOUS_CODING	MODERATE	COSM1438300	N/A
chr5	67589619		COSM1595499	GA	G	PIK3R1	DEL	NM_001242466.1		p.-98	LOW_COVERAGE	FRAME_SHIFT	HIGH	COSM1595499	N/A
chr5	67589619		COSM1595500	GA	G	PIK3R1	DEL	NM_001242466.1		p.-98	LOW_COVERAGE	FRAME_SHIFT	HIGH	COSM1595500	N/A
chr5	67589619		COSM1595501	G	GAGA	PIK3R1	INS	NM_001242466.1		p.R98RE	LOW_COVERAGE	CODON_INSERTION	MODERATE	COSM1595501	N/A
chr5	67589619		COSM1595502	G	GAGA	PIK3R1	INS	NM_001242466.1		p.R98RE	LOW_COVERAGE	CODON_INSERTION	MODERATE	COSM1595502	N/A
chr5	67589620		COSM1438301	A	G	PIK3R1	SNP	NM_001242466.1	c.294A>G	p.R98	LOW_COVERAGE	SYNONYMOUS_CODING	LOW	COSM1438301	N/A
chr5	67589620		COSM1438302	A	G	PIK3R1	SNP	NM_001242466.1	c.294A>G	p.R98	LOW_COVERAGE	SYNONYMOUS_CODING	LOW	COSM1438302	N/A
chr5	67589620		COSM1438303	A	G	PIK3R1	SNP	NM_001242466.1	c.294A>G	p.R98	LOW_COVERAGE	SYNONYMOUS_CODING	LOW	COSM1438303	N/A
chr5	67589621		COSM1069595	GAA	G	PIK3R1	DEL	NM_001242466.1		p.-99	LOW_COVERAGE	FRAME_SHIFT	HIGH	COSM1069595	N/A
chr5	67589621		COSM1143940	G	T	PIK3R1	SNP	NM_001242466.1	c.295G>T	p.E99*	LOW_COVERAGE	STOP_GAINED	HIGH	COSM1143940	N/A
chr5	67589621		COSM1143941	G	T	PIK3R1	SNP	NM_001242466.1	c.295G>T	p.E99*	LOW_COVERAGE	STOP_GAINED	HIGH	COSM1143941	N/A
chr5	67589621		COSM1595497	GAA	G	PIK3R1	DEL	NM_001242466.1		p.-99	LOW_COVERAGE	FRAME_SHIFT	HIGH	COSM1595497	N/A
chr5	67589621		COSM1595498	GAA	G	PIK3R1	DEL	NM_001242466.1		p.-99	LOW_COVERAGE	FRAME_SHIFT	HIGH	COSM1595498	N/A
chr5	67589621		COSM593233	G	T	PIK3R1	SNP	NM_001242466.1	c.295G>T	p.E99*	LOW_COVERAGE	STOP_GAINED	HIGH	COSM593233	N/A
chr5	67589622		COSM87228	AATATGATAGATT	A	PIK3R1	DEL	NM_001242466.1		p.EYDRL99E	LOW_COVERAGE	CODON_DELETION	MODERATE	COSM87228	N/A
chr5	67589622		COSM87230	AAT	A	PIK3R1	DEL	NM_001242466.1		p.-99	LOW_COVERAGE	FRAME_SHIFT	HIGH	COSM87230	N/A
chr5	67589623		COSM87221	A	ATATG	PIK3R1	INS	NM_181523.2		p.-463Y?	LOW_COVERAGE	FRAME_SHIFT	HIGH	COSM87221	N/A
chr5	67589625		COSM1069596	A	G	PIK3R1	SNP	NM_181523.2	c.1388A>G	p.Y463C	LOW_COVERAGE	NON_SYNONYMOUS_CODING	MODERATE	COSM1069596	N/A
chr5	67589625		COSM1154491	A	G	PIK3R1	SNP	NM_181523.2	c.1388A>G	p.Y463C	LOW_COVERAGE	NON_SYNONYMOUS_CODING	MODERATE	COSM1154491	N/A
chr5	67589625		COSM1154492	A	G	PIK3R1	SNP	NM_181523.2	c.1388A>G	p.Y463C	LOW_COVERAGE	NON_SYNONYMOUS_CODING	MODERATE	COSM1154492	N/A
chr5	67589627		COSM1069597	GATAGATTAT	G	PIK3R1	DEL	NM_181523.2		p.DRLY464D	LOW_COVERAGE	CODON_DELETION	MODERATE	COSM1069597	N/A
chr5	67589627		COSM1486921	G	A	PIK3R1	SNP	NM_181523.2	c.1390G>A	p.D464N	LOW_COVERAGE	NON_SYNONYMOUS_CODING	MODERATE	COSM1486921	N/A
chr5	67589627		COSM1486922	G	A	PIK3R1	SNP	NM_181523.2	c.1390G>A	p.D464N	LOW_COVERAGE	NON_SYNONYMOUS_CODING	MODERATE	COSM1486922	N/A
chr5	67589627		COSM1595495	GATAGATTAT	G	PIK3R1	DEL	NM_181523.2		p.DRLY464D	LOW_COVERAGE	CODON_DELETION	MODERATE	COSM1595495	N/A
chr5	67589627		COSM1595496	GATAGATTAT	G	PIK3R1	DEL	NM_181523.2		p.DRLY464D	LOW_COVERAGE	CODON_DELETION	MODERATE	COSM1595496	N/A
chr5	67589627		COSM39583	G	C	PIK3R1	SNP	NM_181523.2	c.1390G>C	p.D464H	LOW_COVERAGE	NON_SYNONYMOUS_CODING	MODERATE	COSM39583	N/A
chr5	67589627		COSM449995	G	A	PIK3R1	SNP	NM_181523.2	c.1390G>A	p.D464N	LOW_COVERAGE	NON_SYNONYMOUS_CODING	MODERATE	COSM449995	N/A
chr5	67589628		COSM1438304	A	G	PIK3R1	SNP	NM_181523.2	c.1391A>G	p.D464G	LOW_COVERAGE	NON_SYNONYMOUS_CODING	MODERATE	COSM1438304	N/A
chr5	67589628		COSM1438305	A	G	PIK3R1	SNP	NM_181523.2	c.1391A>G	p.D464G	LOW_COVERAGE	NON_SYNONYMOUS_CODING	MODERATE	COSM1438305	N/A
chr5	67589628		COSM1438306	A	G	PIK3R1	SNP	NM_181523.2	c.1391A>G	p.D464G	LOW_COVERAGE	NON_SYNONYMOUS_CODING	MODERATE	COSM1438306	N/A
chr5	67589629		COSM1069598	TAGATTATATGAAGAATA	T	PIK3R1	DEL	NM_181523.2		p.-465	LOW_COVERAGE	FRAME_SHIFT	HIGH	COSM1069598	N/A
chr5	67589629		COSM1595493	TAGATTATATGAAGAATA	T	PIK3R1	DEL	NM_181523.2		p.-465	LOW_COVERAGE	FRAME_SHIFT	HIGH	COSM1595493	N/A
chr5	67589629		COSM1595494	TAGATTATATGAAGAATA	T	PIK3R1	DEL	NM_181523.2		p.-465	LOW_COVERAGE	FRAME_SHIFT	HIGH	COSM1595494	N/A
chr5	67589630		COSM1486923	A	AGATTATATGAAG	PIK3R1	INS	NM_181523.2		p.R465RLYEG	LOW_COVERAGE	CODON_INSERTION	MODERATE	COSM1486923	N/A
chr5	67589630		COSM1486924	A	AGATTATATGAAG	PIK3R1	INS	NM_181523.2		p.R465RLYEG	LOW_COVERAGE	CODON_INSERTION	MODERATE	COSM1486924	N/A
chr5	67589630		COSM449996	A	ANN	PIK3R1	INS	NM_181523.2		p.-465?	LOW_COVERAGE	FRAME_SHIFT	HIGH	COSM449996	N/A
chr5	67589634		COSM1069599	TATATGAAGAATA	T	PIK3R1	DEL	NM_181523.2		p.LYEEY466F	LOW_COVERAGE	CODON_CHANGE_PLUS_CODON_DELETION	MODERATE	COSM1069599	N/A
chr5	67589634		COSM1438307	T	G	PIK3R1	SNP	NM_181523.2	c.1397T>G	p.L466*	LOW_COVERAGE	STOP_GAINED	HIGH	COSM1438307	N/A
chr5	67589634		COSM1438308	T	G	PIK3R1	SNP	NM_181523.2	c.1397T>G	p.L466*	LOW_COVERAGE	STOP_GAINED	HIGH	COSM1438308	N/A
chr5	67589634		COSM1438309	T	G	PIK3R1	SNP	NM_181523.2	c.1397T>G	p.L466*	LOW_COVERAGE	STOP_GAINED	HIGH	COSM1438309	N/A
chr5	67589634		COSM1595491	TATATGAAGAATA	T	PIK3R1	DEL	NM_181523.2		p.LYEEY466F	LOW_COVERAGE	CODON_CHANGE_PLUS_CODON_DELETION	MODERATE	COSM1595491	N/A
chr5	67589634		COSM1595492	TATATGAAGAATA	T	PIK3R1	DEL	NM_181523.2		p.LYEEY466F	LOW_COVERAGE	CODON_CHANGE_PLUS_CODON_DELETION	MODERATE	COSM1595492	N/A
chr5	67589635		COSM87240	ATATGAAGAATATACCCGCACATCCCAGGT	A	PIK3R1	DEL	NM_181524.1			LOW_COVERAGE	SPLICE_SITE_DONOR	HIGH	COSM87240	N/A
chr5	67589645		COSM1581457	T	G	PIK3R1	SNP	NM_181523.2	c.1408T>G	p.Y470D	LOW_COVERAGE	NON_SYNONYMOUS_CODING	MODERATE	COSM1581457	N/A
chr5	67589645		COSM1581458	T	G	PIK3R1	SNP	NM_181523.2	c.1408T>G	p.Y470D	LOW_COVERAGE	NON_SYNONYMOUS_CODING	MODERATE	COSM1581458	N/A
chr5	67589645		COSM1581459	T	G	PIK3R1	SNP	NM_181523.2	c.1408T>G	p.Y470D	LOW_COVERAGE	NON_SYNONYMOUS_CODING	MODERATE	COSM1581459	N/A
chr5	112175921		COSM33689	G	T	APC	SNP	NM_001127510.2	c.4630G>T	p.E1544*	LOW_COVERAGE	STOP_GAINED	HIGH	COSM33689	N/A
chr5	112175921		COSM462097	G	C	APC	SNP	NM_001127510.2	c.4630G>C	p.E1544Q	LOW_COVERAGE	NON_SYNONYMOUS_CODING	MODERATE	COSM462097	N/A
chr5	112175923		COSM1432437	A	G	APC	SNP	NM_001127510.2	c.4632A>G	p.E1544	LOW_COVERAGE	SYNONYMOUS_CODING	LOW	COSM1432437	N/A
chr5	112175924		COSM1432438	T	C	APC	SNP	NM_001127510.2	c.4633T>C	p.S1545P	LOW_COVERAGE	NON_SYNONYMOUS_CODING	MODERATE	COSM1432438	N/A
chr5	112175925		COSM1432439	C	T	APC	SNP	NM_001127510.2	c.4634C>T	p.S1545L	LOW_COVERAGE	NON_SYNONYMOUS_CODING	MODERATE	COSM1432439	N/A
chr5	112175925		COSM18872	C	A	APC	SNP	NM_001127510.2	c.4634C>A	p.S1545*	LOW_COVERAGE	STOP_GAINED	HIGH	COSM18872	N/A
chr5	112175925		COSM19180	C	G	APC	SNP	NM_001127510.2	c.4634C>G	p.S1545*	LOW_COVERAGE	STOP_GAINED	HIGH	COSM19180	N/A
chr5	112177788		COSM1432464	G	A	APC	SNP	NM_001127510.2	c.6497G>A	p.R2166Q	LOW_COVERAGE	NON_SYNONYMOUS_CODING	MODERATE	COSM1432464	N/A
chr5	112177788		COSM3365777	G	T	APC	SNP	NM_001127510.2	c.6497G>T	p.R2166L	LOW_COVERAGE	NON_SYNONYMOUS_CODING	MODERATE	COSM3365777	N/A
chr5	149460418		COSM1435142	G	A	CSF1R	SNP	NM_005211.3	c.219C>T	p.N73	LOW_COVERAGE	SYNONYMOUS_CODING	LOW	COSM1435142	N/A
chr5	149460418		COSM1435143	G	A	CSF1R	SNP	NM_005211.3	c.219C>T	p.N73	LOW_COVERAGE	SYNONYMOUS_CODING	LOW	COSM1435143	N/A
chr6	33287294		COSM127777	T	C	DAXX	SNP	NM_001141970.1.2	c.1839A>G	p.L613	LOW_COVERAGE	SYNONYMOUS_CODING	LOW	COSM127777	N/A
chr6	33287330		COSM85806	GG	G	DAXX	DEL	NM_001141970.1.2		p.-601	LOW_COVERAGE	FRAME_SHIFT	HIGH	COSM85806	N/A
chr6	33287334		COSM138554	G	A	DAXX	SNP	NM_001141970.1.2	c.1799C>T	p.S600F	LOW_COVERAGE	NON_SYNONYMOUS_CODING	MODERATE	COSM138554	N/A
chr6	33287334		COSM1546575	G	T	DAXX	SNP	NM_001141970.1.2	c.1799C>A	p.S600Y	LOW_COVERAGE	NON_SYNONYMOUS_CODING	MODERATE	COSM1546575	N/A
chr6	33287338		COSM2151099	A	G	DAXX	SNP	NM_001141970.1.2	c.1795T>C	p.S599P	LOW_COVERAGE	NON_SYNONYMOUS_CODING	MODERATE	COSM2151099	N/A
chr6	33287346		COSM1496343	G	A	DAXX	SNP	NM_001141970.1.2	c.1787C>T	p.T596M	LOW_COVERAGE	NON_SYNONYMOUS_CODING	MODERATE	COSM1496343	N/A
chr6	35425688		COSM3394147	C	T	FANCE	SNP	NM_021922.2			LOW_COVERAGE	INTRON	MODIFIER	COSM3394147	N/A
chr6	35425692		COSM1686502	G	A	FANCE	SNP	NM_021922.2			LOW_COVERAGE	SPLICE_SITE_ACCEPTOR	HIGH	COSM1686502	N/A
chr6	35425708	rs148121245	COSM106505	G	A	FANCE	SNP	NM_021922.2	c.916G>A	p.E306K	LOW_COVERAGE	NON_SYNONYMOUS_CODING	MODERATE	COSM106505	other
chr6	35425714		COSM1444011	G	GC	FANCE	INS	NM_021922.2		p.-308?	LOW_COVERAGE	FRAME_SHIFT	HIGH	COSM1444011	N/A
chr6	106553388		COSM1071744	C	T	PRDM1	SNP	NM_001198.3	c.1353C>T	p.L451	LOW_COVERAGE	SYNONYMOUS_CODING	LOW	COSM1071744	N/A
chr6	106553388		COSM1595707	C	T	PRDM1	SNP	NM_001198.3	c.1353C>T	p.L451	LOW_COVERAGE	SYNONYMOUS_CODING	LOW	COSM1595707	N/A
chr6	117609954		COSM1072500	C	T	ROS1	SNP	NM_002944.2	c.6745G>A	p.D2249N	NO_COVERAGE	NON_SYNONYMOUS_CODING	MODERATE	COSM1072500	N/A
chr6	117609954		COSM1072502	C	T	ROS1	SNP	NM_002944.2	c.6745G>A	p.D2249N	NO_COVERAGE	NON_SYNONYMOUS_CODING	MODERATE	COSM1072502	N/A
chr6	117609955		COSM296950	G	A	ROS1	SNP	NM_002944.2	c.6744C>T	p.G2248	NO_COVERAGE	SYNONYMOUS_CODING	LOW	COSM296950	N/A
chr6	117609955		COSM296951	G	A	ROS1	SNP	NM_002944.2	c.6744C>T	p.G2248	NO_COVERAGE	SYNONYMOUS_CODING	LOW	COSM296951	N/A
chr6	117609955		COSM3697467	G	T	ROS1	SNP	NM_002944.2	c.6744C>A	p.G2248	NO_COVERAGE	SYNONYMOUS_CODING	LOW	COSM3697467	N/A
chr6	117609955		COSM3697468	G	T	ROS1	SNP	NM_002944.2	c.6744C>A	p.G2248	NO_COVERAGE	SYNONYMOUS_CODING	LOW	COSM3697468	N/A
chr6	117609960		COSM1072503	C	A	ROS1	SNP	NM_002944.2	c.6739G>T	p.D2247Y	NO_COVERAGE	NON_SYNONYMOUS_CODING	MODERATE	COSM1072503	N/A
chr6	117609960		COSM1072505	C	A	ROS1	SNP	NM_002944.2	c.6739G>T	p.D2247Y	NO_COVERAGE	NON_SYNONYMOUS_CODING	MODERATE	COSM1072505	N/A
chr6	117631244		COSM1072506	C	A	ROS1	SNP	NM_002944.2	c.6434G>T	p.W2145L	LOW_COVERAGE	NON_SYNONYMOUS_CODING	MODERATE	COSM1072506	N/A
chr6	117631244		COSM1072508	C	A	ROS1	SNP	NM_002944.2	c.6434G>T	p.W2145L	LOW_COVERAGE	NON_SYNONYMOUS_CODING	MODERATE	COSM1072508	N/A
chr6	117631248		COSM1647884	C	T	ROS1	SNP	NM_002944.2	c.6430G>A	p.V2144I	LOW_COVERAGE	NON_SYNONYMOUS_CODING	MODERATE	COSM1647884	N/A
chr6	117631248		COSM739516	C	T	ROS1	SNP	NM_002944.2	c.6430G>A	p.V2144I	LOW_COVERAGE	NON_SYNONYMOUS_CODING	MODERATE	COSM739516	N/A
chr6	117631248		COSM739517	C	T	ROS1	SNP	NM_002944.2	c.6430G>A	p.V2144I	LOW_COVERAGE	NON_SYNONYMOUS_CODING	MODERATE	COSM739517	N/A
chr6	117631265		COSM1440039	A	G	ROS1	SNP	NM_002944.2	c.6413T>C	p.F2138S	LOW_COVERAGE	NON_SYNONYMOUS_CODING	MODERATE	COSM1440039	N/A
chr6	117631265		COSM20590	A	G	ROS1	SNP	NM_002944.2	c.6413T>C	p.F2138S	LOW_COVERAGE	NON_SYNONYMOUS_CODING	MODERATE	COSM20590	N/A
chr6	117631266		COSM1440040	A	G	ROS1	SNP	NM_002944.2	c.6412T>C	p.F2138L	LOW_COVERAGE	NON_SYNONYMOUS_CODING	MODERATE	COSM1440040	N/A
chr6	117631266		COSM1440041	A	G	ROS1	SNP	NM_002944.2	c.6412T>C	p.F2138L	LOW_COVERAGE	NON_SYNONYMOUS_CODING	MODERATE	COSM1440041	N/A
chr6	117631266		COSM1440042	A	C	ROS1	SNP	NM_002944.2	c.6412T>G	p.F2138V	LOW_COVERAGE	NON_SYNONYMOUS_CODING	MODERATE	COSM1440042	N/A
chr6	117631266		COSM1440043	A	C	ROS1	SNP	NM_002944.2	c.6412T>G	p.F2138V	LOW_COVERAGE	NON_SYNONYMOUS_CODING	MODERATE	COSM1440043	N/A
chr6	117709162		COSM1697835	C	T	ROS1	SNP	NM_002944.2	c.1795G>A	p.E599K	LOW_COVERAGE	NON_SYNONYMOUS_CODING	MODERATE	COSM1697835	N/A
chr6	117709162		COSM1697836	C	T	ROS1	SNP	NM_002944.2	c.1795G>A	p.E599K	LOW_COVERAGE	NON_SYNONYMOUS_CODING	MODERATE	COSM1697836	N/A
chr6	117709171		COSM450401	C	T	ROS1	SNP	NM_002944.2	c.1786G>A	p.E596K	LOW_COVERAGE	NON_SYNONYMOUS_CODING	MODERATE	COSM450401	N/A
chr6	117709171		COSM450402	C	T	ROS1	SNP	NM_002944.2	c.1786G>A	p.E596K	LOW_COVERAGE	NON_SYNONYMOUS_CODING	MODERATE	COSM450402	N/A
chr6	139175245		COSM306025	A	C	ECT2L	SNP	NM_001195037.2	c.1152A>C	p.E384D	LOW_COVERAGE	NON_SYNONYMOUS_CODING	MODERATE	COSM306025	N/A
chr6	139175279		COSM594456	C	A	ECT2L	SNP	NM_001195037.2	c.1186C>A	p.L396I	LOW_COVERAGE	NON_SYNONYMOUS_CODING	MODERATE	COSM594456	N/A
chr6	139175291		COSM230595	G	A	ECT2L	SNP	NM_001195037.2	c.1198G>A	p.E400K	LOW_COVERAGE	NON_SYNONYMOUS_CODING	MODERATE	COSM230595	N/A
chr6	152129048		COSM325271	A	G	ESR1	SNP	NM_001122742.1	c.1A>G	p.M1V	LOW_COVERAGE	START_LOST	HIGH	COSM325271	N/A
chr6	152129053		COSM1545073	C	A	ESR1	SNP	NM_001122742.1	c.6C>A	p.T2	LOW_COVERAGE	SYNONYMOUS_CODING	LOW	COSM1545073	N/A
chr6	152129063		COSM1559733	C	T	ESR1	SNP	NM_001122742.1	c.16C>T	p.H6Y	LOW_COVERAGE	NON_SYNONYMOUS_CODING	MODERATE	COSM1559733	N/A
chr6	152129072		COSM280866	G	A	ESR1	SNP	NM_001122742.1	c.25G>A	p.A9T	LOW_COVERAGE	NON_SYNONYMOUS_CODING	MODERATE	COSM280866	N/A
chr6	152129076		COSM3430121	C	G	ESR1	SNP	NM_001122742.1	c.29C>G	p.S10C	LOW_COVERAGE	NON_SYNONYMOUS_CODING	MODERATE	COSM3430121	N/A
chr6	152129286		COSM1441226	AC	A	ESR1	DEL	NM_001122742.1		p.-80	LOW_COVERAGE	FRAME_SHIFT	HIGH	COSM1441226	N/A
chr6	152129323		COSM3697577	C	T	ESR1	SNP	NM_001122742.1	c.276C>T	p.N92	LOW_COVERAGE	SYNONYMOUS_CODING	LOW	COSM3697577	N/A
chr6	152129335		COSM1559734	T	G	ESR1	SNP	NM_001122742.1	c.288T>G	p.G96	LOW_COVERAGE	SYNONYMOUS_CODING	LOW	COSM1559734	N/A
chr6	152129396		COSM1621070	C	T	ESR1	SNP	NM_001122742.1	c.349C>T	p.L117	LOW_COVERAGE	SYNONYMOUS_CODING	LOW	COSM1621070	N/A
chr9	5044402		COSM1109343	G	T	JAK2	SNP	NM_004972.3			LOW_COVERAGE	SPLICE_SITE_ACCEPTOR	HIGH	COSM1109343	N/A
chr9	5044417		COSM1554973	G	T	JAK2	SNP	NM_004972.3	c.365G>T	p.R122L	LOW_COVERAGE	NON_SYNONYMOUS_CODING	MODERATE	COSM1554973	N/A
chr9	5044423		COSM240270	A	G	JAK2	SNP	NM_004972.3	c.371A>G	p.Y124C	LOW_COVERAGE	NON_SYNONYMOUS_CODING	MODERATE	COSM240270	N/A
chr9	5044427		COSM245098	C	T	JAK2	SNP	NM_004972.3	c.375C>T	p.C125	LOW_COVERAGE	SYNONYMOUS_CODING	LOW	COSM245098	N/A
chr9	5044448		COSM455998	T	G	JAK2	SNP	NM_004972.3	c.396T>G	p.Y132*	LOW_COVERAGE	STOP_GAINED	HIGH	COSM455998	N/A
chr9	5044465		COSM221746	G	A	JAK2	SNP	NM_004972.3	c.413G>A	p.R138Q	LOW_COVERAGE	NON_SYNONYMOUS_CODING	MODERATE	COSM221746	N/A
chr9	21970860		COSN504266	G	A	CDKN2A	SNP	NM_058197.4			NO_COVERAGE	INTRON	MODIFIER	COSN504266	N/A
chr9	21970872		COSN504264	G	A	CDKN2A	SNP	NM_058197.4			NO_COVERAGE	INTRON	MODIFIER	COSN504264	N/A
chr9	21970875		COSM18621	CAAATTCTCAGATCATCAGTCCTCACCT	CG	CDKN2A	DEL	NM_058197.4			NO_COVERAGE	SPLICE_SITE_DONOR	HIGH	COSM18621	N/A
chr9	21970899		COSM13500	A	G	CDKN2A	SNP	NM_058197.4			NO_COVERAGE	SPLICE_SITE_DONOR	HIGH	COSM13500	N/A
chr9	21970900		COSM13530	C	A	CDKN2A	SNP	NM_058197.4			NO_COVERAGE	SPLICE_SITE_DONOR	HIGH	COSM13530	N/A
chr9	21970900		COSM14074	C	T	CDKN2A	SNP	NM_058197.4			NO_COVERAGE	SPLICE_SITE_DONOR	HIGH	COSM14074	N/A
chr9	21970901		COSM13756	CTGAGGGACCTTCCGCGGCATCTATGCGGGCATGGTTACTGCCTCTGGTGCCCCCCGCAGCCGCGCGCAGGTACC	C	CDKN2A	DEL	NM_001195132.1		p.-128	NO_COVERAGE	FRAME_SHIFT	HIGH	COSM13756	N/A
chr9	21970901		COSM13829	C	A	CDKN2A	SNP	NM_001195132.1	c.457G>T	p.E153*	NO_COVERAGE	STOP_GAINED	HIGH	COSM13829	N/A
chr9	21970901		COSM753752	C	T	CDKN2A	SNP	NM_000077.4	c.457G>A	p.D153N	NO_COVERAGE	NON_SYNONYMOUS_CODING	MODERATE	COSM753752	N/A
chr9	21970906		COSM33805	G	A	CDKN2A	SNP	NM_001195132.1	c.452C>T	p.P151L	NO_COVERAGE	NON_SYNONYMOUS_CODING	MODERATE	COSM33805	N/A
chr9	21970907		COSM13503	G	A	CDKN2A	SNP	NM_001195132.1	c.451C>T	p.P151S	NO_COVERAGE	NON_SYNONYMOUS_CODING	MODERATE	COSM13503	N/A
chr9	21970908		COSM12472	A	G	CDKN2A	SNP	NM_001195132.1	c.450T>C	p.G150	NO_COVERAGE	SYNONYMOUS_CODING	LOW	COSM12472	N/A
chr9	21970909		COSM13624	C	A	CDKN2A	SNP	NM_001195132.1	c.449G>T	p.G150V	NO_COVERAGE	NON_SYNONYMOUS_CODING	MODERATE	COSM13624	N/A
chr9	21970910		COSM753750	C	T	CDKN2A	SNP	NM_001195132.1	c.448G>A	p.G150S	NO_COVERAGE	NON_SYNONYMOUS_CODING	MODERATE	COSM753750	N/A
chr9	21970911		COSM12483	T	C	CDKN2A	SNP	NM_001195132.1	c.447A>G	p.E149	NO_COVERAGE	SYNONYMOUS_CODING	LOW	COSM12483	N/A
chr9	21970915		COSM99693	G	A	CDKN2A	SNP	NM_001195132.1	c.443C>T	p.A148V	NO_COVERAGE	NON_SYNONYMOUS_CODING	MODERATE	COSM99693	N/A
chr9	21970917		COSM28539	G	T	CDKN2A	SNP	NM_001195132.1	c.441C>A	p.A147	NO_COVERAGE	SYNONYMOUS_CODING	LOW	COSM28539	N/A
chr9	21970917		COSM33804	G	A	CDKN2A	SNP	NM_001195132.1	c.441C>T	p.A147	NO_COVERAGE	SYNONYMOUS_CODING	LOW	COSM33804	N/A
chr9	21970918		COSM13791	GCATCTATGCGGGCATGGTTACTGCCTCTGGTGCCCCCCGCAGCCGCGCGCAGGTACCGTGCGACATCGCGATGGCCCAGCTCCTCAGC	G	CDKN2A	DEL	NM_058195.3		p.-132	NO_COVERAGE	FRAME_SHIFT	HIGH	COSM13791	N/A
chr9	21970919		COSM12482	C	T	CDKN2A	SNP	NM_001195132.1	c.439G>A	p.A147T	NO_COVERAGE	NON_SYNONYMOUS_CODING	MODERATE	COSM12482	N/A
chr9	21970919		COSM1461798	C	T	CDKN2A	SNP	NM_001195132.1	c.439G>A	p.A147T	NO_COVERAGE	NON_SYNONYMOUS_CODING	MODERATE	COSM1461798	N/A
chr9	21970919		COSM1461799	C	T	CDKN2A	SNP	NM_001195132.1	c.439G>A	p.A147T	NO_COVERAGE	NON_SYNONYMOUS_CODING	MODERATE	COSM1461799	N/A
chr9	21970919		COSM1737924	CA	C	CDKN2A	DEL	NM_001195132.1		p.-146	NO_COVERAGE	FRAME_SHIFT	HIGH	COSM1737924	N/A
chr9	21970920		COSM13271	A	T	CDKN2A	SNP	NM_001195132.1	c.438T>A	p.D146E	NO_COVERAGE	NON_SYNONYMOUS_CODING	MODERATE	COSM13271	N/A
chr9	21970921		COSM96309	T	G	CDKN2A	SNP	NM_001195132.1	c.437A>C	p.D146A	NO_COVERAGE	NON_SYNONYMOUS_CODING	MODERATE	COSM96309	N/A
chr9	21970927		COSM13611	CG	C	CDKN2A	DEL	NM_001195132.1		p.-144	NO_COVERAGE	FRAME_SHIFT	HIGH	COSM13611	N/A
chr9	21970929		COSM13228	G	A	CDKN2A	SNP	NM_001195132.1	c.429C>T	p.A143	NO_COVERAGE	SYNONYMOUS_CODING	LOW	COSM13228	N/A
chr9	21970931		COSM13977	C	T	CDKN2A	SNP	NM_001195132.1	c.427G>A	p.A143T	NO_COVERAGE	NON_SYNONYMOUS_CODING	MODERATE	COSM13977	N/A
chr9	98215745		COSN215047	C	T	PTCH1	SNP	NM_001083607.1			LOW_COVERAGE	INTRON	MODIFIER	COSN215047	N/A
chr9	98215759		COSM1463823	C	T	PTCH1	SNP	NM_001083607.1			LOW_COVERAGE	SPLICE_SITE_DONOR	HIGH	COSM1463823	N/A
chr9	98215759		COSM1463824	C	T	PTCH1	SNP	NM_001083607.1			LOW_COVERAGE	SPLICE_SITE_DONOR	HIGH	COSM1463824	N/A
chr9	98215759		COSM1463825	C	T	PTCH1	SNP	NM_001083607.1			LOW_COVERAGE	SPLICE_SITE_DONOR	HIGH	COSM1463825	N/A
chr9	98215759		COSM26377	C	T	PTCH1	SNP	NM_001083607.1			LOW_COVERAGE	SPLICE_SITE_DONOR	HIGH	COSM26377	N/A
chr9	98215759		COSM29070	C	T	PTCH1	SNP	NM_001083607.1			LOW_COVERAGE	SPLICE_SITE_DONOR	HIGH	COSM29070	N/A
chr9	98215761		COSM29276	T	TNNNNNNNNNNNNNN	PTCH1	INS	NM_001083607.1		p.-998?????	LOW_COVERAGE	FRAME_SHIFT	HIGH	COSM29276	N/A
chr9	98215774		COSM1111433	G	A	PTCH1	SNP	NM_001083607.1	c.2982C>T	p.F994	LOW_COVERAGE	SYNONYMOUS_CODING	LOW	COSM1111433	N/A
chr9	98215774		COSM1111434	G	A	PTCH1	SNP	NM_001083607.1	c.2982C>T	p.F994	LOW_COVERAGE	SYNONYMOUS_CODING	LOW	COSM1111434	N/A
chr9	98215774		COSM1111436	G	A	PTCH1	SNP	NM_001083607.1	c.2982C>T	p.F994	LOW_COVERAGE	SYNONYMOUS_CODING	LOW	COSM1111436	N/A
chr9	98215774		COSM1111437	G	A	PTCH1	SNP	NM_001083607.1	c.2982C>T	p.F994	LOW_COVERAGE	SYNONYMOUS_CODING	LOW	COSM1111437	N/A
chr9	98215785		COSM753813	C	T	PTCH1	SNP	NM_001083607.1	c.2971G>A	p.G991R	LOW_COVERAGE	NON_SYNONYMOUS_CODING	MODERATE	COSM753813	N/A
chr9	98215785		COSM753814	C	T	PTCH1	SNP	NM_001083607.1	c.2971G>A	p.G991R	LOW_COVERAGE	NON_SYNONYMOUS_CODING	MODERATE	COSM753814	N/A
chr9	98215785		COSM753815	C	T	PTCH1	SNP	NM_001083607.1	c.2971G>A	p.G991R	LOW_COVERAGE	NON_SYNONYMOUS_CODING	MODERATE	COSM753815	N/A
chr9	98215785		COSM753816	C	T	PTCH1	SNP	NM_001083607.1	c.2971G>A	p.G991R	LOW_COVERAGE	NON_SYNONYMOUS_CODING	MODERATE	COSM753816	N/A
chr9	98222055		COSM1716844	TGTTTA	T	PTCH1	DEL	NM_000264.3		p.-903	LOW_COVERAGE	FRAME_SHIFT	HIGH	COSM1716844	N/A
chr9	98222056		COSM29057	G	A	PTCH1	SNP	NM_000264.3	c.2713C>T	p.Q905*	LOW_COVERAGE	STOP_GAINED	HIGH	COSM29057	N/A
chr9	98222058		COSM87924	T	TGAA	PTCH1	INS	NM_000264.3		p.-904F	LOW_COVERAGE	CODON_INSERTION	MODERATE	COSM87924	N/A
chr9	98222058		COSM87925	T	TGAA	PTCH1	INS	NM_000264.3		p.-904F	LOW_COVERAGE	CODON_INSERTION	MODERATE	COSM87925	N/A
chr9	98222058		COSM87926	T	TGAA	PTCH1	INS	NM_000264.3		p.-904F	LOW_COVERAGE	CODON_INSERTION	MODERATE	COSM87926	N/A
chr9	98222059		COSM144234	T	TTT	PTCH1	INS	NM_000264.3		p.-903?	LOW_COVERAGE	FRAME_SHIFT	HIGH	COSM144234	N/A
chr9	98222060		COSM17478	A	AAT	PTCH1	INS	NM_000264.3		p.-903?	LOW_COVERAGE	FRAME_SHIFT	HIGH	COSM17478	N/A
chr9	98268842		COSM96951	CTC	C	PTCH1	DEL	NM_000264.3		p.-80	LOW_COVERAGE	FRAME_SHIFT	HIGH	COSM96951	N/A
chr9	98268884		COSM1716856	G	A	PTCH1	SNP	NM_001083607.1			LOW_COVERAGE	INTRON	MODIFIER	COSM1716856	N/A
chr9	133759801		COSM1643757	C	T	ABL1	SNP	NM_007313.2	c.2181C>T	p.S727	LOW_COVERAGE	SYNONYMOUS_CODING	LOW	COSM1643757	N/A
chr9	133759801		COSM1643758	C	T	ABL1	SNP	NM_007313.2	c.2181C>T	p.S727	LOW_COVERAGE	SYNONYMOUS_CODING	LOW	COSM1643758	N/A
chr9	133759801		COSM1643759	C	T	ABL1	SNP	NM_007313.2	c.2181C>T	p.S727	LOW_COVERAGE	SYNONYMOUS_CODING	LOW	COSM1643759	N/A
chr9	133759812		COSM204224	G	A	ABL1	SNP	NM_007313.2	c.2192G>A	p.R731H	LOW_COVERAGE	NON_SYNONYMOUS_CODING	MODERATE	COSM204224	N/A
chr9	133759841		COSM1489737	GTTCCC	G	ABL1	DEL	NM_007313.2		p.-741	LOW_COVERAGE	FRAME_SHIFT	HIGH	COSM1489737	N/A
chr9	133759841		COSM455478	GTTCCC	G	ABL1	DEL	NM_007313.2		p.-741	LOW_COVERAGE	FRAME_SHIFT	HIGH	COSM455478	N/A
chr9	135796750		COSM1460749	C	A	TSC1	SNP	NM_001162426.1	c.737G>T	p.R246M	LOW_COVERAGE	NON_SYNONYMOUS_CODING	MODERATE	COSM1460749	N/A
chr9	135796754	rs118203434	COSM127002	G	A	TSC1	SNP	NM_001162426.1	c.733C>T	p.R245*	LOW_COVERAGE	STOP_GAINED	HIGH	COSM127002	untested
chr9	135796754		COSM753310	G	T	TSC1	SNP	NM_001162426.1	c.733C>A	p.R245	LOW_COVERAGE	SYNONYMOUS_CODING	LOW	COSM753310	N/A
chr9	135796766		COSM249296	C	A	TSC1	SNP	NM_001162426.1	c.721G>T	p.E241*	LOW_COVERAGE	STOP_GAINED	HIGH	COSM249296	N/A
chr9	135796804		COSM1674922	C	T	TSC1	SNP	NM_001162426.1	c.683G>A	p.R228Q	LOW_COVERAGE	NON_SYNONYMOUS_CODING	MODERATE	COSM1674922	N/A
chr9	139390616		COSM3699559	C	T	NOTCH1	SNP	NM_017617.3	c.7575G>A	p.P2525	NO_COVERAGE	SYNONYMOUS_CODING	LOW	COSM3699559	N/A
chr9	139390616		COSM3699560	C	T	NOTCH1	SNP	NM_017617.3	c.7575G>A	p.P2525	NO_COVERAGE	SYNONYMOUS_CODING	LOW	COSM3699560	N/A
chr9	139390623		COSM12777	G	T	NOTCH1	SNP	NM_017617.3	c.7568C>A	p.S2523*	NO_COVERAGE	STOP_GAINED	HIGH	COSM12777	N/A
chr9	139390629		COSM1314637	G	A	NOTCH1	SNP	NM_017617.3	c.7562C>T	p.S2521F	NO_COVERAGE	NON_SYNONYMOUS_CODING	MODERATE	COSM1314637	N/A
chr9	139390629		COSM1314638	G	A	NOTCH1	SNP	NM_017617.3	c.7562C>T	p.S2521F	NO_COVERAGE	NON_SYNONYMOUS_CODING	MODERATE	COSM1314638	N/A
chr9	139390631		COSM28754	C	T	NOTCH1	SNP	NM_017617.3	c.7560G>A	p.W2520*	NO_COVERAGE	STOP_GAINED	HIGH	COSM28754	N/A
chr9	139390632		COSM1461106	C	T	NOTCH1	SNP	NM_017617.3	c.7559G>A	p.W2520*	NO_COVERAGE	STOP_GAINED	HIGH	COSM1461106	N/A
chr9	139390632		COSM1461107	C	T	NOTCH1	SNP	NM_017617.3	c.7559G>A	p.W2520*	NO_COVERAGE	STOP_GAINED	HIGH	COSM1461107	N/A
chr9	139390635		COSM29456	TG	T	NOTCH1	DEL	NM_017617.3		p.-2519	NO_COVERAGE	FRAME_SHIFT	HIGH	COSM29456	N/A
chr9	139390636		COSM13071	GGTCAGGGGAC	G	NOTCH1	DEL	NM_017617.3		p.-2515	NO_COVERAGE	FRAME_SHIFT	HIGH	COSM13071	N/A
chr9	139390642		COSM27438	G	GNNNNNNNNNNNNN	NOTCH1	INS	NM_017617.3		p.-2516?????	NO_COVERAGE	FRAME_SHIFT	HIGH	COSM27438	N/A
chr9	139390648		COSM12774	CAG	C	NOTCH1	DEL	NM_017617.3		p.-2514	NO_COVERAGE	FRAME_SHIFT	HIGH	COSM12774	N/A
chr9	139390648		COSM1292819	CAG	C	NOTCH1	DEL	NM_017617.3		p.-2514	NO_COVERAGE	FRAME_SHIFT	HIGH	COSM1292819	N/A
chr9	139390649		COSM33759	AGGGGACGGGGT	A	NOTCH1	DEL	NM_017617.3		p.-2511	NO_COVERAGE	FRAME_SHIFT	HIGH	COSM33759	N/A
chr9	139390652		COSM13065	G	GGACGCTC	NOTCH1	INS	NM_017617.3		p.-2513ER?	NO_COVERAGE	FRAME_SHIFT	HIGH	COSM13065	N/A
chr9	139390653		COSM33758	GACGGGGTGAGGAAGGGGTGC	GGGTAGGAGA	NOTCH1	DEL	NM_017617.3		p.-2509	NO_COVERAGE	FRAME_SHIFT	HIGH	COSM33758	N/A
chr9	139390655		COSM13073	C	CG	NOTCH1	INS	NM_017617.3		p.-2512?	NO_COVERAGE	FRAME_SHIFT	HIGH	COSM13073	N/A
chr9	139390655		COSM29454	CG	C	NOTCH1	DEL	NM_017617.3		p.-2512	NO_COVERAGE	FRAME_SHIFT	HIGH	COSM29454	N/A
chr9	139390656		COSM27928	G	A	NOTCH1	SNP	NM_017617.3	c.7535C>T	p.P2512L	NO_COVERAGE	NON_SYNONYMOUS_CODING	MODERATE	COSM27928	N/A
chr9	139390661		COSM33761	G	A	NOTCH1	SNP	NM_017617.3	c.7530C>T	p.L2510	NO_COVERAGE	SYNONYMOUS_CODING	LOW	COSM33761	N/A
chr9	139390671		COSM1235469	T	TG	NOTCH1	INS	NM_017617.3		p.-2507?	NO_COVERAGE	FRAME_SHIFT	HIGH	COSM1235469	N/A
chr9	139390671		COSM1738007	T	C	NOTCH1	SNP	NM_017617.3	c.7520A>G	p.H2507R	NO_COVERAGE	NON_SYNONYMOUS_CODING	MODERATE	COSM1738007	N/A
chr9	139390672		COSM13088	G	A	NOTCH1	SNP	NM_017617.3	c.7519C>T	p.H2507Y	NO_COVERAGE	NON_SYNONYMOUS_CODING	MODERATE	COSM13088	N/A
chr9	139390672		COSM1461108	G	T	NOTCH1	SNP	NM_017617.3	c.7519C>A	p.H2507N	NO_COVERAGE	NON_SYNONYMOUS_CODING	MODERATE	COSM1461108	N/A
chr9	139390672		COSM1461109	G	T	NOTCH1	SNP	NM_017617.3	c.7519C>A	p.H2507N	NO_COVERAGE	NON_SYNONYMOUS_CODING	MODERATE	COSM1461109	N/A
chr9	139390675		COSM13080	C	A	NOTCH1	SNP	NM_017617.3	c.7516G>T	p.E2506*	NO_COVERAGE	STOP_GAINED	HIGH	COSM13080	N/A
chr9	139390675		COSM1461110	C	T	NOTCH1	SNP	NM_017617.3	c.7516G>A	p.E2506K	NO_COVERAGE	NON_SYNONYMOUS_CODING	MODERATE	COSM1461110	N/A
chr9	139390675		COSM1461111	C	T	NOTCH1	SNP	NM_017617.3	c.7516G>A	p.E2506K	NO_COVERAGE	NON_SYNONYMOUS_CODING	MODERATE	COSM1461111	N/A
chr9	139390675		COSM1569362	C	A	NOTCH1	SNP	NM_017617.3	c.7516G>T	p.E2506*	NO_COVERAGE	STOP_GAINED	HIGH	COSM1569362	N/A
chr9	139390675		COSM24674	CAGG	CTTCTGCGCTAACTCAATCACA	NOTCH1	INS	NM_017617.3		p.P2505L*LS*ET	NO_COVERAGE	STOP_GAINED	HIGH	COSM24674	N/A
chr9	139390676		COSM13109	A	C	NOTCH1	SNP	NM_017617.3	c.7515T>G	p.P2505	NO_COVERAGE	SYNONYMOUS_CODING	LOW	COSM13109	N/A
chr9	139390676		COSM33767	A	T	NOTCH1	SNP	NM_017617.3	c.7515T>A	p.P2505	NO_COVERAGE	SYNONYMOUS_CODING	LOW	COSM33767	N/A
chr9	139390678		COSM1461112	G	T	NOTCH1	SNP	NM_017617.3	c.7513C>A	p.P2505T	NO_COVERAGE	NON_SYNONYMOUS_CODING	MODERATE	COSM1461112	N/A
chr9	139390678		COSM1461113	G	T	NOTCH1	SNP	NM_017617.3	c.7513C>A	p.P2505T	NO_COVERAGE	NON_SYNONYMOUS_CODING	MODERATE	COSM1461113	N/A
chr9	139390682		COSM1461114	C	A	NOTCH1	SNP	NM_017617.3	c.7509G>T	p.Q2503H	NO_COVERAGE	NON_SYNONYMOUS_CODING	MODERATE	COSM1461114	N/A
chr9	139390682		COSM1461115	C	A	NOTCH1	SNP	NM_017617.3	c.7509G>T	p.Q2503H	NO_COVERAGE	NON_SYNONYMOUS_CODING	MODERATE	COSM1461115	N/A
chr9	139390683		COSM1461116	T	C	NOTCH1	SNP	NM_017617.3	c.7508A>G	p.Q2503R	NO_COVERAGE	NON_SYNONYMOUS_CODING	MODERATE	COSM1461116	N/A
chr9	139390683		COSM1461117	T	C	NOTCH1	SNP	NM_017617.3	c.7508A>G	p.Q2503R	NO_COVERAGE	NON_SYNONYMOUS_CODING	MODERATE	COSM1461117	N/A
chr9	139390684		COSM28669	G	A	NOTCH1	SNP	NM_017617.3	c.7507C>T	p.Q2503*	NO_COVERAGE	STOP_GAINED	HIGH	COSM28669	N/A
chr9	139391737		COSM94842	C	T	NOTCH1	SNP	NM_017617.3	c.6454G>A	p.G2152S	LOW_COVERAGE	NON_SYNONYMOUS_CODING	MODERATE	COSM94842	N/A
chr9	139391747		COSM308535	GCTGCCCAGGTAGC	G	NOTCH1	DEL	NM_017617.3		p.-2144	LOW_COVERAGE	FRAME_SHIFT	HIGH	COSM308535	N/A
chr9	139391768		COSM1461142	C	T	NOTCH1	SNP	NM_017617.3	c.6423G>A	p.S2141	LOW_COVERAGE	SYNONYMOUS_CODING	LOW	COSM1461142	N/A
chr9	139391768		COSM1461143	C	T	NOTCH1	SNP	NM_017617.3	c.6423G>A	p.S2141	LOW_COVERAGE	SYNONYMOUS_CODING	LOW	COSM1461143	N/A
chr9	139400169		COSM3395676	G	A	NOTCH1	SNP	NM_017617.3	c.4179C>T	p.G1393	LOW_COVERAGE	SYNONYMOUS_CODING	LOW	COSM3395676	N/A
chr9	139400169		COSM3395677	G	A	NOTCH1	SNP	NM_017617.3	c.4179C>T	p.G1393	LOW_COVERAGE	SYNONYMOUS_CODING	LOW	COSM3395677	N/A
chr9	139400332		COSM99622	C	G	NOTCH1	SNP	NM_017617.3	c.4016G>C	p.G1339A	LOW_COVERAGE	NON_SYNONYMOUS_CODING	MODERATE	COSM99622	N/A
[truncated: 634 more rows]
