# Supplementary material for: Comprehensive validation of liquid-based cytology specimens for next-generation sequencing in cancer genome analysis
Source: PLoS One. 2019 Jun 14;14(6):e0217724. doi: 10.1371/journal.pone.0217724 (PMC6568385; doi:10.1371/journal.pone.0217724)
Supplement: S2 File — (ZIP) [file pone.0217724.s002.zip › Cell NGS data190524/qiaseq93/QIAseq-DNA-smCounter2.Combined.20180919_193228.summary.xlsx]

## Sheet: summary
read set	Qs93-CR3M-MCF7-BC_S7	Qs93-CR3M-MCF7-MN_S6	Qs93-CR3M-MCF7-PM_S8	Qs93-CR3M-MCF7-QG_S5
read fragments total	1528740	1607139	1399198	2163166
read fragments dropped, less than 40 bp	14997	31336	37094	59087
read fragments dropped, R1 or R2 not mapped	30000	47357	44581	90496
read fragments dropped, not passing mapping filters (low mapq, split alignments, discordant pairs, etc.)	59142	71080	76958	94336
read fragments dropped, off target	24696	19529	19164	17195
read fragments with primer found, on-target	1399905	1437837	1221401	1902052
read fragments with primer found, on-target percent	98.27	98.66	98.46	99.1
UMIs	794492	1211135	944111	1374283
read fragments	1399901	1437837	1221398	1902052
read fragments per UMI, mean	1.8	1.2	1.3	1.4
read fragments per UMI, 25th percentile	1	1	1	1
read fragments per UMI, 50th percentile	1	1	1	1
read fragments per UMI, 75th percentile	2	1	1	2
sample fragment length, 25th percentile (bp)	113	95	93	87
sample fragment length, 50th percentile (bp)	152	124	123	113
sample fragment length, 75th percentile (bp)	201	156	159	142
% of UMIs with >= one read from internal downstream priming	7.2	5.6	5.6	4.3
% of reads from internal downstream priming	2.6	0.8	1.2	1.1
# of primers	4831	4831	4831	4831
mean primer UMI depth	164.46	250.7	195.43	284.47
% of primers >= 5% of mean UMI depth	97.56	98.61	99.03	97.35
% of primers >= 10% of mean UMI depth	95.4	97.64	97.7	95.28
% of primers >= 20% of mean UMI depth	91.31	94.14	92.2	90.73
% of primers >= 30% of mean UMI depth	85.92	88.78	81.99	84.39
mean primer read fragment depth	289.78	297.63	252.83	393.72
% of primers >= 5% of mean read fragment depth	96.94	98.51	98.88	97.08
% of primers >= 10% of mean read fragment depth	94.47	97.5	97.35	94.62
% of primers >= 20% of mean read fragment depth	89.38	93.65	91.43	89.42
% of primers >= 30% of mean read fragment depth	83.01	87.33	80.5	82.26
# of target bases	370942	370942	370942	370942
mean UMI depth	206.96	263.56	201.99	270.83
% of bases >= 5% of mean UMI depth	98.73	99.2	99.24	98.26
% of bases >= 10% of mean UMI depth	97.59	98.21	98	96.01
% of bases >= 20% of mean UMI depth	94.16	94.59	91.41	89.83
% of bases >= 30% of mean UMI depth	88.94	87.6	79.72	81.08
mean read depth	620.91	576.66	472.25	706.88
% of bases >= 5% of mean read depth	98.16	99.05	99.13	97.63
% of bases >= 10% of mean read depth	96.56	97.82	97.26	94.88
% of bases >= 20% of mean read depth	91.99	93.49	89.13	87.31
% of bases >= 30% of mean read depth	85.85	86.08	77.31	77.77
1st percentile estimated minimum detectible allele fraction (LOD)	0.007	0.0065	0.0065	0.0064
5th percentile estimated minimum detectible allele fraction (LOD)	0.0146	0.0121	0.013	0.0114
10th percentile estimated minimum detectible allele fraction (LOD)	0.0172	0.0146	0.0161	0.013
50th percentile estimated minimum detectible allele fraction (LOD)	0.0333	0.03	0.0375	0.0294
90th percentile estimated minimum detectible allele fraction (LOD)	0.06	0.0556	0.075	0.06
95th percentile estimated minimum detectible allele fraction (LOD)	0.1	0.075	0.1	0.1
99th percentile estimated minimum detectible allele fraction (LOD)	1	0.3	0.3	1
smCounter variant calling threshold	6	6	6	6
complex variants called by smCounter	255	234	236	229

## Sheet: variants
CHROM	POS	ID	REF	ALT	TYPE	Qs93-CR3M-MCF7-BC_S7	Qs93-CR3M-MCF7-MN_S6	Qs93-CR3M-MCF7-PM_S8	Qs93-CR3M-MCF7-QG_S5	Allele	Annotation	Annotation_Impact	Gene_Name	Gene_ID	Feature_Type	Feature_ID	Transcript_BioType	Rank	HGVS.c	HGVS.p	cDNA.pos / cDNA.length	CDS.pos / CDS.length	AA.pos / AA.length	Distance	ERRORS / WARNINGS / INFO	ANN other	INFO other
chr1	79002162	.	C	G	SNP	VMF=0.336 UMT=250	VMF=0.3141361 UMT=191	VMF=0.3619048 UMT=105	VMF=0.3710692 UMT=159	G	synonymous_variant	LOW	PTGFR	ENSG00000122420	transcript	ENST00000370757	protein_coding	3/3	c.870C>G	p.Leu290Leu	1107/4379	870/1080	290/359			G|synonymous_variant|LOW|PTGFR|ENSG00000122420|transcript|ENST00000370758|protein_coding|4/4|c.870C>G|p.Leu290Leu|1065/4337|870/1080|290/359||,G|3_prime_UTR_variant|MODIFIER|PTGFR|ENSG00000122420|transcript|ENST00000497923|nonsense_mediated_decay|5/5|c.*188C>G|||||4240|,G|3_prime_UTR_variant|MODIFIER|PTGFR|ENSG00000122420|transcript|ENST00000370756|protein_coding|4/4|c.*47C>G|||||47|	_NONE_
chr1	211836789	rs12031285	T	C	SNP	VMF=1.0 UMT=81	VMF=1.0 UMT=117	VMF=1.0 UMT=46	VMF=1.0 UMT=74	C	synonymous_variant	LOW	NEK2	ENSG00000117650	transcript	ENST00000366999	protein_coding	8/8	c.1317A>G	p.Arg439Arg	1456/2131	1317/1338	439/445			C|synonymous_variant|LOW|NEK2|ENSG00000117650|transcript|ENST00000540251|protein_coding|9/9|c.1188A>G|p.Arg396Arg|1333/1641|1188/1209|396/402||,C|upstream_gene_variant|MODIFIER|FDPSP8|ENSG00000224763|transcript|ENST00000438304|processed_pseudogene||n.-2170A>G|||||2170|,C|downstream_gene_variant|MODIFIER|NEK2|ENSG00000117650|transcript|ENST00000489633|processed_transcript||n.*78A>G|||||78|,C|downs…	ASP;CAF=0.6905,0.3095;COMMON=1;G5;G5A;GENEINFO=NEK2:4751;GNO;HD;INT;KGPhase1;KGPhase3;REF;RS=12031285;RSPOS=211836789;SAO=0;SLO;SSR=0;SYN;VC=SNV;VLD;VP=0x05010008030517053f000101;WGT=1;dbSNPBuildID=120
chr1	211846876	rs701929	A	G	SNP	VMF=1.0 UMT=185	VMF=1.0 UMT=131	VMF=1.0 UMT=269	VMF=1.0 UMT=116	G	synonymous_variant	LOW	NEK2	ENSG00000117650	transcript	ENST00000366999	protein_coding	3/8	c.504T>C	p.His168His	643/2131	504/1338	168/445			G|synonymous_variant|LOW|NEK2|ENSG00000117650|transcript|ENST00000540251|protein_coding|4/9|c.375T>C|p.His125His|520/1641|375/1209|125/402||,G|synonymous_variant|LOW|NEK2|ENSG00000117650|transcript|ENST00000366998|protein_coding|3/7|c.504T>C|p.His168His|582/1865|504/1155|168/384||,G|upstream_gene_variant|MODIFIER|NEK2|ENSG00000117650|transcript|ENST00000462283|processed_transcript||n.-2250T>C||||…	ASP;CAF=0.397,0.603;COMMON=1;G5;G5A;GENEINFO=NEK2:4751;GNO;HD;KGPhase1;KGPhase3;REF;RS=701929;RSPOS=211846876;RV;S3D;SAO=0;SLO;SSR=0;SYN;VC=SNV;VLD;VP=0x05030000030517053f000100;WGT=1;dbSNPBuildID=86
chr10	8100647	rs2229359	C	T	SNP	VMF=0.5 UMT=196	VMF=0.4850575 UMT=435	VMF=0.5220339 UMT=295	VMF=0.4803549 UMT=789	T	synonymous_variant	LOW	GATA3	ENSG00000107485	transcript	ENST00000379328	protein_coding	3/6	c.621C>T	p.Ala207Ala	1189/3078	621/1335	207/444			T|synonymous_variant|LOW|GATA3|ENSG00000107485|transcript|ENST00000346208|protein_coding|3/6|c.621C>T|p.Ala207Ala|1076/2654|621/1332|207/443||,T|downstream_gene_variant|MODIFIER|GATA3|ENSG00000107485|transcript|ENST00000481743|processed_transcript||n.*3131C>T|||||3131|,T|non_coding_exon_variant|MODIFIER|GATA3|ENSG00000107485|transcript|ENST00000461472|processed_transcript|1/3|n.286C>T||||||	ASP;CAF=0.9796,0.02037;COMMON=1;G5;GENEINFO=GATA3:2625;GNO;HD;KGPhase1;KGPhase3;PM;PMC;REF;RS=2229359;RSPOS=8100647;SAO=0;SLO;SSR=0;SYN;TPA;VC=SNV;VLD;VP=0x050138000305150537000100;WGT=1;dbSNPBuildID=98
chr10	8111513	COSM1474805	T	TG	INDEL	VMF=0.4872881 UMT=236	VMF=0.4722222 UMT=468	VMF=0.5055351 UMT=271	VMF=0.4987654 UMT=810	TG	frameshift_variant	HIGH	GATA3	ENSG00000107485	transcript	ENST00000379328	protein_coding	5/6	c.1006dupG	p.Asp336fs	1575/3078	1007/1335	336/444		INFO_REALIGN_3_PRIME	TG|frameshift_variant|HIGH|GATA3|ENSG00000107485|transcript|ENST00000346208|protein_coding|5/6|c.1003dupG|p.Asp335fs|1459/2654|1004/1332|335/443||INFO_REALIGN_3_PRIME,TG|non_coding_exon_variant|MODIFIER|GATA3|ENSG00000107485|transcript|ENST00000461472|processed_transcript|2/3|n.525dupG||||||INFO_REALIGN_3_PRIME	LOF=(GATA3|ENSG00000107485|4|0.50);AA=p.D336fs*17;CDS=c.1002_1003insG;CNT=2;GENE=GATA3;STRAND=+
chr10	43595968	rs1800858	A	G	SNP	VMF=1.0 UMT=324	VMF=1.0 UMT=377	VMF=1.0 UMT=188	VMF=0.9968153 UMT=314	G	synonymous_variant	LOW	RET	ENSG00000165731	transcript	ENST00000355710	protein_coding	2/20	c.135A>G	p.Ala45Ala	367/5659	135/3345	45/1114			G|synonymous_variant|LOW|RET|ENSG00000165731|transcript|ENST00000340058|protein_coding|2/19|c.135A>G|p.Ala45Ala|315/4149|135/3219|45/1072||,G|upstream_gene_variant|MODIFIER|RET|ENSG00000165731|transcript|ENST00000479913|retained_intron||n.-4212A>G|||||4212|,G|intron_variant|MODIFIER|RET|ENSG00000165731|transcript|ENST00000498820|protein_coding|1/4|c.74-11579A>G||||||WARNING_TRANSCRIPT_INCOMPLETE	ASP;CAF=0.2464,0.7536;CLNACC=RCV000014967.2|RCV000127776.1|RCV000205827.1|RCV000216697.1,RCV000153833.3;CLNALLE=0,1;CLNDBN=Hirschsprung_disease_1|not_provided|Multiple_endocrine_neoplasia\x2c_type_2|not_specified,not_specified;CLNDSDB=MedGen:OMIM|MedGen|MedGen:Orphanet:SNOMED_CT|MedGen,MedGen;CLNDSDBID=C2931876:142623|CN221809|CN073359:ORPHA653:61808009|CN169374,CN169374;CLNHGVS=NC_000010.10:g.43…
chr10	43606687	rs1800860	A	G	SNP	VMF=0.4936709 UMT=316	VMF=0.4761905 UMT=336	VMF=0.5620438 UMT=137	VMF=0.5015198 UMT=329	G	synonymous_variant	LOW	RET	ENSG00000165731	transcript	ENST00000355710	protein_coding	7/20	c.1296A>G	p.Ala432Ala	1528/5659	1296/3345	432/1114			G|synonymous_variant|LOW|RET|ENSG00000165731|transcript|ENST00000340058|protein_coding|7/19|c.1296A>G|p.Ala432Ala|1476/4149|1296/3219|432/1072||,G|downstream_gene_variant|MODIFIER|RET|ENSG00000165731|transcript|ENST00000479913|retained_intron||n.*4749A>G|||||4749|,G|intron_variant|MODIFIER|RET|ENSG00000165731|transcript|ENST00000498820|protein_coding|1/4|c.74-860A>G||||||WARNING_TRANSCRIPT_INCOMP…	ASP;CAF=0.2248,0.7752;CLNACC=RCV000082048.5|RCV000131068.2;CLNALLE=1;CLNDBN=not_specified|Hereditary_cancer-predisposing_syndrome;CLNDSDB=MedGen|MedGen:SNOMED_CT;CLNDSDBID=CN169374|C0027672:699346009;CLNHGVS=NC_000010.10:g.43606687A>G;CLNORIGIN=1;CLNREVSTAT=mult|single;CLNSIG=2|2;CLNSRC=HGMD;CLNSRCID=CM033447;COMMON=1;G5;G5A;GENEINFO=RET:5979;GNO;HD;KGPhase1;KGPhase3;PM;PMC;REF;RS=1800860;RSPOS=4…
chr10	43613843	rs1800861	G	T	SNP	VMF=0.9944134 UMT=358	VMF=0.9981917 UMT=553	VMF=0.9955357 UMT=224	VMF=0.997921 UMT=481	T	synonymous_variant	LOW	RET	ENSG00000165731	transcript	ENST00000355710	protein_coding	13/20	c.2307G>T	p.Leu769Leu	2539/5659	2307/3345	769/1114			T|synonymous_variant|LOW|RET|ENSG00000165731|transcript|ENST00000340058|protein_coding|13/19|c.2307G>T|p.Leu769Leu|2487/4149|2307/3219|769/1072||,T|downstream_gene_variant|MODIFIER|RET|ENSG00000165731|transcript|ENST00000498820|protein_coding||c.*3802G>T|||||3802|WARNING_TRANSCRIPT_INCOMPLETE	ASP;CAF=0.2875,.,0.7125;CLNACC=RCV000021844.1|RCV000127779.1|RCV000154625.1|RCV000203706.1,RCV000153835.3;CLNALLE=0,2;CLNDBN=No_MEN2_disease|not_provided|not_specified|Multiple_endocrine_neoplasia\x2c_type_2,not_specified;CLNDSDB=.|MedGen|MedGen|MedGen:Orphanet:SNOMED_CT,MedGen;CLNDSDBID=.|CN221809|CN169374|CN073359:ORPHA653:61808009,CN169374;CLNHGVS=NC_000010.10:g.43613843G\x3d,NC_000010.10:g.43…
chr10	88635779	rs11528010	C	A	SNP	VMF=0.4444444 UMT=81 FILTER=RPCP	VMF=0.4153846 UMT=65 FILTER=RPCP	VMF=0.336 UMT=125 FILTER=RPCP	VMF=0.3888889 UMT=54 FILTER=RPCP	A	missense_variant	MODERATE	BMPR1A	ENSG00000107779	transcript	ENST00000372037	protein_coding	3/13	c.4C>A	p.Pro2Thr	541/11255	4/1599	2/532			A|non_coding_exon_variant|MODIFIER|BMPR1A|ENSG00000107779|transcript|ENST00000480152|processed_transcript|3/4|n.302C>A||||||	ASP;CAF=0.5002,0.4998;CLNACC=RCV000034703.1|RCV000120253.1|RCV000131909.2;CLNALLE=1;CLNDBN=not_provided|not_specified|Hereditary_cancer-predisposing_syndrome;CLNDSDB=MedGen|MedGen|MedGen:SNOMED_CT;CLNDSDBID=CN221809|CN169374|C0027672:699346009;CLNHGVS=NC_000010.10:g.88635779C>A;CLNORIGIN=1;CLNREVSTAT=no_criteria|no_assertion|single;CLNSIG=2|1|2;COMMON=1;G5;G5A;GENEINFO=BMPR1A:657;GNO;HD;KGPhase1;…
chr10	123239112	rs1047057;COSM147070	G	A	SNP	VMF=0.3011583 UMT=259	VMF=0.3809524 UMT=357	VMF=0.3606557 UMT=183	VMF=0.3290816 UMT=392	A	synonymous_variant	LOW	FGFR2	ENSG00000066468	transcript	ENST00000357555	protein_coding	17/17	c.2107C>T	p.Leu703Leu	2426/3690	2107/2124	703/707			A|3_prime_UTR_variant|MODIFIER|FGFR2|ENSG00000066468|transcript|ENST00000369061|protein_coding|15/15|c.*259C>T|||||259|,A|3_prime_UTR_variant|MODIFIER|FGFR2|ENSG00000066468|transcript|ENST00000358487|protein_coding|18/18|c.*259C>T|||||259|,A|3_prime_UTR_variant|MODIFIER|FGFR2|ENSG00000066468|transcript|ENST00000478859|protein_coding|17/17|c.*259C>T|||||259|,A|3_prime_UTR_variant|MODIFIER|FGFR2|EN…	ASP;CAF=0.5857,0.4143;COMMON=1;G5;G5A;GENEINFO=FGFR2:2263;GNO;HD;KGPhase1;KGPhase3;PM;PMC;REF;RS=1047057;RSPOS=123239112;RV;SAO=0;SLO;SSR=0;SYN;U3;VC=SNV;VLD;VP=0x05012880030517053f000100;WGT=1;dbSNPBuildID=86;AA=p.L703L;CDS=c.2107C>T;CNT=1;GENE=FGFR2_ENST00000357555;STRAND=-
chr10	123298158	rs1047100	T	C	SNP	VMF=0.3041237 UMT=194	VMF=0.2996255 UMT=267	VMF=0.3157895 UMT=114	VMF=0.32 UMT=225	C	synonymous_variant	LOW	FGFR2	ENSG00000066468	transcript	ENST00000457416	protein_coding	6/18	c.696A>G	p.Val232Val	1288/3061	696/2469	232/822			C|synonymous_variant|LOW|FGFR2|ENSG00000066468|transcript|ENST00000369061|protein_coding|5/15|c.696A>G|p.Val232Val|846/3803|696/2130|232/709||,C|synonymous_variant|LOW|FGFR2|ENSG00000066468|transcript|ENST00000357555|protein_coding|5/17|c.429A>G|p.Val143Val|748/3690|429/2124|143/707||,C|synonymous_variant|LOW|FGFR2|ENSG00000066468|transcript|ENST00000358487|protein_coding|6/18|c.696A>G|p.Val232Va…	ASP;CAF=0.2047,.,0.7953;COMMON=1;G5;GENEINFO=FGFR2:2263;GNO;HD;KGPhase1;KGPhase3;PM;PMC;REF;RS=1047100;RSPOS=123298158;RV;SAO=0;SLO;SSR=0;SYN;VC=SNV;VLD;VP=0x05012800030515053f000100;WGT=1;dbSNPBuildID=86
chr11	9607032	rs10770042	A	G	SNP	VMF=1.0 UMT=80	VMF=0.988764 UMT=89	VMF=0.984375 UMT=64	VMF=1.0 UMT=126	G	synonymous_variant	LOW	WEE1	ENSG00000166483	transcript	ENST00000450114	protein_coding	8/11	c.1428A>G	p.Glu476Glu	1681/2799	1428/1941	476/646			G|synonymous_variant|LOW|WEE1|ENSG00000166483|transcript|ENST00000299613|protein_coding|8/11|c.786A>G|p.Glu262Glu|1541/3436|786/1299|262/432||,G|synonymous_variant|LOW|WEE1|ENSG00000166483|transcript|ENST00000524612|protein_coding|4/5|c.312A>G|p.Glu104Glu|398/573|312/487|104/161||WARNING_TRANSCRIPT_INCOMPLETE,G|synonymous_variant|LOW|WEE1|ENSG00000166483|transcript|ENST00000530712|protein_coding|…	ASP;CAF=0.8484,0.1516;COMMON=1;G5;G5A;GENEINFO=WEE1:7465;GNO;HD;KGPhase1;KGPhase3;PM;PMC;REF;RS=10770042;RSPOS=9607032;S3D;SAO=0;SLO;SSR=0;SYN;VC=SNV;VLD;VP=0x05032800030517053f000100;WGT=1;dbSNPBuildID=120
chr11	64572018	rs2959656;COSM255213	T	C	SNP	VMF=0.9904306 UMT=209	VMF=1.0 UMT=302	VMF=1.0 UMT=168	VMF=1.0 UMT=559	C	missense_variant	MODERATE	MEN1	ENSG00000133895	transcript	ENST00000337652	protein_coding	10/10	c.1636A>G	p.Thr546Ala	2140/3162	1636/1848	546/615			C|missense_variant|MODERATE|MEN1|ENSG00000133895|transcript|ENST00000377316|protein_coding|8/8|c.1456A>G|p.Thr486Ala|1832/2868|1456/1668|486/555||,C|missense_variant|MODERATE|MEN1|ENSG00000133895|transcript|ENST00000377321|protein_coding|10/10|c.1516A>G|p.Thr506Ala|1584/2614|1516/1728|506/575||,C|missense_variant|MODERATE|MEN1|ENSG00000133895|transcript|ENST00000377326|protein_coding|9/9|c.1621A>…	AA=p.T541A;CDS=c.1621A>G;CNT=1;GENE=MEN1;STRAND=-;ASP;CAF=0.1655,0.8345;CLNACC=RCV000034785.3|RCV000082334.5|RCV000204881.1|RCV000210359.1,RCV000121334.3;CLNALLE=0,1;CLNDBN=not_provided|not_specified|Multiple_endocrine_neoplasia\x2c_type_1|Primary_hyperparathyroidism,not_specified;CLNDSDB=MedGen|MedGen|MedGen:OMIM:ORPHA:SNOMED_CT|MedGen:SNOMED_CT,MedGen;CLNDSDBID=CN221809|CN169374|C0025267:131100…
chr11	64572557	rs540012	A	G	SNP	VMF=0.9976526 UMT=426	VMF=0.9988839 UMT=896	VMF=0.9977925 UMT=453	VMF=0.9986197 UMT=1449	G	synonymous_variant	LOW	MEN1	ENSG00000133895	transcript	ENST00000337652	protein_coding	9/10	c.1314T>C	p.His438His	1818/3162	1314/1848	438/615			G|synonymous_variant|LOW|MEN1|ENSG00000133895|transcript|ENST00000377321|protein_coding|9/10|c.1194T>C|p.His398His|1262/2614|1194/1728|398/575||,G|synonymous_variant|LOW|MEN1|ENSG00000133895|transcript|ENST00000377326|protein_coding|8/9|c.1299T>C|p.His433His|1798/3150|1299/1833|433/610||,G|synonymous_variant|LOW|MEN1|ENSG00000133895|transcript|ENST00000312049|protein_coding|9/10|c.1299T>C|p.His43…	ASP;CAF=0.02396,0.976;CLNACC=RCV000205798.1,RCV000153486.2;CLNALLE=0,1;CLNDBN=Multiple_endocrine_neoplasia\x2c_type_1,not_specified;CLNDSDB=MedGen:OMIM:ORPHA:SNOMED_CT,MedGen;CLNDSDBID=C0025267:131100:652:30664006,CN169374;CLNHGVS=NC_000011.9:g.64572557A\x3d,NC_000011.9:g.64572557A>G;CLNORIGIN=1,1;CLNREVSTAT=single,no_criteria;CLNSIG=2,2;COMMON=1;G5;GENEINFO=MAP4K2:5871|MEN1:4221;GNO;HD;KGPhase1;…
chr11	64572602	rs2071313	G	A	SNP	VMF=0.4581281 UMT=406	VMF=0.4642857 UMT=784	VMF=0.4976636 UMT=428	VMF=0.4732214 UMT=1251	A	synonymous_variant	LOW	MEN1	ENSG00000133895	transcript	ENST00000337652	protein_coding	9/10	c.1269C>T	p.Asp423Asp	1773/3162	1269/1848	423/615			A|synonymous_variant|LOW|MEN1|ENSG00000133895|transcript|ENST00000377321|protein_coding|9/10|c.1149C>T|p.Asp383Asp|1217/2614|1149/1728|383/575||,A|synonymous_variant|LOW|MEN1|ENSG00000133895|transcript|ENST00000377326|protein_coding|8/9|c.1254C>T|p.Asp418Asp|1753/3150|1254/1833|418/610||,A|synonymous_variant|LOW|MEN1|ENSG00000133895|transcript|ENST00000312049|protein_coding|9/10|c.1254C>T|p.Asp41…	ASP;CAF=0.6921,0.3079;CLNACC=RCV000082332.4;CLNALLE=1;CLNDBN=not_specified;CLNDSDB=MedGen;CLNDSDBID=CN169374;CLNHGVS=NC_000011.9:g.64572602G>A;CLNORIGIN=1;CLNREVSTAT=single;CLNSIG=2;COMMON=1;G5;GENEINFO=MAP4K2:5871|MEN1:4221;GNO;HD;KGPhase1;KGPhase3;PM;PMC;R5;REF;RS=2071313;RSPOS=64572602;RV;S3D;SAO=0;SLO;SSR=0;SYN;VC=SNV;VLD;VP=0x05032802030515053e000100;WGT=1;dbSNPBuildID=96
chr11	64575505	rs607969;COSM23054	C	T	SNP	VMF=0.5043103 UMT=232	VMF=0.5130208 UMT=384	VMF=0.5084746 UMT=413	VMF=0.4765396 UMT=682	T	missense_variant	MODERATE	MEN1	ENSG00000133895	transcript	ENST00000337652	protein_coding	3/10	c.527G>A	p.Arg176Gln	1031/3162	527/1848	176/615			T|missense_variant|MODERATE|MEN1|ENSG00000133895|transcript|ENST00000377316|protein_coding|2/8|c.512G>A|p.Arg171Gln|888/2868|512/1668|171/555||,T|missense_variant|MODERATE|MEN1|ENSG00000133895|transcript|ENST00000377321|protein_coding|3/10|c.512G>A|p.Arg171Gln|580/2614|512/1728|171/575||,T|missense_variant|MODERATE|MEN1|ENSG00000133895|transcript|ENST00000377326|protein_coding|2/9|c.512G>A|p.Arg1…	AA=p.R171Q;CDS=c.512G>A;CNT=1;GENE=MEN1;STRAND=-;ASP;CAF=0.9938,0.00619;CLNACC=RCV000034787.1|RCV000082337.5|RCV000119143.3|RCV000202713.1|RCV000210794.1;CLNALLE=1;CLNDBN=not_provided|not_specified|Multiple_endocrine_neoplasia\x2c_type_1|Multiple_endocrine_neoplasia|Hereditary_cancer-predisposing_syndrome;CLNDSDB=MedGen|MedGen|MedGen:OMIM:ORPHA:SNOMED_CT|MedGen:ORPHA:SNOMED_CT|MedGen:SNOMED_CT;CL…
chr11	69462910	rs9344;COSM1179751	G	A	SNP	VMF=0.5024631 UMT=203	VMF=0.5307517 UMT=439	VMF=0.5130435 UMT=230	VMF=0.4951321 UMT=719	A	splice_region_variant&synonymous_variant	LOW	CCND1	ENSG00000110092	transcript	ENST00000227507	protein_coding	4/5	c.723G>A	p.Pro241Pro	950/4307	723/888	241/295			A|splice_region_variant&non_coding_exon_variant|LOW|CCND1|ENSG00000110092|transcript|ENST00000545484|retained_intron|2/2|n.429G>A||||||,A|splice_region_variant&non_coding_exon_variant|LOW|CCND1|ENSG00000110092|transcript|ENST00000542367|retained_intron|1/2|n.186G>A||||||,A|3_prime_UTR_variant|MODIFIER|CCND1|ENSG00000110092|transcript|ENST00000536559|protein_coding|2/2|c.*143G>A|||||143|,A|downstr…	AA=p.P241P;CDS=c.723G>A;CNT=1;GENE=CCND1_ENST00000227507;STRAND=+;ASP;CAF=0.5865,0.4135;CLNACC=RCV000014762.4|RCV000083293.4|RCV000087019.4;CLNALLE=1;CLNDBN=Colorectal_cancer\x2c_susceptibility_to|Multiple_myeloma\x2c_translocation_11\x2c14_type|VON_HIPPEL-LINDAU_SYNDROME\x2c_MODIFIER_OF;CLNDSDB=MedGen|MedGen|.;CLNDSDBID=C1858438|CN186214|.;CLNHGVS=NC_000011.9:g.69462910G>A;CLNORIGIN=1;CLNREVSTAT…
chr11	94212930	rs35062043	T	TA	INDEL		VMF=0.15 UMT=20 FILTER=HP			TA	splice_region_variant&intron_variant	LOW	MRE11A	ENSG00000020922	transcript	ENST00000407439	protein_coding	4/19	c.324-4dupT							TA|splice_region_variant&intron_variant|LOW|MRE11A|ENSG00000020922|transcript|ENST00000323929|protein_coding|4/19|c.315-4dupT||||||,TA|splice_region_variant&intron_variant|LOW|MRE11A|ENSG00000020922|transcript|ENST00000323977|protein_coding|4/18|c.315-4dupT||||||,TA|splice_region_variant&intron_variant|LOW|MRE11A|ENSG00000020922|transcript|ENST00000393241|protein_coding|4/19|c.315-4dupT||||||,TA|…	ASP;CLNACC=RCV000199935.2,RCV000162501.3;CLNALLE=2,1;CLNDBN=Hereditary_cancer-predisposing_syndrome,Hereditary_cancer-predisposing_syndrome;CLNDSDB=MedGen:SNOMED_CT,MedGen:SNOMED_CT;CLNDSDBID=C0027672:699346009,C0027672:699346009;CLNHGVS=NC_000011.9:g.94212931_94212932dupAA,NC_000011.9:g.94212931dupA;CLNORIGIN=1,1;CLNREVSTAT=single,conf;CLNSIG=2,255;GENEINFO=MRE11A:4361;INT;LSD;PM;RS=35062043;RSP…
chr11	94212930	COSM253028;rs587781293	TA	T	INDEL	VMF=0.2222222 UMT=18 FILTER=HP		VMF=0.3333333 UMT=9 FILTER=HP		T	splice_region_variant&intron_variant	LOW	MRE11A	ENSG00000020922	transcript	ENST00000407439	protein_coding	4/19	c.324-4delT							T|splice_region_variant&intron_variant|LOW|MRE11A|ENSG00000020922|transcript|ENST00000323929|protein_coding|4/19|c.315-4delT||||||,T|splice_region_variant&intron_variant|LOW|MRE11A|ENSG00000020922|transcript|ENST00000323977|protein_coding|4/18|c.315-4delT||||||,T|splice_region_variant&intron_variant|LOW|MRE11A|ENSG00000020922|transcript|ENST00000393241|protein_coding|4/19|c.315-4delT||||||,T|spli…	AA=p.?;CDS=c.315-4delt;CNT=1;GENE=MRE11A;STRAND=-;ASP;CLNACC=RCV000128995.2;CLNALLE=1;CLNDBN=Hereditary_cancer-predisposing_syndrome;CLNDSDB=MedGen:SNOMED_CT;CLNDSDBID=C0027672:699346009;CLNHGVS=NC_000011.9:g.94212931delA;CLNORIGIN=1;CLNREVSTAT=single;CLNSIG=2;GENEINFO=MRE11A:4361;INT;LSD;PM;RS=587781293;RSPOS=94212931;RV;SAO=1;SSR=0;VC=DIV;VP=0x050060080005000002100200;WGT=1;dbSNPBuildID=142
chr11	94225807	rs496797	C	T	SNP	VMF=1.0 UMT=18	VMF=0.9833333 UMT=60	VMF=1.0 UMT=85	VMF=1.0 UMT=90	T	splice_donor_variant&intron_variant	HIGH	MRE11A	ENSG00000020922	transcript	ENST00000407439	protein_coding	2/19	c.29+1G>A							T|upstream_gene_variant|MODIFIER|ANKRD49|ENSG00000168876|transcript|ENST00000302755|protein_coding||c.-4053C>T|||||3959|,T|upstream_gene_variant|MODIFIER|ANKRD49|ENSG00000168876|transcript|ENST00000544612|protein_coding||c.-4053C>T|||||988|,T|upstream_gene_variant|MODIFIER|ANKRD49|ENSG00000168876|transcript|ENST00000540349|protein_coding||c.-4053C>T|||||1338|,T|upstream_gene_variant|MODIFIER|ANKR…	LOF=(MRE11A|ENSG00000020922|10|0.10);ASP;CAF=0.4471,0.5529;COMMON=1;DSS;G5;G5A;GENEINFO=ANKRD49:54851|MRE11A:4361;GNO;INT;KGPhase1;KGPhase3;PM;PMC;R5;RS=496797;RSPOS=94225807;RV;SAO=0;SLO;SSR=0;VC=SNV;VLD;VP=0x0501281a000517013e000100;WGT=1;dbSNPBuildID=83
chr11	108183167	rs659243	A	G	SNP	VMF=1.0 UMT=63	VMF=1.0 UMT=93	VMF=1.0 UMT=60	VMF=1.0 UMT=61	G	missense_variant	MODERATE	ATM	ENSG00000149311	transcript	ENST00000278616	protein_coding	40/63	c.5948A>G	p.Asn1983Ser	6333/13147	5948/9171	1983/3056			G|missense_variant|MODERATE|ATM|ENSG00000149311|transcript|ENST00000452508|protein_coding|41/64|c.5948A>G|p.Asn1983Ser|6137/12954|5948/9171|1983/3056||,G|3_prime_UTR_variant|MODIFIER|ATM|ENSG00000149311|transcript|ENST00000529588|nonsense_mediated_decay|4/5|c.*139A>G|||||2234|WARNING_TRANSCRIPT_NO_START_CODON,G|intron_variant|MODIFIER|C11orf65|ENSG00000166323|transcript|ENST00000525729|protein_co…	ASP;CAF=0,1;CLNACC=RCV000128947.1,RCV000120149.2;CLNALLE=0,1;CLNDBN=Hereditary_cancer-predisposing_syndrome,not_specified;CLNDSDB=MedGen:SNOMED_CT,MedGen;CLNDSDBID=C0027672:699346009,CN169374;CLNHGVS=NC_000011.9:g.108183167A\x3d,NC_000011.9:g.108183167A>G;CLNORIGIN=1,1;CLNREVSTAT=single,single;CLNSIG=2,2;COMMON=0;GENEINFO=C11orf65:160140|ATM:472;GNO;HD;INT;KGPhase1;KGPhase3;LSD;NSM;PM;REF;RS=6592…
chr12	25362777	rs1137282	A	G	SNP	VMF=0.6603774 UMT=53	VMF=0.6222222 UMT=90	VMF=0.5135135 UMT=37	VMF=0.6785714 UMT=56	G	synonymous_variant	LOW	KRAS	ENSG00000133703	transcript	ENST00000311936	protein_coding	5/5	c.519T>C	p.Asp173Asp	711/5765	519/567	173/188			G|synonymous_variant|LOW|KRAS|ENSG00000133703|transcript|ENST00000557334|protein_coding|3/3|c.180T>C|p.Asp60Asp|377/1052|180/228|60/75||,G|3_prime_UTR_variant|MODIFIER|KRAS|ENSG00000133703|transcript|ENST00000256078|protein_coding|6/6|c.*73T>C|||||5598|,G|downstream_gene_variant|MODIFIER|LYRM5|ENSG00000205707|transcript|ENST00000381356|protein_coding||c.*5531A>G|||||4829|,G|downstream_gene_varian…	ASP;CAF=0.8245,0.1755,.;CLNACC=RCV000038277.8;CLNALLE=1;CLNDBN=not_specified;CLNDSDB=MedGen;CLNDSDBID=CN169374;CLNHGVS=NC_000012.11:g.25362777A>G;CLNORIGIN=1;CLNREVSTAT=mult;CLNSIG=2;COMMON=1;G5;GENEINFO=KRAS:3845;GNO;HD;KGPhase1;KGPhase3;PM;PMC;REF;RS=1137282;RSPOS=25362777;RV;S3D;SAO=0;SLO;SSR=0;SYN;U3;VC=SNV;VLD;VP=0x05032880030515053f000100;WGT=1;dbSNPBuildID=86
chr12	25368462	rs4362222	C	T	SNP	VMF=1.0 UMT=75	VMF=1.0 UMT=112	VMF=1.0 UMT=89	VMF=0.9895833 UMT=96	T	synonymous_variant	LOW	KRAS	ENSG00000133703	transcript	ENST00000256078	protein_coding	5/6	c.483G>A	p.Arg161Arg	547/1119	483/570	161/189			T|intron_variant|MODIFIER|KRAS|ENSG00000133703|transcript|ENST00000311936|protein_coding|4/4|c.451-5617G>A||||||,T|intron_variant|MODIFIER|KRAS|ENSG00000133703|transcript|ENST00000557334|protein_coding|2/2|c.112-5617G>A||||||	ASP;CAF=0.002396,0.9976;CLNACC=RCV000150886.1,RCV000039808.2|RCV000149847.3;CLNALLE=0,1;CLNDBN=not_specified,not_specified|Rasopathy;CLNDSDB=MedGen,MedGen|MedGen;CLNDSDBID=CN169374,CN169374|CN166718;CLNHGVS=NC_000012.11:g.25368462C\x3d,NC_000012.11:g.25368462C>T;CLNORIGIN=1,1;CLNREVSTAT=single,mult|no_criteria;CLNSIG=2,2|2;COMMON=1;GENEINFO=KRAS:3845;GNO;INT;KGPhase1;KGPhase3;REF;RS=4362222;RSPOS…
chr12	56494991	rs2271189	G	A	SNP	VMF=0.5481172 UMT=239	VMF=0.4673469 UMT=490	VMF=0.5227766 UMT=461	VMF=0.5210793 UMT=593	A	synonymous_variant	LOW	ERBB3	ENSG00000065361	transcript	ENST00000267101	protein_coding	27/28	c.3348G>A	p.Arg1116Arg	3788/5919	3348/4029	1116/1342			A|synonymous_variant|LOW|ERBB3|ENSG00000065361|transcript|ENST00000450146|protein_coding|14/15|c.1419G>A|p.Arg473Arg|1723/2723|1419/2100|473/699||,A|synonymous_variant|LOW|ERBB3|ENSG00000065361|transcript|ENST00000415288|protein_coding|28/29|c.3171G>A|p.Arg1057Arg|3391/4353|3171/3852|1057/1283||,A|synonymous_variant|LOW|ERBB3|ENSG00000065361|transcript|ENST00000550070|protein_coding|12/13|c.1269G…	ASP;CAF=0.7478,0.2522;COMMON=1;G5;GENEINFO=ERBB3:2065;GNO;HD;KGPhase1;KGPhase3;PM;PMC;REF;RS=2271189;RSPOS=56494991;RV;SAO=0;SLO;SSR=0;SYN;VC=SNV;VLD;VP=0x05012800030515053f000100;WGT=1;dbSNPBuildID=100
chr13	32906729	rs144848;COSM147663	A	C	SNP	VMF=1.0 UMT=193	VMF=1.0 UMT=307	VMF=1.0 UMT=116	VMF=1.0 UMT=323	C	missense_variant	MODERATE	BRCA2	ENSG00000139618	transcript	ENST00000380152	protein_coding	10/27	c.1114A>C	p.Asn372His	1347/10930	1114/10257	372/3418			C|missense_variant|MODERATE|BRCA2|ENSG00000139618|transcript|ENST00000544455|protein_coding|10/28|c.1114A>C|p.Asn372His|1341/10984|1114/10257|372/3418||,C|missense_variant|MODERATE|BRCA2|ENSG00000139618|transcript|ENST00000530893|protein_coding|10/10|c.745A>C|p.Asn249His|1312/2011|745/1444|249/480||WARNING_TRANSCRIPT_INCOMPLETE	AA=p.N372H;CDS=c.1114A>C;CNT=1;GENE=BRCA2_ENST00000544455;STRAND=+;ASP;CAF=0.7506,0.2494;CLNACC=RCV000112880.1,RCV000009916.7|RCV000034427.1|RCV000120303.4|RCV000130720.2|RCV000207052.1;CLNALLE=0,1;CLNDBN=Breast-ovarian_cancer\x2c_familial_2,Breast-ovarian_cancer\x2c_familial_2|not_provided|not_specified|Hereditary_cancer-predisposing_syndrome|Ductal_breast_carcinoma;CLNDSDB=MedGen:OMIM,MedGen:OM…
chr13	32913055	rs206075	A	G	SNP	VMF=1.0 UMT=136	VMF=1.0 UMT=148	VMF=1.0 UMT=55	VMF=1.0 UMT=114	G	synonymous_variant	LOW	BRCA2	ENSG00000139618	transcript	ENST00000380152	protein_coding	11/27	c.4563A>G	p.Leu1521Leu	4796/10930	4563/10257	1521/3418			G|synonymous_variant|LOW|BRCA2|ENSG00000139618|transcript|ENST00000544455|protein_coding|11/28|c.4563A>G|p.Leu1521Leu|4790/10984|4563/10257|1521/3418||	ASP;CAF=0.02596,.,0.974;CLNACC=RCV000113321.1,RCV000160224.1|RCV000164515.1|RCV000198429.1,RCV000119245.2|RCV000132170.2|RCV000152875.5;CLNALLE=0,1,2;CLNDBN=Breast-ovarian_cancer\x2c_familial_2,not_specified|Hereditary_cancer-predisposing_syndrome|Hereditary_breast_and_ovarian_cancer_syndrome,Breast-ovarian_cancer\x2c_familial_2|Hereditary_cancer-predisposing_syndrome|not_specified;CLNDSDB=MedGen…
chr13	32913691	rs28897734	C	T	SNP	VMF=0.7571429 UMT=70	VMF=0.6516854 UMT=89	VMF=0.6578947 UMT=38	VMF=0.7285714 UMT=70	T	synonymous_variant	LOW	BRCA2	ENSG00000139618	transcript	ENST00000380152	protein_coding	11/27	c.5199C>T	p.Ser1733Ser	5432/10930	5199/10257	1733/3418			T|synonymous_variant|LOW|BRCA2|ENSG00000139618|transcript|ENST00000544455|protein_coding|11/28|c.5199C>T|p.Ser1733Ser|5426/10984|5199/10257|1733/3418||	ASP;CAF=0.9984,0.001597;CLNACC=RCV000044603.5|RCV000113396.4|RCV000152876.5|RCV000162368.1;CLNALLE=1;CLNDBN=Hereditary_breast_and_ovarian_cancer_syndrome|Breast-ovarian_cancer\x2c_familial_2|not_specified|Hereditary_cancer-predisposing_syndrome;CLNDSDB=MedGen:Orphanet|MedGen:OMIM|MedGen|MedGen:SNOMED_CT;CLNDSDBID=C0677776:ORPHA145|C2675520:612555|CN169374|C0027672:699346009;CLNHGVS=NC_000013.10:g…
chr13	32915005	rs206076	G	C	SNP	VMF=0.9946237 UMT=186	VMF=1.0 UMT=237	VMF=1.0 UMT=153	VMF=1.0 UMT=245	C	synonymous_variant	LOW	BRCA2	ENSG00000139618	transcript	ENST00000380152	protein_coding	11/27	c.6513G>C	p.Val2171Val	6746/10930	6513/10257	2171/3418			C|synonymous_variant|LOW|BRCA2|ENSG00000139618|transcript|ENST00000544455|protein_coding|11/28|c.6513G>C|p.Val2171Val|6740/10984|6513/10257|2171/3418||	ASP;CAF=0.02596,0.9736,0.0003994;CLNACC=RCV000113602.1,RCV000119246.2|RCV000152878.5|RCV000162377.1,RCV000163332.1|RCV000168590.2|RCV000173959.1|RCV000195987.2;CLNALLE=0,1,2;CLNDBN=Breast-ovarian_cancer\x2c_familial_2,Breast-ovarian_cancer\x2c_familial_2|not_specified|Hereditary_cancer-predisposing_syndrome,Hereditary_cancer-predisposing_syndrome|not_specified|not_provided|Hereditary_breast_and_o…
chr13	32929387	rs169547	T	C	SNP	VMF=1.0 UMT=473	VMF=1.0 UMT=336	VMF=0.9980159 UMT=504	VMF=1.0 UMT=347	C	missense_variant	MODERATE	BRCA2	ENSG00000139618	transcript	ENST00000380152	protein_coding	14/27	c.7397T>C	p.Val2466Ala	7630/10930	7397/10257	2466/3418			C|missense_variant|MODERATE|BRCA2|ENSG00000139618|transcript|ENST00000544455|protein_coding|14/28|c.7397T>C|p.Val2466Ala|7624/10984|7397/10257|2466/3418||	ASP;CAF=0.02416,0.9758;CLNACC=RCV000045197.4|RCV000113751.2|RCV000168597.1|RCV000203672.1,RCV000120357.5|RCV000207137.1;CLNALLE=0,1;CLNDBN=Familial_cancer_of_breast|Breast-ovarian_cancer\x2c_familial_2|not_specified|Hereditary_breast_and_ovarian_cancer_syndrome,not_specified|Ductal_breast_carcinoma;CLNDSDB=MedGen:OMIM:SNOMED_CT|MedGen:OMIM|MedGen|MedGen:Orphanet,MedGen|MedGen;CLNDSDBID=C0346153:1…
chr13	32954022	COSM1366491;COSM1366492;rs397507420	CA	C	INDEL				VMF=0.0480769 UMT=104 FILTER=HP	C	frameshift_variant	HIGH	BRCA2	ENSG00000139618	transcript	ENST00000380152	protein_coding	23/27	c.9097delA	p.Thr3033fs	9330/10930	9097/10257	3033/3418		INFO_REALIGN_3_PRIME	C|frameshift_variant|HIGH|BRCA2|ENSG00000139618|transcript|ENST00000544455|protein_coding|23/28|c.9097delA|p.Thr3033fs|9324/10984|9097/10257|3033/3418||INFO_REALIGN_3_PRIME,C|frameshift_variant|HIGH|BRCA2|ENSG00000139618|transcript|ENST00000470094|nonsense_mediated_decay|1/6|c.52delA|p.Thr18fs|54/842|52/558|18/185||WARNING_TRANSCRIPT_NO_START_CODON&INFO_REALIGN_3_PRIME,C|upstream_gene_variant|MOD…	LOF=(BRCA2|ENSG00000139618|6|0.50);AA=p.T3033fs*29,p.T3033fs*29;CDS=c.9090delA,c.9090delA;CNT=3,3;GENE=BRCA2_ENST00000544455,BRCA2;STRAND=+,+;ASP;CLNACC=RCV000031792.4|RCV000045710.2;CLNALLE=1;CLNDBN=Breast-ovarian_cancer\x2c_familial_2|Familial_cancer_of_breast;CLNDSDB=MedGen:OMIM|MedGen:OMIM:SNOMED_CT;CLNDSDBID=C2675520:612555|C0346153:114480:254843006;CLNHGVS=NC_000013.10:g.32954030delA;CLNORI…
chr14	105239894	rs1130233	C	T	SNP	VMF=1.0 UMT=191	VMF=1.0 UMT=286	VMF=1.0 UMT=139	VMF=0.9954545 UMT=440	T	synonymous_variant	LOW	AKT1	ENSG00000142208	transcript	ENST00000349310	protein_coding	10/15	c.726G>A	p.Glu242Glu	1157/2866	726/1443	242/480			T|synonymous_variant|LOW|AKT1|ENSG00000142208|transcript|ENST00000554581|protein_coding|8/13|c.726G>A|p.Glu242Glu|2207/3916|726/1443|242/480||,T|synonymous_variant|LOW|AKT1|ENSG00000142208|transcript|ENST00000407796|protein_coding|9/14|c.726G>A|p.Glu242Glu|1001/2710|726/1443|242/480||,T|synonymous_variant|LOW|AKT1|ENSG00000142208|transcript|ENST00000402615|protein_coding|9/14|c.726G>A|p.Glu242Glu…	ASP;CAF=0.6775,0.3225;COMMON=1;G5;GENEINFO=AKT1:207;GNO;HD;KGPhase1;KGPhase3;PM;PMC;REF;RS=1130233;RSPOS=105239894;RV;S3D;SAO=0;SLO;SSR=0;SYN;VC=SNV;VLD;VP=0x05032800030515053e000100;WGT=1;dbSNPBuildID=86
chr15	63922752	rs10851731;COSM147936	T	A	SNP	VMF=0.3669725 UMT=218	VMF=0.3125 UMT=272	VMF=0.3348837 UMT=215	VMF=0.3469388 UMT=294	A	synonymous_variant	LOW	HERC1	ENSG00000103657	transcript	ENST00000443617	protein_coding	69/78	c.12879A>T	p.Ile4293Ile	12967/15137	12879/14586	4293/4861			A|3_prime_UTR_variant|MODIFIER|HERC1|ENSG00000103657|transcript|ENST00000561359|nonsense_mediated_decay|4/4|c.*387A>T|||||2042|WARNING_TRANSCRIPT_NO_START_CODON,A|upstream_gene_variant|MODIFIER|HERC1|ENSG00000103657|transcript|ENST00000558324|nonsense_mediated_decay||c.-4A>T|||||2|WARNING_TRANSCRIPT_NO_START_CODON,A|downstream_gene_variant|MODIFIER|HERC1|ENSG00000103657|transcript|ENST00000560897…	ASP;CAF=0.3632,0.6368;COMMON=1;G5;GENEINFO=HERC1:8925;GNO;HD;KGPhase1;KGPhase3;REF;RS=10851731;RSPOS=63922752;RV;S3D;SAO=0;SLO;SSR=0;SYN;VC=SNV;VLD;VP=0x05030000030515053f000100;WGT=1;dbSNPBuildID=120;AA=p.I4293I;CDS=c.12879A>T;CNT=1;GENE=HERC1_ENST00000443617;STRAND=-
chr15	63937209	rs2229749;COSM147938	C	G	SNP	VMF=0.3823529 UMT=136	VMF=0.3224044 UMT=183	VMF=0.3258427 UMT=89	VMF=0.3103448 UMT=145	G	missense_variant	MODERATE	HERC1	ENSG00000103657	transcript	ENST00000443617	protein_coding	57/78	c.11166G>C	p.Glu3722Asp	11254/15137	11166/14586	3722/4861				ASP;CAF=0.3636,0.6364,.;COMMON=1;G5;GENEINFO=HERC1:8925;GNO;HD;KGPhase1;KGPhase3;NSM;PM;PMC;REF;RS=2229749;RSPOS=63937209;RV;SAO=0;SLO;SSR=0;VC=SNV;VLD;VP=0x050128000a0515053e000100;WGT=1;dbSNPBuildID=98;AA=p.E3722D;CDS=c.11166G>C;CNT=1;GENE=HERC1_ENST00000443617;STRAND=-
chr15	63954029	rs2228511	C	T	SNP	VMF=0.3131313 UMT=198	VMF=0.3427673 UMT=318	VMF=0.2993631 UMT=157	VMF=0.338558 UMT=319	T	synonymous_variant	LOW	HERC1	ENSG00000103657	transcript	ENST00000443617	protein_coding	45/78	c.9093G>A	p.Pro3031Pro	9181/15137	9093/14586	3031/4861				ASP;CAF=0.3646,0.6354;COMMON=1;G5;G5A;GENEINFO=HERC1:8925;GNO;HD;KGPhase1;KGPhase3;REF;RS=2228511;RSPOS=63954029;RV;SAO=0;SLO;SSR=0;SYN;VC=SNV;VLD;VP=0x05010000030517053f000100;WGT=1;dbSNPBuildID=98
chr15	63988357	rs2255243;COSM147942	C	G	SNP	VMF=0.3146552 UMT=232	VMF=0.293617 UMT=235	VMF=0.3080808 UMT=198	VMF=0.3223443 UMT=273	G	missense_variant	MODERATE	HERC1	ENSG00000103657	transcript	ENST00000443617	protein_coding	27/78	c.5087G>C	p.Gly1696Ala	5175/15137	5087/14586	1696/4861			G|missense_variant|MODERATE|HERC1|ENSG00000103657|transcript|ENST00000561400|protein_coding|8/8|c.2039G>C|p.Gly680Ala|2181/2215|2039/2073|680/690||WARNING_TRANSCRIPT_NO_STOP_CODON,G|intron_variant|MODIFIER|RP11-317G6.1|ENSG00000259589|transcript|ENST00000559303|antisense|3/3|n.288-17308C>G||||||	ASP;CAF=0.364,.,0.636;COMMON=1;G5;GENEINFO=HERC1:8925;GNO;HD;KGPhase1;KGPhase3;NSM;REF;RS=2255243;RSPOS=63988357;RV;SAO=0;SLO;SSR=0;VC=SNV;VLD;VP=0x050100000a0515053e000100;WGT=1;dbSNPBuildID=100;AA=p.G1696A;CDS=c.5087G>C;CNT=1;GENE=HERC1_ENST00000443617;STRAND=-
chr15	91295064	rs149598003	A	G	SNP		VMF=0.0272727 UMT=220 FILTER=PrimerCP			G	missense_variant	MODERATE	BLM	ENSG00000197299	transcript	ENST00000355112	protein_coding	4/22	c.847A>G	p.Thr283Ala	965/4555	847/4254	283/1417			G|missense_variant|MODERATE|BLM|ENSG00000197299|transcript|ENST00000560509|protein_coding|4/20|c.847A>G|p.Thr283Ala|898/3966|847/3861|283/1286||,G|missense_variant|MODERATE|BLM|ENSG00000197299|transcript|ENST00000559724|nonsense_mediated_decay|4/22|c.847A>G|p.Thr283Ala|888/4510|847/1242|283/413||,G|downstream_gene_variant|MODIFIER|SNORD18|ENSG00000200677|transcript|ENST00000363807|snoRNA||n.*3409…	ASP;CLNACC=RCV000120243.1;CLNALLE=1;CLNDBN=not_specified;CLNDSDB=MedGen;CLNDSDBID=CN169374;CLNHGVS=NC_000015.9:g.91295064A>G;CLNORIGIN=1;CLNREVSTAT=no_assertion;CLNSIG=1;GENEINFO=BLM:641;HD;LSD;NSM;PM;REF;RS=149598003;RSPOS=91295064;SAO=1;SSR=0;U5;VC=SNV;VP=0x050060400a05000402100100;WGT=1;dbSNPBuildID=134
chr15	91304138	COSM252959	GA	G	INDEL	VMF=0.0542636 UMT=129 FILTER=HP			VMF=0.0549451 UMT=91 FILTER=HP	G	frameshift_variant	HIGH	BLM	ENSG00000197299	transcript	ENST00000355112	protein_coding	7/22	c.1544delA	p.Asn515fs	1662/4555	1544/4254	515/1417		INFO_REALIGN_3_PRIME	G|frameshift_variant|HIGH|BLM|ENSG00000197299|transcript|ENST00000560509|protein_coding|7/20|c.1544delA|p.Asn515fs|1595/3966|1544/3861|515/1286||INFO_REALIGN_3_PRIME,G|3_prime_UTR_variant|MODIFIER|BLM|ENSG00000197299|transcript|ENST00000559724|nonsense_mediated_decay|7/22|c.*468delA|||||782|INFO_REALIGN_3_PRIME,G|upstream_gene_variant|MODIFIER|BLM|ENSG00000197299|transcript|ENST00000559426|proces…	LOF=(BLM|ENSG00000197299|10|0.20);AA=p.N515fs*16;CDS=c.1536delA;CNT=7;GENE=BLM;STRAND=+
chr15	91337479	rs2227933	G	A	SNP	VMF=0.3128834 UMT=326	VMF=0.3291667 UMT=480	VMF=0.3248945 UMT=237	VMF=0.2956522 UMT=345	A	synonymous_variant	LOW	BLM	ENSG00000197299	transcript	ENST00000355112	protein_coding	16/22	c.3102G>A	p.Thr1034Thr	3220/4555	3102/4254	1034/1417			A|synonymous_variant|LOW|BLM|ENSG00000197299|transcript|ENST00000560509|protein_coding|16/20|c.3102G>A|p.Thr1034Thr|3153/3966|3102/3861|1034/1286||,A|3_prime_UTR_variant|MODIFIER|BLM|ENSG00000197299|transcript|ENST00000559724|nonsense_mediated_decay|16/22|c.*2026G>A|||||34114|,A|non_coding_exon_variant|MODIFIER|BLM|ENSG00000197299|transcript|ENST00000560136|processed_transcript|9/14|n.1128G>A||||…	ASP;CAF=0.8488,0.1512,.,.;CLNACC=RCV000078059.7|RCV000123848.2;CLNALLE=1;CLNDBN=not_specified|Hereditary_cancer-predisposing_syndrome;CLNDSDB=MedGen|MedGen:SNOMED_CT;CLNDSDBID=CN169374|C0027672:699346009;CLNHGVS=NC_000015.9:g.91337479G>A;CLNORIGIN=1;CLNREVSTAT=conf|single;CLNSIG=255|2;COMMON=1;G5;G5A;GENEINFO=BLM:641;GNO;HD;KGPhase1;KGPhase3;NOV;PM;PMC;REF;RS=2227933;RSPOS=91337479;S3D;SAO=0;SLO;…
chr15	91346923	rs2227934	C	A	SNP	VMF=0.3728814 UMT=177	VMF=0.2804878 UMT=164	VMF=0.4 UMT=75	VMF=0.3873874 UMT=111	A	synonymous_variant	LOW	BLM	ENSG00000197299	transcript	ENST00000355112	protein_coding	18/22	c.3531C>A	p.Ala1177Ala	3649/4555	3531/4254	1177/1417			A|3_prime_UTR_variant|MODIFIER|BLM|ENSG00000197299|transcript|ENST00000559724|nonsense_mediated_decay|18/22|c.*2455C>A|||||43558|,A|intron_variant|MODIFIER|BLM|ENSG00000197299|transcript|ENST00000560509|protein_coding|17/19|c.3358+5356C>A||||||,A|non_coding_exon_variant|MODIFIER|BLM|ENSG00000197299|transcript|ENST00000560136|processed_transcript|11/14|n.1557C>A||||||,A|non_coding_exon_variant|MOD…	ASP;CAF=0.8668,0.1332;CLNACC=RCV000078060.7;CLNALLE=1;CLNDBN=not_specified;CLNDSDB=MedGen;CLNDSDBID=CN169374;CLNHGVS=NC_000015.9:g.91346923C>A;CLNORIGIN=1;CLNREVSTAT=conf;CLNSIG=255;COMMON=1;G5;GENEINFO=BLM:641;GNO;HD;INT;KGPhase1;KGPhase3;PM;PMC;REF;RS=2227934;RSPOS=91346923;SAO=0;SLO;SSR=0;SYN;VC=SNV;VLD;VP=0x05012808030515053f000101;WGT=1;dbSNPBuildID=98
chr15	91354505	rs1063147	C	T	SNP	VMF=0.3305085 UMT=118	VMF=0.2815534 UMT=103	VMF=0.297619 UMT=84	VMF=0.3820225 UMT=89	T	synonymous_variant	LOW	BLM	ENSG00000197299	transcript	ENST00000355112	protein_coding	21/22	c.3945C>T	p.Leu1315Leu	4063/4555	3945/4254	1315/1417			T|synonymous_variant|LOW|BLM|ENSG00000197299|transcript|ENST00000560509|protein_coding|19/20|c.3552C>T|p.Leu1184Leu|3603/3966|3552/3861|1184/1286||,T|3_prime_UTR_variant|MODIFIER|BLM|ENSG00000197299|transcript|ENST00000559724|nonsense_mediated_decay|21/22|c.*2869C>T|||||51140|,T|non_coding_exon_variant|MODIFIER|BLM|ENSG00000197299|transcript|ENST00000560136|processed_transcript|14/14|n.1971C>T|||…	ASP;CAF=0.8672,.,.,0.1328;CLNACC=RCV000078061.7;CLNALLE=3;CLNDBN=not_specified;CLNDSDB=MedGen;CLNDSDBID=CN169374;CLNHGVS=NC_000015.9:g.91354505C>T;CLNORIGIN=1;CLNREVSTAT=conf;CLNSIG=255;COMMON=1;G5;GENEINFO=BLM:641;GNO;HD;KGPhase1;KGPhase3;NOV;PM;PMC;REF;RS=1063147;RSPOS=91354505;SAO=0;SLO;SSR=0;SYN;VC=SNV;VLD;VP=0x05012800030515053f000104;WGT=1;dbSNPBuildID=86
chr16	14029033	rs1800067	G	A	SNP	VMF=0.3818182 UMT=55	VMF=0.4545455 UMT=99	VMF=0.4769231 UMT=65	VMF=0.5 UMT=114	A	missense_variant	MODERATE	ERCC4	ENSG00000175595	transcript	ENST00000311895	protein_coding	8/11	c.1244G>A	p.Arg415Gln	1253/6758	1244/2751	415/916			A|upstream_gene_variant|MODIFIER|ERCC4|ENSG00000175595|transcript|ENST00000462862|nonsense_mediated_decay||c.-2588G>A|||||2588|WARNING_TRANSCRIPT_NO_START_CODON,A|downstream_gene_variant|MODIFIER|ERCC4|ENSG00000175595|transcript|ENST00000575156|protein_coding||c.*2874G>A|||||1929|,A|downstream_gene_variant|MODIFIER|ERCC4|ENSG00000175595|transcript|ENST00000574194|nonsense_mediated_decay||c.*7033G…	ASP;CAF=0.9714,0.02855;CLNACC=RCV000120828.1;CLNALLE=1;CLNDBN=not_specified;CLNDSDB=MedGen;CLNDSDBID=CN169374;CLNHGVS=NC_000016.9:g.14029033G>A;CLNORIGIN=1;CLNREVSTAT=no_assertion;CLNSIG=1;COMMON=1;G5;GENEINFO=ERCC4:2072;GNO;HD;KGPhase1;KGPhase3;LSD;NSM;PM;PMC;REF;RS=1800067;RSPOS=14029033;SAO=1;SLO;SSR=0;VC=SNV;VLD;VP=0x050168000a0515053f100100;WGT=1;dbSNPBuildID=89
chr16	14041958	rs1799801	T	C	SNP	VMF=1.0 UMT=240	VMF=1.0 UMT=232	VMF=1.0 UMT=239	VMF=1.0 UMT=203	C	synonymous_variant	LOW	ERCC4	ENSG00000175595	transcript	ENST00000311895	protein_coding	11/11	c.2505T>C	p.Ser835Ser	2514/6758	2505/2751	835/916			C|downstream_gene_variant|MODIFIER|ERCC4|ENSG00000175595|transcript|ENST00000462862|nonsense_mediated_decay||c.*4115T>C|||||97|WARNING_TRANSCRIPT_NO_START_CODON,C|non_coding_exon_variant|MODIFIER|ERCC4|ENSG00000175595|transcript|ENST00000389138|retained_intron|6/6|n.1782T>C||||||	ASP;CAF=0.7588,0.2412;CLNACC=RCV000116988.2;CLNALLE=1;CLNDBN=not_specified;CLNDSDB=MedGen;CLNDSDBID=CN169374;CLNHGVS=NC_000016.9:g.14041958T>C;CLNORIGIN=1;CLNREVSTAT=no_criteria;CLNSIG=3;COMMON=1;G5;G5A;GENEINFO=ERCC4:2072;GNO;HD;KGPhase1;KGPhase3;LSD;PM;PMC;REF;RS=1799801;RSPOS=14041958;S3D;SAO=1;SLO;SSR=0;SYN;VC=SNV;VLD;VP=0x05036800030517053f100101;WGT=1;dbSNPBuildID=89
chr16	68857441	rs1801552	T	C	SNP	VMF=1.0 UMT=284	VMF=0.9978402 UMT=463	VMF=1.0 UMT=218	VMF=1.0 UMT=363	C	synonymous_variant	LOW	CDH1	ENSG00000039068	transcript	ENST00000261769	protein_coding	13/16	c.2076T>C	p.Ala692Ala	2267/4889	2076/2649	692/882			C|synonymous_variant|LOW|CDH1|ENSG00000039068|transcript|ENST00000422392|protein_coding|12/15|c.1893T>C|p.Ala631Ala|1957/2567|1893/2466|631/821||,C|3_prime_UTR_variant|MODIFIER|CDH1|ENSG00000039068|transcript|ENST00000566612|nonsense_mediated_decay|12/15|c.*316T>C|||||1489|,C|3_prime_UTR_variant|MODIFIER|CDH1|ENSG00000039068|transcript|ENST00000566510|nonsense_mediated_decay|12/15|c.*742T>C|||||8…	ASP;CAF=0.2813,0.7187;CLNACC=RCV000132164.2;CLNALLE=1;CLNDBN=Hereditary_cancer-predisposing_syndrome;CLNDSDB=MedGen:SNOMED_CT;CLNDSDBID=C0027672:699346009;CLNHGVS=NC_000016.9:g.68857441T>C;CLNORIGIN=1;CLNREVSTAT=single;CLNSIG=2;COMMON=1;G5;GENEINFO=CDH1:999;GNO;HD;KGPhase1;KGPhase3;LSD;PM;PMC;REF;RS=1801552;RSPOS=68857441;S3D;SAO=1;SLO;SSR=0;SYN;VC=SNV;VLD;VP=0x05036800030515053f100101;WGT=1;dbSN…
chr17	7579472	rs1042522;COSM250061	G	C	SNP	VMF=0.7548077 UMT=208	VMF=0.760181 UMT=221 FILTER=HP	VMF=0.737931 UMT=145 FILTER=HP	VMF=0.7950311 UMT=161 FILTER=HP	C	missense_variant	MODERATE	TP53	ENSG00000141510	transcript	ENST00000269305	protein_coding	4/11	c.215C>G	p.Pro72Arg	405/2579	215/1182	72/393			C|missense_variant|MODERATE|TP53|ENSG00000141510|transcript|ENST00000413465|protein_coding|3/7|c.215C>G|p.Pro72Arg|215/1018|215/858|72/285||,C|missense_variant|MODERATE|TP53|ENSG00000141510|transcript|ENST00000359597|protein_coding|3/9|c.215C>G|p.Pro72Arg|215/1152|215/1032|72/343||,C|missense_variant|MODERATE|TP53|ENSG00000141510|transcript|ENST00000420246|protein_coding|4/12|c.215C>G|p.Pro72Arg|…	AA=p.P72R;CDS=c.215C>G;CNT=3;GENE=TP53;STRAND=-;ASP;CAF=0.4571,0.5429,.;CLNACC=RCV000152112.1,RCV000013144.2|RCV000034639.1|RCV000079202.5|RCV000132165.2|RCV000144668.1|RCV000211157.1|RCV000211212.1|RCV000211311.1|RCV000211338.1|RCV000211395.1,RCV000164487.1;CLNALLE=0,1,2;CLNDBN=not_specified,CODON_72_POLYMORPHISM\x2c_(rs1042522)|not_provided|not_specified|Hereditary_cancer-predisposing_syndrome|…
chr17	15973844	rs12942295	A	T	SNP	VMF=0.6404494 UMT=89	VMF=0.625 UMT=80	VMF=0.65 UMT=100	VMF=0.5423729 UMT=59	T	splice_region_variant&intron_variant	LOW	NCOR1	ENSG00000141027	transcript	ENST00000268712	protein_coding	30/45	c.4153-5T>A							T|splice_region_variant&intron_variant|LOW|NCOR1|ENSG00000141027|transcript|ENST00000395851|protein_coding|29/44|c.4201-5T>A||||||,T|splice_region_variant&intron_variant|LOW|NCOR1|ENSG00000141027|transcript|ENST00000395849|protein_coding|1/16|c.43-5T>A||||||WARNING_TRANSCRIPT_NO_START_CODON,T|splice_region_variant&intron_variant|LOW|NCOR1|ENSG00000141027|transcript|ENST00000395857|protein_coding|…	ASP;CAF=0.6484,0.3516;COMMON=1;G5;G5A;GENEINFO=NCOR1:9611;GNO;HD;INT;KGPhase1;KGPhase3;RS=12942295;RSPOS=15973844;SAO=0;SLO;SSR=0;VC=SNV;VLD;VP=0x05010008000517053e000100;WGT=1;dbSNPBuildID=121
chr17	29553485	rs2285892	G	A	SNP	VMF=0.9924242 UMT=132	VMF=1.0 UMT=161	VMF=1.0 UMT=121	VMF=0.9923664 UMT=131	A	synonymous_variant	LOW	NF1	ENSG00000196712	transcript	ENST00000358273	protein_coding	18/58	c.2034G>A	p.Pro678Pro	2417/12425	2034/8520	678/2839			A|synonymous_variant|LOW|NF1|ENSG00000196712|transcript|ENST00000356175|protein_coding|18/57|c.2034G>A|p.Pro678Pro|2417/12362|2034/8457|678/2818||,A|synonymous_variant|LOW|NF1|ENSG00000196712|transcript|ENST00000579081|nonsense_mediated_decay|18/58|c.2136G>A|p.Pro712Pro|2136/8788|2136/4971|712/1656||WARNING_TRANSCRIPT_NO_START_CODON,A|synonymous_variant|LOW|NF1|ENSG00000196712|transcript|ENST0000…	ASP;CAF=0.5032,0.4968;CLNACC=RCV000162648.1|RCV000219876.1;CLNALLE=1;CLNDBN=Hereditary_cancer-predisposing_syndrome|not_specified;CLNDSDB=MedGen:SNOMED_CT|MedGen;CLNDSDBID=C0027672:699346009|CN169374;CLNHGVS=NC_000017.10:g.29553485G>A;CLNORIGIN=1;CLNREVSTAT=single|single;CLNSIG=2|2;COMMON=1;G5;G5A;GENEINFO=NF1:4763;GNO;HD;KGPhase1;KGPhase3;LSD;PM;PMC;REF;RS=2285892;RSPOS=29553485;SAO=1;SLO;SSR=0;…
chr17	37873680	.	G	A	SNP			VMF=0.0373134 UMT=134 FILTER=RPCP		A	synonymous_variant	LOW	ERBB2	ENSG00000141736	transcript	ENST00000269571	protein_coding	15/27	c.1845G>A	p.Lys615Lys	2004/4545	1845/3768	615/1255			A|synonymous_variant|LOW|ERBB2|ENSG00000141736|transcript|ENST00000584601|protein_coding|19/31|c.1755G>A|p.Lys585Lys|2552/4792|1755/3678|585/1225||,A|synonymous_variant|LOW|ERBB2|ENSG00000141736|transcript|ENST00000578199|protein_coding|18/18|c.1755G>A|p.Lys585Lys|2296/2526|1755/1812|585/603||,A|synonymous_variant|LOW|ERBB2|ENSG00000141736|transcript|ENST00000406381|protein_coding|17/29|c.1755G>A…	_NONE_
chr17	37873681	.	T	C	SNP			VMF=0.037594 UMT=133		C	missense_variant	MODERATE	ERBB2	ENSG00000141736	transcript	ENST00000269571	protein_coding	15/27	c.1846T>C	p.Phe616Leu	2005/4545	1846/3768	616/1255			C|missense_variant|MODERATE|ERBB2|ENSG00000141736|transcript|ENST00000584601|protein_coding|19/31|c.1756T>C|p.Phe586Leu|2553/4792|1756/3678|586/1225||,C|missense_variant|MODERATE|ERBB2|ENSG00000141736|transcript|ENST00000578199|protein_coding|18/18|c.1756T>C|p.Phe586Leu|2297/2526|1756/1812|586/603||,C|missense_variant|MODERATE|ERBB2|ENSG00000141736|transcript|ENST00000406381|protein_coding|17/29|…	_NONE_
chr17	37879585	rs1801201	A	G	SNP	VMF=0.98 UMT=50	VMF=0.9833333 UMT=120	VMF=1.0 UMT=93	VMF=1.0 UMT=166	G	missense_variant	MODERATE	ERBB2	ENSG00000141736	transcript	ENST00000269571	protein_coding	17/27	c.1960A>G	p.Ile654Val	2119/4545	1960/3768	654/1255			G|missense_variant|MODERATE|ERBB2|ENSG00000141736|transcript|ENST00000584601|protein_coding|21/31|c.1870A>G|p.Ile624Val|2667/4792|1870/3678|624/1225||,G|missense_variant|MODERATE|ERBB2|ENSG00000141736|transcript|ENST00000406381|protein_coding|19/29|c.1870A>G|p.Ile624Val|2380/4806|1870/3678|624/1225||,G|missense_variant|MODERATE|ERBB2|ENSG00000141736|transcript|ENST00000541774|protein_coding|17/27…	ASP;CAF=0.9974,.,0.002596;CLNACC=RCV000014888.2|RCV000120743.1;CLNALLE=2;CLNDBN=ERBB2_POLYMORPHISM|not_specified;CLNDSDB=.|MedGen;CLNDSDBID=.|CN169374;CLNHGVS=NC_000017.10:g.37879585A>G;CLNORIGIN=1;CLNREVSTAT=no_criteria|no_assertion;CLNSIG=2|1;CLNSRC=OMIM_Allelic_Variant;CLNSRCID=164870.0002;COMMON=1;GENEINFO=ERBB2:2064;GNO;HD;KGPhase1;KGPhase3;LSD;NSM;OM;PM;PMC;REF;RS=1801201;RSPOS=37879585;SAO…
chr17	37879588	rs1136201	A	G	SNP	VMF=0.9803922 UMT=51	VMF=0.9922481 UMT=129	VMF=1.0 UMT=96	VMF=1.0 UMT=173	G	missense_variant	MODERATE	ERBB2	ENSG00000141736	transcript	ENST00000269571	protein_coding	17/27	c.1963A>G	p.Ile655Val	2122/4545	1963/3768	655/1255			G|missense_variant|MODERATE|ERBB2|ENSG00000141736|transcript|ENST00000584601|protein_coding|21/31|c.1873A>G|p.Ile625Val|2670/4792|1873/3678|625/1225||,G|missense_variant|MODERATE|ERBB2|ENSG00000141736|transcript|ENST00000406381|protein_coding|19/29|c.1873A>G|p.Ile625Val|2383/4806|1873/3678|625/1225||,G|missense_variant|MODERATE|ERBB2|ENSG00000141736|transcript|ENST00000541774|protein_coding|17/27…	ASP;CAF=0.8786,0.1214,.;CLNACC=RCV000014887.2|RCV000120744.1;CLNALLE=1;CLNDBN=ERBB2_POLYMORPHISM|not_specified;CLNDSDB=.|MedGen;CLNDSDBID=.|CN169374;CLNHGVS=NC_000017.10:g.37879588A>G;CLNORIGIN=1;CLNREVSTAT=no_criteria|no_assertion;CLNSIG=2|1;CLNSRC=OMIM_Allelic_Variant;CLNSRCID=164870.0001;COMMON=1;G5;GENEINFO=ERBB2:2064;GNO;HD;KGPhase1;KGPhase3;LSD;NSM;OM;PM;PMC;REF;RS=1136201;RSPOS=37879588;SA…
chr17	37884037	rs1058808	C	G	SNP	VMF=0.9863014 UMT=73	VMF=1.0 UMT=120	VMF=1.0 UMT=58	VMF=1.0 UMT=207	G	missense_variant	MODERATE	ERBB2	ENSG00000141736	transcript	ENST00000269571	protein_coding	27/27	c.3508C>G	p.Pro1170Ala	3667/4545	3508/3768	1170/1255			G|missense_variant|MODERATE|ERBB2|ENSG00000141736|transcript|ENST00000584601|protein_coding|31/31|c.3418C>G|p.Pro1140Ala|4215/4792|3418/3678|1140/1225||,G|missense_variant|MODERATE|ERBB2|ENSG00000141736|transcript|ENST00000406381|protein_coding|29/29|c.3418C>G|p.Pro1140Ala|3928/4806|3418/3678|1140/1225||,G|missense_variant|MODERATE|ERBB2|ENSG00000141736|transcript|ENST00000541774|protein_coding|2…	ASP;CAF=0.5479,0.4521;CLNACC=RCV000120753.1;CLNALLE=1;CLNDBN=not_specified;CLNDSDB=MedGen;CLNDSDBID=CN169374;CLNHGVS=NC_000017.10:g.37884037C>G;CLNORIGIN=1;CLNREVSTAT=no_assertion;CLNSIG=1;COMMON=1;G5;GENEINFO=ERBB2:2064;GNO;HD;KGPhase1;KGPhase3;LSD;NSM;PM;PMC;REF;RS=1058808;RSPOS=37884037;SAO=1;SLO;SSR=0;U3;VC=SNV;VLD;VP=0x050168800a0515053e100101;WGT=1;dbSNPBuildID=86
chr17	56774222	.	T	G	SNP	VMF=0.055814 UMT=215 FILTER=SB;LowQ;RPCP		VMF=0.0280374 UMT=214 FILTER=SB;LowQ;RPCP		G	splice_donor_variant&intron_variant	HIGH	RAD51C	ENSG00000108384	transcript	ENST00000337432	protein_coding	3/8	c.571+2T>G							G|splice_donor_variant&intron_variant|HIGH|RAD51C|ENSG00000108384|transcript|ENST00000461271|protein_coding|3/4|c.220+2T>G||||||WARNING_TRANSCRIPT_INCOMPLETE,G|splice_donor_variant&intron_variant|HIGH|RAD51C|ENSG00000108384|transcript|ENST00000583539|protein_coding|3/7|c.571+2T>G||||||,G|splice_donor_variant&intron_variant|HIGH|RAD51C|ENSG00000108384|transcript|ENST00000487921|processed_transcrip…	LOF=(RAD51C|ENSG00000108384|17|0.41)
chr17	59760996	rs4986763	A	G	SNP	VMF=0.9667417 UMT=3999	VMF=0.9607073 UMT=4581	VMF=0.9665544 UMT=4455	VMF=0.966474 UMT=4325	G	synonymous_variant	LOW	BRIP1	ENSG00000136492	transcript	ENST00000259008	protein_coding	20/20	c.3411T>C	p.Tyr1137Tyr	3679/6048	3411/3750	1137/1249			G|downstream_gene_variant|MODIFIER|BRIP1|ENSG00000136492|transcript|ENST00000577598|protein_coding||c.*2121T>C|||||1137|	ASP;CAF=0.3792,0.6208;CLNACC=RCV000162378.1;CLNALLE=1;CLNDBN=Hereditary_cancer-predisposing_syndrome;CLNDSDB=MedGen:SNOMED_CT;CLNDSDBID=C0027672:699346009;CLNHGVS=NC_000017.10:g.59760996A>G;CLNORIGIN=1;CLNREVSTAT=single;CLNSIG=2;COMMON=1;G5;GENEINFO=BRIP1:83990;GNO;HD;KGPhase1;KGPhase3;LSD;PM;PMC;REF;RS=4986763;RSPOS=59760996;RV;SAO=1;SLO;SSR=0;SYN;VC=SNV;VLD;VP=0x05016800030515053f100100;WGT=1;d…
chr17	59763347	rs4986764	A	G	SNP	VMF=0.9655629 UMT=755	VMF=0.9651163 UMT=1204	VMF=0.9667014 UMT=961	VMF=0.9652778 UMT=576	G	missense_variant	MODERATE	BRIP1	ENSG00000136492	transcript	ENST00000259008	protein_coding	19/20	c.2755T>C	p.Ser919Pro	3023/6048	2755/3750	919/1249			G|missense_variant|MODERATE|BRIP1|ENSG00000136492|transcript|ENST00000577598|protein_coding|18/18|c.2755T>C|p.Ser919Pro|2755/3969|2755/2985|919/994||	ASP;CAF=0.3722,0.6278;CLNACC=RCV000120400.1|RCV000132148.2;CLNALLE=1;CLNDBN=not_specified|Hereditary_cancer-predisposing_syndrome;CLNDSDB=MedGen|MedGen:SNOMED_CT;CLNDSDBID=CN169374|C0027672:699346009;CLNHGVS=NC_000017.10:g.59763347A>G;CLNORIGIN=1;CLNREVSTAT=no_assertion|single;CLNSIG=1|2;COMMON=1;G5;G5A;GENEINFO=BRIP1:83990;GNO;HD;KGPhase1;KGPhase3;LSD;NSM;PM;PMC;REF;RS=4986764;RSPOS=59763347;RV;…
chr17	59763465	rs4986765;COSM1479821;COSM437064	T	C	SNP	VMF=0.9437884 UMT=2117	VMF=0.9482201 UMT=4017	VMF=0.9555657 UMT=2183	VMF=0.951787 UMT=4169	C	synonymous_variant	LOW	BRIP1	ENSG00000136492	transcript	ENST00000259008	protein_coding	19/20	c.2637A>G	p.Glu879Glu	2905/6048	2637/3750	879/1249			C|synonymous_variant|LOW|BRIP1|ENSG00000136492|transcript|ENST00000577598|protein_coding|18/18|c.2637A>G|p.Glu879Glu|2637/3969|2637/2985|879/994||	AA=p.E879E,p.E879E;CDS=c.2637A>G,c.2637A>G;CNT=1,1;GENE=BRIP1,BRIP1_ENST00000259008;STRAND=-,-;ASP;CAF=0.1849,0.8151;CLNACC=RCV000162379.1;CLNALLE=1;CLNDBN=Hereditary_cancer-predisposing_syndrome;CLNDSDB=MedGen:SNOMED_CT;CLNDSDBID=C0027672:699346009;CLNHGVS=NC_000017.10:g.59763465T>C;CLNORIGIN=1;CLNREVSTAT=single;CLNSIG=2;COMMON=1;G5;GENEINFO=BRIP1:83990;GNO;HD;KGPhase1;KGPhase3;LSD;PM;PMC;REF;RS…
chr17	59876544	.	C	G	SNP	VMF=0.013018 UMT=4609	VMF=0.0138102 UMT=7241	VMF=0.0111719 UMT=4386	VMF=0.0129915 UMT=8621	G	synonymous_variant	LOW	BRIP1	ENSG00000136492	transcript	ENST00000259008	protein_coding	9/20	c.1257G>C	p.Arg419Arg	1525/6048	1257/3750	419/1249			G|synonymous_variant|LOW|BRIP1|ENSG00000136492|transcript|ENST00000577598|protein_coding|8/18|c.1257G>C|p.Arg419Arg|1257/3969|1257/2985|419/994||	_NONE_
chr17	63533538	.	A	G	SNP	VMF=0.1949153 UMT=590	VMF=0.172973 UMT=555	VMF=0.1970803 UMT=274	VMF=0.1677966 UMT=590	G	missense_variant	MODERATE	AXIN2	ENSG00000168646	transcript	ENST00000307078	protein_coding	6/11	c.1616T>C	p.Val539Ala	1930/4259	1616/2532	539/843			G|missense_variant|MODERATE|AXIN2|ENSG00000168646|transcript|ENST00000375702|protein_coding|5/9|c.1616T>C|p.Val539Ala|1725/2541|1616/2337|539/778||,G|upstream_gene_variant|MODIFIER|AXIN2|ENSG00000168646|transcript|ENST00000578251|retained_intron||n.-738T>C|||||738|,G|downstream_gene_variant|MODIFIER|CTD-2535L24.2|ENSG00000266076|transcript|ENST00000577662|nonsense_mediated_decay||c.*98551T>C|||||…	_NONE_
chr17	63533732	.	ATGG	A	INDEL		VMF=0.0203562 UMT=393 FILTER=LowC			A	disruptive_inframe_deletion	MODERATE	AXIN2	ENSG00000168646	transcript	ENST00000307078	protein_coding	6/11	c.1419_1421delCCA	p.His474del	1735/4259	1419/2532	473/843			A|disruptive_inframe_deletion|MODERATE|AXIN2|ENSG00000168646|transcript|ENST00000375702|protein_coding|5/9|c.1419_1421delCCA|p.His474del|1530/2541|1419/2337|473/778||,A|upstream_gene_variant|MODIFIER|AXIN2|ENSG00000168646|transcript|ENST00000578251|retained_intron||n.-935_-933delCCA|||||933|,A|downstream_gene_variant|MODIFIER|CTD-2535L24.2|ENSG00000266076|transcript|ENST00000577662|nonsense_media…	_NONE_
chr17	63533789	rs9915936	T	C	SNP	VMF=0.9981481 UMT=540	VMF=1.0 UMT=509	VMF=0.9953271 UMT=214	VMF=0.9980354 UMT=509	C	synonymous_variant	LOW	AXIN2	ENSG00000168646	transcript	ENST00000307078	protein_coding	6/11	c.1365A>G	p.Pro455Pro	1679/4259	1365/2532	455/843			C|synonymous_variant|LOW|AXIN2|ENSG00000168646|transcript|ENST00000375702|protein_coding|5/9|c.1365A>G|p.Pro455Pro|1474/2541|1365/2337|455/778||,C|upstream_gene_variant|MODIFIER|AXIN2|ENSG00000168646|transcript|ENST00000578251|retained_intron||n.-989A>G|||||989|,C|downstream_gene_variant|MODIFIER|CTD-2535L24.2|ENSG00000266076|transcript|ENST00000577662|nonsense_mediated_decay||c.*98300A>G|||||431|	ASP;CAF=0.09026,0.9097;COMMON=1;G5;GENEINFO=AXIN2:8313;GNO;HD;KGPhase1;KGPhase3;PM;PMC;REF;RS=9915936;RSPOS=63533789;SAO=0;SLO;SSR=0;SYN;VC=SNV;VLD;VP=0x05012800030515053e000100;WGT=1;dbSNPBuildID=119
chr17	75369578	rs7217986	T	C	SNP	VMF=1.0 UMT=353	VMF=0.9959839 UMT=249	VMF=0.9950249 UMT=201	VMF=1.0 UMT=301	C	5_prime_UTR_variant	MODIFIER	SEPT9	ENSG00000184640	transcript	ENST00000423034	protein_coding	1/11	c.-2T>C					2		C|5_prime_UTR_variant|MODIFIER|SEPT9|ENSG00000184640|transcript|ENST00000590059|protein_coding|1/4|c.-33T>C|||||33|WARNING_TRANSCRIPT_INCOMPLETE,C|upstream_gene_variant|MODIFIER|SEPT9|ENSG00000184640|transcript|ENST00000587514|processed_transcript||n.-437T>C|||||437|,C|upstream_gene_variant|MODIFIER|SEPT9|ENSG00000184640|transcript|ENST00000590586|processed_transcript||n.-681T>C|||||681|,C|upstre…	ASP;CAF=0.7093,.,0.2907;COMMON=1;G5;GENEINFO=SEPT9:10801;HD;INT;KGPhase1;KGPhase3;RS=7217986;RSPOS=75369578;SAO=0;SLO;SSR=0;U5;VC=SNV;VLD;VP=0x050100480005150436000100;WGT=1;dbSNPBuildID=116
chr17	75494705	rs2627223	A	G	SNP	VMF=1.0 UMT=60	VMF=1.0 UMT=93	VMF=0.9857143 UMT=70	VMF=0.9913793 UMT=116	G	missense_variant	MODERATE	SEPT9	ENSG00000184640	transcript	ENST00000427177	protein_coding	12/12	c.1726A>G	p.Met576Val	1852/3821	1726/1761	576/586			G|missense_variant|MODERATE|SEPT9|ENSG00000184640|transcript|ENST00000591198|protein_coding|11/11|c.1669A>G|p.Met557Val|1754/2160|1669/1704|557/567||,G|missense_variant|MODERATE|SEPT9|ENSG00000184640|transcript|ENST00000449803|protein_coding|12/12|c.1234A>G|p.Met412Val|2027/3996|1234/1269|412/422||,G|missense_variant|MODERATE|SEPT9|ENSG00000184640|transcript|ENST00000431235|protein_coding|12/12|c…	ASP;CAF=0.09345,0.9065;COMMON=1;G5;GENEINFO=SEPT9:10801;GNO;HD;KGPhase1;KGPhase3;NSM;PM;PMC;REF;RS=2627223;RSPOS=75494705;RV;S3D;SAO=0;SLO;SSR=0;VC=SNV;VLD;VP=0x050328000a05150537000100;WGT=1;dbSNPBuildID=100
chr19	8961981	rs1035442	C	G	SNP	VMF=0.9938272 UMT=162	VMF=0.9873418 UMT=158	VMF=1.0 UMT=169	VMF=1.0 UMT=134	G	missense_variant	MODERATE	MUC16	ENSG00000181143	transcript	ENST00000397910	protein_coding	83/84	c.43396G>C	p.Val14466Leu	43600/43816	43396/43524	14466/14507			G|missense_variant|MODERATE|MUC16|ENSG00000181143|transcript|ENST00000599436|protein_coding|39/40|c.3862G>C|p.Val1288Leu|3864/4079|3862/3990|1288/1329||WARNING_TRANSCRIPT_NO_START_CODON,G|missense_variant|MODERATE|MUC16|ENSG00000181143|transcript|ENST00000380951|protein_coding|35/36|c.3319G>C|p.Val1107Leu|3343/3557|3319/3447|1107/1148||,G|3_prime_UTR_variant|MODIFIER|MUC16|ENSG00000181143|transcr…	ASP;CAF=0.08826,0.9117;COMMON=1;G5;GENEINFO=MUC16:94025;GNO;HD;KGPhase1;KGPhase3;NSM;REF;RS=1035442;RSPOS=8961981;RV;SAO=0;SLO;SSR=0;VC=SNV;VLD;VP=0x050100000a0515053f000100;WGT=1;dbSNPBuildID=86
chr19	8987218	rs3764556	G	T	SNP	VMF=1.0 UMT=154	VMF=0.9802632 UMT=152	VMF=0.9955556 UMT=225	VMF=0.96 UMT=100	T	missense_variant	MODERATE	MUC16	ENSG00000181143	transcript	ENST00000397910	protein_coding	68/84	c.41869C>A	p.Gln13957Lys	42073/43816	41869/43524	13957/14507			T|missense_variant|MODERATE|MUC16|ENSG00000181143|transcript|ENST00000596768|nonsense_mediated_decay|18/28|c.1726C>A|p.Gln576Lys|1727/2888|1726/2010|576/669||WARNING_TRANSCRIPT_NO_START_CODON,T|missense_variant|MODERATE|MUC16|ENSG00000181143|transcript|ENST00000599436|protein_coding|25/40|c.2386C>A|p.Gln796Lys|2388/4079|2386/3990|796/1329||WARNING_TRANSCRIPT_NO_START_CODON,T|missense_variant|MODE…	ASP;CAF=0.5649,0.4351;COMMON=1;G5;G5A;GENEINFO=MUC16:94025;GNO;HD;KGPhase1;KGPhase3;NSM;REF;RS=3764556;RSPOS=8987218;S3D;SAO=0;SLO;SSR=0;VC=SNV;VLD;VP=0x050300000a0517053f000101;WGT=1;dbSNPBuildID=107
chr19	8996417	.	C	A	SNP	VMF=0.4642857 UMT=168	VMF=0.5474453 UMT=137	VMF=0.4772727 UMT=88	VMF=0.4411765 UMT=102	A	missense_variant	MODERATE	MUC16	ENSG00000181143	transcript	ENST00000397910	protein_coding	61/84	c.41155G>T	p.Asp13719Tyr	41359/43816	41155/43524	13719/14507			A|missense_variant|MODERATE|MUC16|ENSG00000181143|transcript|ENST00000596768|nonsense_mediated_decay|11/28|c.1012G>T|p.Asp338Tyr|1013/2888|1012/2010|338/669||WARNING_TRANSCRIPT_NO_START_CODON,A|missense_variant|MODERATE|MUC16|ENSG00000181143|transcript|ENST00000599436|protein_coding|18/40|c.1672G>T|p.Asp558Tyr|1674/4079|1672/3990|558/1329||WARNING_TRANSCRIPT_NO_START_CODON,A|missense_variant|MODE…	_NONE_
chr19	8997189	rs111427194	T	TGGGAGA	INDEL	VMF=0.766129 UMT=124	VMF=0.72 UMT=150 FILTER=LowC	VMF=0.741573 UMT=89 FILTER=LowC	VMF=0.7235772 UMT=123 FILTER=LowC	TGGGAGA	splice_region_variant&intron_variant	LOW	MUC16	ENSG00000181143	transcript	ENST00000397910	protein_coding	59/83	c.41011-10_41011-5dupTCTCCC							TGGGAGA|splice_region_variant&intron_variant|LOW|MUC16|ENSG00000181143|transcript|ENST00000596768|nonsense_mediated_decay|9/27|c.868-10_868-5dupTCTCCC||||||WARNING_TRANSCRIPT_NO_START_CODON,TGGGAGA|splice_region_variant&intron_variant|LOW|MUC16|ENSG00000181143|transcript|ENST00000599436|protein_coding|16/39|c.1528-10_1528-5dupTCTCCC||||||WARNING_TRANSCRIPT_NO_START_CODON,TGGGAGA|splice_region_var…	ASP;CAF=0.6458,.,0.3542,.;COMMON=1;G5;G5A;GENEINFO=MUC16:94025;GNO;INT;KGPhase1;KGPhase3;NOV;RS=111427194;RSPOS=8997189;SAO=0;SLO;SSR=0;VC=DIV;VLD;VP=0x05010008000517013e000204;WGT=1;dbSNPBuildID=132
chr19	8999453	rs11085765	C	T	SNP	VMF=0.5472973 UMT=148 FILTER=RPCP	VMF=0.5229885 UMT=174	VMF=0.4487179 UMT=78	VMF=0.6016949 UMT=118	T	synonymous_variant	LOW	MUC16	ENSG00000181143	transcript	ENST00000397910	protein_coding	56/84	c.40722G>A	p.Leu13574Leu	40926/43816	40722/43524	13574/14507			T|synonymous_variant|LOW|MUC16|ENSG00000181143|transcript|ENST00000596768|nonsense_mediated_decay|6/28|c.579G>A|p.Leu193Leu|580/2888|579/2010|193/669||WARNING_TRANSCRIPT_NO_START_CODON,T|synonymous_variant|LOW|MUC16|ENSG00000181143|transcript|ENST00000599436|protein_coding|13/40|c.1239G>A|p.Leu413Leu|1241/4079|1239/3990|413/1329||WARNING_TRANSCRIPT_NO_START_CODON,T|synonymous_variant|LOW|MUC16|EN…	ASP;CAF=0.4016,0.5984;COMMON=1;G5;G5A;GENEINFO=MUC16:94025;GNO;KGPhase3;REF;RS=11085765;RSPOS=8999453;S3D;SAO=0;SLO;SSR=0;SYN;VC=SNV;VLD;VP=0x050300000305170126000100;WGT=1;dbSNPBuildID=120
chr19	9001833	rs12976122	A	G	SNP	VMF=0.559322 UMT=118	VMF=0.4488636 UMT=176	VMF=0.4497992 UMT=249	VMF=0.4237288 UMT=118	G	missense_variant&splice_region_variant	MODERATE	MUC16	ENSG00000181143	transcript	ENST00000397910	protein_coding	53/84	c.40415T>C	p.Met13472Thr	40619/43816	40415/43524	13472/14507			G|missense_variant&splice_region_variant|MODERATE|MUC16|ENSG00000181143|transcript|ENST00000596768|nonsense_mediated_decay|3/28|c.272T>C|p.Met91Thr|273/2888|272/2010|91/669||WARNING_TRANSCRIPT_NO_START_CODON,G|missense_variant&splice_region_variant|MODERATE|MUC16|ENSG00000181143|transcript|ENST00000599436|protein_coding|10/40|c.932T>C|p.Met311Thr|934/4079|932/3990|311/1329||WARNING_TRANSCRIPT_NO_…	ASP;CAF=0.4018,0.5982;COMMON=1;G5;G5A;GENEINFO=MUC16:94025;GNO;HD;KGPhase1;KGPhase3;NSM;REF;RS=12976122;RSPOS=9001833;S3D;SAO=0;SLO;SSR=0;VC=SNV;VLD;VP=0x050300000a0517053e000100;WGT=1;dbSNPBuildID=121
chr19	9001835	rs12985778	G	A	SNP	VMF=0.5583333 UMT=120	VMF=0.4488636 UMT=176	VMF=0.4538153 UMT=249	VMF=0.4273504 UMT=117	A	synonymous_variant	LOW	MUC16	ENSG00000181143	transcript	ENST00000397910	protein_coding	53/84	c.40413C>T	p.Pro13471Pro	40617/43816	40413/43524	13471/14507			A|synonymous_variant|LOW|MUC16|ENSG00000181143|transcript|ENST00000596768|nonsense_mediated_decay|3/28|c.270C>T|p.Pro90Pro|271/2888|270/2010|90/669||WARNING_TRANSCRIPT_NO_START_CODON,A|synonymous_variant|LOW|MUC16|ENSG00000181143|transcript|ENST00000599436|protein_coding|10/40|c.930C>T|p.Pro310Pro|932/4079|930/3990|310/1329||WARNING_TRANSCRIPT_NO_START_CODON,A|synonymous_variant|LOW|MUC16|ENSG000…	ASP;CAF=0.4016,0.5984;COMMON=1;G5;G5A;GENEINFO=MUC16:94025;GNO;HD;KGPhase1;KGPhase3;REF;RS=12985778;RSPOS=9001835;S3D;SAO=0;SLO;SSR=0;SYN;VC=SNV;VLD;VP=0x05030000030517053e000100;WGT=1;dbSNPBuildID=121
chr19	9003618	rs11085776	C	T	SNP	VMF=0.5522388 UMT=134	VMF=0.4551724 UMT=145	VMF=0.53125 UMT=64	VMF=0.468254 UMT=126	T	missense_variant	MODERATE	MUC16	ENSG00000181143	transcript	ENST00000397910	protein_coding	49/84	c.40022G>A	p.Arg13341His	40226/43816	40022/43524	13341/14507			T|missense_variant|MODERATE|MUC16|ENSG00000181143|transcript|ENST00000599436|protein_coding|6/40|c.539G>A|p.Arg180His|541/4079|539/3990|180/1329||WARNING_TRANSCRIPT_NO_START_CODON,T|missense_variant|MODERATE|MUC16|ENSG00000181143|transcript|ENST00000601404|nonsense_mediated_decay|6/40|c.539G>A|p.Arg180His|541/4078|539/3672|180/1223||WARNING_TRANSCRIPT_NO_START_CODON,T|upstream_gene_variant|MODIFI…	ASP;CAF=0.38,0.62;COMMON=1;G5;G5A;GENEINFO=MUC16:94025;GNO;HD;KGPhase1;KGPhase3;NSM;REF;RS=11085776;RSPOS=9003618;S3D;SAO=0;SLO;SSR=0;VC=SNV;VLD;VP=0x050300000a0517053e000100;WGT=1;dbSNPBuildID=120
chr19	9003645	rs11085777	G	A	SNP	VMF=0.5534591 UMT=159	VMF=0.4497041 UMT=169	VMF=0.5185185 UMT=81	VMF=0.4129032 UMT=155	A	missense_variant	MODERATE	MUC16	ENSG00000181143	transcript	ENST00000397910	protein_coding	49/84	c.39995C>T	p.Thr13332Ile	40199/43816	39995/43524	13332/14507			A|missense_variant|MODERATE|MUC16|ENSG00000181143|transcript|ENST00000599436|protein_coding|6/40|c.512C>T|p.Thr171Ile|514/4079|512/3990|171/1329||WARNING_TRANSCRIPT_NO_START_CODON,A|missense_variant|MODERATE|MUC16|ENSG00000181143|transcript|ENST00000601404|nonsense_mediated_decay|6/40|c.512C>T|p.Thr171Ile|514/4078|512/3672|171/1223||WARNING_TRANSCRIPT_NO_START_CODON,A|upstream_gene_variant|MODIFI…	ASP;CAF=0.7478,0.2522;COMMON=1;G5;G5A;GENEINFO=MUC16:94025;GNO;HD;KGPhase1;KGPhase3;NSM;REF;RS=11085777;RSPOS=9003645;S3D;SAO=0;SLO;SSR=0;VC=SNV;VLD;VP=0x050300000a0517053e000100;WGT=1;dbSNPBuildID=120
chr19	9005605	.	A	T	SNP	VMF=0.031746 UMT=189	VMF=0.0625 UMT=176	VMF=0.056 UMT=125		T	synonymous_variant	LOW	MUC16	ENSG00000181143	transcript	ENST00000397910	protein_coding	46/84	c.39801T>A	p.Thr13267Thr	40005/43816	39801/43524	13267/14507			T|synonymous_variant|LOW|MUC16|ENSG00000181143|transcript|ENST00000599436|protein_coding|3/40|c.318T>A|p.Thr106Thr|320/4079|318/3990|106/1329||WARNING_TRANSCRIPT_NO_START_CODON,T|synonymous_variant|LOW|MUC16|ENSG00000181143|transcript|ENST00000601404|nonsense_mediated_decay|3/40|c.318T>A|p.Thr106Thr|320/4078|318/3672|106/1223||WARNING_TRANSCRIPT_NO_START_CODON,T|upstream_gene_variant|MODIFIER|MUC…	_NONE_
chr19	9005616	.	G	T	SNP	VMF=0.0320856 UMT=187	VMF=0.0632911 UMT=158	VMF=0.057377 UMT=122		T	missense_variant	MODERATE	MUC16	ENSG00000181143	transcript	ENST00000397910	protein_coding	46/84	c.39790C>A	p.His13264Asn	39994/43816	39790/43524	13264/14507			T|missense_variant|MODERATE|MUC16|ENSG00000181143|transcript|ENST00000599436|protein_coding|3/40|c.307C>A|p.His103Asn|309/4079|307/3990|103/1329||WARNING_TRANSCRIPT_NO_START_CODON,T|missense_variant|MODERATE|MUC16|ENSG00000181143|transcript|ENST00000601404|nonsense_mediated_decay|3/40|c.307C>A|p.His103Asn|309/4078|307/3672|103/1223||WARNING_TRANSCRIPT_NO_START_CODON,T|upstream_gene_variant|MODIFI…	_NONE_
chr19	9005645	.	T	C	SNP			VMF=0.0471698 UMT=106		C	missense_variant	MODERATE	MUC16	ENSG00000181143	transcript	ENST00000397910	protein_coding	46/84	c.39761A>G	p.Gln13254Arg	39965/43816	39761/43524	13254/14507			C|missense_variant|MODERATE|MUC16|ENSG00000181143|transcript|ENST00000599436|protein_coding|3/40|c.278A>G|p.Gln93Arg|280/4079|278/3990|93/1329||WARNING_TRANSCRIPT_NO_START_CODON,C|missense_variant|MODERATE|MUC16|ENSG00000181143|transcript|ENST00000601404|nonsense_mediated_decay|3/40|c.278A>G|p.Gln93Arg|280/4078|278/3672|93/1223||WARNING_TRANSCRIPT_NO_START_CODON,C|upstream_gene_variant|MODIFIER|M…	_NONE_
chr19	9005649	.	G	C	SNP			VMF=0.0471698 UMT=106		C	missense_variant	MODERATE	MUC16	ENSG00000181143	transcript	ENST00000397910	protein_coding	46/84	c.39757C>G	p.Gln13253Glu	39961/43816	39757/43524	13253/14507			C|missense_variant|MODERATE|MUC16|ENSG00000181143|transcript|ENST00000599436|protein_coding|3/40|c.274C>G|p.Gln92Glu|276/4079|274/3990|92/1329||WARNING_TRANSCRIPT_NO_START_CODON,C|missense_variant|MODERATE|MUC16|ENSG00000181143|transcript|ENST00000601404|nonsense_mediated_decay|3/40|c.274C>G|p.Gln92Glu|276/4078|274/3672|92/1223||WARNING_TRANSCRIPT_NO_START_CODON,C|upstream_gene_variant|MODIFIER|M…	_NONE_
chr19	9005719	rs4804375	A	G	SNP	VMF=0.4902913 UMT=206	VMF=0.5714286 UMT=203	VMF=0.5544554 UMT=101	VMF=0.4505495 UMT=182	G	synonymous_variant	LOW	MUC16	ENSG00000181143	transcript	ENST00000397910	protein_coding	46/84	c.39687T>C	p.Asp13229Asp	39891/43816	39687/43524	13229/14507			G|synonymous_variant|LOW|MUC16|ENSG00000181143|transcript|ENST00000599436|protein_coding|3/40|c.204T>C|p.Asp68Asp|206/4079|204/3990|68/1329||WARNING_TRANSCRIPT_NO_START_CODON,G|synonymous_variant|LOW|MUC16|ENSG00000181143|transcript|ENST00000601404|nonsense_mediated_decay|3/40|c.204T>C|p.Asp68Asp|206/4078|204/3672|68/1223||WARNING_TRANSCRIPT_NO_START_CODON,G|upstream_gene_variant|MODIFIER|MUC16|E…	ASP;CAF=0.2668,0.7332;COMMON=1;G5;G5A;GENEINFO=MUC16:94025;GNO;HD;KGPhase1;KGPhase3;REF;RS=4804375;RSPOS=9005719;S3D;SAO=0;SLO;SSR=0;SYN;VC=SNV;VLD;VP=0x05030000030517053f000100;WGT=1;dbSNPBuildID=111
chr19	9006749	rs75444444	C	T	SNP	VMF=0.4814815 UMT=108	VMF=0.4632353 UMT=136	VMF=0.4148936 UMT=94	VMF=0.4533333 UMT=75	T	missense_variant	MODERATE	MUC16	ENSG00000181143	transcript	ENST00000397910	protein_coding	44/84	c.39499G>A	p.Val13167Met	39703/43816	39499/43524	13167/14507			T|missense_variant|MODERATE|MUC16|ENSG00000181143|transcript|ENST00000599436|protein_coding|1/40|c.16G>A|p.Val6Met|18/4079|16/3990|6/1329||WARNING_TRANSCRIPT_NO_START_CODON,T|missense_variant|MODERATE|MUC16|ENSG00000181143|transcript|ENST00000601404|nonsense_mediated_decay|1/40|c.16G>A|p.Val6Met|18/4078|16/3672|6/1223||WARNING_TRANSCRIPT_NO_START_CODON,T|upstream_gene_variant|MODIFIER|MUC16|ENSG0…	ASP;CAF=0.8017,0.1983;COMMON=1;G5;G5A;GENEINFO=MUC16:94025;GNO;HD;KGPhase1;KGPhase3;NSM;REF;RS=75444444;RSPOS=9006749;S3D;SAO=0;SLO;SSR=0;U5;VC=SNV;VLD;VP=0x050300400a0517053e000100;WGT=1;dbSNPBuildID=131
chr19	9014551	rs12459127	T	C	SNP	VMF=0.3398058 UMT=103	VMF=0.3521127 UMT=142	VMF=0.3409091 UMT=88	VMF=0.4378698 UMT=169	C	synonymous_variant	LOW	MUC16	ENSG00000181143	transcript	ENST00000397910	protein_coding	31/84	c.38424A>G	p.Arg12808Arg	38628/43816	38424/43524	12808/14507				ASP;CAF=0.6861,0.3139;COMMON=1;G5;G5A;GENEINFO=MUC16:94025;GNO;HD;KGPhase1;KGPhase3;REF;RS=12459127;RSPOS=9014551;S3D;SAO=0;SLO;SSR=0;SYN;VC=SNV;VLD;VP=0x05030000030517053e000100;WGT=1;dbSNPBuildID=120
chr19	9014569	rs12462963	A	G	SNP	VMF=0.3626374 UMT=91	VMF=0.34375 UMT=128	VMF=0.3376623 UMT=77	VMF=0.4074074 UMT=135	G	synonymous_variant	LOW	MUC16	ENSG00000181143	transcript	ENST00000397910	protein_coding	31/84	c.38406T>C	p.Gly12802Gly	38610/43816	38406/43524	12802/14507				ASP;CAF=0.6769,0.3231;COMMON=1;G5;G5A;GENEINFO=MUC16:94025;GNO;KGPhase1;KGPhase3;REF;RS=12462963;RSPOS=9014569;S3D;SAO=0;SLO;SSR=0;SYN;VC=SNV;VLD;VP=0x050300000305170136000100;WGT=1;dbSNPBuildID=120
chr19	9018135	.	G	A	SNP	VMF=0.3231707 UMT=164	VMF=0.2469136 UMT=162	VMF=0.2191781 UMT=73	VMF=0.2638889 UMT=144	A	splice_region_variant&synonymous_variant	LOW	MUC16	ENSG00000181143	transcript	ENST00000397910	protein_coding	25/84	c.37803C>T	p.Leu12601Leu	38007/43816	37803/43524	12601/14507				_NONE_
chr19	9019605	rs12981679	C	G	SNP	VMF=1.0 UMT=121	VMF=1.0 UMT=163	VMF=1.0 UMT=98	VMF=1.0 UMT=133	G	missense_variant	MODERATE	MUC16	ENSG00000181143	transcript	ENST00000397910	protein_coding	22/84	c.37541G>C	p.Ser12514Thr	37745/43816	37541/43524	12514/14507				ASP;CAF=0.3472,0.6528;COMMON=1;G5;G5A;GENEINFO=MUC16:94025;GNO;KGPhase1;KGPhase3;NSM;REF;RS=12981679;RSPOS=9019605;SAO=0;SLO;SSR=0;VC=SNV;VLD;VP=0x050100000a0517013e000100;WGT=1;dbSNPBuildID=121
chr19	9020154	rs11882881	A	G	SNP	VMF=0.16 UMT=75	VMF=0.0789474 UMT=76			G	synonymous_variant	LOW	MUC16	ENSG00000181143	transcript	ENST00000397910	protein_coding	21/84	c.37341T>C	p.Ser12447Ser	37545/43816	37341/43524	12447/14507				ASP;CAF=0.5535,0.4465;COMMON=1;G5;G5A;GENEINFO=MUC16:94025;GNO;KGPhase1;KGPhase3;REF;RS=11882881;RSPOS=9020154;S3D;SAO=0;SLO;SSR=0;SYN;VC=SNV;VLD;VP=0x050300000305170136000100;WGT=1;dbSNPBuildID=120
chr19	9024994	rs67631215;COSM148476	C	T	SNP	VMF=0.4879518 UMT=166	VMF=0.5211268 UMT=142	VMF=0.5 UMT=110	VMF=0.4545455 UMT=143	T	missense_variant	MODERATE	MUC16	ENSG00000181143	transcript	ENST00000397910	protein_coding	16/84	c.36868G>A	p.Glu12290Lys	37072/43816	36868/43524	12290/14507				ASP;CAF=0.6959,.,0.3041;COMMON=1;G5;GENEINFO=MUC16:94025;GNO;HD;KGPhase1;KGPhase3;NSM;REF;RS=67631215;RSPOS=9024994;S3D;SAO=0;SLO;SSR=0;VC=SNV;VLD;VP=0x050300000a0515053e000100;WGT=1;dbSNPBuildID=130;AA=p.E12290K;CDS=c.36868G>A;CNT=1;GENE=MUC16_ENST00000397910;STRAND=-
chr19	9028373	rs56396897	G	A	SNP	VMF=0.5252525 UMT=99	VMF=0.4433962 UMT=106	VMF=0.5020243 UMT=247	VMF=0.52 UMT=75	A	missense_variant	MODERATE	MUC16	ENSG00000181143	transcript	ENST00000397910	protein_coding	11/84	c.36419C>T	p.Thr12140Met	36623/43816	36419/43524	12140/14507				ASP;CAF=0.7859,0.2141;COMMON=1;G5;GENEINFO=MUC16:94025;GNO;HD;KGPhase1;KGPhase3;NSM;REF;RS=56396897;RSPOS=9028373;S3D;SAO=0;SLO;SSR=0;VC=SNV;VLD;VP=0x050300000a0515053e000100;WGT=1;dbSNPBuildID=129
chr19	9047186	.	G	A	SNP	VMF=0.5034483 UMT=145	VMF=0.4855072 UMT=138	VMF=0.4583333 UMT=48	VMF=0.4724409 UMT=127	A	missense_variant	MODERATE	MUC16	ENSG00000181143	transcript	ENST00000397910	protein_coding	5/84	c.34445C>T	p.Pro11482Leu	34649/43816	34445/43524	11482/14507				_NONE_
chr19	9047267	rs10410169	C	T	SNP	VMF=0.5170068 UMT=147	VMF=0.5310345 UMT=145	VMF=0.5441176 UMT=68	VMF=0.4220779 UMT=154	T	missense_variant	MODERATE	MUC16	ENSG00000181143	transcript	ENST00000397910	protein_coding	5/84	c.34364G>A	p.Gly11455Asp	34568/43816	34364/43524	11455/14507				ASP;CAF=0.8105,0.1895;COMMON=1;G5;GENEINFO=MUC16:94025;GNO;HD;KGPhase1;KGPhase3;NSM;REF;RS=10410169;RSPOS=9047267;SAO=0;SLO;SSR=0;VC=SNV;VLD;VP=0x050100000a0515053f000100;WGT=1;dbSNPBuildID=119
chr19	9047305	rs10415818	G	A	SNP	VMF=0.5153374 UMT=163	VMF=0.5574713 UMT=174	VMF=0.5189873 UMT=79	VMF=0.4333333 UMT=180	A	synonymous_variant	LOW	MUC16	ENSG00000181143	transcript	ENST00000397910	protein_coding	5/84	c.34326C>T	p.His11442His	34530/43816	34326/43524	11442/14507				ASP;CAF=0.8167,0.1833;COMMON=1;G5;GENEINFO=MUC16:94025;GNO;HD;KGPhase1;KGPhase3;REF;RS=10415818;RSPOS=9047305;SAO=0;SLO;SSR=0;SYN;VC=SNV;VLD;VP=0x05010000030515053f000100;WGT=1;dbSNPBuildID=119
chr19	9048035	rs10417358	G	C	SNP	VMF=0.4545455 UMT=143	VMF=0.4705882 UMT=153	VMF=0.425 UMT=80	VMF=0.4771242 UMT=153	C	missense_variant	MODERATE	MUC16	ENSG00000181143	transcript	ENST00000397910	protein_coding	5/84	c.33596C>G	p.Ala11199Gly	33800/43816	33596/43524	11199/14507				ASP;CAF=0.8105,0.1895;COMMON=1;G5;GENEINFO=MUC16:94025;GNO;HD;KGPhase1;KGPhase3;NSM;REF;RS=10417358;RSPOS=9048035;SAO=0;SLO;SSR=0;VC=SNV;VLD;VP=0x050100000a0515053f000100;WGT=1;dbSNPBuildID=119
chr19	9048170	rs10417600	G	A	SNP	VMF=0.4766355 UMT=107 FILTER=RepT	VMF=0.4939759 UMT=83 FILTER=RepT	VMF=0.5 UMT=66 FILTER=RepT	VMF=0.4597701 UMT=87 FILTER=RepT	A	missense_variant	MODERATE	MUC16	ENSG00000181143	transcript	ENST00000397910	protein_coding	5/84	c.33461C>T	p.Ser11154Phe	33665/43816	33461/43524	11154/14507				ASP;CAF=0.8107,0.1893;COMMON=1;G5;GENEINFO=MUC16:94025;GNO;HD;KGPhase1;KGPhase3;NSM;REF;RS=10417600;RSPOS=9048170;SAO=0;SLO;SSR=0;VC=SNV;VLD;VP=0x050100000a0515053f000100;WGT=1;dbSNPBuildID=119
chr19	9048342	rs10854118;COSM148477;COSM148478	C	T	SNP	VMF=0.5263158 UMT=133	VMF=0.5657895 UMT=152 FILTER=RepT	VMF=0.44 UMT=50 FILTER=RepT	VMF=0.4965986 UMT=147 FILTER=RepT	T	missense_variant	MODERATE	MUC16	ENSG00000181143	transcript	ENST00000397910	protein_coding	5/84	c.33289G>A	p.Val11097Met	33493/43816	33289/43524	11097/14507				ASP;CAF=0.5615,0.4385;COMMON=1;G5;G5A;GENEINFO=MUC16:94025;GNO;HD;KGPhase1;KGPhase3;NSM;REF;RS=10854118;RSPOS=9048342;SAO=0;SLO;SSR=0;VC=SNV;VLD;VP=0x050100000a0517053f000100;WGT=1;dbSNPBuildID=120;AA=p.V6730M,p.V11097M;CDS=c.20188G>A,c.33289G>A;CNT=1,1;GENE=MUC16_ENST00000331986,MUC16_ENST00000397910;STRAND=-,-
chr19	9049149	rs12461007	G	A	SNP	VMF=0.504065 UMT=123	VMF=0.5491803 UMT=122	VMF=0.5555556 UMT=81	VMF=0.5371901 UMT=121	A	missense_variant	MODERATE	MUC16	ENSG00000181143	transcript	ENST00000397910	protein_coding	5/84	c.32482C>T	p.Pro10828Ser	32686/43816	32482/43524	10828/14507				ASP;CAF=0.8009,0.1991;COMMON=1;G5;GENEINFO=MUC16:94025;GNO;HD;KGPhase1;KGPhase3;NSM;REF;RS=12461007;RSPOS=9049149;SAO=0;SLO;SSR=0;VC=SNV;VLD;VP=0x050100000a0515053f000100;WGT=1;dbSNPBuildID=120
chr19	9049339	rs11883220	C	G	SNP	VMF=0.4971429 UMT=175	VMF=0.5107914 UMT=139	VMF=0.4691358 UMT=81	VMF=0.5130435 UMT=115	G	synonymous_variant	LOW	MUC16	ENSG00000181143	transcript	ENST00000397910	protein_coding	5/84	c.32292G>C	p.Thr10764Thr	32496/43816	32292/43524	10764/14507				ASP;CAF=0.6034,.,0.3958,0.0007987;COMMON=1;G5;GENEINFO=MUC16:94025;GNO;HD;KGPhase1;KGPhase3;REF;RS=11883220;RSPOS=9049339;SAO=0;SLO;SSR=0;SYN;VC=SNV;VLD;VP=0x05010000030515053f000100;WGT=1;dbSNPBuildID=120
chr19	9049396	rs10425044	C	G	SNP	VMF=0.4944444 UMT=180	VMF=0.5350318 UMT=157	VMF=0.4268293 UMT=82	VMF=0.5241379 UMT=145	G	synonymous_variant	LOW	MUC16	ENSG00000181143	transcript	ENST00000397910	protein_coding	5/84	c.32235G>C	p.Gly10745Gly	32439/43816	32235/43524	10745/14507				ASP;CAF=0.8125,0.1875,.;COMMON=1;G5;GENEINFO=MUC16:94025;GNO;HD;KGPhase1;KGPhase3;REF;RS=10425044;RSPOS=9049396;SAO=0;SLO;SSR=0;SYN;VC=SNV;VLD;VP=0x05010000030515053f000100;WGT=1;dbSNPBuildID=119
chr19	9049726	rs11670328	G	A	SNP	VMF=0.515625 UMT=128	VMF=0.4434783 UMT=115	VMF=0.625 UMT=64	VMF=0.5087719 UMT=114	A	synonymous_variant	LOW	MUC16	ENSG00000181143	transcript	ENST00000397910	protein_coding	5/84	c.31905C>T	p.Asp10635Asp	32109/43816	31905/43524	10635/14507				ASP;CAF=0.751,0.249;COMMON=1;G5;G5A;GENEINFO=MUC16:94025;GNO;HD;KGPhase1;KGPhase3;REF;RS=11670328;RSPOS=9049726;SAO=0;SLO;SSR=0;SYN;VC=SNV;VLD;VP=0x05010000030517053e000100;WGT=1;dbSNPBuildID=120
chr19	9056930	rs918535	T	G	SNP	VMF=0.4369748 UMT=119	VMF=0.4752475 UMT=101	VMF=0.5227273 UMT=44	VMF=0.5116279 UMT=86	G	synonymous_variant	LOW	MUC16	ENSG00000181143	transcript	ENST00000397910	protein_coding	3/84	c.30516A>C	p.Thr10172Thr	30720/43816	30516/43524	10172/14507				ASP;CAF=0.7568,0.2432;COMMON=1;G5;GENEINFO=MUC16:94025;GNO;HD;KGPhase1;KGPhase3;REF;RS=918535;RSPOS=9056930;SAO=0;SLO;SSR=0;SYN;VC=SNV;VLD;VP=0x05010000030515053f000100;WGT=1;dbSNPBuildID=86
chr19	9056941	rs10410136	A	G	SNP	VMF=0.4298246 UMT=114	VMF=0.4606742 UMT=89	VMF=0.5238095 UMT=42	VMF=0.5070423 UMT=71	G	missense_variant	MODERATE	MUC16	ENSG00000181143	transcript	ENST00000397910	protein_coding	3/84	c.30505T>C	p.Phe10169Leu	30709/43816	30505/43524	10169/14507				ASP;CAF=0.8063,0.1937;COMMON=1;G5;GENEINFO=MUC16:94025;GNO;HD;KGPhase1;KGPhase3;NSM;REF;RS=10410136;RSPOS=9056941;SAO=0;SLO;SSR=0;VC=SNV;VLD;VP=0x050100000a0515053f000101;WGT=1;dbSNPBuildID=119
chr19	9056982	rs11670318	G	A	SNP	VMF=0.6333333 UMT=90	VMF=0.5394737 UMT=76	VMF=0.4242424 UMT=33	VMF=0.5555556 UMT=45	A	missense_variant	MODERATE	MUC16	ENSG00000181143	transcript	ENST00000397910	protein_coding	3/84	c.30464C>T	p.Thr10155Ile	30668/43816	30464/43524	10155/14507				ASP;CAF=0.7522,0.2478;COMMON=1;G5;G5A;GENEINFO=MUC16:94025;GNO;HD;KGPhase1;KGPhase3;NSM;REF;RS=11670318;RSPOS=9056982;SAO=0;SLO;SSR=0;VC=SNV;VLD;VP=0x050100000a0517053f000100;WGT=1;dbSNPBuildID=120
chr19	9057408	rs1423051	A	G	SNP	VMF=0.9945055 UMT=182	VMF=1.0 UMT=216	VMF=1.0 UMT=79	VMF=1.0 UMT=212	G	missense_variant	MODERATE	MUC16	ENSG00000181143	transcript	ENST00000397910	protein_coding	3/84	c.30038T>C	p.Leu10013Pro	30242/43816	30038/43524	10013/14507				ASP;CAF=0.08706,0.9129;COMMON=1;G5;GENEINFO=MUC16:94025;GNO;HD;KGPhase1;KGPhase3;NSM;REF;RS=1423051;RSPOS=9057408;SAO=0;SLO;SSR=0;VC=SNV;VLD;VP=0x050100000a0515053f000100;WGT=1;dbSNPBuildID=88
chr19	9057687	rs1895364	A	G	SNP	VMF=1.0 UMT=131	VMF=0.9916667 UMT=120	VMF=1.0 UMT=42	VMF=1.0 UMT=88	G	missense_variant	MODERATE	MUC16	ENSG00000181143	transcript	ENST00000397910	protein_coding	3/84	c.29759T>C	p.Ile9920Thr	29963/43816	29759/43524	9920/14507				ASP;CAF=0.1414,0.8586;COMMON=1;G5;GENEINFO=MUC16:94025;GNO;HD;KGPhase1;KGPhase3;NSM;REF;RS=1895364;RSPOS=9057687;SAO=0;SLO;SSR=0;VC=SNV;VLD;VP=0x050100000a0515053f000101;WGT=1;dbSNPBuildID=92
chr19	9057704	rs12984130	G	T	SNP	VMF=0.4485294 UMT=136	VMF=0.4537815 UMT=119	VMF=0.4222222 UMT=45	VMF=0.5238095 UMT=84	T	synonymous_variant	LOW	MUC16	ENSG00000181143	transcript	ENST00000397910	protein_coding	3/84	c.29742C>A	p.Ile9914Ile	29946/43816	29742/43524	9914/14507				ASP;CAF=0.7911,0.2089;COMMON=1;G5;GENEINFO=MUC16:94025;GNO;HD;KGPhase1;KGPhase3;REF;RS=12984130;RSPOS=9057704;SAO=0;SLO;SSR=0;SYN;VC=SNV;VLD;VP=0x05010000030515053f000100;WGT=1;dbSNPBuildID=121
chr19	9057721	rs2216662	C	T	SNP	VMF=0.5661765 UMT=136	VMF=0.5416667 UMT=120	VMF=0.5384615 UMT=52	VMF=0.4588235 UMT=85	T	missense_variant	MODERATE	MUC16	ENSG00000181143	transcript	ENST00000397910	protein_coding	3/84	c.29725G>A	p.Val9909Ile	29929/43816	29725/43524	9909/14507				ASP;CAF=0.5579,0.4421;COMMON=1;G5;G5A;GENEINFO=MUC16:94025;GNO;HD;KGPhase1;KGPhase3;NSM;REF;RS=2216662;RSPOS=9057721;SAO=0;SLO;SSR=0;VC=SNV;VLD;VP=0x050100000a0517053f000100;WGT=1;dbSNPBuildID=96
chr19	9057750	rs12982113	T	A	SNP	VMF=0.4360902 UMT=133	VMF=0.46875 UMT=128	VMF=0.4285714 UMT=63	VMF=0.5333333 UMT=105	A	missense_variant	MODERATE	MUC16	ENSG00000181143	transcript	ENST00000397910	protein_coding	3/84	c.29696A>T	p.Tyr9899Phe	29900/43816	29696/43524	9899/14507				ASP;CAF=0.7813,0.2187;COMMON=1;G5;GENEINFO=MUC16:94025;GNO;HD;KGPhase1;KGPhase3;NSM;REF;RS=12982113;RSPOS=9057750;SAO=0;SLO;SSR=0;VC=SNV;VLD;VP=0x050100000a0515053f000100;WGT=1;dbSNPBuildID=121
chr19	9057896	rs12984471	G	C	SNP	VMF=0.4492754 UMT=138	VMF=0.4636364 UMT=110	VMF=0.4871795 UMT=39	VMF=0.5176471 UMT=85	C	missense_variant	MODERATE	MUC16	ENSG00000181143	transcript	ENST00000397910	protein_coding	3/84	c.29550C>G	p.Asp9850Glu	29754/43816	29550/43524	9850/14507				ASP;CAF=0.7899,0.001198,0.2089;COMMON=1;G5;GENEINFO=MUC16:94025;GNO;HD;KGPhase1;KGPhase3;NSM;REF;RS=12984471;RSPOS=9057896;SAO=0;SLO;SSR=0;VC=SNV;VLD;VP=0x050100000a0515053f000100;WGT=1;dbSNPBuildID=121
chr19	9058907	rs1833777	G	C	SNP	VMF=0.5263158 UMT=114	VMF=0.4712644 UMT=87 FILTER=RepT	VMF=0.5384615 UMT=39 FILTER=RepT	VMF=0.4893617 UMT=47 FILTER=RepT	C	missense_variant	MODERATE	MUC16	ENSG00000181143	transcript	ENST00000397910	protein_coding	3/84	c.28539C>G	p.His9513Gln	28743/43816	28539/43524	9513/14507				ASP;CAF=0.5811,0.4189;COMMON=1;G5;G5A;GENEINFO=MUC16:94025;GNO;HD;KGPhase1;KGPhase3;NSM;REF;RS=1833777;RSPOS=9058907;SAO=0;SLO;SSR=0;VC=SNV;VLD;VP=0x050100000a0517053f000101;WGT=1;dbSNPBuildID=92
chr19	9058942	rs1833778	C	T	SNP	VMF=0.5102041 UMT=98	VMF=0.4683544 UMT=79 FILTER=RepT	VMF=0.6486486 UMT=37 FILTER=RepT	VMF=0.4285714 UMT=63 FILTER=RepT	T	missense_variant	MODERATE	MUC16	ENSG00000181143	transcript	ENST00000397910	protein_coding	3/84	c.28504G>A	p.Ala9502Thr	28708/43816	28504/43524	9502/14507				ASP;CAF=0.5605,0.4395;COMMON=1;G5;G5A;GENEINFO=MUC16:94025;GNO;HD;KGPhase1;KGPhase3;NSM;REF;RS=1833778;RSPOS=9058942;SAO=0;SLO;SSR=0;VC=SNV;VLD;VP=0x050100000a0517053f000101;WGT=1;dbSNPBuildID=92
chr19	9059232	rs12710265	T	C	SNP	VMF=0.4175439 UMT=285	VMF=0.5193548 UMT=310 FILTER=RepT	VMF=0.5031447 UMT=159 FILTER=RepT	VMF=0.5 UMT=322 FILTER=RepT	C	missense_variant	MODERATE	MUC16	ENSG00000181143	transcript	ENST00000397910	protein_coding	3/84	c.28214A>G	p.Gln9405Arg	28418/43816	28214/43524	9405/14507				ASP;CAF=0.8189,0.1811;COMMON=1;G5;GENEINFO=MUC16:94025;GNO;HD;KGPhase1;KGPhase3;NSM;REF;RS=12710265;RSPOS=9059232;SAO=0;SLO;SSR=0;VC=SNV;VLD;VP=0x050100000a05150537000101;WGT=1;dbSNPBuildID=121
chr19	9059808	rs7508222	A	G	SNP	VMF=1.0 UMT=133	VMF=1.0 UMT=149 FILTER=RepT	VMF=1.0 UMT=72 FILTER=RepT	VMF=1.0 UMT=113 FILTER=RepT	G	missense_variant	MODERATE	MUC16	ENSG00000181143	transcript	ENST00000397910	protein_coding	3/84	c.27638T>C	p.Ile9213Thr	27842/43816	27638/43524	9213/14507				ASP;CAF=0.143,0.857,.;COMMON=1;G5;GENEINFO=MUC16:94025;GNO;HD;KGPhase1;KGPhase3;NSM;REF;RS=7508222;RSPOS=9059808;SAO=0;SLO;SSR=0;VC=SNV;VLD;VP=0x050100000a0515053f000101;WGT=1;dbSNPBuildID=116
chr19	9060059	rs12977368	A	C	SNP	VMF=0.4890511 UMT=137	VMF=0.4913793 UMT=116 FILTER=RepT	VMF=0.5645161 UMT=62 FILTER=RepT	VMF=0.4455446 UMT=101 FILTER=RepT	C	missense_variant	MODERATE	MUC16	ENSG00000181143	transcript	ENST00000397910	protein_coding	3/84	c.27387T>G	p.Asp9129Glu	27591/43816	27387/43524	9129/14507				ASP;CAF=0.8209,0.1791;COMMON=1;G5;GENEINFO=MUC16:94025;GNO;HD;KGPhase1;KGPhase3;NSM;REF;RS=12977368;RSPOS=9060059;SAO=0;SLO;SSR=0;VC=SNV;VLD;VP=0x050100000a0515053f000100;WGT=1;dbSNPBuildID=121
chr19	9060125	rs12972088	G	A	SNP	VMF=0.4791667 UMT=240	VMF=0.5672727 UMT=275 FILTER=RepT	VMF=0.5419847 UMT=131 FILTER=RepT	VMF=0.4770318 UMT=283 FILTER=RepT	A	synonymous_variant	LOW	MUC16	ENSG00000181143	transcript	ENST00000397910	protein_coding	3/84	c.27321C>T	p.His9107His	27525/43816	27321/43524	9107/14507				ASP;CAF=0.7897,0.2103;COMMON=1;G5;GENEINFO=MUC16:94025;GNO;HD;KGPhase1;KGPhase3;REF;RS=12972088;RSPOS=9060125;SAO=0;SLO;SSR=0;SYN;VC=SNV;VLD;VP=0x05010000030515053e000100;WGT=1;dbSNPBuildID=121
chr19	9060605	rs2194168	G	A	SNP	VMF=1.0 UMT=131	VMF=1.0 UMT=148 FILTER=RepT	VMF=1.0 UMT=82 FILTER=RepT	VMF=1.0 UMT=130 FILTER=RepT	A	synonymous_variant	LOW	MUC16	ENSG00000181143	transcript	ENST00000397910	protein_coding	3/84	c.26841C>T	p.Ser8947Ser	27045/43816	26841/43524	8947/14507				ASP;CAF=0.1432,0.8568;COMMON=1;G5;G5A;GENEINFO=MUC16:94025;GNO;HD;KGPhase1;KGPhase3;REF;RS=2194168;RSPOS=9060605;SAO=0;SLO;SSR=0;SYN;VC=SNV;VLD;VP=0x05010000030517053e000100;WGT=1;dbSNPBuildID=96
chr19	9060656	rs2216663;COSM148479;COSM148480;COSM148481	C	T	SNP	VMF=0.4705882 UMT=170	VMF=0.5108696 UMT=184 FILTER=RepT	VMF=0.5588235 UMT=102 FILTER=RepT	VMF=0.5738636 UMT=176 FILTER=RepT	T	synonymous_variant	LOW	MUC16	ENSG00000181143	transcript	ENST00000397910	protein_coding	3/84	c.26790G>A	p.Glu8930Glu	26994/43816	26790/43524	8930/14507				ASP;CAF=0.7903,0.2097;COMMON=1;G5;GENEINFO=MUC16:94025;GNO;HD;KGPhase1;KGPhase3;REF;RS=2216663;RSPOS=9060656;SAO=0;SLO;SSR=0;SYN;VC=SNV;VLD;VP=0x05010000030515053f000100;WGT=1;dbSNPBuildID=96;AA=p.E8930E,p.E4563E,p.E8930E;CDS=c.26790G>A,c.13689G>A,c.26790G>A;CNT=1,1,1;GENE=MUC16,MUC16_ENST00000331986,MUC16_ENST00000397910;STRAND=-,-,-
chr19	9060812	rs1820099	T	C	SNP	VMF=1.0 UMT=102	VMF=1.0 UMT=108 FILTER=RepT	VMF=1.0 UMT=62 FILTER=RepT	VMF=1.0 UMT=106 FILTER=RepT	C	synonymous_variant	LOW	MUC16	ENSG00000181143	transcript	ENST00000397910	protein_coding	3/84	c.26634A>G	p.Ser8878Ser	26838/43816	26634/43524	8878/14507				ASP;CAF=0.1426,.,0.8574;COMMON=1;G5;GENEINFO=MUC16:94025;GNO;HD;KGPhase1;KGPhase3;REF;RS=1820099;RSPOS=9060812;SAO=0;SLO;SSR=0;SYN;VC=SNV;VLD;VP=0x05010000030515053f000101;WGT=1;dbSNPBuildID=92
chr19	9062415	rs12978757	T	G	SNP	VMF=0.4640884 UMT=181	VMF=0.5657143 UMT=175 FILTER=RepT	VMF=0.4634146 UMT=123 FILTER=RepT	VMF=0.5402299 UMT=174 FILTER=RepT	G	missense_variant	MODERATE	MUC16	ENSG00000181143	transcript	ENST00000397910	protein_coding	3/84	c.25031A>C	p.Asp8344Ala	25235/43816	25031/43524	8344/14507				ASP;CAF=0.4113,.,0.5887;COMMON=1;G5;GENEINFO=MUC16:94025;GNO;HD;KGPhase1;KGPhase3;NSM;REF;RS=12978757;RSPOS=9062415;SAO=0;SLO;SSR=0;VC=SNV;VLD;VP=0x050100000a0515053f000101;WGT=1;dbSNPBuildID=121
chr19	9062544	rs2547063	T	G	SNP	VMF=0.9912281 UMT=114	VMF=1.0 UMT=101 FILTER=RepT	VMF=0.9772727 UMT=44 FILTER=RepT	VMF=1.0 UMT=94 FILTER=RepT	G	missense_variant	MODERATE	MUC16	ENSG00000181143	transcript	ENST00000397910	protein_coding	3/84	c.24902A>C	p.Asn8301Thr	25106/43816	24902/43524	8301/14507				ASP;CAF=0.1264,0.8736;COMMON=1;G5;G5A;GENEINFO=MUC16:94025;GNO;HD;KGPhase1;KGPhase3;NSM;REF;RS=2547063;RSPOS=9062544;SAO=0;SLO;SSR=0;VC=SNV;VLD;VP=0x050100000a0517053f000100;WGT=1;dbSNPBuildID=100
chr19	9063678	rs2547064;COSM148482;COSM148483;COSM148484	T	G	SNP	VMF=0.5515152 UMT=165	VMF=0.5512821 UMT=156	VMF=0.5373134 UMT=67	VMF=0.4710145 UMT=138	G	missense_variant	MODERATE	MUC16	ENSG00000181143	transcript	ENST00000397910	protein_coding	3/84	c.23768A>C	p.Asp7923Ala	23972/43816	23768/43524	7923/14507				ASP;CAF=0.7899,.,0.2101;COMMON=1;G5;GENEINFO=MUC16:94025;GNO;HD;KGPhase1;KGPhase3;NSM;R5;REF;RS=2547064;RSPOS=9063678;SAO=0;SLO;SSR=0;VC=SNV;VLD;VP=0x050100020a0515053f000100;WGT=1;dbSNPBuildID=100;AA=p.D7923A,p.D3556A,p.D7923A;CDS=c.23768A>C,c.10667A>C,c.23768A>C;CNT=1,1,1;GENE=MUC16,MUC16_ENST00000331986,MUC16_ENST00000397910;STRAND=-,-,-
chr19	9063935	rs2252675;COSM148485;COSM148486;COSM148487	G	A	SNP	VMF=0.5302013 UMT=149	VMF=0.5103093 UMT=194	VMF=0.5384615 UMT=91	VMF=0.4539877 UMT=163	A	synonymous_variant	LOW	MUC16	ENSG00000181143	transcript	ENST00000397910	protein_coding	3/84	c.23511C>T	p.Ser7837Ser	23715/43816	23511/43524	7837/14507				ASP;CAF=0.7897,0.2103;COMMON=1;G5;G5A;GENEINFO=MUC16:94025;GNO;HD;KGPhase1;KGPhase3;R5;REF;RS=2252675;RSPOS=9063935;RV;SAO=0;SLO;SSR=0;SYN;VC=SNV;VLD;VP=0x05010002030517053f000100;WGT=1;dbSNPBuildID=100;AA=p.S7837S,p.S3470S,p.S7837S;CDS=c.23511C>T,c.10410C>T,c.23511C>T;CNT=1,1,1;GENE=MUC16,MUC16_ENST00000331986,MUC16_ENST00000397910;STRAND=-,-,-
chr19	9065632	rs1867691	T	C	SNP	VMF=0.5289855 UMT=138	VMF=0.5294118 UMT=136	VMF=0.5357143 UMT=84	VMF=0.469697 UMT=132	C	missense_variant	MODERATE	MUC16	ENSG00000181143	transcript	ENST00000397910	protein_coding	3/84	c.21814A>G	p.Ile7272Val	22018/43816	21814/43524	7272/14507				ASP;CAF=0.7841,.,0.2159;COMMON=1;G5;GENEINFO=MUC16:94025;GNO;HD;KGPhase1;KGPhase3;NSM;REF;RS=1867691;RSPOS=9065632;RV;SAO=0;SLO;SSR=0;VC=SNV;VLD;VP=0x050100000a0515053f000100;WGT=1;dbSNPBuildID=92
chr19	9066140	COSM304852;COSM304853;COSM304854	T	G	SNP	VMF=0.137931 UMT=29 FILTER=SB;LowQ				G	missense_variant	MODERATE	MUC16	ENSG00000181143	transcript	ENST00000397910	protein_coding	3/84	c.21306A>C	p.Leu7102Phe	21510/43816	21306/43524	7102/14507				AA=p.L7102F,p.L2735F,p.L7102F;CDS=c.21306A>C,c.8205A>C,c.21306A>C;CNT=1,1,1;GENE=MUC16,MUC16_ENST00000331986,MUC16_ENST00000397910;STRAND=-,-,-
chr19	9066259	rs17000770;COSM1129649;COSM1129650;COSM1129651	T	C	SNP	VMF=0.4315353 UMT=241	VMF=0.5084746 UMT=236	VMF=0.4913793 UMT=116	VMF=0.5075188 UMT=266	C	missense_variant	MODERATE	MUC16	ENSG00000181143	transcript	ENST00000397910	protein_coding	3/84	c.21187A>G	p.Thr7063Ala	21391/43816	21187/43524	7063/14507				ASP;CAF=0.649,0.351;COMMON=1;G5;G5A;GENEINFO=MUC16:94025;GNO;HD;KGPhase1;KGPhase3;NSM;REF;RS=17000770;RSPOS=9066259;SAO=0;SLO;SSR=0;VC=SNV;VLD;VP=0x050100000a0517053f000100;WGT=1;dbSNPBuildID=123;AA=p.T7063A,p.T7063A,p.T2696A;CDS=c.21187A>G,c.21187A>G,c.8086A>G;CNT=1,1,1;GENE=MUC16_ENST00000397910,MUC16,MUC16_ENST00000331986;STRAND=-,-,-
chr19	9070194	rs1344572	A	G	SNP	VMF=1.0 UMT=125	VMF=1.0 UMT=89 FILTER=RepT	VMF=1.0 UMT=48 FILTER=RepT	VMF=1.0 UMT=60 FILTER=RepT	G	missense_variant	MODERATE	MUC16	ENSG00000181143	transcript	ENST00000397910	protein_coding	3/84	c.17252T>C	p.Ile5751Thr	17456/43816	17252/43524	5751/14507				ASP;CAF=0.05791,0.9421;COMMON=1;G5;GENEINFO=MUC16:94025;GNO;HD;KGPhase1;KGPhase3;NSM;REF;RS=1344572;RSPOS=9070194;SAO=0;SLO;SSR=0;VC=SNV;VLD;VP=0x050100000a0515053f000100;WGT=1;dbSNPBuildID=88
chr19	9070225	rs1559172	G	C	SNP	VMF=1.0 UMT=148	VMF=1.0 UMT=129 FILTER=RepT	VMF=1.0 UMT=56 FILTER=RepT	VMF=1.0 UMT=73 FILTER=RepT	C	missense_variant	MODERATE	MUC16	ENSG00000181143	transcript	ENST00000397910	protein_coding	3/84	c.17221C>G	p.His5741Asp	17425/43816	17221/43524	5741/14507				ASP;CAF=0.1867,0.8133;COMMON=1;G5;G5A;GENEINFO=MUC16:94025;GNO;HD;KGPhase1;KGPhase3;NSM;REF;RS=1559172;RSPOS=9070225;SAO=0;SLO;SSR=0;VC=SNV;VLD;VP=0x050100000a0517053f000100;WGT=1;dbSNPBuildID=88
chr19	9070402	rs12150888	G	T	SNP	VMF=0.41875 UMT=160	VMF=0.4640884 UMT=181 FILTER=RepT	VMF=0.6111111 UMT=72 FILTER=RepT	VMF=0.4 UMT=130 FILTER=RepT	T	missense_variant	MODERATE	MUC16	ENSG00000181143	transcript	ENST00000397910	protein_coding	3/84	c.17044C>A	p.Pro5682Thr	17248/43816	17044/43524	5682/14507				ASP;CAF=0.8365,.,0.1635;COMMON=1;G5;GENEINFO=MUC16:94025;GNO;HD;KGPhase1;KGPhase3;NSM;REF;RS=12150888;RSPOS=9070402;SAO=0;SLO;SSR=0;VC=SNV;VLD;VP=0x050100000a05150537000100;WGT=1;dbSNPBuildID=120
chr19	9070837	rs2547067	G	A	SNP	VMF=1.0 UMT=142	VMF=1.0 UMT=138 FILTER=RepT	VMF=1.0 UMT=76 FILTER=RepT	VMF=1.0 UMT=131 FILTER=RepT	A	missense_variant	MODERATE	MUC16	ENSG00000181143	transcript	ENST00000397910	protein_coding	3/84	c.16609C>T	p.Pro5537Ser	16813/43816	16609/43524	5537/14507				ASP;CAF=0.1803,0.8197;COMMON=1;G5;G5A;GENEINFO=MUC16:94025;GNO;HD;KGPhase1;KGPhase3;NSM;REF;RS=2547067;RSPOS=9070837;SAO=0;SLO;SSR=0;VC=SNV;VLD;VP=0x050100000a0517053f000100;WGT=1;dbSNPBuildID=100
chr19	9071763	rs10422567	T	A	SNP	VMF=1.0 UMT=115	VMF=0.9903846 UMT=104	VMF=1.0 UMT=51	VMF=1.0 UMT=84	A	missense_variant	MODERATE	MUC16	ENSG00000181143	transcript	ENST00000397910	protein_coding	3/84	c.15683A>T	p.Asn5228Ile	15887/43816	15683/43524	5228/14507				ASP;CAF=0.1815,0.8185;COMMON=1;G5;G5A;GENEINFO=MUC16:94025;GNO;HD;KGPhase1;KGPhase3;NSM;REF;RS=10422567;RSPOS=9071763;SAO=0;SLO;SSR=0;VC=SNV;VLD;VP=0x050100000a0517053f000101;WGT=1;dbSNPBuildID=119
chr19	9072296	rs7254970	G	T	SNP	VMF=0.4014599 UMT=137	VMF=0.4101124 UMT=178	VMF=0.5384615 UMT=65	VMF=0.5299145 UMT=117	T	synonymous_variant	LOW	MUC16	ENSG00000181143	transcript	ENST00000397910	protein_coding	3/84	c.15150C>A	p.Thr5050Thr	15354/43816	15150/43524	5050/14507				ASP;CAF=0.8315,0.1685;COMMON=1;G5;GENEINFO=MUC16:94025;GNO;HD;KGPhase1;KGPhase3;REF;RS=7254970;RSPOS=9072296;SAO=0;SLO;SSR=0;SYN;VC=SNV;VLD;VP=0x05010000030515053f000100;WGT=1;dbSNPBuildID=116
chr19	9072313	rs2121133	A	G	SNP	VMF=0.578125 UMT=128	VMF=0.5625 UMT=160	VMF=0.4736842 UMT=57	VMF=0.4368932 UMT=103	G	missense_variant	MODERATE	MUC16	ENSG00000181143	transcript	ENST00000397910	protein_coding	3/84	c.15133T>C	p.Ser5045Pro	15337/43816	15133/43524	5045/14507				ASP;CAF=0.7895,0.2105;COMMON=1;G5;G5A;GENEINFO=MUC16:94025;GNO;HD;KGPhase1;KGPhase3;NSM;REF;RS=2121133;RSPOS=9072313;SAO=0;SLO;SSR=0;VC=SNV;VLD;VP=0x050100000a0517053f000101;WGT=1;dbSNPBuildID=96
chr19	9072742	rs2591590;COSM148488;COSM148489;COSM148490	T	C	SNP	VMF=0.4869565 UMT=115	VMF=0.4175824 UMT=91	VMF=0.5892857 UMT=56	VMF=0.505618 UMT=89	C	missense_variant	MODERATE	MUC16	ENSG00000181143	transcript	ENST00000397910	protein_coding	3/84	c.14704A>G	p.Ile4902Val	14908/43816	14704/43524	4902/14507				ASP;CAF=0.7895,0.2105;COMMON=1;G5;G5A;GENEINFO=MUC16:94025;GNO;HD;KGPhase1;KGPhase3;NSM;REF;RS=2591590;RSPOS=9072742;SAO=0;SLO;SSR=0;VC=SNV;VLD;VP=0x050100000a0517053f000100;WGT=1;dbSNPBuildID=100;AA=p.I4902V,p.I535V,p.I4902V;CDS=c.14704A>G,c.1603A>G,c.14704A>G;CNT=1,1,1;GENE=MUC16,MUC16_ENST00000331986,MUC16_ENST00000397910;STRAND=-,-,-
chr19	9074265	rs10406209	G	A	SNP	VMF=0.5169492 UMT=118	VMF=0.4887218 UMT=133	VMF=0.3787879 UMT=66	VMF=0.5294118 UMT=136	A	missense_variant	MODERATE	MUC16	ENSG00000181143	transcript	ENST00000397910	protein_coding	3/84	c.13181C>T	p.Thr4394Ile	13385/43816	13181/43524	4394/14507				ASP;CAF=0.8466,0.1534;COMMON=1;G5;GENEINFO=MUC16:94025;GNO;HD;KGPhase1;KGPhase3;NSM;REF;RS=10406209;RSPOS=9074265;SAO=0;SLO;SSR=0;VC=SNV;VLD;VP=0x050100000a05150537000100;WGT=1;dbSNPBuildID=119
chr19	9074950	rs2591591	G	T	SNP	VMF=0.5572519 UMT=131	VMF=0.4528302 UMT=106	VMF=0.6 UMT=50	VMF=0.4691358 UMT=81	T	missense_variant	MODERATE	MUC16	ENSG00000181143	transcript	ENST00000397910	protein_coding	3/84	c.12496C>A	p.His4166Asn	12700/43816	12496/43524	4166/14507				ASP;CAF=0.7614,0.2386;COMMON=1;G5;G5A;GENEINFO=MUC16:94025;GNO;HD;KGPhase1;KGPhase3;NSM;REF;RS=2591591;RSPOS=9074950;SAO=0;SLO;SSR=0;VC=SNV;VLD;VP=0x050100000a0517053f000100;WGT=1;dbSNPBuildID=100
chr19	9075217	rs2547068	T	A	SNP	VMF=0.5915493 UMT=71	VMF=0.6235294 UMT=85	VMF=0.5454545 UMT=33	VMF=0.4354839 UMT=62	A	missense_variant	MODERATE	MUC16	ENSG00000181143	transcript	ENST00000397910	protein_coding	3/84	c.12229A>T	p.Thr4077Ser	12433/43816	12229/43524	4077/14507				ASP;CAF=0.7572,0.2428;COMMON=1;G5;G5A;GENEINFO=MUC16:94025;GNO;HD;KGPhase1;KGPhase3;NSM;PM;PMC;REF;RS=2547068;RSPOS=9075217;SAO=0;SLO;SSR=0;VC=SNV;VLD;VP=0x050128000a0517053f000100;WGT=1;dbSNPBuildID=100
chr19	9075346	rs2591592	T	A	SNP	VMF=0.9931034 UMT=145	VMF=1.0 UMT=126	VMF=1.0 UMT=45	VMF=1.0 UMT=117	A	missense_variant	MODERATE	MUC16	ENSG00000181143	transcript	ENST00000397910	protein_coding	3/84	c.12100A>T	p.Ile4034Phe	12304/43816	12100/43524	4034/14507				ASP;CAF=0.5617,0.4383;COMMON=1;G5;G5A;GENEINFO=MUC16:94025;GNO;HD;KGPhase1;KGPhase3;NSM;REF;RS=2591592;RSPOS=9075346;SAO=0;SLO;SSR=0;VC=SNV;VLD;VP=0x050100000a0517053f000100;WGT=1;dbSNPBuildID=100
chr19	9075584	rs2547069;COSM148491;COSM148492	T	A	SNP	VMF=0.6292135 UMT=89	VMF=0.4823529 UMT=85	VMF=0.5 UMT=32	VMF=0.4347826 UMT=46	A	synonymous_variant	LOW	MUC16	ENSG00000181143	transcript	ENST00000397910	protein_coding	3/84	c.11862A>T	p.Thr3954Thr	12066/43816	11862/43524	3954/14507				ASP;CAF=0.7895,0.2105,.;COMMON=1;G5;GENEINFO=MUC16:94025;GNO;HD;KGPhase1;KGPhase3;REF;RS=2547069;RSPOS=9075584;SAO=0;SLO;SSR=0;SYN;VC=SNV;VLD;VP=0x05010000030515053f000100;WGT=1;dbSNPBuildID=100;AA=p.T3954T,p.T3954T;CDS=c.11862A>T,c.11862A>T;CNT=1,1;GENE=MUC16,MUC16_ENST00000397910;STRAND=-,-
chr19	9075635	rs2547070	G	A	SNP	VMF=0.5609756 UMT=82	VMF=0.472973 UMT=74	VMF=0.675 UMT=40	VMF=0.3846154 UMT=52	A	synonymous_variant	LOW	MUC16	ENSG00000181143	transcript	ENST00000397910	protein_coding	3/84	c.11811C>T	p.Ser3937Ser	12015/43816	11811/43524	3937/14507				ASP;CAF=0.7895,0.2105;COMMON=1;G5;GENEINFO=MUC16:94025;GNO;HD;KGPhase1;KGPhase3;REF;RS=2547070;RSPOS=9075635;SAO=0;SLO;SSR=0;SYN;VC=SNV;VLD;VP=0x05010000030515053f000100;WGT=1;dbSNPBuildID=100
chr19	9075737	rs2547071	T	C	SNP	VMF=0.5972222 UMT=72	VMF=0.4927536 UMT=69	VMF=0.4583333 UMT=24	VMF=0.4 UMT=70	C	synonymous_variant	LOW	MUC16	ENSG00000181143	transcript	ENST00000397910	protein_coding	3/84	c.11709A>G	p.Val3903Val	11913/43816	11709/43524	3903/14507				ASP;CAF=0.5439,0.4561;COMMON=1;G5;G5A;GENEINFO=MUC16:94025;GNO;HD;KGPhase1;KGPhase3;REF;RS=2547071;RSPOS=9075737;SAO=0;SLO;SSR=0;SYN;VC=SNV;VLD;VP=0x05010000030517053e000100;WGT=1;dbSNPBuildID=100
chr19	9075969	rs2591593;COSM148493;COSM148494	C	T	SNP	VMF=0.6046512 UMT=86	VMF=0.5454545 UMT=66	VMF=0.5652174 UMT=23	VMF=0.4285714 UMT=42	T	missense_variant	MODERATE	MUC16	ENSG00000181143	transcript	ENST00000397910	protein_coding	3/84	c.11477G>A	p.Gly3826Glu	11681/43816	11477/43524	3826/14507				ASP;CAF=0.7518,0.2482;COMMON=1;G5;G5A;GENEINFO=MUC16:94025;GNO;HD;KGPhase1;KGPhase3;NSM;REF;RS=2591593;RSPOS=9075969;SAO=0;SLO;SSR=0;VC=SNV;VLD;VP=0x050100000a0517053f000100;WGT=1;dbSNPBuildID=100;AA=p.G3826E,p.G3826E;CDS=c.11477G>A,c.11477G>A;CNT=1,1;GENE=MUC16,MUC16_ENST00000397910;STRAND=-,-
chr19	9076083	rs2547072;COSM1398110;COSM1398111	G	A	SNP	VMF=0.483871 UMT=62	VMF=0.4807692 UMT=52	VMF=0.5 UMT=30	VMF=0.516129 UMT=31	A	missense_variant	MODERATE	MUC16	ENSG00000181143	transcript	ENST00000397910	protein_coding	3/84	c.11363C>T	p.Thr3788Ile	11567/43816	11363/43524	3788/14507				ASP;CAF=0.7518,0.2482;COMMON=1;G5;G5A;GENEINFO=MUC16:94025;GNO;HD;KGPhase1;KGPhase3;NSM;REF;RS=2547072;RSPOS=9076083;SAO=0;SLO;SSR=0;VC=SNV;VLD;VP=0x050100000a0517053f000100;WGT=1;dbSNPBuildID=100;AA=p.T3788I,p.T3788I;CDS=c.11363C>T,c.11363C>T;CNT=1,1;GENE=MUC16_ENST00000397910,MUC16;STRAND=-,-
chr19	9076163	rs2547073	C	T	SNP	VMF=0.4479167 UMT=96	VMF=0.5272727 UMT=110	VMF=0.4237288 UMT=59	VMF=0.4591837 UMT=98	T	synonymous_variant	LOW	MUC16	ENSG00000181143	transcript	ENST00000397910	protein_coding	3/84	c.11283G>A	p.Gln3761Gln	11487/43816	11283/43524	3761/14507				ASP;CAF=0.7518,0.2482;COMMON=1;G5;G5A;GENEINFO=MUC16:94025;GNO;HD;KGPhase1;KGPhase3;REF;RS=2547073;RSPOS=9076163;SAO=0;SLO;SSR=0;SYN;VC=SNV;VLD;VP=0x05010000030517053f000100;WGT=1;dbSNPBuildID=100
chr19	9076278	rs953551;COSM1398116;COSM1398117	G	A	SNP	VMF=0.59 UMT=100	VMF=0.5285714 UMT=140	VMF=0.5 UMT=54	VMF=0.4895105 UMT=143	A	missense_variant	MODERATE	MUC16	ENSG00000181143	transcript	ENST00000397910	protein_coding	3/84	c.11168C>T	p.Thr3723Met	11372/43816	11168/43524	3723/14507				ASP;CAF=0.744,0.256,.;COMMON=1;G5;GENEINFO=MUC16:94025;GNO;HD;KGPhase1;KGPhase3;NSM;REF;RS=953551;RSPOS=9076278;RV;SAO=0;SLO;SSR=0;VC=SNV;VLD;VP=0x050100000a0515053f000101;WGT=1;dbSNPBuildID=86;AA=p.T3723M,p.T3723M;CDS=c.11168C>T,c.11168C>T;CNT=1,1;GENE=MUC16_ENST00000397910,MUC16;STRAND=-,-
chr19	9076728	rs2591594	C	T	SNP	VMF=0.4623656 UMT=93	VMF=0.5344828 UMT=58	VMF=0.4130435 UMT=46	VMF=0.5079365 UMT=63	T	missense_variant	MODERATE	MUC16	ENSG00000181143	transcript	ENST00000397910	protein_coding	3/84	c.10718G>A	p.Arg3573His	10922/43816	10718/43524	3573/14507				ASP;CAF=0.7518,0.2482;COMMON=1;G5;G5A;GENEINFO=MUC16:94025;GNO;HD;KGPhase1;KGPhase3;NSM;REF;RS=2591594;RSPOS=9076728;SAO=0;SLO;SSR=0;VC=SNV;VLD;VP=0x050100000a0517053f000100;WGT=1;dbSNPBuildID=100
chr19	9076858	rs2547074	C	T	SNP	VMF=0.5 UMT=128	VMF=0.5065789 UMT=152	VMF=0.4835165 UMT=91	VMF=0.556338 UMT=142	T	missense_variant	MODERATE	MUC16	ENSG00000181143	transcript	ENST00000397910	protein_coding	3/84	c.10588G>A	p.Val3530Ile	10792/43816	10588/43524	3530/14507				ASP;CAF=0.7516,0.2484;COMMON=1;G5;G5A;GENEINFO=MUC16:94025;GNO;HD;KGPhase1;KGPhase3;NSM;REF;RS=2547074;RSPOS=9076858;SAO=0;SLO;SSR=0;VC=SNV;VLD;VP=0x050100000a0517053f000100;WGT=1;dbSNPBuildID=100
chr19	9076929	rs2547075	T	G	SNP	VMF=0.5609756 UMT=82	VMF=0.503876 UMT=129	VMF=0.5405405 UMT=74	VMF=0.4130435 UMT=92	G	missense_variant	MODERATE	MUC16	ENSG00000181143	transcript	ENST00000397910	protein_coding	3/84	c.10517A>C	p.Lys3506Thr	10721/43816	10517/43524	3506/14507				ASP;CAF=0.7518,0.2482;COMMON=1;G5;G5A;GENEINFO=MUC16:94025;GNO;HD;KGPhase1;KGPhase3;NSM;REF;RS=2547075;RSPOS=9076929;SAO=0;SLO;SSR=0;VC=SNV;VLD;VP=0x050100000a0517053e000100;WGT=1;dbSNPBuildID=100
chr19	9076950	rs2547076	C	A	SNP	VMF=0.2960894 UMT=179	VMF=0.3320313 UMT=256	VMF=0.3923077 UMT=130	VMF=0.2072072 UMT=222	A	missense_variant	MODERATE	MUC16	ENSG00000181143	transcript	ENST00000397910	protein_coding	3/84	c.10496G>T	p.Arg3499Met	10700/43816	10496/43524	3499/14507				ASP;CAF=0.7518,0.2482;COMMON=1;G5;G5A;GENEINFO=MUC16:94025;GNO;HD;KGPhase1;KGPhase3;NSM;REF;RS=2547076;RSPOS=9076950;SAO=0;SLO;SSR=0;VC=SNV;VLD;VP=0x050100000a0517053f000100;WGT=1;dbSNPBuildID=100
chr19	9076991	rs2591595	C	T	SNP	VMF=0.0909091 UMT=99	VMF=0.2238806 UMT=134	VMF=0.2321429 UMT=56	VMF=0.0636364 UMT=110	T	synonymous_variant	LOW	MUC16	ENSG00000181143	transcript	ENST00000397910	protein_coding	3/84	c.10455G>A	p.Ala3485Ala	10659/43816	10455/43524	3485/14507				ASP;CAF=0.7518,0.2482;COMMON=1;G5;G5A;GENEINFO=MUC16:94025;GNO;HD;KGPhase1;KGPhase3;REF;RS=2591595;RSPOS=9076991;SAO=0;SLO;SSR=0;SYN;VC=SNV;VLD;VP=0x05010000030517053f000100;WGT=1;dbSNPBuildID=100
chr19	9077060	rs2591596	C	T	SNP	VMF=0.3366337 UMT=101	VMF=0.4132231 UMT=121	VMF=0.3829787 UMT=47	VMF=0.2982456 UMT=57	T	synonymous_variant	LOW	MUC16	ENSG00000181143	transcript	ENST00000397910	protein_coding	3/84	c.10386G>A	p.Val3462Val	10590/43816	10386/43524	3462/14507				ASP;CAF=0.7516,0.2484;COMMON=1;G5;G5A;GENEINFO=MUC16:94025;GNO;HD;KGPhase1;KGPhase3;REF;RS=2591596;RSPOS=9077060;SAO=0;SLO;SSR=0;SYN;VC=SNV;VLD;VP=0x05010000030517053e000100;WGT=1;dbSNPBuildID=100
chr19	9077264	rs1862461;COSM148495;COSM148496	T	G	SNP	VMF=0.52 UMT=125	VMF=0.4285714 UMT=154	VMF=0.475 UMT=80	VMF=0.3819444 UMT=144	G	synonymous_variant	LOW	MUC16	ENSG00000181143	transcript	ENST00000397910	protein_coding	3/84	c.10182A>C	p.Val3394Val	10386/43816	10182/43524	3394/14507				ASP;CAF=0.7504,0.2496;COMMON=1;G5;G5A;GENEINFO=MUC16:94025;GNO;HD;KGPhase1;KGPhase3;REF;RS=1862461;RSPOS=9077264;SAO=0;SLO;SSR=0;SYN;VC=SNV;VLD;VP=0x05010000030517053f000100;WGT=1;dbSNPBuildID=92;AA=p.V3394V,p.V3394V;CDS=c.10182A>C,c.10182A>C;CNT=1,1;GENE=MUC16,MUC16_ENST00000397910;STRAND=-,-
chr19	9077436	rs1862462	G	A	SNP	VMF=0.4529412 UMT=170	VMF=0.4652174 UMT=230	VMF=0.5 UMT=98	VMF=0.3586957 UMT=184	A	missense_variant	MODERATE	MUC16	ENSG00000181143	transcript	ENST00000397910	protein_coding	3/84	c.10010C>T	p.Ser3337Leu	10214/43816	10010/43524	3337/14507				ASP;CAF=0.7518,0.2482;COMMON=1;G5;G5A;GENEINFO=MUC16:94025;GNO;HD;KGPhase1;KGPhase3;NSM;REF;RS=1862462;RSPOS=9077436;SAO=0;SLO;SSR=0;VC=SNV;VLD;VP=0x050100000a0517053f000100;WGT=1;dbSNPBuildID=92
chr19	9077803	rs2591597	T	C	SNP	VMF=0.5531915 UMT=141	VMF=0.5340314 UMT=191	VMF=0.5846154 UMT=130	VMF=0.4628571 UMT=175	C	missense_variant	MODERATE	MUC16	ENSG00000181143	transcript	ENST00000397910	protein_coding	3/84	c.9643A>G	p.Ser3215Gly	9847/43816	9643/43524	3215/14507				ASP;CAF=0.7516,0.2484;COMMON=1;G5;G5A;GENEINFO=MUC16:94025;GNO;HD;KGPhase1;KGPhase3;NSM;REF;RS=2591597;RSPOS=9077803;SAO=0;SLO;SSR=0;VC=SNV;VLD;VP=0x050100000a0517053f000100;WGT=1;dbSNPBuildID=100
chr19	9080462	rs2547065	C	G	SNP	VMF=0.5866667 UMT=75	VMF=0.5901639 UMT=61	VMF=0.6842105 UMT=57	VMF=0.5952381 UMT=42	G	missense_variant	MODERATE	MUC16	ENSG00000181143	transcript	ENST00000397910	protein_coding	2/84	c.9569G>C	p.Ser3190Thr	9773/43816	9569/43524	3190/14507				ASP;CAF=0.3956,0.6044;COMMON=1;G5;GENEINFO=MUC16:94025;GNO;HD;KGPhase1;KGPhase3;NSM;PM;PMC;REF;RS=2547065;RSPOS=9080462;RV;SAO=0;SLO;SSR=0;VC=SNV;VLD;VP=0x050128000a0515053f000100;WGT=1;dbSNPBuildID=100
chr19	9083124	rs12608495;COSM148497;COSM148498	G	A	SNP	VMF=0.4855072 UMT=138	VMF=0.5 UMT=124	VMF=0.5322581 UMT=62	VMF=0.4761905 UMT=126	A	synonymous_variant	LOW	MUC16	ENSG00000181143	transcript	ENST00000397910	protein_coding	1/84	c.8691C>T	p.Val2897Val	8895/43816	8691/43524	2897/14507				ASP;CAF=0.861,0.139;COMMON=1;G5;GENEINFO=MUC16:94025;GNO;HD;KGPhase1;KGPhase3;REF;RS=12608495;RSPOS=9083124;SAO=0;SLO;SSR=0;SYN;VC=SNV;VLD;VP=0x05010000030515053f000100;WGT=1;dbSNPBuildID=120;AA=p.V2897V,p.V2897V;CDS=c.8691C>T,c.8691C>T;CNT=1,1;GENE=MUC16,MUC16_ENST00000397910;STRAND=-,-
chr19	9083143	rs7245949	G	A	SNP	VMF=0.518797 UMT=133	VMF=0.4869565 UMT=115	VMF=0.453125 UMT=64	VMF=0.5315315 UMT=111	A	missense_variant	MODERATE	MUC16	ENSG00000181143	transcript	ENST00000397910	protein_coding	1/84	c.8672C>T	p.Thr2891Ile	8876/43816	8672/43524	2891/14507				ASP;CAF=0.7736,0.2264;COMMON=1;G5;GENEINFO=MUC16:94025;GNO;HD;KGPhase1;KGPhase3;NSM;REF;RS=7245949;RSPOS=9083143;SAO=0;SLO;SSR=0;VC=SNV;VLD;VP=0x050100000a0515053f000100;WGT=1;dbSNPBuildID=116
chr19	9083174	rs7245960	G	A	SNP	VMF=0.5185185 UMT=135	VMF=0.4871795 UMT=117	VMF=0.4927536 UMT=69	VMF=0.5233645 UMT=107	A	missense_variant	MODERATE	MUC16	ENSG00000181143	transcript	ENST00000397910	protein_coding	1/84	c.8641C>T	p.Pro2881Ser	8845/43816	8641/43524	2881/14507				ASP;CAF=0.7734,0.2266;COMMON=1;G5;GENEINFO=MUC16:94025;GNO;HD;KGPhase1;KGPhase3;NSM;REF;RS=7245960;RSPOS=9083174;SAO=0;SLO;SSR=0;VC=SNV;VLD;VP=0x050100000a0515053f000100;WGT=1;dbSNPBuildID=116
chr19	9084183	rs1609460	G	A	SNP	VMF=0.3026316 UMT=76	VMF=0.25 UMT=64	VMF=0.2058824 UMT=34	VMF=0.2727273 UMT=44	A	synonymous_variant	LOW	MUC16	ENSG00000181143	transcript	ENST00000397910	protein_coding	1/84	c.7632C>T	p.Pro2544Pro	7836/43816	7632/43524	2544/14507				ASP;CAF=0.5837,0.4163;COMMON=1;G5;G5A;GENEINFO=MUC16:94025;GNO;HD;KGPhase1;KGPhase3;REF;RS=1609460;RSPOS=9084183;RV;SAO=0;SLO;SSR=0;SYN;VC=SNV;VLD;VP=0x05010000030517053f000100;WGT=1;dbSNPBuildID=88
chr19	9084216	rs1609459	T	C	SNP	VMF=0.2027027 UMT=74	VMF=0.25 UMT=60	VMF=0.2765957 UMT=47	VMF=0.0961538 UMT=52	C	synonymous_variant	LOW	MUC16	ENSG00000181143	transcript	ENST00000397910	protein_coding	1/84	c.7599A>G	p.Ala2533Ala	7803/43816	7599/43524	2533/14507				ASP;CAF=0.7736,0.2264;COMMON=1;G5;GENEINFO=MUC16:94025;GNO;HD;KGPhase1;KGPhase3;REF;RS=1609459;RSPOS=9084216;RV;SAO=0;SLO;SSR=0;SYN;VC=SNV;VLD;VP=0x05010000030515053f000101;WGT=1;dbSNPBuildID=88
chr19	9084299	rs1609458;COSM1398148;COSM1398149	T	C	SNP	VMF=0.5064103 UMT=156	VMF=0.4840426 UMT=188	VMF=0.4888889 UMT=90	VMF=0.483871 UMT=186	C	missense_variant	MODERATE	MUC16	ENSG00000181143	transcript	ENST00000397910	protein_coding	1/84	c.7516A>G	p.Thr2506Ala	7720/43816	7516/43524	2506/14507				ASP;CAF=0.5833,0.4167;COMMON=1;G5;G5A;GENEINFO=MUC16:94025;GNO;HD;KGPhase1;KGPhase3;NSM;REF;RS=1609458;RSPOS=9084299;RV;SAO=0;SLO;SSR=0;VC=SNV;VLD;VP=0x050100000a0517053f000101;WGT=1;dbSNPBuildID=88;AA=p.T2506A,p.T2506A;CDS=c.7516A>G,c.7516A>G;CNT=1,1;GENE=MUC16_ENST00000397910,MUC16;STRAND=-,-
chr19	9086123	rs10402812	A	C	SNP	VMF=0.4324324 UMT=74	VMF=0.5394737 UMT=76	VMF=0.4193548 UMT=31	VMF=0.390625 UMT=64	C	missense_variant	MODERATE	MUC16	ENSG00000181143	transcript	ENST00000397910	protein_coding	1/84	c.5692T>G	p.Tyr1898Asp	5896/43816	5692/43524	1898/14507				ASP;CAF=0.7736,0.2264;COMMON=1;G5;GENEINFO=MUC16:94025;GNO;HD;KGPhase1;KGPhase3;NSM;REF;RS=10402812;RSPOS=9086123;SAO=0;SLO;SSR=0;VC=SNV;VLD;VP=0x050100000a0515053f000100;WGT=1;dbSNPBuildID=119
chr19	9086524	.	C	G	SNP	VMF=0.45 UMT=160	VMF=0.5 UMT=232	VMF=0.5384615 UMT=117	VMF=0.5252525 UMT=198	G	missense_variant	MODERATE	MUC16	ENSG00000181143	transcript	ENST00000397910	protein_coding	1/84	c.5291G>C	p.Gly1764Ala	5495/43816	5291/43524	1764/14507				_NONE_
chr19	9087615	rs1596798	T	A	SNP	VMF=1.0 UMT=220	VMF=1.0 UMT=277	VMF=1.0 UMT=117	VMF=1.0 UMT=245	A	missense_variant	MODERATE	MUC16	ENSG00000181143	transcript	ENST00000397910	protein_coding	1/84	c.4200A>T	p.Lys1400Asn	4404/43816	4200/43524	1400/14507				ASP;CAF=0.003994,0.996;COMMON=1;GENEINFO=MUC16:94025;GNO;HD;KGPhase1;KGPhase3;NSM;REF;RS=1596798;RSPOS=9087615;RV;SAO=0;SLO;SSR=0;VC=SNV;VLD;VP=0x050100000a0504053f000100;WGT=1;dbSNPBuildID=88
chr19	9088017	rs1596797	T	G	SNP	VMF=0.508982 UMT=167	VMF=0.4916201 UMT=179	VMF=0.4831461 UMT=89	VMF=0.4882353 UMT=170	G	missense_variant	MODERATE	MUC16	ENSG00000181143	transcript	ENST00000397910	protein_coding	1/84	c.3798A>C	p.Lys1266Asn	4002/43816	3798/43524	1266/14507				ASP;CAF=0.2037,.,0.7963;COMMON=1;G5;GENEINFO=MUC16:94025;GNO;HD;KGPhase1;KGPhase3;NSM;PM;PMC;REF;RS=1596797;RSPOS=9088017;RV;SAO=0;SLO;SSR=0;VC=SNV;VLD;VP=0x050128000a0515053f000100;WGT=1;dbSNPBuildID=88
chr19	9090531	rs12976721;COSM1129636;COSM1129637	T	C	SNP	VMF=0.5060976 UMT=164	VMF=0.509434 UMT=159	VMF=0.5 UMT=76	VMF=0.487395 UMT=119	C	synonymous_variant	LOW	MUC16	ENSG00000181143	transcript	ENST00000397910	protein_coding	1/84	c.1284A>G	p.Glu428Glu	1488/43816	1284/43524	428/14507				ASP;CAF=0.7839,0.2161;COMMON=1;G5;GENEINFO=MUC16:94025;GNO;HD;KGPhase1;KGPhase3;REF;RS=12976721;RSPOS=9090531;SAO=0;SLO;SSR=0;SYN;VC=SNV;VLD;VP=0x05010000030515053f000100;WGT=1;dbSNPBuildID=121;AA=p.E428E,p.E428E;CDS=c.1284A>G,c.1284A>G;CNT=1,1;GENE=MUC16_ENST00000397910,MUC16;STRAND=-,-
chr19	11097226	.	C	G	SNP			VMF=0.0533333 UMT=225 FILTER=RBCP;RepT;RepS;RPCP		G	synonymous_variant	LOW	SMARCA4	ENSG00000127616	transcript	ENST00000358026	protein_coding	4/36	c.717C>G	p.Gly239Gly	1001/5790	717/5040	239/1679			G|synonymous_variant|LOW|SMARCA4|ENSG00000127616|transcript|ENST00000344626|protein_coding|4/35|c.717C>G|p.Gly239Gly|922/5392|717/4944|239/1647||,G|synonymous_variant|LOW|SMARCA4|ENSG00000127616|transcript|ENST00000429416|protein_coding|5/36|c.717C>G|p.Gly239Gly|998/5691|717/4944|239/1647||,G|synonymous_variant|LOW|SMARCA4|ENSG00000127616|transcript|ENST00000541122|protein_coding|5/35|c.717C>G|p.…	_NONE_
chr19	11097232	.	T	A	SNP			VMF=0.0440529 UMT=227 FILTER=RBCP;RepT;RepS;RPCP		A	synonymous_variant	LOW	SMARCA4	ENSG00000127616	transcript	ENST00000358026	protein_coding	4/36	c.723T>A	p.Gly241Gly	1007/5790	723/5040	241/1679			A|synonymous_variant|LOW|SMARCA4|ENSG00000127616|transcript|ENST00000344626|protein_coding|4/35|c.723T>A|p.Gly241Gly|928/5392|723/4944|241/1647||,A|synonymous_variant|LOW|SMARCA4|ENSG00000127616|transcript|ENST00000429416|protein_coding|5/36|c.723T>A|p.Gly241Gly|1004/5691|723/4944|241/1647||,A|synonymous_variant|LOW|SMARCA4|ENSG00000127616|transcript|ENST00000541122|protein_coding|5/35|c.723T>A|p…	_NONE_
chr19	11097238	.	C	G	SNP			VMF=0.0413223 UMT=242 FILTER=RBCP;RepT;RepS;RPCP		G	synonymous_variant	LOW	SMARCA4	ENSG00000127616	transcript	ENST00000358026	protein_coding	4/36	c.729C>G	p.Gly243Gly	1013/5790	729/5040	243/1679			G|synonymous_variant|LOW|SMARCA4|ENSG00000127616|transcript|ENST00000344626|protein_coding|4/35|c.729C>G|p.Gly243Gly|934/5392|729/4944|243/1647||,G|synonymous_variant|LOW|SMARCA4|ENSG00000127616|transcript|ENST00000429416|protein_coding|5/36|c.729C>G|p.Gly243Gly|1010/5691|729/4944|243/1647||,G|synonymous_variant|LOW|SMARCA4|ENSG00000127616|transcript|ENST00000541122|protein_coding|5/35|c.729C>G|p…	_NONE_
chr19	11101993	rs17001073	G	A	SNP	VMF=0.6428571 UMT=196	VMF=0.7375887 UMT=141	VMF=0.6434783 UMT=115	VMF=0.6736842 UMT=95	A	synonymous_variant	LOW	SMARCA4	ENSG00000127616	transcript	ENST00000358026	protein_coding	8/36	c.1413G>A	p.Lys471Lys	1697/5790	1413/5040	471/1679			A|synonymous_variant|LOW|SMARCA4|ENSG00000127616|transcript|ENST00000344626|protein_coding|8/35|c.1413G>A|p.Lys471Lys|1618/5392|1413/4944|471/1647||,A|synonymous_variant|LOW|SMARCA4|ENSG00000127616|transcript|ENST00000429416|protein_coding|9/36|c.1413G>A|p.Lys471Lys|1694/5691|1413/4944|471/1647||,A|synonymous_variant|LOW|SMARCA4|ENSG00000127616|transcript|ENST00000541122|protein_coding|9/35|c.141…	ASP;CAF=0.9816,0.01837;CLNACC=RCV000114299.2;CLNALLE=1;CLNDBN=not_specified;CLNDSDB=MedGen;CLNDSDBID=CN169374;CLNHGVS=NC_000019.9:g.11101993G>A;CLNORIGIN=1;CLNREVSTAT=no_criteria;CLNSIG=3;COMMON=1;G5;GENEINFO=SMARCA4:6597;GNO;HD;KGPhase1;KGPhase3;LSD;PM;REF;RS=17001073;RSPOS=11101993;SAO=1;SLO;SSR=0;SYN;VC=SNV;VLD;VP=0x050160000305150537100100;WGT=1;dbSNPBuildID=123
chr19	11105593	rs17001075	A	G	SNP	VMF=0.6104418 UMT=249	VMF=0.6336634 UMT=303	VMF=0.6538462 UMT=390	VMF=0.65 UMT=300	G	synonymous_variant	LOW	SMARCA4	ENSG00000127616	transcript	ENST00000358026	protein_coding	9/36	c.1509A>G	p.Ala503Ala	1793/5790	1509/5040	503/1679			G|synonymous_variant|LOW|SMARCA4|ENSG00000127616|transcript|ENST00000344626|protein_coding|9/35|c.1509A>G|p.Ala503Ala|1714/5392|1509/4944|503/1647||,G|synonymous_variant|LOW|SMARCA4|ENSG00000127616|transcript|ENST00000429416|protein_coding|10/36|c.1509A>G|p.Ala503Ala|1790/5691|1509/4944|503/1647||,G|synonymous_variant|LOW|SMARCA4|ENSG00000127616|transcript|ENST00000541122|protein_coding|10/35|c.1…	ASP;CAF=0.9862,0.01378;CLNACC=RCV000114301.2;CLNALLE=1;CLNDBN=not_specified;CLNDSDB=MedGen;CLNDSDBID=CN169374;CLNHGVS=NC_000019.9:g.11105593A>G;CLNORIGIN=1;CLNREVSTAT=no_criteria;CLNSIG=3;COMMON=1;G5;GENEINFO=SMARCA4:6597;GNO;HD;KGPhase1;KGPhase3;LSD;PM;REF;RS=17001075;RSPOS=11105593;SAO=1;SLO;SSR=0;SYN;VC=SNV;VLD;VP=0x050160000305150537100100;WGT=1;dbSNPBuildID=123
chr19	11105608	rs7935	T	C	SNP	VMF=0.978355 UMT=231	VMF=1.0 UMT=281	VMF=0.9970326 UMT=337	VMF=0.9748201 UMT=278	C	synonymous_variant	LOW	SMARCA4	ENSG00000127616	transcript	ENST00000358026	protein_coding	9/36	c.1524T>C	p.His508His	1808/5790	1524/5040	508/1679			C|synonymous_variant|LOW|SMARCA4|ENSG00000127616|transcript|ENST00000344626|protein_coding|9/35|c.1524T>C|p.His508His|1729/5392|1524/4944|508/1647||,C|synonymous_variant|LOW|SMARCA4|ENSG00000127616|transcript|ENST00000429416|protein_coding|10/36|c.1524T>C|p.His508His|1805/5691|1524/4944|508/1647||,C|synonymous_variant|LOW|SMARCA4|ENSG00000127616|transcript|ENST00000541122|protein_coding|10/35|c.1…	ASP;CAF=0.6885,0.3115;CLNACC=RCV000114302.1;CLNALLE=1;CLNDBN=not_specified;CLNDSDB=MedGen;CLNDSDBID=CN169374;CLNHGVS=NC_000019.9:g.11105608T>C;CLNORIGIN=1;CLNREVSTAT=single;CLNSIG=2;COMMON=1;G5;G5A;GENEINFO=SMARCA4:6597;GNO;HD;KGPhase1;KGPhase3;LSD;PM;PMC;REF;RS=7935;RSPOS=11105608;SAO=1;SLO;SSR=0;SYN;VC=SNV;VLD;VP=0x05016800030517053f100101;WGT=1;dbSNPBuildID=52
chr19	11170839	rs7275;COSM1390290;COSM1390291	T	C	SNP	VMF=0.3195266 UMT=169	VMF=0.3517241 UMT=145	VMF=0.4385965 UMT=57	VMF=0.3203883 UMT=103	C	synonymous_variant	LOW	SMARCA4	ENSG00000127616	transcript	ENST00000358026	protein_coding	35/36	c.4983T>C	p.Asp1661Asp	5267/5790	4983/5040	1661/1679			C|synonymous_variant|LOW|SMARCA4|ENSG00000127616|transcript|ENST00000344626|protein_coding|34/35|c.4887T>C|p.Asp1629Asp|5092/5392|4887/4944|1629/1647||,C|synonymous_variant|LOW|SMARCA4|ENSG00000127616|transcript|ENST00000429416|protein_coding|35/36|c.4887T>C|p.Asp1629Asp|5168/5691|4887/4944|1629/1647||,C|synonymous_variant|LOW|SMARCA4|ENSG00000127616|transcript|ENST00000541122|protein_coding|34/3…	AA=p.D1661D,p.D1629D;CDS=c.4983T>C,c.4887T>C;CNT=1,1;GENE=SMARCA4_ENST00000358026,SMARCA4;STRAND=+,+;ASP;CAF=0.7502,0.2498;CLNACC=RCV000114308.1;CLNALLE=1;CLNDBN=not_specified;CLNDSDB=MedGen;CLNDSDBID=CN169374;CLNHGVS=NC_000019.9:g.11170839T>C;CLNORIGIN=1;CLNREVSTAT=single;CLNSIG=2;COMMON=1;G5;G5A;GENEINFO=SMARCA4:6597;GNO;HD;KGPhase1;KGPhase3;LSD;PM;PMC;REF;RS=7275;RSPOS=11170839;SAO=1;SLO;SSR=0…
chr19	41858921	rs1800470	G	A	SNP	VMF=0.9811321 UMT=212	VMF=0.99 UMT=200 FILTER=RepS	VMF=0.984127 UMT=189 FILTER=RepS	VMF=0.9816754 UMT=382 FILTER=RepS	A	missense_variant	MODERATE	TGFB1	ENSG00000105329	transcript	ENST00000221930	protein_coding	1/7	c.29C>T	p.Pro10Leu	896/2769	29/1173	10/390			A|upstream_gene_variant|MODIFIER|TMEM91|ENSG00000142046|transcript|ENST00000604123|protein_coding||c.-1158G>A|||||1153|,A|upstream_gene_variant|MODIFIER|TGFB1|ENSG00000105329|transcript|ENST00000597453|retained_intron||n.-4675C>T|||||4675|,A|downstream_gene_variant|MODIFIER|B9D2|ENSG00000123810|transcript|ENST00000243578|protein_coding||c.*1684C>T|||||1405|,A|downstream_gene_variant|MODIFIER|B9D2…	ASP;CAF=0.4547,0.5453,.;CLNACC=RCV000013360.26|RCV000013361.3|RCV000032141.1;CLNALLE=1;CLNDBN=Cystic_fibrosis|Breast_cancer\x2c_invasive\x2c_susceptibility_to|Diaphyseal_dysplasia;CLNDSDB=MedGen:OMIM:ORPHA:SNOMED_CT|.|MedGen:OMIM:ORPHA:SNOMED_CT;CLNDSDBID=C0010674:219700:586:190905008|.|C0011989:131300:1328:34643004;CLNHGVS=NC_000019.9:g.41858921G>A;CLNORIGIN=1;CLNREVSTAT=no_criteria|no_criteria|…
chr2	17942775	rs1812152	T	A	SNP	VMF=0.6394558 UMT=147	VMF=0.610687 UMT=131	VMF=0.659176 UMT=267	VMF=0.664 UMT=125	A	missense_variant	MODERATE	GEN1	ENSG00000178295	transcript	ENST00000317402	protein_coding	3/14	c.274T>A	p.Ser92Thr	399/5722	274/2727	92/908			A|missense_variant|MODERATE|GEN1|ENSG00000178295|transcript|ENST00000524465|protein_coding|3/4|c.274T>A|p.Ser92Thr|488/593|274/379|92/125||WARNING_TRANSCRIPT_INCOMPLETE,A|missense_variant|MODERATE|GEN1|ENSG00000178295|transcript|ENST00000381254|protein_coding|3/14|c.274T>A|p.Ser92Thr|488/6367|274/2727|92/908||,A|missense_variant|MODERATE|GEN1|ENSG00000178295|transcript|ENST00000532257|protein_cod…	ASP;CAF=0.1863,0.8137,.;COMMON=1;G5;GENEINFO=GEN1:348654;GNO;HD;KGPhase1;KGPhase3;NSM;REF;RS=1812152;RSPOS=17942775;S3D;SAO=0;SLO;SSR=0;VC=SNV;VLD;VP=0x050300000a0515053f000100;WGT=1;dbSNPBuildID=92
chr2	17954027	rs300175	G	A	SNP	VMF=1.0 UMT=40	VMF=1.0 UMT=44	VMF=1.0 UMT=39	VMF=1.0 UMT=34	A	missense_variant	MODERATE	GEN1	ENSG00000178295	transcript	ENST00000317402	protein_coding	8/14	c.929G>A	p.Ser310Asn	1054/5722	929/2727	310/908			A|missense_variant|MODERATE|GEN1|ENSG00000178295|transcript|ENST00000381254|protein_coding|8/14|c.929G>A|p.Ser310Asn|1143/6367|929/2727|310/908||,A|missense_variant|MODERATE|GEN1|ENSG00000178295|transcript|ENST00000528873|protein_coding|3/9|c.242G>A|p.Ser81Asn|242/871|242/871|81/289||WARNING_TRANSCRIPT_INCOMPLETE,A|intron_variant|MODIFIER|SMC6|ENSG00000163029|transcript|ENST00000402989|protein_co…	ASP;CAF=0.02296,0.977;COMMON=1;G5;GENEINFO=GEN1:348654;GNO;HD;KGPhase1;KGPhase3;NSM;REF;RS=300175;RSPOS=17954027;SAO=0;SLO;SSR=0;VC=SNV;VLD;VP=0x050100000a0515053f000100;WGT=1;dbSNPBuildID=79
chr2	17962450	rs300168	A	G	SNP	VMF=0.5925926 UMT=135	VMF=0.6546763 UMT=139	VMF=0.6626506 UMT=83	VMF=0.6330935 UMT=139	G	synonymous_variant	LOW	GEN1	ENSG00000178295	transcript	ENST00000317402	protein_coding	14/14	c.1971A>G	p.Glu657Glu	2096/5722	1971/2727	657/908			G|synonymous_variant|LOW|GEN1|ENSG00000178295|transcript|ENST00000381254|protein_coding|14/14|c.1971A>G|p.Glu657Glu|2185/6367|1971/2727|657/908||,G|downstream_gene_variant|MODIFIER|GEN1|ENSG00000178295|transcript|ENST00000528873|protein_coding||c.*413A>G|||||413|WARNING_TRANSCRIPT_INCOMPLETE,G|intron_variant|MODIFIER|SMC6|ENSG00000163029|transcript|ENST00000402989|protein_coding|4/29|c.-6+6632T>C…	ASP;CAF=0.4261,0.5739;COMMON=1;G5;G5A;GENEINFO=GEN1:348654;GNO;HD;KGPhase1;KGPhase3;PM;PMC;REF;RS=300168;RSPOS=17962450;RV;SAO=0;SLO;SSR=0;SYN;VC=SNV;VLD;VP=0x05012800030517053f000100;WGT=1;dbSNPBuildID=79
chr2	17962518	rs300169	C	T	SNP	VMF=0.6315789 UMT=95	VMF=0.7096774 UMT=62 FILTER=LowC	VMF=0.6176471 UMT=34 FILTER=LowC	VMF=0.6181818 UMT=55 FILTER=LowC	T	missense_variant	MODERATE	GEN1	ENSG00000178295	transcript	ENST00000317402	protein_coding	14/14	c.2039C>T	p.Thr680Ile	2164/5722	2039/2727	680/908			T|missense_variant|MODERATE|GEN1|ENSG00000178295|transcript|ENST00000381254|protein_coding|14/14|c.2039C>T|p.Thr680Ile|2253/6367|2039/2727|680/908||,T|downstream_gene_variant|MODIFIER|GEN1|ENSG00000178295|transcript|ENST00000528873|protein_coding||c.*481C>T|||||481|WARNING_TRANSCRIPT_INCOMPLETE,T|intron_variant|MODIFIER|SMC6|ENSG00000163029|transcript|ENST00000402989|protein_coding|4/29|c.-6+6564…	ASP;CAF=0.242,0.758;COMMON=1;G5;GENEINFO=GEN1:348654;GNO;HD;KGPhase1;KGPhase3;NSM;REF;RS=300169;RSPOS=17962518;SAO=0;SLO;SSR=0;VC=SNV;VLD;VP=0x050100000a0515053f000101;WGT=1;dbSNPBuildID=79
chr2	47601106	rs1126497	T	C	SNP	VMF=0.6265823 UMT=158	VMF=0.7235023 UMT=217	VMF=0.6440678 UMT=177	VMF=0.7125984 UMT=254	C	missense_variant	MODERATE	EPCAM	ENSG00000119888	transcript	ENST00000405271	protein_coding	4/10	c.428T>C	p.Met143Thr	642/1530	428/1029	143/342			C|missense_variant|MODERATE|EPCAM|ENSG00000119888|transcript|ENST00000456133|nonsense_mediated_decay|4/11|c.428T>C|p.Met143Thr|637/1501|428/1029|143/342||,C|missense_variant|MODERATE|EPCAM|ENSG00000119888|transcript|ENST00000263735|protein_coding|3/9|c.344T>C|p.Met115Thr|702/1724|344/945|115/314||,C|missense_variant|MODERATE|EPCAM|ENSG00000119888|transcript|ENST00000419334|protein_coding|3/3|c.57…	ASP;CAF=0.3339,0.6661;CLNACC=RCV000162369.1;CLNALLE=1;CLNDBN=Hereditary_cancer-predisposing_syndrome;CLNDSDB=MedGen:SNOMED_CT;CLNDSDBID=C0027672:699346009;CLNHGVS=NC_000002.11:g.47601106T>C;CLNORIGIN=1;CLNREVSTAT=single;CLNSIG=2;COMMON=1;G5;G5A;GENEINFO=EPCAM:4072;GNO;HD;KGPhase1;KGPhase3;LSD;NSM;PM;PMC;REF;RS=1126497;RSPOS=47601106;SAO=1;SLO;SSR=0;VC=SNV;VLD;VP=0x050168000a0517053f100100;WGT=1;d…
chr2	47739551	rs2303424	A	G	SNP	VMF=0.6666667 UMT=135	VMF=0.6145251 UMT=179	VMF=0.7375 UMT=80	VMF=0.6984127 UMT=189	G	missense_variant	MODERATE	MSH2	ENSG00000095002	transcript	ENST00000406134	protein_coding	16/16	c.2744A>G	p.Gln915Arg	2806/3628	2744/2766	915/921			G|downstream_gene_variant|MODIFIER|KCNK12|ENSG00000184261|transcript|ENST00000327876|protein_coding||c.*8495T>C|||||4169|,G|non_coding_exon_variant|MODIFIER|MSH2|ENSG00000095002|transcript|ENST00000461394|processed_transcript|2/3|n.185A>G||||||	ASP;CAF=0.472,0.528;CLNACC=RCV000034801.1|RCV000122427.1;CLNALLE=1;CLNDBN=not_provided|not_specified;CLNDSDB=MedGen|MedGen;CLNDSDBID=CN221809|CN169374;CLNHGVS=NC_000002.11:g.47739551A>G;CLNORIGIN=1;CLNREVSTAT=no_criteria|no_assertion;CLNSIG=2|1;COMMON=1;G5;G5A;GENEINFO=MSH2:4436;GNO;HD;KGPhase1;KGPhase3;NSM;PM;PMC;REF;RS=2303424;RSPOS=47739551;RV;SAO=0;SLO;SSR=0;VC=SNV;VLD;VP=0x050128000a0517053f…
chr2	48010537	.	T	C	SNP			VMF=0.0375 UMT=160 FILTER=LowQ		C	synonymous_variant	LOW	MSH6	ENSG00000116062	transcript	ENST00000234420	protein_coding	1/10	c.165T>C	p.Pro55Pro	317/7476	165/4083	55/1360			C|synonymous_variant|LOW|MSH6|ENSG00000116062|transcript|ENST00000445503|nonsense_mediated_decay|1/9|c.165T>C|p.Pro55Pro|317/4158|165/483|55/160||,C|synonymous_variant|LOW|MSH6|ENSG00000116062|transcript|ENST00000456246|nonsense_mediated_decay|1/3|c.165T>C|p.Pro55Pro|271/846|165/315|55/104||,C|synonymous_variant|LOW|MSH6|ENSG00000116062|transcript|ENST00000540021|protein_coding|1/8|c.165T>C|p.Pro…	_NONE_
chr2	48010538	.	G	A	SNP			VMF=0.0292398 UMT=171		A	missense_variant	MODERATE	MSH6	ENSG00000116062	transcript	ENST00000234420	protein_coding	1/10	c.166G>A	p.Gly56Arg	318/7476	166/4083	56/1360			A|missense_variant|MODERATE|MSH6|ENSG00000116062|transcript|ENST00000445503|nonsense_mediated_decay|1/9|c.166G>A|p.Gly56Arg|318/4158|166/483|56/160||,A|missense_variant|MODERATE|MSH6|ENSG00000116062|transcript|ENST00000456246|nonsense_mediated_decay|1/3|c.166G>A|p.Gly56Arg|272/846|166/315|56/104||,A|missense_variant|MODERATE|MSH6|ENSG00000116062|transcript|ENST00000540021|protein_coding|1/8|c.166…	_NONE_
chr2	48010558	rs1042820	C	A	SNP	VMF=0.338843 UMT=242	VMF=0.2760417 UMT=192	VMF=0.3225806 UMT=186	VMF=0.3224181 UMT=397	A	synonymous_variant	LOW	MSH6	ENSG00000116062	transcript	ENST00000234420	protein_coding	1/10	c.186C>A	p.Arg62Arg	338/7476	186/4083	62/1360			A|synonymous_variant|LOW|MSH6|ENSG00000116062|transcript|ENST00000445503|nonsense_mediated_decay|1/9|c.186C>A|p.Arg62Arg|338/4158|186/483|62/160||,A|synonymous_variant|LOW|MSH6|ENSG00000116062|transcript|ENST00000456246|nonsense_mediated_decay|1/3|c.186C>A|p.Arg62Arg|292/846|186/315|62/104||,A|synonymous_variant|LOW|MSH6|ENSG00000116062|transcript|ENST00000540021|protein_coding|1/8|c.186C>A|p.Arg…	ASP;CAF=0.9309,0.06909;CLNACC=RCV000030261.3|RCV000035319.6|RCV000162361.1;CLNALLE=1;CLNDBN=Lynch_syndrome|not_specified|Hereditary_cancer-predisposing_syndrome;CLNDSDB=MedGen:Orphanet:SNOMED_CT|MedGen|MedGen:SNOMED_CT;CLNDSDBID=C1333990:ORPHA144:315058005|CN169374|C0027672:699346009;CLNHGVS=NC_000002.11:g.48010558C>A;CLNORIGIN=1;CLNREVSTAT=exp|mult|single;CLNSIG=2|2|2;CLNSRC=International_Societ…
chr2	48018081	rs1800932	A	G	SNP	VMF=0.2702703 UMT=148	VMF=0.3721973 UMT=223	VMF=0.2695035 UMT=141	VMF=0.2424242 UMT=198	G	synonymous_variant	LOW	MSH6	ENSG00000116062	transcript	ENST00000234420	protein_coding	2/10	c.276A>G	p.Pro92Pro	428/7476	276/4083	92/1360			G|synonymous_variant|LOW|MSH6|ENSG00000116062|transcript|ENST00000445503|nonsense_mediated_decay|2/9|c.276A>G|p.Pro92Pro|428/4158|276/483|92/160||,G|5_prime_UTR_variant|MODIFIER|MSH6|ENSG00000116062|transcript|ENST00000606499|protein_coding|4/4|c.-22A>G|||||22|WARNING_TRANSCRIPT_NO_STOP_CODON,G|5_prime_UTR_variant|MODIFIER|MSH6|ENSG00000116062|transcript|ENST00000455383|protein_coding|2/4|c.-22A>…	ASP;CAF=0.9133,0.08666;CLNACC=RCV000030265.3|RCV000035321.7|RCV000162362.1;CLNALLE=1;CLNDBN=Lynch_syndrome|not_specified|Hereditary_cancer-predisposing_syndrome;CLNDSDB=MedGen:Orphanet:SNOMED_CT|MedGen|MedGen:SNOMED_CT;CLNDSDBID=C1333990:ORPHA144:315058005|CN169374|C0027672:699346009;CLNHGVS=NC_000002.11:g.48018081A>G;CLNORIGIN=1;CLNREVSTAT=exp|mult|single;CLNSIG=2|2|2;CLNSRC=International_Societ…
chr2	48023115	rs1800935	T	C	SNP	VMF=0.9978355 UMT=462	VMF=0.997319 UMT=746	VMF=1.0 UMT=742	VMF=0.9974093 UMT=772	C	synonymous_variant	LOW	MSH6	ENSG00000116062	transcript	ENST00000234420	protein_coding	3/10	c.540T>C	p.Asp180Asp	692/7476	540/4083	180/1360			C|synonymous_variant|LOW|MSH6|ENSG00000116062|transcript|ENST00000455383|protein_coding|3/4|c.243T>C|p.Asp81Asp|474/578|243/347|81/114||WARNING_TRANSCRIPT_INCOMPLETE,C|synonymous_variant|LOW|MSH6|ENSG00000116062|transcript|ENST00000420813|protein_coding|3/3|c.243T>C|p.Asp81Asp|431/491|243/303|81/100||WARNING_TRANSCRIPT_NO_STOP_CODON,C|synonymous_variant|LOW|MSH6|ENSG00000116062|transcript|ENST000…	ASP;CAF=0.8648,0.1352;CLNACC=RCV000030275.3|RCV000035326.7|RCV000131276.2;CLNALLE=1;CLNDBN=Lynch_syndrome|not_specified|Hereditary_cancer-predisposing_syndrome;CLNDSDB=MedGen:Orphanet:SNOMED_CT|MedGen|MedGen:SNOMED_CT;CLNDSDBID=C1333990:ORPHA144:315058005|CN169374|C0027672:699346009;CLNHGVS=NC_000002.11:g.48023115T>C;CLNORIGIN=1;CLNREVSTAT=exp|single|single;CLNSIG=2|2|2;CLNSRC=International_Socie…
chr2	48025764	rs1800937	C	T	SNP	VMF=0.7638889 UMT=72	VMF=0.5681818 UMT=88	VMF=0.6410256 UMT=39	VMF=0.5849057 UMT=53	T	missense_variant	MODERATE	MSH6	ENSG00000116062	transcript	ENST00000445503	nonsense_mediated_decay	3/9	c.472C>T	p.Arg158Cys	624/4158	472/483	158/160			T|splice_region_variant&synonymous_variant|LOW|MSH6|ENSG00000116062|transcript|ENST00000455383|protein_coding|4/4|c.345C>T|p.Tyr115Tyr|576/578|345/347|115/114||WARNING_TRANSCRIPT_INCOMPLETE,T|synonymous_variant|LOW|MSH6|ENSG00000116062|transcript|ENST00000234420|protein_coding|4/10|c.642C>T|p.Tyr214Tyr|794/7476|642/4083|214/1360||,T|synonymous_variant|LOW|MSH6|ENSG00000116062|transcript|ENST00000…	ASP;CAF=0.9714,.,.,0.02855;CLNACC=RCV000075015.2,RCV000075016.2,RCV000030277.3|RCV000035327.7|RCV000132355.2;CLNALLE=1,2,3;CLNDBN=Lynch_syndrome,Lynch_syndrome,Lynch_syndrome|not_specified|Hereditary_cancer-predisposing_syndrome;CLNDSDB=MedGen:Orphanet:SNOMED_CT,MedGen:Orphanet:SNOMED_CT,MedGen:Orphanet:SNOMED_CT|MedGen|MedGen:SNOMED_CT;CLNDSDBID=C1333990:ORPHA144:315058005,C1333990:ORPHA144:3150…
chr2	202122995	rs3769823	A	G	SNP	VMF=0.3631285 UMT=179	VMF=0.3412162 UMT=296	VMF=0.3387097 UMT=186	VMF=0.426799 UMT=403	G	missense_variant	MODERATE	CASP8	ENSG00000064012	transcript	ENST00000358485	protein_coding	1/9	c.41A>G	p.Lys14Arg	237/2930	41/1617	14/538			G|missense_variant|MODERATE|CASP8|ENSG00000064012|transcript|ENST00000437283|nonsense_mediated_decay|1/4|c.41A>G|p.Lys14Arg|155/777|41/177|14/58||,G|upstream_gene_variant|MODIFIER|CASP8|ENSG00000064012|transcript|ENST00000339403|retained_intron||n.-52A>G|||||52|,G|upstream_gene_variant|MODIFIER|CASP8|ENSG00000064012|transcript|ENST00000323492|protein_coding||c.-8215A>G|||||2228|,G|upstream_gene_v…	ASP;CAF=0.3536,0.6464;COMMON=1;G5;G5A;GENEINFO=CASP8:841;GNO;HD;INT;KGPhase1;KGPhase3;NSM;PM;PMC;REF;RS=3769823;RSPOS=202122995;RV;SAO=0;SLO;SSR=0;U5;VC=SNV;VLD;VP=0x050128480a0517053f000101;WGT=1;dbSNPBuildID=107
chr2	202149696	rs1045487	G	A	SNP	VMF=0.3276836 UMT=177	VMF=0.3441558 UMT=154	VMF=0.2258065 UMT=155	VMF=0.358209 UMT=134	A	synonymous_variant	LOW	CASP8	ENSG00000064012	transcript	ENST00000358485	protein_coding	8/9	c.1137G>A	p.Lys379Lys	1333/2930	1137/1617	379/538			A|synonymous_variant|LOW|CASP8|ENSG00000064012|transcript|ENST00000392263|protein_coding|8/9|c.915G>A|p.Lys305Lys|1150/1627|915/1392|305/463||WARNING_TRANSCRIPT_NO_STOP_CODON,A|synonymous_variant|LOW|CASP8|ENSG00000064012|transcript|ENST00000264274|protein_coding|6/7|c.708G>A|p.Lys236Lys|943/2540|708/1188|236/395||,A|synonymous_variant|LOW|CASP8|ENSG00000064012|transcript|ENST00000432109|protein_…	ASP;CAF=0.8247,0.1753;COMMON=1;G5;GENEINFO=CASP8:841;GNO;HD;KGPhase1;KGPhase3;PM;PMC;R3;REF;RS=1045487;RSPOS=202149696;S3D;SAO=0;SLO;SSR=0;SYN;VC=SNV;VLD;VP=0x05032804030515053f000100;WGT=1;dbSNPBuildID=86
chr2	215632256	rs2070093	A	G	SNP	VMF=0.6045845 UMT=349	VMF=0.6092715 UMT=604	VMF=0.6352941 UMT=340	VMF=0.6295181 UMT=664	G	synonymous_variant	LOW	BARD1	ENSG00000138376	transcript	ENST00000260947	protein_coding	6/11	c.1518T>C	p.His506His	1653/5499	1518/2334	506/777			G|synonymous_variant|LOW|BARD1|ENSG00000138376|transcript|ENST00000449967|protein_coding|5/10|c.1086T>C|p.His362His|1473/2257|1086/1704|362/567||,G|3_prime_UTR_variant|MODIFIER|BARD1|ENSG00000138376|transcript|ENST00000455743|nonsense_mediated_decay|5/10|c.*1138T>C|||||13962|,G|intron_variant|MODIFIER|BARD1|ENSG00000138376|transcript|ENST00000421162|protein_coding|2/5|c.216-14977T>C||||||WARNING_…	ASP;CAF=0.2294,0.7706;CLNACC=RCV000162380.1;CLNALLE=1;CLNDBN=Hereditary_cancer-predisposing_syndrome;CLNDSDB=MedGen:SNOMED_CT;CLNDSDBID=C0027672:699346009;CLNHGVS=NC_000002.11:g.215632256A>G;CLNORIGIN=1;CLNREVSTAT=single;CLNSIG=2;COMMON=1;G5;G5A;GENEINFO=BARD1:580;GNO;HD;INT;KGPhase1;KGPhase3;LSD;PM;PMC;REF;RS=2070093;RSPOS=215632256;RV;SAO=1;SLO;SSR=0;SYN;VC=SNV;VLD;VP=0x05016808030517053f100101…
chr2	215645464	rs2229571	C	G	SNP	VMF=0.7019231 UMT=104	VMF=0.6497175 UMT=177	VMF=0.6323529 UMT=68	VMF=0.6914286 UMT=175	G	missense_variant	MODERATE	BARD1	ENSG00000138376	transcript	ENST00000260947	protein_coding	4/11	c.1134G>C	p.Arg378Ser	1269/5499	1134/2334	378/777			G|missense_variant|MODERATE|BARD1|ENSG00000138376|transcript|ENST00000449967|protein_coding|3/10|c.702G>C|p.Arg234Ser|1089/2257|702/1704|234/567||,G|3_prime_UTR_variant|MODIFIER|BARD1|ENSG00000138376|transcript|ENST00000455743|nonsense_mediated_decay|3/10|c.*754G>C|||||754|,G|downstream_gene_variant|MODIFIER|BARD1|ENSG00000138376|transcript|ENST00000471787|processed_transcript||n.*157G>C|||||157|…	ASP;CAF=0.5407,0.4593;CLNACC=RCV000132162.2;CLNALLE=1;CLNDBN=Hereditary_cancer-predisposing_syndrome;CLNDSDB=MedGen:SNOMED_CT;CLNDSDBID=C0027672:699346009;CLNHGVS=NC_000002.11:g.215645464C>G;CLNORIGIN=1;CLNREVSTAT=single;CLNSIG=2;COMMON=1;G5;G5A;GENEINFO=BARD1:580;GNO;HD;INT;KGPhase1;KGPhase3;LSD;NSM;PM;PMC;REF;RS=2229571;RSPOS=215645464;RV;SAO=1;SLO;SSR=0;VC=SNV;VLD;VP=0x050168080a0517053f100101…
chr2	215645502	rs28997575;rs587781282	GTGGTGAAGAACATTCAGGCAA	G	INDEL	VMF=0.0973451 UMT=113	VMF=0.0406977 UMT=172	VMF=0.1097561 UMT=82	VMF=0.027907 UMT=215	G	inframe_deletion	MODERATE	BARD1	ENSG00000138376	transcript	ENST00000260947	protein_coding	4/11	c.1075_1095delTTGCCTGAATGTTCTTCACCA	p.Leu359_Pro365del	1230/5499	1075/2334	359/777			G|inframe_deletion|MODERATE|BARD1|ENSG00000138376|transcript|ENST00000449967|protein_coding|3/10|c.643_663delTTGCCTGAATGTTCTTCACCA|p.Leu215_Pro221del|1050/2257|643/1704|215/567||,G|3_prime_UTR_variant|MODIFIER|BARD1|ENSG00000138376|transcript|ENST00000455743|nonsense_mediated_decay|3/10|c.*695_*715delTTGCCTGAATGTTCTTCACCA|||||695|,G|downstream_gene_variant|MODIFIER|BARD1|ENSG00000138376|transcrip…	ASP;CAF=0.9553,0.04473,0.9553,0.04473;CLNACC=RCV000128959.3|RCV000197321.1,RCV000128959.3|RCV000197321.1;CLNALLE=1,1;CLNDBN=Hereditary_cancer-predisposing_syndrome|Familial_cancer_of_breast,Hereditary_cancer-predisposing_syndrome|Familial_cancer_of_breast;CLNDSDB=MedGen:SNOMED_CT|MedGen:OMIM:SNOMED_CT,MedGen:SNOMED_CT|MedGen:OMIM:SNOMED_CT;CLNDSDBID=C0027672:699346009|C0346153:114480:254843006,C0…
chr20	32989422	rs146684479	C	T	SNP	VMF=0.3306452 UMT=124	VMF=0.2657343 UMT=143	VMF=0.3763441 UMT=93	VMF=0.3307692 UMT=130	T	downstream_gene_variant	MODIFIER	CDC42P1	ENSG00000234933	transcript	ENST00000456658	processed_pseudogene		n.*533G>A					533		T|intron_variant|MODIFIER|ITCH|ENSG00000078747|transcript|ENST00000262650|protein_coding|3/25|c.71-7035C>T||||||,T|intron_variant|MODIFIER|ITCH|ENSG00000078747|transcript|ENST00000374864|protein_coding|3/24|c.71-7035C>T||||||,T|intron_variant|MODIFIER|ITCH|ENSG00000078747|transcript|ENST00000486883|processed_transcript|3/5|n.299-7035C>T||||||,T|intron_variant|MODIFIER|ITCH|ENSG00000078747|transcr…	ASP;CAF=0.9982,0.001797;COMMON=1;GENEINFO=ITCH:83737;HD;INT;KGPhase1;KGPhase3;R5;RS=146684479;RSPOS=32989422;SAO=0;SSR=0;VC=SNV;VLD;VP=0x0500000a0005040436000100;WGT=1;dbSNPBuildID=134
chr20	33005016	.	T	C	SNP			VMF=0.0260417 UMT=192 FILTER=RepT		C	missense_variant	MODERATE	ITCH	ENSG00000078747	transcript	ENST00000262650	protein_coding	7/26	c.569T>C	p.Ile190Thr	705/3089	569/2712	190/903			C|downstream_gene_variant|MODIFIER|ITCH|ENSG00000078747|transcript|ENST00000486883|processed_transcript||n.*3331T>C|||||3331|,C|intron_variant|MODIFIER|ITCH|ENSG00000078747|transcript|ENST00000374864|protein_coding|6/24|c.475+3331T>C||||||,C|intron_variant|MODIFIER|ITCH|ENSG00000078747|transcript|ENST00000535650|protein_coding|5/23|c.145+3331T>C||||||	_NONE_
chr22	41574132	.	C	T	SNP	VMF=0.5 UMT=78	VMF=0.4047619 UMT=84	VMF=0.3111111 UMT=45	VMF=0.4285714 UMT=77	T	synonymous_variant	LOW	EP300	ENSG00000100393	transcript	ENST00000263253	protein_coding	31/31	c.6417C>T	p.Gly2139Gly	7636/9585	6417/7245	2139/2414			T|intron_variant|MODIFIER|RP1-85F18.6|ENSG00000232754|transcript|ENST00000415054|antisense|1/2|n.82+4935G>A||||||,T|intron_variant|MODIFIER|RP1-85F18.5|ENSG00000231993|transcript|ENST00000420537|antisense|2/2|n.224-3304G>A||||||	_NONE_
chr22	50277835	rs910796	T	C	SNP	VMF=1.0 UMT=220	VMF=1.0 UMT=277	VMF=1.0 UMT=103	VMF=1.0 UMT=221	C	synonymous_variant	LOW	ZBED4	ENSG00000100426	transcript	ENST00000216268	protein_coding	2/2	c.525T>C	p.Ser175Ser	1002/6893	525/3516	175/1171				ASP;CAF=0.0647,0.9353;COMMON=1;G5;GENEINFO=ZBED4:9889;GNO;HD;KGPhase1;KGPhase3;REF;RS=910796;RSPOS=50277835;SAO=0;SLO;SSR=0;SYN;VC=SNV;VLD;VP=0x05010000030515053f000100;WGT=1;dbSNPBuildID=86
chr22	50277883	rs910797	A	G	SNP	VMF=1.0 UMT=230	VMF=0.9975309 UMT=405	VMF=1.0 UMT=126	VMF=0.997191 UMT=356	G	synonymous_variant	LOW	ZBED4	ENSG00000100426	transcript	ENST00000216268	protein_coding	2/2	c.573A>G	p.Pro191Pro	1050/6893	573/3516	191/1171				ASP;CAF=0.0647,0.9353;COMMON=1;G5;GENEINFO=ZBED4:9889;GNO;HD;KGPhase1;KGPhase3;REF;RS=910797;RSPOS=50277883;SAO=0;SLO;SSR=0;SYN;VC=SNV;VLD;VP=0x05010000030515053f000101;WGT=1;dbSNPBuildID=86
chr22	50278438	rs910798	A	G	SNP	VMF=1.0 UMT=192	VMF=1.0 UMT=288	VMF=1.0 UMT=114	VMF=1.0 UMT=245	G	synonymous_variant	LOW	ZBED4	ENSG00000100426	transcript	ENST00000216268	protein_coding	2/2	c.1128A>G	p.Pro376Pro	1605/6893	1128/3516	376/1171				ASP;CAF=0.06569,.,0.9343;COMMON=1;G5;GENEINFO=ZBED4:9889;GNO;HD;KGPhase1;KGPhase3;REF;RS=910798;RSPOS=50278438;SAO=0;SLO;SSR=0;SYN;VC=SNV;VLD;VP=0x05010000030515053f000100;WGT=1;dbSNPBuildID=86
chr22	50278568	rs910799	A	G	SNP	VMF=1.0 UMT=108	VMF=1.0 UMT=136	VMF=1.0 UMT=60	VMF=1.0 UMT=98	G	missense_variant	MODERATE	ZBED4	ENSG00000100426	transcript	ENST00000216268	protein_coding	2/2	c.1258A>G	p.Ile420Val	1735/6893	1258/3516	420/1171				ASP;CAF=0.3822,0.6178;COMMON=1;G5;G5A;GENEINFO=ZBED4:9889;GNO;HD;KGPhase1;KGPhase3;NSM;PM;PMC;REF;RS=910799;RSPOS=50278568;SAO=0;SLO;SSR=0;VC=SNV;VLD;VP=0x050128000a0517053f000101;WGT=1;dbSNPBuildID=86
chr22	50278642	rs910800	C	T	SNP	VMF=0.9971098 UMT=346	VMF=1.0 UMT=486	VMF=1.0 UMT=209	VMF=0.9931818 UMT=440	T	synonymous_variant	LOW	ZBED4	ENSG00000100426	transcript	ENST00000216268	protein_coding	2/2	c.1332C>T	p.Gly444Gly	1809/6893	1332/3516	444/1171				ASP;CAF=0.3998,0.6002;COMMON=1;G5;G5A;GENEINFO=ZBED4:9889;GNO;HD;KGPhase1;KGPhase3;REF;RS=910800;RSPOS=50278642;SAO=0;SLO;SSR=0;SYN;VC=SNV;VLD;VP=0x05010000030517053f000100;WGT=1;dbSNPBuildID=86
chr22	50280136	rs5770755	T	C	SNP	VMF=1.0 UMT=271	VMF=1.0 UMT=418	VMF=0.9945946 UMT=185	VMF=0.9973545 UMT=378	C	synonymous_variant	LOW	ZBED4	ENSG00000100426	transcript	ENST00000216268	protein_coding	2/2	c.2826T>C	p.Ala942Ala	3303/6893	2826/3516	942/1171				ASP;CAF=0.4099,0.5901;COMMON=1;G5;G5A;GENEINFO=ZBED4:9889;GNO;HD;KGPhase1;KGPhase3;REF;RS=5770755;RSPOS=50280136;S3D;SAO=0;SLO;SSR=0;SYN;VC=SNV;VLD;VP=0x05030000030517053f000100;WGT=1;dbSNPBuildID=114
chr3	142168331	rs1802904	C	T	SNP	VMF=1.0 UMT=141	VMF=1.0 UMT=193	VMF=1.0 UMT=119	VMF=1.0 UMT=289	T	synonymous_variant	LOW	ATR	ENSG00000175054	transcript	ENST00000350721	protein_coding	47/47	c.7875G>A	p.Gln2625Gln	7997/8249	7875/7935	2625/2644			T|synonymous_variant|LOW|ATR|ENSG00000175054|transcript|ENST00000383101|protein_coding|46/46|c.7683G>A|p.Gln2561Gln|7805/8056|7683/7743|2561/2580||,T|3_prime_UTR_variant|MODIFIER|ATR|ENSG00000175054|transcript|ENST00000504521|nonsense_mediated_decay|4/4|c.*221G>A|||||1084|WARNING_TRANSCRIPT_NO_START_CODON,T|3_prime_UTR_variant|MODIFIER|ATR|ENSG00000175054|transcript|ENST00000515810|nonsense_media…	ASP;CAF=0.08367,0.9163;CLNACC=RCV000079601.6;CLNALLE=1;CLNDBN=not_specified;CLNDSDB=MedGen;CLNDSDBID=CN169374;CLNHGVS=NC_000003.11:g.142168331C>T;CLNORIGIN=1;CLNREVSTAT=conf;CLNSIG=255;COMMON=1;G5;GENEINFO=XRN1:54464|ATR:545;GNO;HD;KGPhase1;KGPhase3;PM;PMC;R5;REF;RS=1802904;RSPOS=142168331;RV;SAO=0;SLO;SSR=0;SYN;VC=SNV;VLD;VP=0x05012802030515053f000100;WGT=1;dbSNPBuildID=89
chr3	142217537	rs2227932	A	G	SNP	VMF=0.4695122 UMT=328	VMF=0.5268817 UMT=372	VMF=0.5227273 UMT=308	VMF=0.4730159 UMT=315	G	missense_variant	MODERATE	ATR	ENSG00000175054	transcript	ENST00000514393	nonsense_mediated_decay	2/4	c.143T>C	p.Met48Thr	143/552	143/153	48/50		WARNING_TRANSCRIPT_NO_START_CODON	G|synonymous_variant|LOW|ATR|ENSG00000175054|transcript|ENST00000350721|protein_coding|32/47|c.5460T>C|p.Tyr1820Tyr|5582/8249|5460/7935|1820/2644||,G|synonymous_variant|LOW|ATR|ENSG00000175054|transcript|ENST00000383101|protein_coding|31/46|c.5268T>C|p.Tyr1756Tyr|5390/8056|5268/7743|1756/2580||,G|non_coding_exon_variant|MODIFIER|ATR|ENSG00000175054|transcript|ENST00000507620|retained_intron|2/4|n…	ASP;CAF=0.9331,0.06689;CLNACC=RCV000145320.2;CLNALLE=1;CLNDBN=not_specified;CLNDSDB=MedGen;CLNDSDBID=CN169374;CLNHGVS=NC_000003.11:g.142217537A>G;CLNORIGIN=1;CLNREVSTAT=conf;CLNSIG=255;COMMON=1;G5;GENEINFO=ATR:545;GNO;HD;KGPhase1;KGPhase3;LSD;PM;PMC;REF;RS=2227932;RSPOS=142217537;RV;SAO=1;SLO;SSR=0;SYN;VC=SNV;VLD;VP=0x05016800030515053f100100;WGT=1;dbSNPBuildID=98
chr3	142274739	COSM214499	AT	A	INDEL	VMF=0.0992908 UMT=141 FILTER=HP		VMF=0.1382979 UMT=94 FILTER=HP	VMF=0.175 UMT=120 FILTER=HP	A	frameshift_variant	HIGH	ATR	ENSG00000175054	transcript	ENST00000350721	protein_coding	10/47	c.2320delA	p.Ile774fs	2442/8249	2320/7935	774/2644			A|frameshift_variant|HIGH|ATR|ENSG00000175054|transcript|ENST00000383101|protein_coding|9/46|c.2128delA|p.Ile710fs|2250/8056|2128/7743|710/2580||,A|downstream_gene_variant|MODIFIER|ATR|ENSG00000175054|transcript|ENST00000515863|retained_intron||n.*172delA|||||172|,A|downstream_gene_variant|MODIFIER|ATR|ENSG00000175054|transcript|ENST00000515149|protein_coding||c.*485delA|||||485|WARNING_TRANSCRIP…	LOF=(ATR|ENSG00000175054|12|0.17);AA=p.I774fs*5;CDS=c.2320delA;CNT=24;GENE=ATR;STRAND=-
chr3	178936091	COSM125370;COSM763;rs104886003	G	A	SNP	VMF=0.4505495 UMT=91	VMF=0.5267857 UMT=112	VMF=0.5344828 UMT=58	VMF=0.4873418 UMT=158	A	missense_variant	MODERATE	PIK3CA	ENSG00000121879	transcript	ENST00000263967	protein_coding	10/21	c.1633G>A	p.Glu545Lys	1790/9093	1633/3207	545/1068			A|upstream_gene_variant|MODIFIER|PIK3CA|ENSG00000121879|transcript|ENST00000462255|retained_intron||n.-1248G>A|||||1248|	AA=p.E545K,p.E545K;CDS=c.1633G>A,c.1633G>A;CNT=172,1078;GENE=PIK3CA_ENST00000263967,PIK3CA;STRAND=+,+;ASP;CLNACC=RCV000014631.4|RCV000014632.4|RCV000014633.4|RCV000014634.4|RCV000014636.4|RCV000038671.7|RCV000055930.5|RCV000119356.1;CLNALLE=1;CLNDBN=Breast_adenocarcinoma|Ovarian_epithelial_cancer|Carcinoma_of_colon|Neoplasm_of_stomach|Keratosis\x2c_seborrheic|Non-small_cell_lung_cancer|Megalencep…
chr4	84383735	rs13125836	C	T	SNP	VMF=0.6533333 UMT=150	VMF=0.6951673 UMT=269	VMF=0.6910112 UMT=178	VMF=0.6397059 UMT=272	T	missense_variant	MODERATE	FAM175A	ENSG00000163322	transcript	ENST00000321945	protein_coding	9/9	c.1117G>A	p.Asp373Asn	1226/2869	1117/1230	373/409			T|missense_variant|MODERATE|FAM175A|ENSG00000163322|transcript|ENST00000506553|protein_coding|9/9|c.970G>A|p.Asp324Asn|1296/1869|970/1083|324/360||,T|3_prime_UTR_variant|MODIFIER|FAM175A|ENSG00000163322|transcript|ENST00000475656|nonsense_mediated_decay|8/8|c.*825G>A|||||7805|,T|downstream_gene_variant|MODIFIER|MRPS18C|ENSG00000163319|transcript|ENST00000295491|protein_coding||c.*1385C>T|||||284|…	ASP;CAF=0.979,0.02097;COMMON=1;G5;GENEINFO=FAM175A:84142;GNO;HD;KGPhase1;KGPhase3;NSM;PM;PMC;REF;RS=13125836;RSPOS=84383735;SAO=0;SLO;SSR=0;VC=SNV;VLD;VP=0x050128000a05150537000101;WGT=1;dbSNPBuildID=121
chr4	84383810	rs12642536	C	T	SNP	VMF=0.3244444 UMT=225	VMF=0.3048433 UMT=351	VMF=0.2807692 UMT=260	VMF=0.3550914 UMT=383	T	missense_variant	MODERATE	FAM175A	ENSG00000163322	transcript	ENST00000321945	protein_coding	9/9	c.1042G>A	p.Ala348Thr	1151/2869	1042/1230	348/409			T|missense_variant|MODERATE|FAM175A|ENSG00000163322|transcript|ENST00000506553|protein_coding|9/9|c.895G>A|p.Ala299Thr|1221/1869|895/1083|299/360||,T|3_prime_UTR_variant|MODIFIER|FAM175A|ENSG00000163322|transcript|ENST00000475656|nonsense_mediated_decay|8/8|c.*750G>A|||||7730|,T|downstream_gene_variant|MODIFIER|MRPS18C|ENSG00000163319|transcript|ENST00000295491|protein_coding||c.*1460C>T|||||359|…	ASP;CAF=0.5811,.,0.4189;COMMON=1;G5;GENEINFO=FAM175A:84142;GNO;HD;KGPhase1;KGPhase3;NSM;REF;RS=12642536;RSPOS=84383810;SAO=0;SLO;SSR=0;VC=SNV;VLD;VP=0x050100000a0515053f000101;WGT=1;dbSNPBuildID=120
chr4	169432673	rs61051061	C	T	SNP	VMF=0.5128205 UMT=78	VMF=0.5121951 UMT=123	VMF=0.4893617 UMT=47	VMF=0.471831 UMT=142	T	synonymous_variant	LOW	PALLD	ENSG00000129116	transcript	ENST00000505667	protein_coding	2/22	c.18C>T	p.Ser6Ser	191/3637	18/3372	6/1123			T|synonymous_variant|LOW|PALLD|ENSG00000129116|transcript|ENST00000261509|protein_coding|2/21|c.18C>T|p.Ser6Ser|229/5809|18/3321|6/1106||,T|synonymous_variant|LOW|PALLD|ENSG00000129116|transcript|ENST00000511948|protein_coding|3/3|c.18C>T|p.Ser6Ser|510/576|18/84|6/27||WARNING_TRANSCRIPT_NO_STOP_CODON,T|5_prime_UTR_variant|MODIFIER|PALLD|ENSG00000129116|transcript|ENST00000335742|protein_coding|2/…	ASP;CAF=0.8151,0.1849;COMMON=1;G5;G5A;GENEINFO=PALLD:23022;GNO;HD;KGPhase1;KGPhase3;REF;RS=61051061;RSPOS=169432673;SAO=0;SLO;SSR=0;SYN;VC=SNV;VLD;VP=0x05010000030517053e000100;WGT=1;dbSNPBuildID=129
chr4	169432738	COSM217308	C	T	SNP		VMF=0.0217984 UMT=367 FILTER=PrimerCP	VMF=0.038961 UMT=154 FILTER=PrimerCP	VMF=0.0137795 UMT=508 FILTER=PrimerCP	T	missense_variant	MODERATE	PALLD	ENSG00000129116	transcript	ENST00000505667	protein_coding	2/22	c.83C>T	p.Pro28Leu	256/3637	83/3372	28/1123			T|missense_variant|MODERATE|PALLD|ENSG00000129116|transcript|ENST00000261509|protein_coding|2/21|c.83C>T|p.Pro28Leu|294/5809|83/3321|28/1106||,T|missense_variant&splice_region_variant|MODERATE|PALLD|ENSG00000129116|transcript|ENST00000511948|protein_coding|3/3|c.83C>T|p.Pro28Leu|575/576|83/84|28/27||WARNING_TRANSCRIPT_NO_STOP_CODON,T|missense_variant|MODERATE|PALLD|ENSG00000129116|transcript|ENST…	AA=p.P28L;CDS=c.83C>T;CNT=2;GENE=PALLD;STRAND=+
chr4	169432841	rs1806729	G	A	SNP	VMF=0.4954955 UMT=111	VMF=0.5053763 UMT=186	VMF=0.556962 UMT=79	VMF=0.5033333 UMT=300	A	synonymous_variant	LOW	PALLD	ENSG00000129116	transcript	ENST00000505667	protein_coding	2/22	c.186G>A	p.Lys62Lys	359/3637	186/3372	62/1123			A|synonymous_variant|LOW|PALLD|ENSG00000129116|transcript|ENST00000261509|protein_coding|2/21|c.186G>A|p.Lys62Lys|397/5809|186/3321|62/1106||,A|synonymous_variant|LOW|PALLD|ENSG00000129116|transcript|ENST00000508898|protein_coding|1/8|c.123G>A|p.Lys41Lys|123/2320|123/1539|41/512||WARNING_TRANSCRIPT_NO_START_CODON,A|5_prime_UTR_variant|MODIFIER|PALLD|ENSG00000129116|transcript|ENST00000335742|prot…	ASP;CAF=0.764,0.236;COMMON=1;G5;G5A;GENEINFO=PALLD:23022;GNO;HD;KGPhase1;KGPhase3;REF;RS=1806729;RSPOS=169432841;RV;SAO=0;SLO;SSR=0;SYN;VC=SNV;VLD;VP=0x05010000030517053f000100;WGT=1;dbSNPBuildID=92
chr4	169433326	rs7655494	T	C	SNP			VMF=0.4848485 UMT=66		C	missense_variant	MODERATE	PALLD	ENSG00000129116	transcript	ENST00000505667	protein_coding	2/22	c.671T>C	p.Met224Thr	844/3637	671/3372	224/1123			C|missense_variant|MODERATE|PALLD|ENSG00000129116|transcript|ENST00000261509|protein_coding|2/21|c.671T>C|p.Met224Thr|882/5809|671/3321|224/1106||,C|missense_variant|MODERATE|PALLD|ENSG00000129116|transcript|ENST00000333488|protein_coding|1/8|c.302T>C|p.Met101Thr|608/2320|302/1233|101/410||,C|missense_variant|MODERATE|PALLD|ENSG00000129116|transcript|ENST00000508898|protein_coding|1/8|c.608T>C|p.…	ASP;CAF=0.7604,.,0.2396;COMMON=1;G5;GENEINFO=PALLD:23022;GNO;HD;KGPhase1;KGPhase3;NSM;REF;RS=7655494;RSPOS=169433326;SAO=0;SLO;SSR=0;VC=SNV;VLD;VP=0x050100000a0515053e000100;WGT=1;dbSNPBuildID=116
chr4	169433326	.	TG	CA	COMPLEX	VMF=0.5 UMT=102	VMF=0.5416667 UMT=168		VMF=0.5025381 UMT=197	CA	missense_variant	MODERATE	PALLD	ENSG00000129116	transcript	ENST00000505667	protein_coding	5/22	c.671_672delTGinsCA	p.Met224Thr	844/3637	671/3372	224/1123			CA|missense_variant|MODERATE|PALLD|ENSG00000129116|transcript|ENST00000261509|protein_coding|5/21|c.671_672delTGinsCA|p.Met224Thr|882/5809|671/3321|224/1106||,CA|missense_variant|MODERATE|PALLD|ENSG00000129116|transcript|ENST00000333488|protein_coding|3/8|c.302_303delTGinsCA|p.Met101Thr|608/2320|302/1233|101/410||,CA|missense_variant|MODERATE|PALLD|ENSG00000129116|transcript|ENST00000508898|prote…	_NONE_
chr4	169433327	rs7671781	G	A	SNP			VMF=0.46875 UMT=64		A	missense_variant	MODERATE	PALLD	ENSG00000129116	transcript	ENST00000505667	protein_coding	2/22	c.672G>A	p.Met224Ile	845/3637	672/3372	224/1123			A|missense_variant|MODERATE|PALLD|ENSG00000129116|transcript|ENST00000261509|protein_coding|2/21|c.672G>A|p.Met224Ile|883/5809|672/3321|224/1106||,A|missense_variant|MODERATE|PALLD|ENSG00000129116|transcript|ENST00000333488|protein_coding|1/8|c.303G>A|p.Met101Ile|609/2320|303/1233|101/410||,A|missense_variant|MODERATE|PALLD|ENSG00000129116|transcript|ENST00000508898|protein_coding|1/8|c.609G>A|p.…	ASP;CAF=0.7604,0.2396;COMMON=1;G5;GENEINFO=PALLD:23022;GNO;HD;KGPhase1;KGPhase3;NSM;REF;RS=7671781;RSPOS=169433327;SAO=0;SLO;SSR=0;VC=SNV;VLD;VP=0x050100000a0515053e000100;WGT=1;dbSNPBuildID=116
chr4	169433333	rs7673220	C	T	SNP	VMF=0.5154639 UMT=97	VMF=0.552795 UMT=161	VMF=0.5 UMT=62	VMF=0.5027027 UMT=185	T	synonymous_variant	LOW	PALLD	ENSG00000129116	transcript	ENST00000505667	protein_coding	2/22	c.678C>T	p.Asp226Asp	851/3637	678/3372	226/1123			T|synonymous_variant|LOW|PALLD|ENSG00000129116|transcript|ENST00000261509|protein_coding|2/21|c.678C>T|p.Asp226Asp|889/5809|678/3321|226/1106||,T|synonymous_variant|LOW|PALLD|ENSG00000129116|transcript|ENST00000333488|protein_coding|1/8|c.309C>T|p.Asp103Asp|615/2320|309/1233|103/410||,T|synonymous_variant|LOW|PALLD|ENSG00000129116|transcript|ENST00000508898|protein_coding|1/8|c.615C>T|p.Asp205Asp…	ASP;CAF=0.7604,0.2396;COMMON=1;G5;G5A;GENEINFO=PALLD:23022;GNO;HD;KGPhase1;KGPhase3;REF;RS=7673220;RSPOS=169433333;SAO=0;SLO;SSR=0;SYN;VC=SNV;VLD;VP=0x05010000030517053f000100;WGT=1;dbSNPBuildID=116
chr4	169433444	rs72695199	C	T	SNP	VMF=0.3838384 UMT=99	VMF=0.5337838 UMT=148	VMF=0.5166667 UMT=60	VMF=0.5366972 UMT=218	T	synonymous_variant	LOW	PALLD	ENSG00000129116	transcript	ENST00000505667	protein_coding	2/22	c.789C>T	p.Ser263Ser	962/3637	789/3372	263/1123			T|synonymous_variant|LOW|PALLD|ENSG00000129116|transcript|ENST00000261509|protein_coding|2/21|c.789C>T|p.Ser263Ser|1000/5809|789/3321|263/1106||,T|synonymous_variant|LOW|PALLD|ENSG00000129116|transcript|ENST00000333488|protein_coding|1/8|c.420C>T|p.Ser140Ser|726/2320|420/1233|140/410||,T|synonymous_variant|LOW|PALLD|ENSG00000129116|transcript|ENST00000508898|protein_coding|1/8|c.726C>T|p.Ser242Se…	ASP;CAF=0.9427,0.05731;COMMON=1;G5;GENEINFO=PALLD:23022;GNO;HD;KGPhase1;KGPhase3;REF;RS=72695199;RSPOS=169433444;SAO=0;SLO;SSR=0;SYN;VC=SNV;VLD;VP=0x05010000030515053e000100;WGT=1;dbSNPBuildID=130
chr4	169799448	rs62333013;COSN504962	A	G	SNP	VMF=0.4401709 UMT=234	VMF=0.4 UMT=110	VMF=0.4042553 UMT=47	VMF=0.4318182 UMT=132	G	missense_variant	MODERATE	PALLD	ENSG00000129116	transcript	ENST00000335742	protein_coding	11/21	c.1393A>G	p.Ser465Gly	2750/6435	1393/3006	465/1001			G|missense_variant|MODERATE|PALLD|ENSG00000129116|transcript|ENST00000507735|protein_coding|2/12|c.406A>G|p.Ser136Gly|706/4379|406/2019|136/672||,G|intron_variant|MODIFIER|PALLD|ENSG00000129116|transcript|ENST00000505667|protein_coding|10/21|c.1965-12625A>G||||||,G|intron_variant|MODIFIER|PALLD|ENSG00000129116|transcript|ENST00000261509|protein_coding|10/20|c.1965-12625A>G||||||,G|intron_variant|…	GENE=PALLD;STRAND=+;ASP;CAF=0.5214,0.4786;CLNACC=RCV000160875.1;CLNALLE=1;CLNDBN=Hereditary_cancer-predisposing_syndrome;CLNDSDB=MedGen:SNOMED_CT;CLNDSDBID=C0027672:699346009;CLNHGVS=NC_000004.11:g.169799448A>G;CLNORIGIN=1;CLNREVSTAT=single;CLNSIG=2;COMMON=1;G5;G5A;GENEINFO=PALLD:23022;GNO;INT;KGPhase1;KGPhase3;LSD;NSM;PM;PMC;REF;RS=62333013;RSPOS=169799448;SAO=1;SLO;SSR=0;VC=SNV;VLD;VP=0x0501680…
chr5	56111751	rs28710284	G	C	SNP	VMF=1.0 UMT=117	VMF=1.0 UMT=46	VMF=1.0 UMT=74	VMF=1.0 UMT=81	C	synonymous_variant	LOW	MAP3K1	ENSG00000095015	transcript	ENST00000399503	protein_coding	1/20	c.351G>C	p.Ala117Ala	351/7011	351/4539	117/1512				ASP;CAF=0.3143,0.6857;COMMON=1;G5;G5A;GENEINFO=MAP3K1:4214;GNO;KGPhase1;KGPhase3;R5;REF;RS=28710284;RSPOS=56111751;SAO=0;SLO;SSR=0;SYN;VC=SNV;VLD;VP=0x050100020305170136000100;WGT=1;dbSNPBuildID=125
chr5	56161787	rs832575	G	A	SNP	VMF=1.0 UMT=109	VMF=1.0 UMT=101	VMF=1.0 UMT=58	VMF=1.0 UMT=106	A	synonymous_variant	LOW	MAP3K1	ENSG00000095015	transcript	ENST00000399503	protein_coding	6/20	c.1284G>A	p.Thr428Thr	1284/7011	1284/4539	428/1512			A|upstream_gene_variant|MODIFIER|AC008937.2|ENSG00000237705|transcript|ENST00000415589|antisense||n.-3796C>T|||||3796|	ASP;CAF=0.1957,0.8043;COMMON=1;G5;GENEINFO=MAP3K1:4214;GNO;HD;KGPhase1;KGPhase3;REF;RS=832575;RSPOS=56161787;SAO=0;SLO;SSR=0;SYN;VC=SNV;VLD;VP=0x05010000030515053f000101;WGT=1;dbSNPBuildID=86
chr5	56177443	rs702689	G	A	SNP	VMF=1.0 UMT=144	VMF=0.9931973 UMT=147	VMF=1.0 UMT=79	VMF=1.0 UMT=169	A	missense_variant	MODERATE	MAP3K1	ENSG00000095015	transcript	ENST00000399503	protein_coding	14/20	c.2416G>A	p.Asp806Asn	2416/7011	2416/4539	806/1512			A|upstream_gene_variant|MODIFIER|MAP3K1|ENSG00000095015|transcript|ENST00000469188|retained_intron||n.-4337G>A|||||4337|	ASP;CAF=0.5236,0.4764;COMMON=1;G5;GENEINFO=MAP3K1:4214;GNO;HD;KGPhase1;KGPhase3;NSM;PM;PMC;REF;RS=702689;RSPOS=56177443;SAO=0;SLO;SSR=0;VC=SNV;VLD;VP=0x050128000a0515053f000101;WGT=1;dbSNPBuildID=86
chr5	56177743	rs832582	G	A	SNP	VMF=1.0 UMT=243	VMF=0.9963636 UMT=275	VMF=1.0 UMT=111	VMF=0.996063 UMT=254	A	missense_variant	MODERATE	MAP3K1	ENSG00000095015	transcript	ENST00000399503	protein_coding	14/20	c.2716G>A	p.Val906Ile	2716/7011	2716/4539	906/1512			A|upstream_gene_variant|MODIFIER|MAP3K1|ENSG00000095015|transcript|ENST00000469188|retained_intron||n.-4037G>A|||||4037|	ASP;CAF=0.2917,0.7083;COMMON=1;G5;G5A;GENEINFO=MAP3K1:4214;GNO;HD;KGPhase1;KGPhase3;NSM;PM;PMC;REF;RS=832582;RSPOS=56177743;SAO=0;SLO;SSR=0;VC=SNV;VLD;VP=0x050128000a0517053f000100;WGT=1;dbSNPBuildID=86
chr5	56177848	.	TCAA	T	INDEL	VMF=0.8960573 UMT=279				T	inframe_deletion	MODERATE	MAP3K1	ENSG00000095015	transcript	ENST00000399503	protein_coding	14/20	c.2845_2847delACA	p.Thr949del	2845/7011	2845/4539	949/1512		INFO_REALIGN_3_PRIME	T|upstream_gene_variant|MODIFIER|MAP3K1|ENSG00000095015|transcript|ENST00000469188|retained_intron||n.-3931_-3929delCAA|||||3931|	_NONE_
chr5	56178217	rs832583	A	C	SNP	VMF=0.9929577 UMT=142	VMF=1.0 UMT=156	VMF=1.0 UMT=59	VMF=1.0 UMT=117	C	synonymous_variant	LOW	MAP3K1	ENSG00000095015	transcript	ENST00000399503	protein_coding	14/20	c.3190A>C	p.Arg1064Arg	3190/7011	3190/4539	1064/1512			C|upstream_gene_variant|MODIFIER|MAP3K1|ENSG00000095015|transcript|ENST00000469188|retained_intron||n.-3563A>C|||||3563|	ASP;CAF=0.2917,0.7083,.;COMMON=1;G5;GENEINFO=MAP3K1:4214;GNO;HD;KGPhase1;KGPhase3;NSM;REF;RS=832583;RSPOS=56178217;SAO=0;SLO;SSR=0;SYN;VC=SNV;VLD;VP=0x050100000b0515053f000101;WGT=1;dbSNPBuildID=86
chr5	56179424	.	G	A	SNP	VMF=0.0884956 UMT=113	VMF=0.0379147 UMT=211	VMF=0.0255474 UMT=274	VMF=0.0271493 UMT=221	A	missense_variant	MODERATE	MAP3K1	ENSG00000095015	transcript	ENST00000399503	protein_coding	15/20	c.3737G>A	p.Gly1246Asp	3737/7011	3737/4539	1246/1512			A|upstream_gene_variant|MODIFIER|MAP3K1|ENSG00000095015|transcript|ENST00000469188|retained_intron||n.-2356G>A|||||2356|	_NONE_
chr5	67522722	rs706713	C	T	SNP	VMF=0.2235772 UMT=246	VMF=0.1375839 UMT=298	VMF=0.2061856 UMT=97	VMF=0.15625 UMT=224	T	synonymous_variant	LOW	PIK3R1	ENSG00000145675	transcript	ENST00000396611	protein_coding	1/15	c.219C>T	p.Tyr73Tyr	261/6459	219/2199	73/732			T|synonymous_variant|LOW|PIK3R1|ENSG00000145675|transcript|ENST00000521381|protein_coding|2/16|c.219C>T|p.Tyr73Tyr|835/7011|219/2175|73/724||,T|synonymous_variant|LOW|PIK3R1|ENSG00000145675|transcript|ENST00000521657|protein_coding|2/16|c.219C>T|p.Tyr73Tyr|783/3891|219/2175|73/724||,T|synonymous_variant|LOW|PIK3R1|ENSG00000145675|transcript|ENST00000274335|protein_coding|1/15|c.219C>T|p.Tyr73Tyr|…	ASP;CAF=0.5807,0.4193;CLNACC=RCV000147276.1;CLNALLE=1;CLNDBN=not_specified;CLNDSDB=MedGen;CLNDSDBID=CN169374;CLNHGVS=NC_000005.9:g.67522722C>T;CLNORIGIN=1;CLNREVSTAT=single;CLNSIG=3;COMMON=1;G5;G5A;GENEINFO=PIK3R1:5295;GNO;HD;KGPhase1;KGPhase3;LSD;PM;PMC;REF;RS=706713;RSPOS=67522722;SAO=1;SLO;SSR=0;SYN;VC=SNV;VLD;VP=0x05016800030517053f100101;WGT=1;dbSNPBuildID=86
chr5	67588148	rs3730089	G	A	SNP	VMF=0.2086331 UMT=139	VMF=0.2461538 UMT=260	VMF=0.3006993 UMT=143	VMF=0.2494279 UMT=437	A	missense_variant	MODERATE	PIK3R1	ENSG00000145675	transcript	ENST00000396611	protein_coding	7/15	c.978G>A	p.Met326Ile	1020/6459	978/2199	326/732			A|missense_variant|MODERATE|PIK3R1|ENSG00000145675|transcript|ENST00000521381|protein_coding|8/16|c.978G>A|p.Met326Ile|1594/7011|978/2175|326/724||,A|missense_variant|MODERATE|PIK3R1|ENSG00000145675|transcript|ENST00000521657|protein_coding|8/16|c.978G>A|p.Met326Ile|1542/3891|978/2175|326/724||,A|missense_variant|MODERATE|PIK3R1|ENSG00000145675|transcript|ENST00000274335|protein_coding|7/15|c.978…	ASP;CAF=0.7796,0.2204;CLNACC=RCV000121812.2;CLNALLE=1;CLNDBN=not_specified;CLNDSDB=MedGen;CLNDSDBID=CN169374;CLNHGVS=NC_000005.9:g.67588148G>A;CLNORIGIN=1;CLNREVSTAT=single;CLNSIG=3;COMMON=1;G5;GENEINFO=PIK3R1:5295;GNO;HD;KGPhase1;KGPhase3;LSD;NSM;PM;PMC;R5;REF;RS=3730089;RSPOS=67588148;S3D;SAO=1;SLO;SSR=0;VC=SNV;VLD;VP=0x050368020a0515053f100100;WGT=1;dbSNPBuildID=107
chr5	112162854	rs2229992;COSM1432175	T	C	SNP	VMF=1.0 UMT=507	VMF=0.9990584 UMT=1062	VMF=0.9976134 UMT=419	VMF=0.9977029 UMT=1306	C	synonymous_variant	LOW	APC	ENSG00000134982	transcript	ENST00000257430	protein_coding	12/16	c.1458T>C	p.Tyr486Tyr	1514/10701	1458/8532	486/2843			C|synonymous_variant|LOW|APC|ENSG00000134982|transcript|ENST00000457016|protein_coding|12/16|c.1458T>C|p.Tyr486Tyr|1838/11025|1458/8532|486/2843||,C|synonymous_variant|LOW|APC|ENSG00000134982|transcript|ENST00000507379|protein_coding|10/14|c.1404T>C|p.Tyr468Tyr|1600/3602|1404/3406|468/1134||WARNING_TRANSCRIPT_INCOMPLETE,C|synonymous_variant|LOW|APC|ENSG00000134982|transcript|ENST00000508376|prote…	AA=p.Y486Y;CDS=c.1458T>C;CNT=1;GENE=APC;STRAND=+;ASP;CAF=0.49,0.51;CLNACC=RCV000035064.7|RCV000074147.1|RCV000131423.2;CLNALLE=1;CLNDBN=not_specified|Familial_colorectal_cancer|Hereditary_cancer-predisposing_syndrome;CLNDSDB=MedGen|MedGen|MedGen:SNOMED_CT;CLNDSDBID=CN169374|CN029768|C0027672:699346009;CLNHGVS=NC_000005.9:g.112162854T>C;CLNORIGIN=1;CLNREVSTAT=single|no_criteria|single;CLNSIG=2|255…
chr5	112164561	rs351771	G	A	SNP	VMF=1.0 UMT=75	VMF=1.0 UMT=150	VMF=1.0 UMT=131	VMF=1.0 UMT=105	A	synonymous_variant	LOW	APC	ENSG00000134982	transcript	ENST00000257430	protein_coding	14/16	c.1635G>A	p.Ala545Ala	1691/10701	1635/8532	545/2843			A|synonymous_variant|LOW|CTC-554D6.1|ENSG00000258864|transcript|ENST00000520401|nonsense_mediated_decay|3/8|c.120G>A|p.Ala40Ala|122/694|120/282|40/93||WARNING_TRANSCRIPT_NO_START_CODON,A|synonymous_variant|LOW|APC|ENSG00000134982|transcript|ENST00000457016|protein_coding|14/16|c.1635G>A|p.Ala545Ala|2015/11025|1635/8532|545/2843||,A|synonymous_variant|LOW|APC|ENSG00000134982|transcript|ENST0000050…	ASP;CAF=0.3339,0.6661;CLNACC=RCV000035066.7|RCV000074153.1|RCV000162371.1;CLNALLE=1;CLNDBN=not_specified|Familial_colorectal_cancer|Hereditary_cancer-predisposing_syndrome;CLNDSDB=MedGen|MedGen|MedGen:SNOMED_CT;CLNDSDBID=CN169374|CN029768|C0027672:699346009;CLNHGVS=NC_000005.9:g.112164561G>A;CLNORIGIN=1;CLNREVSTAT=single|no_criteria|single;CLNSIG=2|255|2;COMMON=1;G5;G5A;GENEINFO=APC:324;GNO;HD;KG…
chr5	112174196	.	A	G	SNP	VMF=0.1934307 UMT=274	VMF=0.2037915 UMT=422	VMF=0.2560976 UMT=164	VMF=0.1751412 UMT=354	G	missense_variant	MODERATE	APC	ENSG00000134982	transcript	ENST00000257430	protein_coding	16/16	c.2905A>G	p.Ser969Gly	2961/10701	2905/8532	969/2843			G|missense_variant|MODERATE|APC|ENSG00000134982|transcript|ENST00000457016|protein_coding|16/16|c.2905A>G|p.Ser969Gly|3285/11025|2905/8532|969/2843||,G|missense_variant|MODERATE|APC|ENSG00000134982|transcript|ENST00000507379|protein_coding|14/14|c.2851A>G|p.Ser951Gly|3047/3602|2851/3406|951/1134||WARNING_TRANSCRIPT_INCOMPLETE,G|missense_variant|MODERATE|APC|ENSG00000134982|transcript|ENST00000508…	_NONE_
chr5	112175617	rs67622085;COSM19049	T	A	SNP	VMF=0.7558824 UMT=340	VMF=0.7863014 UMT=365	VMF=0.7744361 UMT=133	VMF=0.7711172 UMT=367	A	synonymous_variant	LOW	APC	ENSG00000134982	transcript	ENST00000257430	protein_coding	16/16	c.4326T>A	p.Pro1442Pro	4382/10701	4326/8532	1442/2843			A|synonymous_variant|LOW|APC|ENSG00000134982|transcript|ENST00000457016|protein_coding|16/16|c.4326T>A|p.Pro1442Pro|4706/11025|4326/8532|1442/2843||,A|synonymous_variant|LOW|APC|ENSG00000134982|transcript|ENST00000508376|protein_coding|17/17|c.4326T>A|p.Pro1442Pro|4483/10619|4326/8532|1442/2843||,A|3_prime_UTR_variant|MODIFIER|APC|ENSG00000134982|transcript|ENST00000508624|nonsense_mediated_decay…	AA=p.P1442P;CDS=c.4326T>A;CNT=2;GENE=APC;STRAND=+;ASP;CAF=0.9944,0.005591;CLNACC=RCV000119144.3|RCV000131961.2;CLNALLE=1;CLNDBN=Familial_adenomatous_polyposis_1|Hereditary_cancer-predisposing_syndrome;CLNDSDB=MedGen:OMIM|MedGen:SNOMED_CT;CLNDSDBID=C2713442:175100|C0027672:699346009;CLNHGVS=NC_000005.9:g.112175617T>A;CLNORIGIN=1;CLNREVSTAT=single|single;CLNSIG=2|2;COMMON=1;GENEINFO=APC:324;GNO;HD;…
chr5	112175770	rs41115	G	A	SNP	VMF=0.998088 UMT=523	VMF=0.997365 UMT=759	VMF=0.9962121 UMT=264	VMF=1.0 UMT=786	A	synonymous_variant	LOW	APC	ENSG00000134982	transcript	ENST00000257430	protein_coding	16/16	c.4479G>A	p.Thr1493Thr	4535/10701	4479/8532	1493/2843			A|synonymous_variant|LOW|APC|ENSG00000134982|transcript|ENST00000457016|protein_coding|16/16|c.4479G>A|p.Thr1493Thr|4859/11025|4479/8532|1493/2843||,A|synonymous_variant|LOW|APC|ENSG00000134982|transcript|ENST00000508376|protein_coding|17/17|c.4479G>A|p.Thr1493Thr|4636/10619|4479/8532|1493/2843||,A|3_prime_UTR_variant|MODIFIER|APC|ENSG00000134982|transcript|ENST00000508624|nonsense_mediated_decay…	ASP;CAF=0.3345,0.6655;CLNACC=RCV000035071.7|RCV000074234.1|RCV000162372.1;CLNALLE=1;CLNDBN=not_specified|Familial_colorectal_cancer|Hereditary_cancer-predisposing_syndrome;CLNDSDB=MedGen|MedGen|MedGen:SNOMED_CT;CLNDSDBID=CN169374|CN029768|C0027672:699346009;CLNHGVS=NC_000005.9:g.112175770G>A;CLNORIGIN=1;CLNREVSTAT=single|no_criteria|single;CLNSIG=2|255|2;COMMON=1;G5;GENEINFO=APC:324;GNO;HD;KGPhas…
chr5	112176325	rs42427	G	A	SNP	VMF=1.0 UMT=331	VMF=0.9975 UMT=400	VMF=1.0 UMT=161	VMF=1.0 UMT=404	A	synonymous_variant	LOW	APC	ENSG00000134982	transcript	ENST00000257430	protein_coding	16/16	c.5034G>A	p.Gly1678Gly	5090/10701	5034/8532	1678/2843			A|synonymous_variant|LOW|APC|ENSG00000134982|transcript|ENST00000457016|protein_coding|16/16|c.5034G>A|p.Gly1678Gly|5414/11025|5034/8532|1678/2843||,A|synonymous_variant|LOW|APC|ENSG00000134982|transcript|ENST00000508376|protein_coding|17/17|c.5034G>A|p.Gly1678Gly|5191/10619|5034/8532|1678/2843||,A|3_prime_UTR_variant|MODIFIER|APC|ENSG00000134982|transcript|ENST00000508624|nonsense_mediated_decay…	ASP;CAF=0.3333,0.6667;CLNACC=RCV000035074.7|RCV000074235.1|RCV000162373.1;CLNALLE=1;CLNDBN=not_specified|Familial_colorectal_cancer|Hereditary_cancer-predisposing_syndrome;CLNDSDB=MedGen|MedGen|MedGen:SNOMED_CT;CLNDSDBID=CN169374|CN029768|C0027672:699346009;CLNHGVS=NC_000005.9:g.112176325G>A;CLNORIGIN=1;CLNREVSTAT=single|no_criteria|single;CLNSIG=2|255|2;COMMON=1;G5;G5A;GENEINFO=APC:324;GNO;HD;KG…
chr5	112176559	rs866006	T	G	SNP	VMF=1.0 UMT=69	VMF=1.0 UMT=139	VMF=1.0 UMT=58	VMF=1.0 UMT=72	G	synonymous_variant	LOW	APC	ENSG00000134982	transcript	ENST00000257430	protein_coding	16/16	c.5268T>G	p.Ser1756Ser	5324/10701	5268/8532	1756/2843			G|synonymous_variant|LOW|APC|ENSG00000134982|transcript|ENST00000457016|protein_coding|16/16|c.5268T>G|p.Ser1756Ser|5648/11025|5268/8532|1756/2843||,G|synonymous_variant|LOW|APC|ENSG00000134982|transcript|ENST00000508376|protein_coding|17/17|c.5268T>G|p.Ser1756Ser|5425/10619|5268/8532|1756/2843||,G|3_prime_UTR_variant|MODIFIER|APC|ENSG00000134982|transcript|ENST00000508624|nonsense_mediated_decay…	ASP;CAF=0.3331,.,0.6669;CLNACC=RCV000166360.1,RCV000035076.7|RCV000074236.1|RCV000162374.1;CLNALLE=1,2;CLNDBN=Hereditary_cancer-predisposing_syndrome,not_specified|Familial_colorectal_cancer|Hereditary_cancer-predisposing_syndrome;CLNDSDB=MedGen:SNOMED_CT,MedGen|MedGen|MedGen:SNOMED_CT;CLNDSDBID=C0027672:699346009,CN169374|CN029768|C0027672:699346009;CLNHGVS=NC_000005.9:g.112176559T>A,NC_000005.9…
chr5	112176756	rs459552	T	A	SNP	VMF=1.0 UMT=171	VMF=1.0 UMT=182	VMF=1.0 UMT=57	VMF=1.0 UMT=170	A	missense_variant	MODERATE	APC	ENSG00000134982	transcript	ENST00000257430	protein_coding	16/16	c.5465T>A	p.Val1822Asp	5521/10701	5465/8532	1822/2843			A|missense_variant|MODERATE|APC|ENSG00000134982|transcript|ENST00000457016|protein_coding|16/16|c.5465T>A|p.Val1822Asp|5845/11025|5465/8532|1822/2843||,A|missense_variant|MODERATE|APC|ENSG00000134982|transcript|ENST00000508376|protein_coding|17/17|c.5465T>A|p.Val1822Asp|5622/10619|5465/8532|1822/2843||,A|3_prime_UTR_variant|MODIFIER|APC|ENSG00000134982|transcript|ENST00000508624|nonsense_mediated…	ASP;CAF=0.1346,0.8654;CLNACC=RCV000020089.2|RCV000034393.1|RCV000035078.8|RCV000074239.1|RCV000132160.2,RCV000216852.1;CLNALLE=1,-1;CLNDBN=Familial_adenomatous_polyposis_1|not_provided|not_specified|Familial_colorectal_cancer|Hereditary_cancer-predisposing_syndrome,Tumor_predisposition_syndrome;CLNDSDB=MedGen:OMIM|MedGen|MedGen|MedGen|MedGen:SNOMED_CT,MedGen:OMIM:ORPHA;CLNDSDBID=C2713442:175100|C…
chr5	112177171	rs465899	G	A	SNP	VMF=0.9964789 UMT=284	VMF=0.9962963 UMT=270	VMF=1.0 UMT=119	VMF=0.9956522 UMT=230	A	synonymous_variant	LOW	APC	ENSG00000134982	transcript	ENST00000257430	protein_coding	16/16	c.5880G>A	p.Pro1960Pro	5936/10701	5880/8532	1960/2843			A|synonymous_variant|LOW|APC|ENSG00000134982|transcript|ENST00000457016|protein_coding|16/16|c.5880G>A|p.Pro1960Pro|6260/11025|5880/8532|1960/2843||,A|synonymous_variant|LOW|APC|ENSG00000134982|transcript|ENST00000508376|protein_coding|17/17|c.5880G>A|p.Pro1960Pro|6037/10619|5880/8532|1960/2843||,A|3_prime_UTR_variant|MODIFIER|APC|ENSG00000134982|transcript|ENST00000508624|nonsense_mediated_decay…	ASP;CAF=0.3335,0.6665;CLNACC=RCV000035080.7|RCV000074242.1|RCV000162375.1;CLNALLE=1;CLNDBN=not_specified|Familial_colorectal_cancer|Hereditary_cancer-predisposing_syndrome;CLNDSDB=MedGen|MedGen|MedGen:SNOMED_CT;CLNDSDBID=CN169374|CN029768|C0027672:699346009;CLNHGVS=NC_000005.9:g.112177171G>A;CLNORIGIN=1;CLNREVSTAT=single|no_criteria|single;CLNSIG=2|255|2;COMMON=1;G5;GENEINFO=APC:324;GNO;HD;KGPhas…
chr5	131931451	COSM1433045;COSM1433046	TA	T	INDEL	VMF=0.0561798 UMT=267 FILTER=HP	VMF=0.024 UMT=375 FILTER=HP	VMF=0.0204778 UMT=293 FILTER=HP		T	frameshift_variant	HIGH	RAD50	ENSG00000113522	transcript	ENST00000265335	protein_coding	13/25	c.2165delA	p.Lys722fs	2552/6022	2165/3939	722/1312		INFO_REALIGN_3_PRIME	T|frameshift_variant|HIGH|RAD50|ENSG00000113522|transcript|ENST00000378823|protein_coding|13/25|c.1748delA|p.Lys583fs|2566/6597|1748/3522|583/1173||INFO_REALIGN_3_PRIME,T|frameshift_variant&splice_region_variant|HIGH|RAD50|ENSG00000113522|transcript|ENST00000453394|protein_coding|12/12|c.1982delA|p.???661fs|2076/2076|1982/1982|661/659||WARNING_TRANSCRIPT_INCOMPLETE&INFO_REALIGN_3_PRIME,T|3_prime_…	LOF=(RAD50|ENSG00000113522|11|0.18);AA=p.K722fs*14,p.K583fs*14;CDS=c.2157delA,c.1740delA;CNT=6,6;GENE=RAD50_ENST00000265335,RAD50;STRAND=+,+
chr6	564145	rs2277095	A	G	SNP	VMF=0.5169492 UMT=236	VMF=0.5203488 UMT=344	VMF=0.5 UMT=136	VMF=0.4927114 UMT=343	G	synonymous_variant	LOW	EXOC2	ENSG00000112685	transcript	ENST00000230449	protein_coding	16/28	c.1677T>C	p.His559His	1813/4449	1677/2775	559/924			G|synonymous_variant|LOW|EXOC2|ENSG00000112685|transcript|ENST00000448181|protein_coding|6/18|c.462T>C|p.His154His|584/1835|462/1560|154/519||	ASP;CAF=0.8642,0.1358;COMMON=1;G5;GENEINFO=EXOC2:55770;GNO;HD;KGPhase1;KGPhase3;REF;RS=2277095;RSPOS=564145;SAO=0;SLO;SSR=0;SYN;VC=SNV;VLD;VP=0x05010000030515053f000100;WGT=1;dbSNPBuildID=100
chr6	152129077	rs2077647	T	C	SNP	VMF=0.5173502 UMT=317	VMF=0.5078534 UMT=382	VMF=0.4751131 UMT=221	VMF=0.4344746 UMT=847	C	synonymous_variant	LOW	ESR1	ENSG00000091831	transcript	ENST00000206249	protein_coding	1/8	c.30T>C	p.Ser10Ser	392/6455	30/1788	10/595			C|synonymous_variant|LOW|ESR1|ENSG00000091831|transcript|ENST00000404742|protein_coding|3/3|c.30T>C|p.Ser10Ser|400/624|30/254|10/83||WARNING_TRANSCRIPT_INCOMPLETE,C|synonymous_variant|LOW|ESR1|ENSG00000091831|transcript|ENST00000440973|protein_coding|3/10|c.30T>C|p.Ser10Ser|400/6466|30/1788|10/595||,C|synonymous_variant|LOW|ESR1|ENSG00000091831|transcript|ENST00000338799|protein_coding|2/9|c.30T>…	ASP;CAF=0.5335,.,0.4665;COMMON=1;G5;GENEINFO=ESR1:2099;GNO;HD;KGPhase1;KGPhase3;PM;PMC;REF;RS=2077647;RSPOS=152129077;RV;SAO=0;SLO;SSR=0;SYN;VC=SNV;VLD;VP=0x05012800030515053f000100;WGT=1;dbSNPBuildID=96
chr6	152201875	rs4986934	T	C	SNP	VMF=0.996063 UMT=508	VMF=0.9986825 UMT=759	VMF=1.0 UMT=1185	VMF=1.0 UMT=846	C	synonymous_variant	LOW	ESR1	ENSG00000091831	transcript	ENST00000206249	protein_coding	3/8	c.729T>C	p.Arg243Arg	1091/6455	729/1788	243/595			C|synonymous_variant|LOW|ESR1|ENSG00000091831|transcript|ENST00000440973|protein_coding|5/10|c.729T>C|p.Arg243Arg|1099/6466|729/1788|243/595||,C|synonymous_variant|LOW|ESR1|ENSG00000091831|transcript|ENST00000338799|protein_coding|4/9|c.729T>C|p.Arg243Arg|2189/3335|729/1788|243/595||,C|synonymous_variant|LOW|ESR1|ENSG00000091831|transcript|ENST00000456483|protein_coding|4/8|c.729T>C|p.Arg243Arg|9…	ASP;CAF=0.01438,0.9856,.;COMMON=1;GENEINFO=ESR1:2099;GNO;HD;KGPhase1;KGPhase3;PM;PMC;REF;RS=4986934;RSPOS=152201875;SAO=0;SLO;SSR=0;SYN;VC=SNV;VLD;VP=0x05012800030514053f000100;WGT=1;dbSNPBuildID=118
chr6	152265522	rs1801132	G	C	SNP	VMF=1.0 UMT=242	VMF=0.9891304 UMT=368	VMF=0.9901478 UMT=203	VMF=0.9978495 UMT=465	C	synonymous_variant	LOW	ESR1	ENSG00000091831	transcript	ENST00000206249	protein_coding	4/8	c.975G>C	p.Pro325Pro	1337/6455	975/1788	325/595			C|synonymous_variant|LOW|ESR1|ENSG00000091831|transcript|ENST00000440973|protein_coding|6/10|c.975G>C|p.Pro325Pro|1345/6466|975/1788|325/595||,C|synonymous_variant|LOW|ESR1|ENSG00000091831|transcript|ENST00000338799|protein_coding|5/9|c.975G>C|p.Pro325Pro|2435/3335|975/1788|325/595||,C|synonymous_variant|LOW|ESR1|ENSG00000091831|transcript|ENST00000443427|protein_coding|5/9|c.975G>C|p.Pro325Pro|1…	ASP;CAF=0.2823,0.7177;COMMON=1;G5;GENEINFO=ESR1:2099;GNO;HD;KGPhase1;KGPhase3;PM;PMC;REF;RS=1801132;RSPOS=152265522;SAO=0;SLO;SSR=0;SYN;VC=SNV;VLD;VP=0x05012800030515053f000100;WGT=1;dbSNPBuildID=89
chr6	152420095	rs2228480	G	A	SNP	VMF=0.5157895 UMT=190	VMF=0.4857881 UMT=387	VMF=0.4702703 UMT=185	VMF=0.5 UMT=526	A	synonymous_variant	LOW	ESR1	ENSG00000091831	transcript	ENST00000206249	protein_coding	8/8	c.1782G>A	p.Thr594Thr	2144/6455	1782/1788	594/595			A|synonymous_variant|LOW|ESR1|ENSG00000091831|transcript|ENST00000440973|protein_coding|10/10|c.1782G>A|p.Thr594Thr|2152/6466|1782/1788|594/595||,A|synonymous_variant|LOW|ESR1|ENSG00000091831|transcript|ENST00000338799|protein_coding|9/9|c.1782G>A|p.Thr594Thr|3242/3335|1782/1788|594/595||,A|synonymous_variant|LOW|ESR1|ENSG00000091831|transcript|ENST00000456483|protein_coding|8/8|c.1446G>A|p.Thr48…	ASP;CAF=0.8113,0.1887;COMMON=1;G5;GENEINFO=ESR1:2099;GNO;HD;KGPhase1;KGPhase3;PM;PMC;REF;RS=2228480;RSPOS=152420095;S3D;SAO=0;SLO;SSR=0;SYN;VC=SNV;VLD;VP=0x05032800030515053f000101;WGT=1;dbSNPBuildID=98
chr6	152443744	rs2295190	G	T	SNP	VMF=0.5333333 UMT=120	VMF=0.5294118 UMT=221	VMF=0.4956522 UMT=115	VMF=0.4724138 UMT=290	T	missense_variant	MODERATE	SYNE1	ENSG00000131018	transcript	ENST00000265368	protein_coding	146/146	c.26221C>A	p.Leu8741Met	26823/27745	26221/26394	8741/8797			T|missense_variant|MODERATE|SYNE1|ENSG00000131018|transcript|ENST00000367255|protein_coding|146/146|c.26221C>A|p.Leu8741Met|26823/27748|26221/26394|8741/8797||,T|missense_variant|MODERATE|SYNE1|ENSG00000131018|transcript|ENST00000539504|protein_coding|17/17|c.2686C>A|p.Leu896Met|2846/3768|2686/2859|896/952||,T|missense_variant|MODERATE|SYNE1|ENSG00000131018|transcript|ENST00000356820|protein_codi…	ASP;CAF=0.9231,0.07688;CLNACC=RCV000118476.2;CLNALLE=1;CLNDBN=not_specified;CLNDSDB=MedGen;CLNDSDBID=CN169374;CLNHGVS=NC_000006.11:g.152443744G>T;CLNORIGIN=1;CLNREVSTAT=no_criteria;CLNSIG=3;COMMON=1;G5;GENEINFO=SYNE1:23345;GNO;HD;KGPhase1;KGPhase3;LSD;NSM;PM;PMC;REF;RS=2295190;RSPOS=152443744;SAO=1;SLO;SSR=0;VC=SNV;VLD;VP=0x050168000a0515053f100101;WGT=1;dbSNPBuildID=100
chr6	152464839	rs2256135	A	G	SNP	VMF=1.0 UMT=270	VMF=0.9970588 UMT=340	VMF=1.0 UMT=136	VMF=1.0 UMT=405	G	synonymous_variant	LOW	SYNE1	ENSG00000131018	transcript	ENST00000265368	protein_coding	138/146	c.25038T>C	p.Arg8346Arg	25640/27745	25038/26394	8346/8797			G|synonymous_variant|LOW|SYNE1|ENSG00000131018|transcript|ENST00000367255|protein_coding|138/146|c.25038T>C|p.Arg8346Arg|25640/27748|25038/26394|8346/8797||,G|synonymous_variant|LOW|SYNE1|ENSG00000131018|transcript|ENST00000539504|protein_coding|9/17|c.1503T>C|p.Arg501Arg|1663/3768|1503/2859|501/952||,G|synonymous_variant|LOW|SYNE1|ENSG00000131018|transcript|ENST00000367257|protein_coding|18/25|c…	ASP;CAF=0.3103,0.6897;CLNACC=RCV000118470.2;CLNALLE=1;CLNDBN=not_specified;CLNDSDB=MedGen;CLNDSDBID=CN169374;CLNHGVS=NC_000006.11:g.152464839A>G;CLNORIGIN=1;CLNREVSTAT=no_criteria;CLNSIG=3;COMMON=1;G5;G5A;GENEINFO=SYNE1:23345;GNO;HD;KGPhase1;KGPhase3;LSD;PM;PMC;REF;RS=2256135;RSPOS=152464839;SAO=1;SLO;SSR=0;SYN;VC=SNV;VLD;VP=0x05016800030517053f100100;WGT=1;dbSNPBuildID=100
chr6	152466674	rs2747662	T	C	SNP	VMF=0.5 UMT=222	VMF=0.4856115 UMT=278	VMF=0.5282258 UMT=496	VMF=0.5077399 UMT=323	C	synonymous_variant	LOW	SYNE1	ENSG00000131018	transcript	ENST00000423061	protein_coding	137/146	c.24780A>G	p.Glu8260Glu	25217/27436	24780/26250	8260/8749			C|synonymous_variant|LOW|SYNE1|ENSG00000131018|transcript|ENST00000448038|protein_coding|138/147|c.24780A>G|p.Glu8260Glu|25382/27601|24780/26250|8260/8749||,C|synonymous_variant|LOW|SYNE1|ENSG00000131018|transcript|ENST00000367251|protein_coding|23/31|c.3759A>G|p.Glu1253Glu|3759/5837|3759/4965|1253/1654||WARNING_TRANSCRIPT_NO_START_CODON,C|synonymous_variant|LOW|SYNE1|ENSG00000131018|transcript|E…	ASP;CAF=0.6338,0.3662;CLNACC=RCV000118469.1;CLNALLE=1;CLNDBN=not_specified;CLNDSDB=MedGen;CLNDSDBID=CN169374;CLNHGVS=NC_000006.11:g.152466674T>C;CLNORIGIN=1;CLNREVSTAT=single;CLNSIG=2;COMMON=1;G5;G5A;GENEINFO=SYNE1:23345;GNO;HD;INT;KGPhase1;KGPhase3;LSD;PM;REF;RS=2747662;RSPOS=152466674;SAO=1;SLO;SSR=0;SYN;VC=SNV;VLD;VP=0x05016008030517053f100100;WGT=1;dbSNPBuildID=100
chr6	152469188	rs2252755	C	G	SNP	VMF=0.472103 UMT=233	VMF=0.5073529 UMT=408	VMF=0.4807692 UMT=208	VMF=0.4860759 UMT=395	G	missense_variant	MODERATE	SYNE1	ENSG00000131018	transcript	ENST00000265368	protein_coding	137/146	c.24968G>C	p.Gly8323Ala	25570/27745	24968/26394	8323/8797			G|missense_variant|MODERATE|SYNE1|ENSG00000131018|transcript|ENST00000367255|protein_coding|137/146|c.24968G>C|p.Gly8323Ala|25570/27748|24968/26394|8323/8797||,G|missense_variant|MODERATE|SYNE1|ENSG00000131018|transcript|ENST00000539504|protein_coding|8/17|c.1433G>C|p.Gly478Ala|1593/3768|1433/2859|478/952||,G|missense_variant|MODERATE|SYNE1|ENSG00000131018|transcript|ENST00000367257|protein_codin…	ASP;CAF=0.6006,0.3994;CLNACC=RCV000118468.2;CLNALLE=1;CLNDBN=not_specified;CLNDSDB=MedGen;CLNDSDBID=CN169374;CLNHGVS=NC_000006.11:g.152469188C>G;CLNORIGIN=1;CLNREVSTAT=no_criteria;CLNSIG=3;COMMON=1;G5;G5A;GENEINFO=SYNE1:23345;GNO;HD;KGPhase1;KGPhase3;LSD;NSM;PM;REF;RS=2252755;RSPOS=152469188;SAO=1;SLO;SSR=0;VC=SNV;VLD;VP=0x050160000a0517053f100101;WGT=1;dbSNPBuildID=100
chr6	152470752	rs17082236	C	A	SNP	VMF=0.4366812 UMT=229	VMF=0.4489247 UMT=372	VMF=0.48 UMT=150	VMF=0.5155131 UMT=419	A	missense_variant	MODERATE	SYNE1	ENSG00000131018	transcript	ENST00000265368	protein_coding	136/146	c.24502G>T	p.Ala8168Ser	25104/27745	24502/26394	8168/8797			A|missense_variant|MODERATE|SYNE1|ENSG00000131018|transcript|ENST00000367255|protein_coding|136/146|c.24502G>T|p.Ala8168Ser|25104/27748|24502/26394|8168/8797||,A|missense_variant|MODERATE|SYNE1|ENSG00000131018|transcript|ENST00000539504|protein_coding|7/17|c.967G>T|p.Ala323Ser|1127/3768|967/2859|323/952||,A|missense_variant|MODERATE|SYNE1|ENSG00000131018|transcript|ENST00000367257|protein_coding|…	ASP;CAF=0.8844,0.1156;CLNACC=RCV000118466.2;CLNALLE=1;CLNDBN=not_specified;CLNDSDB=MedGen;CLNDSDBID=CN169374;CLNHGVS=NC_000006.11:g.152470752C>A;CLNORIGIN=1;CLNREVSTAT=no_criteria;CLNSIG=3;COMMON=1;G5;GENEINFO=SYNE1:23345;GNO;HD;KGPhase1;KGPhase3;LSD;NSM;PM;REF;RS=17082236;RSPOS=152470752;SAO=1;SLO;SSR=0;VC=SNV;VLD;VP=0x050160000a0515053f100101;WGT=1;dbSNPBuildID=123
chr6	152473181	rs910415	T	C	SNP	VMF=0.5074627 UMT=201	VMF=0.527897 UMT=233	VMF=0.4253731 UMT=134	VMF=0.5238095 UMT=231	C	synonymous_variant	LOW	SYNE1	ENSG00000131018	transcript	ENST00000265368	protein_coding	134/146	c.24225A>G	p.Ala8075Ala	24827/27745	24225/26394	8075/8797			C|synonymous_variant|LOW|SYNE1|ENSG00000131018|transcript|ENST00000367255|protein_coding|134/146|c.24225A>G|p.Ala8075Ala|24827/27748|24225/26394|8075/8797||,C|synonymous_variant|LOW|SYNE1|ENSG00000131018|transcript|ENST00000539504|protein_coding|5/17|c.690A>G|p.Ala230Ala|850/3768|690/2859|230/952||,C|synonymous_variant|LOW|SYNE1|ENSG00000131018|transcript|ENST00000367257|protein_coding|14/25|c.21…	ASP;CAF=0.9635,.,0.03654;CLNACC=RCV000118465.2;CLNALLE=2;CLNDBN=not_specified;CLNDSDB=MedGen;CLNDSDBID=CN169374;CLNHGVS=NC_000006.11:g.152473181T>C;CLNORIGIN=1;CLNREVSTAT=no_criteria;CLNSIG=3;COMMON=1;G5;GENEINFO=SYNE1:23345;GNO;HD;KGPhase1;KGPhase3;LSD;PM;REF;RS=910415;RSPOS=152473181;SAO=1;SLO;SSR=0;SYN;VC=SNV;VLD;VP=0x05016000030515053f100100;WGT=1;dbSNPBuildID=86
chr6	152540278	rs2147377	A	C	SNP	VMF=1.0 UMT=170	VMF=1.0 UMT=258 FILTER=HP;LowC	VMF=0.9917355 UMT=121 FILTER=HP;LowC	VMF=1.0 UMT=426 FILTER=HP;LowC	C	missense_variant	MODERATE	SYNE1	ENSG00000131018	transcript	ENST00000265368	protein_coding	120/146	c.21904T>G	p.Phe7302Val	22506/27745	21904/26394	7302/8797			C|missense_variant|MODERATE|SYNE1|ENSG00000131018|transcript|ENST00000367255|protein_coding|120/146|c.21904T>G|p.Phe7302Val|22506/27748|21904/26394|7302/8797||,C|missense_variant|MODERATE|SYNE1|ENSG00000131018|transcript|ENST00000356820|protein_coding|35/61|c.5476T>G|p.Phe1826Val|5596/10835|5476/9966|1826/3321||,C|missense_variant|MODERATE|SYNE1|ENSG00000131018|transcript|ENST00000423061|protein_…	ASP;CAF=0.004393,0.9956;CLNACC=RCV000118459.2;CLNALLE=1;CLNDBN=not_specified;CLNDSDB=MedGen;CLNDSDBID=CN169374;CLNHGVS=NC_000006.11:g.152540278A>C;CLNORIGIN=1;CLNREVSTAT=no_criteria;CLNSIG=3;COMMON=1;GENEINFO=SYNE1:23345;GNO;HD;KGPhase1;KGPhase3;LSD;NSM;PM;REF;RS=2147377;RSPOS=152540278;SAO=1;SLO;SSR=0;VC=SNV;VLD;VP=0x050160000a0504053f100100;WGT=1;dbSNPBuildID=96
chr6	152552704	COSM1621074;COSM1621075;COSM1621076	TA	T	INDEL				VMF=0.0519481 UMT=154 FILTER=HP	T	splice_region_variant&intron_variant	LOW	SYNE1	ENSG00000131018	transcript	ENST00000265368	protein_coding	113/145	c.20863-3delT							T|splice_region_variant&intron_variant|LOW|SYNE1|ENSG00000131018|transcript|ENST00000367255|protein_coding|113/145|c.20863-3delT||||||,T|splice_region_variant&intron_variant|LOW|SYNE1|ENSG00000131018|transcript|ENST00000356820|protein_coding|28/60|c.4435-3delT||||||,T|splice_region_variant&intron_variant|LOW|SYNE1|ENSG00000131018|transcript|ENST00000423061|protein_coding|112/145|c.20650-3delT||||…	AA=p.?,p.?,p.?;CDS=c.20863-3delt,c.20863-3delt,c.20650-3delt;CNT=1,1,1;GENE=SYNE1,SYNE1_ENST00000265368,SYNE1_ENST00000423061;STRAND=-,-,-
chr6	152647681	rs2306916	A	T	SNP	VMF=1.0 UMT=261	VMF=1.0 UMT=267	VMF=1.0 UMT=184	VMF=1.0 UMT=238	T	missense_variant	MODERATE	SYNE1	ENSG00000131018	transcript	ENST00000265368	protein_coding	79/146	c.15043T>A	p.Leu5015Met	15645/27745	15043/26394	5015/8797			T|missense_variant|MODERATE|SYNE1|ENSG00000131018|transcript|ENST00000367255|protein_coding|79/146|c.15043T>A|p.Leu5015Met|15645/27748|15043/26394|5015/8797||,T|missense_variant|MODERATE|SYNE1|ENSG00000131018|transcript|ENST00000423061|protein_coding|78/146|c.14830T>A|p.Leu4944Met|15267/27436|14830/26250|4944/8749||,T|missense_variant|MODERATE|SYNE1|ENSG00000131018|transcript|ENST00000341594|prot…	ASP;CAF=0.1853,0.8147;CLNACC=RCV000118448.2;CLNALLE=1;CLNDBN=not_specified;CLNDSDB=MedGen;CLNDSDBID=CN169374;CLNHGVS=NC_000006.11:g.152647681A>T;CLNORIGIN=1;CLNREVSTAT=no_criteria;CLNSIG=3;COMMON=1;G5;GENEINFO=SYNE1:23345;GNO;HD;KGPhase1;KGPhase3;LSD;NSM;PM;REF;RS=2306916;RSPOS=152647681;SAO=1;SLO;SSR=0;VC=SNV;VLD;VP=0x050160000a0515053f100101;WGT=1;dbSNPBuildID=100
chr6	152650903	rs35085679	G	A	SNP	VMF=0.5560748 UMT=214	VMF=0.4790875 UMT=263	VMF=0.4208145 UMT=221	VMF=0.5118483 UMT=211	A	synonymous_variant	LOW	SYNE1	ENSG00000131018	transcript	ENST00000265368	protein_coding	78/146	c.14917C>T	p.Leu4973Leu	15519/27745	14917/26394	4973/8797			A|synonymous_variant|LOW|SYNE1|ENSG00000131018|transcript|ENST00000367255|protein_coding|78/146|c.14917C>T|p.Leu4973Leu|15519/27748|14917/26394|4973/8797||,A|synonymous_variant|LOW|SYNE1|ENSG00000131018|transcript|ENST00000423061|protein_coding|77/146|c.14704C>T|p.Leu4902Leu|15141/27436|14704/26250|4902/8749||,A|synonymous_variant|LOW|SYNE1|ENSG00000131018|transcript|ENST00000341594|protein_codin…	ASP;CAF=0.9663,0.03375;CLNACC=RCV000118447.2;CLNALLE=1;CLNDBN=not_specified;CLNDSDB=MedGen;CLNDSDBID=CN169374;CLNHGVS=NC_000006.11:g.152650903G>A;CLNORIGIN=1;CLNREVSTAT=no_criteria;CLNSIG=3;COMMON=1;G5;GENEINFO=SYNE1:23345;GNO;HD;KGPhase1;KGPhase3;LSD;PM;REF;RS=35085679;RSPOS=152650903;RV;SAO=1;SLO;SSR=0;SYN;VC=SNV;VLD;VP=0x050160000305150536100100;WGT=1;dbSNPBuildID=126
chr6	152652034	rs6911096;COSM1487365;COSM450728;COSM450729	A	T	SNP	VMF=1.0 UMT=115	VMF=1.0 UMT=90	VMF=1.0 UMT=54	VMF=1.0 UMT=70	T	missense_variant	MODERATE	SYNE1	ENSG00000131018	transcript	ENST00000265368	protein_coding	78/146	c.13786T>A	p.Ser4596Thr	14388/27745	13786/26394	4596/8797			T|missense_variant|MODERATE|SYNE1|ENSG00000131018|transcript|ENST00000367255|protein_coding|78/146|c.13786T>A|p.Ser4596Thr|14388/27748|13786/26394|4596/8797||,T|missense_variant|MODERATE|SYNE1|ENSG00000131018|transcript|ENST00000423061|protein_coding|77/146|c.13573T>A|p.Ser4525Thr|14010/27436|13573/26250|4525/8749||,T|missense_variant|MODERATE|SYNE1|ENSG00000131018|transcript|ENST00000341594|prot…	AA=p.S4525T,p.S4596T,p.S4596T;CDS=c.13573T>A,c.13786T>A,c.13786T>A;CNT=1,1,1;GENE=SYNE1_ENST00000423061,SYNE1,SYNE1_ENST00000265368;STRAND=-,-,-;ASP;CAF=0.1967,0.8033;CLNACC=RCV000118444.2;CLNALLE=1;CLNDBN=not_specified;CLNDSDB=MedGen;CLNDSDBID=CN169374;CLNHGVS=NC_000006.11:g.152652034A>T;CLNORIGIN=1;CLNREVSTAT=no_criteria;CLNSIG=3;COMMON=1;G5;G5A;GENEINFO=SYNE1:23345;GNO;HD;KGPhase1;KGPhase3;LSD…
chr6	152652599	rs10499268	G	A	SNP	VMF=0.4223602 UMT=161	VMF=0.4917127 UMT=181	VMF=0.4098361 UMT=183	VMF=0.5380117 UMT=171	A	synonymous_variant	LOW	SYNE1	ENSG00000131018	transcript	ENST00000265368	protein_coding	78/146	c.13221C>T	p.Asp4407Asp	13823/27745	13221/26394	4407/8797			A|synonymous_variant|LOW|SYNE1|ENSG00000131018|transcript|ENST00000367255|protein_coding|78/146|c.13221C>T|p.Asp4407Asp|13823/27748|13221/26394|4407/8797||,A|synonymous_variant|LOW|SYNE1|ENSG00000131018|transcript|ENST00000423061|protein_coding|77/146|c.13008C>T|p.Asp4336Asp|13445/27436|13008/26250|4336/8749||,A|synonymous_variant|LOW|SYNE1|ENSG00000131018|transcript|ENST00000341594|protein_codin…	ASP;CAF=0.9665,0.03355;CLNACC=RCV000118443.2;CLNALLE=1;CLNDBN=not_specified;CLNDSDB=MedGen;CLNDSDBID=CN169374;CLNHGVS=NC_000006.11:g.152652599G>A;CLNORIGIN=1;CLNREVSTAT=no_criteria;CLNSIG=3;COMMON=1;G5;GENEINFO=SYNE1:23345;GNO;HD;KGPhase1;KGPhase3;LSD;PM;REF;RS=10499268;RSPOS=152652599;SAO=1;SLO;SSR=0;SYN;VC=SNV;VLD;VP=0x050160000305150537100100;WGT=1;dbSNPBuildID=119
chr6	152658141	rs28385621	C	A	SNP	VMF=0.4485597 UMT=243	VMF=0.4563107 UMT=309	VMF=0.5379538 UMT=303	VMF=0.4815864 UMT=353	A	missense_variant	MODERATE	SYNE1	ENSG00000131018	transcript	ENST00000265368	protein_coding	76/146	c.12363G>T	p.Lys4121Asn	12965/27745	12363/26394	4121/8797			A|missense_variant|MODERATE|SYNE1|ENSG00000131018|transcript|ENST00000367255|protein_coding|76/146|c.12363G>T|p.Lys4121Asn|12965/27748|12363/26394|4121/8797||,A|missense_variant|MODERATE|SYNE1|ENSG00000131018|transcript|ENST00000423061|protein_coding|75/146|c.12150G>T|p.Lys4050Asn|12587/27436|12150/26250|4050/8749||,A|missense_variant|MODERATE|SYNE1|ENSG00000131018|transcript|ENST00000341594|prot…	ASP;CAF=0.9123,0.08766;CLNACC=RCV000118440.2;CLNALLE=1;CLNDBN=not_specified;CLNDSDB=MedGen;CLNDSDBID=CN169374;CLNHGVS=NC_000006.11:g.152658141C>A;CLNORIGIN=1;CLNREVSTAT=no_criteria;CLNSIG=3;COMMON=1;G5;GENEINFO=SYNE1:23345;GNO;HD;KGPhase1;KGPhase3;LSD;NSM;PM;REF;RS=28385621;RSPOS=152658141;SAO=1;SLO;SSR=0;VC=SNV;VLD;VP=0x050160000a05150536100100;WGT=1;dbSNPBuildID=125
chr6	152658142	rs9479297	T	C	SNP	VMF=0.9918033 UMT=244	VMF=0.9967532 UMT=308	VMF=0.9869281 UMT=306	VMF=0.9971751 UMT=354	C	missense_variant	MODERATE	SYNE1	ENSG00000131018	transcript	ENST00000265368	protein_coding	76/146	c.12362A>G	p.Lys4121Arg	12964/27745	12362/26394	4121/8797			C|missense_variant|MODERATE|SYNE1|ENSG00000131018|transcript|ENST00000367255|protein_coding|76/146|c.12362A>G|p.Lys4121Arg|12964/27748|12362/26394|4121/8797||,C|missense_variant|MODERATE|SYNE1|ENSG00000131018|transcript|ENST00000423061|protein_coding|75/146|c.12149A>G|p.Lys4050Arg|12586/27436|12149/26250|4050/8749||,C|missense_variant|MODERATE|SYNE1|ENSG00000131018|transcript|ENST00000341594|prot…	ASP;CAF=0.2069,0.7931;CLNACC=RCV000118439.2;CLNALLE=1;CLNDBN=not_specified;CLNDSDB=MedGen;CLNDSDBID=CN169374;CLNHGVS=NC_000006.11:g.152658142T>C;CLNORIGIN=1;CLNREVSTAT=no_criteria;CLNSIG=3;COMMON=1;G5;GENEINFO=SYNE1:23345;GNO;HD;KGPhase1;KGPhase3;LSD;NSM;PM;REF;RS=9479297;RSPOS=152658142;SAO=1;SLO;SSR=0;VC=SNV;VLD;VP=0x050160000a0515053f100101;WGT=1;dbSNPBuildID=119
chr6	152665261	rs4645434;COSM136573;COSM1441465;COSM42924	C	A	SNP	VMF=1.0 UMT=224	VMF=1.0 UMT=227	VMF=1.0 UMT=240	VMF=1.0 UMT=194	A	missense_variant	MODERATE	SYNE1	ENSG00000131018	transcript	ENST00000265368	protein_coding	74/146	c.12180G>T	p.Glu4060Asp	12782/27745	12180/26394	4060/8797			A|missense_variant|MODERATE|SYNE1|ENSG00000131018|transcript|ENST00000367255|protein_coding|74/146|c.12180G>T|p.Glu4060Asp|12782/27748|12180/26394|4060/8797||,A|missense_variant|MODERATE|SYNE1|ENSG00000131018|transcript|ENST00000423061|protein_coding|73/146|c.11967G>T|p.Glu3989Asp|12404/27436|11967/26250|3989/8749||,A|missense_variant|MODERATE|SYNE1|ENSG00000131018|transcript|ENST00000341594|prot…	AA=p.E4060D,p.E3989D,p.E4060D;CDS=c.12180G>T,c.11967G>T,c.12180G>T;CNT=2,1,3;GENE=SYNE1_ENST00000265368,SYNE1_ENST00000423061,SYNE1;STRAND=-,-,-;ASP;CAF=0.4545,0.5455;CLNACC=RCV000118437.2;CLNALLE=1;CLNDBN=not_specified;CLNDSDB=MedGen;CLNDSDBID=CN169374;CLNHGVS=NC_000006.11:g.152665261C>A;CLNORIGIN=1;CLNREVSTAT=no_criteria;CLNSIG=3;COMMON=1;G5;G5A;GENEINFO=SYNE1:23345;GNO;HD;KGPhase1;KGPhase3;LSD…
chr6	152671475	rs9478320	A	C	SNP	VMF=1.0 UMT=167	VMF=0.9932203 UMT=295	VMF=1.0 UMT=136	VMF=1.0 UMT=310	C	splice_region_variant&intron_variant	LOW	SYNE1	ENSG00000131018	transcript	ENST00000265368	protein_coding	71/145	c.11734-5T>G							C|splice_region_variant&intron_variant|LOW|SYNE1|ENSG00000131018|transcript|ENST00000367255|protein_coding|71/145|c.11734-5T>G||||||,C|splice_region_variant&intron_variant|LOW|SYNE1|ENSG00000131018|transcript|ENST00000341594|protein_coding|74/146|c.11506-5T>G||||||,C|splice_region_variant&intron_variant|LOW|SYNE1|ENSG00000131018|transcript|ENST00000471834|retained_intron|14/18|n.4872-5T>G||||||,C…	ASP;CAF=0.4125,0.5875;COMMON=1;G5;G5A;GENEINFO=SYNE1:23345;GNO;HD;INT;KGPhase1;KGPhase3;RS=9478320;RSPOS=152671475;SAO=0;SLO;SSR=0;VC=SNV;VLD;VP=0x05010008000517053f000100;WGT=1;dbSNPBuildID=119
chr6	152675854	rs9397102	A	G	SNP	VMF=1.0 UMT=177	VMF=1.0 UMT=275	VMF=1.0 UMT=163	VMF=1.0 UMT=285	G	splice_region_variant&intron_variant	LOW	SYNE1	ENSG00000131018	transcript	ENST00000423061	protein_coding	67/145	c.10881+6T>C							G|splice_region_variant&intron_variant|LOW|SYNE1|ENSG00000131018|transcript|ENST00000448038|protein_coding|68/146|c.10881+6T>C||||||,G|synonymous_variant|LOW|SYNE1|ENSG00000131018|transcript|ENST00000265368|protein_coding|67/146|c.10866T>C|p.Ser3622Ser|11468/27745|10866/26394|3622/8797||,G|synonymous_variant|LOW|SYNE1|ENSG00000131018|transcript|ENST00000367255|protein_coding|67/146|c.10866T>C|p.S…	ASP;CAF=0.4317,0.5683;CLNACC=RCV000118433.2;CLNALLE=1;CLNDBN=not_specified;CLNDSDB=MedGen;CLNDSDBID=CN169374;CLNHGVS=NC_000006.11:g.152675854A>G;CLNORIGIN=1;CLNREVSTAT=no_criteria;CLNSIG=3;COMMON=1;G5;G5A;GENEINFO=SYNE1:23345;GNO;HD;INT;KGPhase1;KGPhase3;LSD;PM;REF;RS=9397102;RSPOS=152675854;SAO=1;SLO;SSR=0;SYN;VC=SNV;VLD;VP=0x05016008030517053f100100;WGT=1;dbSNPBuildID=119
chr6	152683413	rs4407724	G	T	SNP	VMF=1.0 UMT=250	VMF=1.0 UMT=356	VMF=1.0 UMT=381	VMF=1.0 UMT=377	T	synonymous_variant	LOW	SYNE1	ENSG00000131018	transcript	ENST00000265368	protein_coding	64/146	c.10191C>A	p.Gly3397Gly	10793/27745	10191/26394	3397/8797			T|synonymous_variant|LOW|SYNE1|ENSG00000131018|transcript|ENST00000367255|protein_coding|64/146|c.10191C>A|p.Gly3397Gly|10793/27748|10191/26394|3397/8797||,T|synonymous_variant|LOW|SYNE1|ENSG00000131018|transcript|ENST00000423061|protein_coding|64/146|c.10212C>A|p.Gly3404Gly|10649/27436|10212/26250|3404/8749||,T|synonymous_variant|LOW|SYNE1|ENSG00000131018|transcript|ENST00000448038|protein_codin…	ASP;CAF=0.3409,.,0.6591;CLNACC=RCV000118428.2;CLNALLE=2;CLNDBN=not_specified;CLNDSDB=MedGen;CLNDSDBID=CN169374;CLNHGVS=NC_000006.11:g.152683413G>T;CLNORIGIN=1;CLNREVSTAT=no_criteria;CLNSIG=3;COMMON=1;G5;G5A;GENEINFO=SYNE1:23345;GNO;HD;KGPhase1;KGPhase3;LSD;PM;REF;RS=4407724;RSPOS=152683413;SAO=1;SLO;SSR=0;SYN;VC=SNV;VLD;VP=0x05016000030517053e100100;WGT=1;dbSNPBuildID=111
chr6	152694184	rs6913579	T	C	SNP	VMF=1.0 UMT=240	VMF=0.9959514 UMT=247	VMF=1.0 UMT=345	VMF=1.0 UMT=265	C	synonymous_variant	LOW	SYNE1	ENSG00000131018	transcript	ENST00000265368	protein_coding	59/146	c.9495A>G	p.Glu3165Glu	10097/27745	9495/26394	3165/8797			C|synonymous_variant|LOW|SYNE1|ENSG00000131018|transcript|ENST00000367255|protein_coding|59/146|c.9495A>G|p.Glu3165Glu|10097/27748|9495/26394|3165/8797||,C|synonymous_variant|LOW|SYNE1|ENSG00000131018|transcript|ENST00000423061|protein_coding|59/146|c.9516A>G|p.Glu3172Glu|9953/27436|9516/26250|3172/8749||,C|synonymous_variant|LOW|SYNE1|ENSG00000131018|transcript|ENST00000341594|protein_coding|62/…	ASP;CAF=0.5317,0.4683,.;CLNACC=RCV000118493.2;CLNALLE=1;CLNDBN=not_specified;CLNDSDB=MedGen;CLNDSDBID=CN169374;CLNHGVS=NC_000006.11:g.152694184T>C;CLNORIGIN=1;CLNREVSTAT=no_criteria;CLNSIG=3;COMMON=1;G5;GENEINFO=SYNE1:23345;GNO;HD;KGPhase1;KGPhase3;LSD;PM;REF;RS=6913579;RSPOS=152694184;SAO=1;SLO;SSR=0;SYN;VC=SNV;VLD;VP=0x05016000030515053f100101;WGT=1;dbSNPBuildID=116
chr6	152772264	rs214976	A	G	SNP	VMF=0.4846626 UMT=163	VMF=0.4645161 UMT=155	VMF=0.472973 UMT=148	VMF=0.5149254 UMT=134	G	missense_variant	MODERATE	SYNE1	ENSG00000131018	transcript	ENST00000265368	protein_coding	26/146	c.3104T>C	p.Val1035Ala	3706/27745	3104/26394	1035/8797			G|missense_variant|MODERATE|SYNE1|ENSG00000131018|transcript|ENST00000367255|protein_coding|26/146|c.3104T>C|p.Val1035Ala|3706/27748|3104/26394|1035/8797||,G|missense_variant|MODERATE|SYNE1|ENSG00000131018|transcript|ENST00000423061|protein_coding|26/146|c.3125T>C|p.Val1042Ala|3562/27436|3125/26250|1042/8749||,G|missense_variant|MODERATE|SYNE1|ENSG00000131018|transcript|ENST00000341594|protein_co…	ASP;CAF=0.3928,0.6072;CLNACC=RCV000118478.2;CLNALLE=1;CLNDBN=not_specified;CLNDSDB=MedGen;CLNDSDBID=CN169374;CLNHGVS=NC_000006.11:g.152772264A>G;CLNORIGIN=1;CLNREVSTAT=no_criteria;CLNSIG=3;COMMON=1;G5;GENEINFO=SYNE1:23345;GNO;HD;KGPhase1;KGPhase3;LSD;NSM;PM;PMC;REF;RS=214976;RSPOS=152772264;RV;SAO=1;SLO;SSR=0;VC=SNV;VLD;VP=0x050168000a0515053f100101;WGT=1;dbSNPBuildID=79
chr6	152809527	rs9397106	A	T	SNP	VMF=0.5294118 UMT=17	VMF=0.5277778 UMT=36	VMF=0.5416667 UMT=48	VMF=0.6428571 UMT=14	T	splice_region_variant&intron_variant	LOW	SYNE1	ENSG00000131018	transcript	ENST00000265368	protein_coding	12/145	c.1047+4T>A							T|splice_region_variant&intron_variant|LOW|SYNE1|ENSG00000131018|transcript|ENST00000367255|protein_coding|12/145|c.1047+4T>A||||||,T|splice_region_variant&intron_variant|LOW|SYNE1|ENSG00000131018|transcript|ENST00000423061|protein_coding|12/145|c.1068+4T>A||||||,T|splice_region_variant&intron_variant|LOW|SYNE1|ENSG00000131018|transcript|ENST00000341594|protein_coding|12/146|c.1047+4T>A||||||,T|s…	ASP;CAF=0.4107,0.5893;CLNACC=RCV000118432.3;CLNALLE=1;CLNDBN=not_specified;CLNDSDB=MedGen;CLNDSDBID=CN169374;CLNHGVS=NC_000006.11:g.152809527A>T;CLNORIGIN=1;CLNREVSTAT=conf;CLNSIG=255;COMMON=1;G5;G5A;GENEINFO=SYNE1:23345;GNO;HD;INT;KGPhase1;KGPhase3;LSD;PM;RS=9397106;RSPOS=152809527;SAO=1;SLO;SSR=0;VC=SNV;VLD;VP=0x05016008000517053e100100;WGT=1;dbSNPBuildID=119
chr7	6026530	rs1805324	C	T	SNP	VMF=1.0 UMT=181	VMF=1.0 UMT=221	VMF=0.9959677 UMT=248	VMF=0.9929577 UMT=284	T	missense_variant	MODERATE	PMS2	ENSG00000122512	transcript	ENST00000265849	protein_coding	11/15	c.1866G>A	p.Met622Ile	1972/2855	1866/2589	622/862			T|missense_variant|MODERATE|PMS2|ENSG00000122512|transcript|ENST00000441476|protein_coding|8/12|c.1548G>A|p.Met516Ile|1548/2271|1548/2271|516/756||,T|intron_variant|MODIFIER|PMS2|ENSG00000122512|transcript|ENST00000382321|protein_coding|7/10|c.804-3908G>A||||||,T|intron_variant|MODIFIER|PMS2|ENSG00000122512|transcript|ENST00000406569|protein_coding|11/11|c.1678+188G>A||||||,T|intron_variant|MODIF…	ASP;CAF=0.9918,.,0.008187;CLNACC=RCV000034623.3|RCV000076832.4|RCV000121850.1|RCV000131477.2;CLNALLE=2;CLNDBN=not_provided|Lynch_syndrome|not_specified|Hereditary_cancer-predisposing_syndrome;CLNDSDB=MedGen|MedGen:Orphanet:SNOMED_CT|MedGen|MedGen:SNOMED_CT;CLNDSDBID=CN221809|C1333990:ORPHA144:315058005|CN169374|C0027672:699346009;CLNHGVS=NC_000007.13:g.6026530C>T;CLNORIGIN=1;CLNREVSTAT=no_criteri…
chr7	6026775	rs2228006	T	C	SNP	VMF=1.0 UMT=61	VMF=0.9833333 UMT=60	VMF=1.0 UMT=92	VMF=1.0 UMT=62	C	missense_variant	MODERATE	PMS2	ENSG00000122512	transcript	ENST00000265849	protein_coding	11/15	c.1621A>G	p.Lys541Glu	1727/2855	1621/2589	541/862			C|missense_variant|MODERATE|PMS2|ENSG00000122512|transcript|ENST00000441476|protein_coding|8/12|c.1303A>G|p.Lys435Glu|1303/2271|1303/2271|435/756||,C|missense_variant|MODERATE|PMS2|ENSG00000122512|transcript|ENST00000406569|protein_coding|11/12|c.1621A>G|p.Lys541Glu|1621/1719|1621/1719|541/572||,C|intron_variant|MODIFIER|PMS2|ENSG00000122512|transcript|ENST00000382321|protein_coding|7/10|c.804-41…	ASP;CAF=0.1168,0.8832;CLNACC=RCV000030365.3|RCV000034619.3,RCV000121840.3;CLNALLE=0,1;CLNDBN=Lynch_syndrome|not_provided,not_specified;CLNDSDB=MedGen:Orphanet:SNOMED_CT|MedGen,MedGen;CLNDSDBID=C1333990:ORPHA144:315058005|CN221809,CN169374;CLNHGVS=NC_000007.13:g.6026775T\x3d,NC_000007.13:g.6026775T>C;CLNORIGIN=1,1;CLNREVSTAT=exp|no_criteria,no_criteria;CLNSIG=2|2,2;CLNSRC=International_Society_for…
chr7	55214348	rs2072454;COSM1451542;COSM42978	C	T	SNP	VMF=0.9931034 UMT=145	VMF=1.0 UMT=189	VMF=1.0 UMT=78	VMF=0.985782 UMT=211	T	synonymous_variant	LOW	EGFR	ENSG00000146648	transcript	ENST00000275493	protein_coding	4/28	c.474C>T	p.Asn158Asn	651/9821	474/3633	158/1210			T|synonymous_variant|LOW|EGFR|ENSG00000146648|transcript|ENST00000342916|protein_coding|4/16|c.474C>T|p.Asn158Asn|720/2239|474/1887|158/628||,T|synonymous_variant|LOW|EGFR|ENSG00000146648|transcript|ENST00000344576|protein_coding|4/16|c.474C>T|p.Asn158Asn|719/2864|474/2118|158/705||,T|synonymous_variant|LOW|EGFR|ENSG00000146648|transcript|ENST00000420316|protein_coding|4/10|c.474C>T|p.Asn158Asn|7…	ASP;CAF=0.5246,0.4754;COMMON=1;G5;GENEINFO=EGFR:1956;GNO;HD;INT;KGPhase1;KGPhase3;PM;PMC;REF;RS=2072454;RSPOS=55214348;S3D;SAO=0;SLO;SSR=0;SYN;VC=SNV;VLD;VP=0x05032808030515053f000100;WGT=1;dbSNPBuildID=96;AA=p.N158N,p.N158N;CDS=c.474C>T,c.474C>T;CNT=2,3;GENE=EGFR_ENST00000344576,EGFR;STRAND=+,+
chr7	55238087	rs10258429	C	T	SNP	VMF=1.0 UMT=130	VMF=0.9940476 UMT=168	VMF=1.0 UMT=89	VMF=1.0 UMT=160	T	synonymous_variant	LOW	EGFR	ENSG00000146648	transcript	ENST00000344576	protein_coding	16/16	c.1968C>T	p.His656His	2213/2864	1968/2118	656/705			T|downstream_gene_variant|MODIFIER|EGFR|ENSG00000146648|transcript|ENST00000342916|protein_coding||c.*1865C>T|||||1759|,T|intron_variant|MODIFIER|EGFR|ENSG00000146648|transcript|ENST00000275493|protein_coding|15/27|c.1881-781C>T||||||,T|intron_variant|MODIFIER|EGFR|ENSG00000146648|transcript|ENST00000455089|protein_coding|14/25|c.1746-781C>T||||||,T|intron_variant|MODIFIER|EGFR|ENSG00000146648|tr…	ASP;CAF=0.8876,0.1124;COMMON=1;G5;GENEINFO=EGFR:1956;GNO;HD;INT;KGPhase1;KGPhase3;REF;RS=10258429;RSPOS=55238087;SAO=0;SLO;SSR=0;SYN;VC=SNV;VLD;VP=0x05010008030515053e000100;WGT=1;dbSNPBuildID=119
chr7	55249063	rs1050171;COSM1451600	G	A	SNP	VMF=1.0 UMT=158	VMF=0.9885714 UMT=175	VMF=1.0 UMT=72	VMF=0.9954751 UMT=221	A	synonymous_variant	LOW	EGFR	ENSG00000146648	transcript	ENST00000275493	protein_coding	20/28	c.2361G>A	p.Gln787Gln	2538/9821	2361/3633	787/1210			A|synonymous_variant|LOW|EGFR|ENSG00000146648|transcript|ENST00000455089|protein_coding|19/26|c.2226G>A|p.Gln742Gln|2483/3844|2226/3276|742/1091||,A|synonymous_variant|LOW|EGFR|ENSG00000146648|transcript|ENST00000454757|protein_coding|20/28|c.2202G>A|p.Gln734Gln|2385/3938|2202/3474|734/1157||,A|intron_variant|MODIFIER|EGFR|ENSG00000146648|transcript|ENST00000442591|protein_coding|17/17|c.*28+8442…	AA=p.Q787Q;CDS=c.2361G>A;CNT=2;GENE=EGFR;STRAND=+;ASP;CAF=0.5673,0.4327;CLNACC=RCV000038427.2;CLNALLE=1;CLNDBN=not_specified;CLNDSDB=MedGen;CLNDSDBID=CN169374;CLNHGVS=NC_000007.13:g.55249063G>A;CLNORIGIN=2;CLNREVSTAT=no_criteria;CLNSIG=2;COMMON=1;G5;G5A;GENEINFO=EGFR:1956|EGFR-AS1:100507500;GNO;HD;KGPhase1;KGPhase3;LSD;PM;PMC;REF;RS=1050171;RSPOS=55249063;SAO=3;SLO;SSR=0;SYN;TPA;VC=SNV;VLD;VP=0x0…
chr7	55266417	rs1140475	T	C	SNP	VMF=1.0 UMT=147	VMF=1.0 UMT=215	VMF=1.0 UMT=81	VMF=1.0 UMT=226	C	synonymous_variant	LOW	EGFR	ENSG00000146648	transcript	ENST00000275493	protein_coding	23/28	c.2709T>C	p.Thr903Thr	2886/9821	2709/3633	903/1210			C|synonymous_variant|LOW|EGFR|ENSG00000146648|transcript|ENST00000455089|protein_coding|22/26|c.2574T>C|p.Thr858Thr|2831/3844|2574/3276|858/1091||,C|synonymous_variant|LOW|EGFR|ENSG00000146648|transcript|ENST00000454757|protein_coding|23/28|c.2550T>C|p.Thr850Thr|2733/3938|2550/3474|850/1157||,C|intron_variant|MODIFIER|EGFR|ENSG00000146648|transcript|ENST00000442591|protein_coding|17/17|c.*28+2579…	ASP;CAF=0.08327,.,0.9167;CLNACC=RCV000038451.2;CLNALLE=0;CLNDBN=not_specified;CLNDSDB=MedGen;CLNDSDBID=CN169374;CLNHGVS=NC_000007.13:g.55266417T\x3d;CLNORIGIN=2;CLNREVSTAT=no_criteria;CLNSIG=2;COMMON=1;G5;GENEINFO=EGFR:1956;GNO;HD;KGPhase1;KGPhase3;PM;PMC;REF;RS=1140475;RSPOS=55266417;SAO=0;SLO;SSR=0;SYN;VC=SNV;VLD;VP=0x05012800030515053f000101;WGT=1;dbSNPBuildID=86
chr7	55268916	rs2293347	C	T	SNP	VMF=0.9948718 UMT=195	VMF=0.9963636 UMT=275	VMF=1.0 UMT=97	VMF=0.9896552 UMT=290	T	synonymous_variant	LOW	EGFR	ENSG00000146648	transcript	ENST00000275493	protein_coding	25/28	c.2982C>T	p.Asp994Asp	3159/9821	2982/3633	994/1210			T|synonymous_variant|LOW|EGFR|ENSG00000146648|transcript|ENST00000455089|protein_coding|24/26|c.2847C>T|p.Asp949Asp|3104/3844|2847/3276|949/1091||,T|synonymous_variant|LOW|EGFR|ENSG00000146648|transcript|ENST00000454757|protein_coding|25/28|c.2823C>T|p.Asp941Asp|3006/3938|2823/3474|941/1157||,T|downstream_gene_variant|MODIFIER|EGFR|ENSG00000146648|transcript|ENST00000485503|retained_intron||n.*42…	ASP;CAF=0.8582,0.1418;COMMON=1;G5;GENEINFO=EGFR:1956;GNO;HD;KGPhase1;KGPhase3;PM;PMC;REF;RS=2293347;RSPOS=55268916;RV;SAO=0;SLO;SSR=0;SYN;VC=SNV;VLD;VP=0x05012800030515053f000100;WGT=1;dbSNPBuildID=100
chr7	151836878	COSM1721288;COSM1721289	TA	T	INDEL	VMF=0.0555556 UMT=72 FILTER=HP				T	splice_region_variant&intron_variant	LOW	KMT2C	ENSG00000055609	transcript	ENST00000355193	protein_coding	56/59	c.14515-3delT							T|splice_region_variant&intron_variant|LOW|KMT2C|ENSG00000055609|transcript|ENST00000360104|protein_coding|19/21|c.7012-3delT||||||WARNING_TRANSCRIPT_NO_START_CODON,T|splice_region_variant&intron_variant|LOW|KMT2C|ENSG00000055609|transcript|ENST00000262189|protein_coding|55/58|c.14344-3delT||||||,T|splice_region_variant&intron_variant|LOW|KMT2C|ENSG00000055609|transcript|ENST00000558084|nonsense_…	AA=p.?,p.?;CDS=c.14515-3delt,c.14344-3delt;CNT=2,2;GENE=MLL3_ENST00000355193,MLL3;STRAND=-,-
chr7	151873853	rs6464211	C	T	SNP	VMF=0.4084507 UMT=355	VMF=0.3869464 UMT=429	VMF=0.3867069 UMT=331	VMF=0.3913043 UMT=437	T	synonymous_variant	LOW	KMT2C	ENSG00000055609	transcript	ENST00000355193	protein_coding	38/60	c.8685G>A	p.Gln2895Gln	8904/17029	8685/14907	2895/4968			T|synonymous_variant|LOW|KMT2C|ENSG00000055609|transcript|ENST00000360104|protein_coding|1/22|c.1200G>A|p.Gln400Gln|1201/11183|1200/7323|400/2440||WARNING_TRANSCRIPT_NO_START_CODON,T|synonymous_variant|LOW|KMT2C|ENSG00000055609|transcript|ENST00000262189|protein_coding|38/59|c.8685G>A|p.Gln2895Gln|8904/16862|8685/14736|2895/4911||,T|3_prime_UTR_variant|MODIFIER|KMT2C|ENSG00000055609|transcript|EN…	ASP;CAF=0.6172,0.3828;COMMON=1;G5;G5A;GENEINFO=KMT2C:58508;GNO;HD;KGPhase1;KGPhase3;PM;PMC;REF;RS=6464211;RSPOS=151873853;SAO=0;SLO;SSR=0;SYN;VC=SNV;VLD;VP=0x05012800030517053f000100;WGT=1;dbSNPBuildID=116
chr7	151874147	COSM100082;COSM328977;COSM328978	CT	C	INDEL	VMF=0.0686275 UMT=204 FILTER=HP	VMF=0.0693069 UMT=202 FILTER=HP	VMF=0.0515464 UMT=97 FILTER=HP	VMF=0.0576923 UMT=156 FILTER=HP	C	frameshift_variant	HIGH	KMT2C	ENSG00000055609	transcript	ENST00000355193	protein_coding	38/60	c.8390delA	p.Lys2797fs	8609/17029	8390/14907	2797/4968			C|frameshift_variant|HIGH|KMT2C|ENSG00000055609|transcript|ENST00000360104|protein_coding|1/22|c.905delA|p.Lys302fs|906/11183|905/7323|302/2440||WARNING_TRANSCRIPT_NO_START_CODON,C|frameshift_variant|HIGH|KMT2C|ENSG00000055609|transcript|ENST00000262189|protein_coding|38/59|c.8390delA|p.Lys2797fs|8609/16862|8390/14736|2797/4911||,C|3_prime_UTR_variant|MODIFIER|KMT2C|ENSG00000055609|transcript|ENS…	LOF=(KMT2C|ENSG00000055609|14|0.21);AA=p.K2797fs*26,p.K2797fs*26,p.K2797fs*26;CDS=c.8390_8390delA,c.8390delA,c.8390delA;CNT=18,5,5;GENE=MLL3,MLL3_ENST00000355193,MLL3;STRAND=-,-,-
chr7	151875100	.	TAAA	T	INDEL	VMF=0.0735294 UMT=68 FILTER=HP				T	splice_region_variant&intron_variant	LOW	KMT2C	ENSG00000055609	transcript	ENST00000355193	protein_coding	37/59	c.7443-8_7443-6delTTT							T|splice_region_variant&intron_variant|LOW|KMT2C|ENSG00000055609|transcript|ENST00000262189|protein_coding|37/58|c.7443-8_7443-6delTTT||||||,T|splice_region_variant&intron_variant|LOW|KMT2C|ENSG00000055609|transcript|ENST00000558084|nonsense_mediated_decay|37/58|c.*4963-8_*4963-6delTTT||||||WARNING_TRANSCRIPT_INCOMPLETE,T|splice_region_variant&intron_variant|LOW|KMT2C|ENSG00000055609|transcript|E…	_NONE_
chr7	151892636	rs148868936	A	G	SNP	VMF=0.3833333 UMT=120	VMF=0.4330357 UMT=224	VMF=0.376 UMT=125	VMF=0.3395062 UMT=162	G	intron_variant	MODIFIER	KMT2C	ENSG00000055609	transcript	ENST00000355193	protein_coding	28/59	c.4378+356T>C							G|intron_variant|MODIFIER|KMT2C|ENSG00000055609|transcript|ENST00000262189|protein_coding|28/58|c.4378+356T>C||||||,G|intron_variant|MODIFIER|KMT2C|ENSG00000055609|transcript|ENST00000558084|nonsense_mediated_decay|28/58|c.*1898+356T>C||||||WARNING_TRANSCRIPT_INCOMPLETE,G|intron_variant|MODIFIER|KMT2C|ENSG00000055609|transcript|ENST00000473186|retained_intron|14/45|n.2089+356T>C||||||	ASP;CAF=0.9962,0.003794;COMMON=1;GENEINFO=KMT2C:58508;INT;KGPhase1;KGPhase3;NSM;REF;RS=148868936;RSPOS=151892636;SAO=0;SSR=0;VC=SNV;VLD;VP=0x050000080a05040036000100;WGT=1;dbSNPBuildID=134
chr7	151945007	.	C	T	SNP	VMF=0.2403846 UMT=416	VMF=0.2409639 UMT=415	VMF=0.26 UMT=200	VMF=0.1939891 UMT=366	T	missense_variant	MODERATE	KMT2C	ENSG00000055609	transcript	ENST00000355193	protein_coding	14/60	c.2512G>A	p.Gly838Ser	2731/17029	2512/14907	838/4968			T|missense_variant|MODERATE|KMT2C|ENSG00000055609|transcript|ENST00000262189|protein_coding|14/59|c.2512G>A|p.Gly838Ser|2731/16862|2512/14736|838/4911||,T|missense_variant|MODERATE|KMT2C|ENSG00000055609|transcript|ENST00000418673|protein_coding|1/6|c.97G>A|p.Gly33Ser|98/682|97/681|33/226||WARNING_TRANSCRIPT_NO_START_CODON,T|3_prime_UTR_variant|MODIFIER|KMT2C|ENSG00000055609|transcript|ENST0000055…	_NONE_
chr7	151945071	COSM289942;COSM289943	G	GT	INDEL	VMF=0.4606414 UMT=686	VMF=0.4884793 UMT=1085	VMF=0.4618902 UMT=656	VMF=0.4724638 UMT=1035	GT	frameshift_variant&stop_gained	HIGH	KMT2C	ENSG00000055609	transcript	ENST00000355193	protein_coding	14/60	c.2447dupA	p.Tyr816fs	2666/17029	2447/14907	816/4968			GT|frameshift_variant&stop_gained|HIGH|KMT2C|ENSG00000055609|transcript|ENST00000262189|protein_coding|14/59|c.2447dupA|p.Tyr816fs|2666/16862|2447/14736|816/4911||,GT|frameshift_variant&stop_gained|HIGH|KMT2C|ENSG00000055609|transcript|ENST00000558084|nonsense_mediated_decay|14/59|c.2447dupA|p.Tyr816fs|2666/16862|2447/2480|816/825||WARNING_TRANSCRIPT_INCOMPLETE,GT|frameshift_variant&stop_gained|H…	LOF=(KMT2C|ENSG00000055609|14|0.21);NMD=(KMT2C|ENSG00000055609|14|0.21);AA=p.Y816fs*1,p.Y816fs*1;CDS=c.2447_2448insA,c.2447_2448insA;CNT=1,1;GENE=MLL3,MLL3_ENST00000355193;STRAND=-,-
chr7	151945140	COSM452727;COSM452728	C	T	SNP		VMF=0.0680272 UMT=147	VMF=0.0819672 UMT=122	VMF=0.0531915 UMT=94	T	synonymous_variant	LOW	KMT2C	ENSG00000055609	transcript	ENST00000355193	protein_coding	14/60	c.2379G>A	p.Ser793Ser	2598/17029	2379/14907	793/4968			T|synonymous_variant|LOW|KMT2C|ENSG00000055609|transcript|ENST00000262189|protein_coding|14/59|c.2379G>A|p.Ser793Ser|2598/16862|2379/14736|793/4911||,T|synonymous_variant|LOW|KMT2C|ENSG00000055609|transcript|ENST00000558084|nonsense_mediated_decay|14/59|c.2379G>A|p.Ser793Ser|2598/16862|2379/2480|793/825||WARNING_TRANSCRIPT_INCOMPLETE,T|upstream_gene_variant|MODIFIER|KMT2C|ENSG00000055609|transcri…	AA=p.S793S,p.S793S;CDS=c.2379G>A,c.2379G>A;CNT=1,1;GENE=MLL3_ENST00000355193,MLL3;STRAND=-,-
chr7	151945167	.	G	T	SNP		VMF=0.0660377 UMT=106	VMF=0.1176471 UMT=85 FILTER=RBCP		T	synonymous_variant	LOW	KMT2C	ENSG00000055609	transcript	ENST00000355193	protein_coding	14/60	c.2352C>A	p.Ser784Ser	2571/17029	2352/14907	784/4968			T|synonymous_variant|LOW|KMT2C|ENSG00000055609|transcript|ENST00000262189|protein_coding|14/59|c.2352C>A|p.Ser784Ser|2571/16862|2352/14736|784/4911||,T|synonymous_variant|LOW|KMT2C|ENSG00000055609|transcript|ENST00000558084|nonsense_mediated_decay|14/59|c.2352C>A|p.Ser784Ser|2571/16862|2352/2480|784/825||WARNING_TRANSCRIPT_INCOMPLETE,T|upstream_gene_variant|MODIFIER|KMT2C|ENSG00000055609|transcri…	_NONE_
chr7	151962257	.	C	T	SNP	VMF=0.1648352 UMT=182 FILTER=RBCP;RPCP	VMF=0.1853659 UMT=205 FILTER=RBCP;RPCP	VMF=0.1639344 UMT=122 FILTER=RBCP;RPCP	VMF=0.259375 UMT=320 FILTER=RBCP;RPCP	T	synonymous_variant	LOW	KMT2C	ENSG00000055609	transcript	ENST00000355193	protein_coding	8/60	c.1050G>A	p.Pro350Pro	1269/17029	1050/14907	350/4968			T|synonymous_variant|LOW|KMT2C|ENSG00000055609|transcript|ENST00000262189|protein_coding|8/59|c.1050G>A|p.Pro350Pro|1269/16862|1050/14736|350/4911||,T|synonymous_variant|LOW|KMT2C|ENSG00000055609|transcript|ENST00000558084|nonsense_mediated_decay|8/59|c.1050G>A|p.Pro350Pro|1269/16862|1050/2480|350/825||WARNING_TRANSCRIPT_INCOMPLETE	_NONE_
chr7	151962265	COSM228110;COSM228111	C	T	SNP	VMF=0.1027397 UMT=146 FILTER=RBCP;RPCP	VMF=0.1203008 UMT=133	VMF=0.0588235 UMT=85	VMF=0.1461187 UMT=219 FILTER=RBCP;RPCP	T	missense_variant	MODERATE	KMT2C	ENSG00000055609	transcript	ENST00000355193	protein_coding	8/60	c.1042G>A	p.Asp348Asn	1261/17029	1042/14907	348/4968			T|missense_variant|MODERATE|KMT2C|ENSG00000055609|transcript|ENST00000262189|protein_coding|8/59|c.1042G>A|p.Asp348Asn|1261/16862|1042/14736|348/4911||,T|missense_variant|MODERATE|KMT2C|ENSG00000055609|transcript|ENST00000558084|nonsense_mediated_decay|8/59|c.1042G>A|p.Asp348Asn|1261/16862|1042/2480|348/825||WARNING_TRANSCRIPT_INCOMPLETE	AA=p.D348N,p.D348N;CDS=c.1042G>A,c.1042G>A;CNT=1,1;GENE=MLL3,MLL3_ENST00000355193;STRAND=-,-
chr7	151970856	.	T	A	SNP	VMF=0.543058 UMT=569	VMF=0.4879102 UMT=1158	VMF=0.5598456 UMT=518	VMF=0.4565757 UMT=1209	A	missense_variant	MODERATE	KMT2C	ENSG00000055609	transcript	ENST00000355193	protein_coding	7/60	c.946A>T	p.Thr316Ser	1165/17029	946/14907	316/4968			A|missense_variant|MODERATE|KMT2C|ENSG00000055609|transcript|ENST00000262189|protein_coding|7/59|c.946A>T|p.Thr316Ser|1165/16862|946/14736|316/4911||,A|missense_variant|MODERATE|KMT2C|ENSG00000055609|transcript|ENST00000558084|nonsense_mediated_decay|7/59|c.946A>T|p.Thr316Ser|1165/16862|946/2480|316/825||WARNING_TRANSCRIPT_INCOMPLETE	_NONE_
chr7	151970859	COSM1179668;COSM1179669	C	T	SNP	VMF=0.0379965 UMT=579	VMF=0.0369099 UMT=1165	VMF=0.0379507 UMT=527	VMF=0.0303527 UMT=1219	T	missense_variant	MODERATE	KMT2C	ENSG00000055609	transcript	ENST00000355193	protein_coding	7/60	c.943G>A	p.Gly315Ser	1162/17029	943/14907	315/4968			T|missense_variant|MODERATE|KMT2C|ENSG00000055609|transcript|ENST00000262189|protein_coding|7/59|c.943G>A|p.Gly315Ser|1162/16862|943/14736|315/4911||,T|missense_variant|MODERATE|KMT2C|ENSG00000055609|transcript|ENST00000558084|nonsense_mediated_decay|7/59|c.943G>A|p.Gly315Ser|1162/16862|943/2480|315/825||WARNING_TRANSCRIPT_INCOMPLETE	AA=p.G315S,p.G315S;CDS=c.943G>A,c.943G>A;CNT=5,5;GENE=MLL3_ENST00000355193,MLL3;STRAND=-,-
chr7	152346219	COSM1721392	CA	C	INDEL	VMF=0.0244898 UMT=245 FILTER=HP				C	frameshift_variant	HIGH	XRCC2	ENSG00000196584	transcript	ENST00000359321	protein_coding	3/3	c.350delT	p.Leu117fs	436/3067	350/843	117/280			C|non_coding_exon_variant|MODIFIER|XRCC2|ENSG00000196584|transcript|ENST00000495707|processed_transcript|3/3|n.372delT||||||	LOF=(XRCC2|ENSG00000196584|2|0.50);AA=p.L117fs*17;CDS=c.350delT;CNT=1;GENE=XRCC2;STRAND=-
chr8	2807783	rs35043129	G	A	SNP	VMF=0.5322581 UMT=186	VMF=0.4626866 UMT=201	VMF=0.5684211 UMT=95	VMF=0.58125 UMT=160	A	synonymous_variant	LOW	CSMD1	ENSG00000183117	transcript	ENST00000520002	protein_coding	68/71	c.10287C>T	p.Phe3429Phe	10843/11740	10287/10698	3429/3565			A|synonymous_variant|LOW|CSMD1|ENSG00000183117|transcript|ENST00000335551|protein_coding|53/56|c.8490C>T|p.Phe2830Phe|8491/12134|8490/8901|2830/2966||WARNING_TRANSCRIPT_NO_START_CODON,A|synonymous_variant|LOW|CSMD1|ENSG00000183117|transcript|ENST00000400186|protein_coding|65/68|c.9756C>T|p.Phe3252Phe|10041/10938|9756/10167|3252/3388||,A|synonymous_variant|LOW|CSMD1|ENSG00000183117|transcript|ENST…	ASP;CAF=0.845,0.155;COMMON=1;G5;G5A;GENEINFO=CSMD1:64478;GNO;HD;KGPhase1;KGPhase3;REF;RS=35043129;RSPOS=2807783;SAO=0;SLO;SSR=0;SYN;VC=SNV;VLD;VP=0x05010000030517053e000100;WGT=1;dbSNPBuildID=126
chr8	2820745	rs667859	G	C	SNP	VMF=0.5352113 UMT=142	VMF=0.4285714 UMT=119	VMF=0.5258621 UMT=116	VMF=0.6111111 UMT=108	C	splice_region_variant&synonymous_variant	LOW	CSMD1	ENSG00000183117	transcript	ENST00000520002	protein_coding	61/71	c.9456C>G	p.Leu3152Leu	10012/11740	9456/10698	3152/3565			C|splice_region_variant&synonymous_variant|LOW|CSMD1|ENSG00000183117|transcript|ENST00000335551|protein_coding|47/56|c.7704C>G|p.Leu2568Leu|7705/12134|7704/8901|2568/2966||WARNING_TRANSCRIPT_NO_START_CODON,C|splice_region_variant&synonymous_variant|LOW|CSMD1|ENSG00000183117|transcript|ENST00000400186|protein_coding|58/68|c.8925C>G|p.Leu2975Leu|9210/10938|8925/10167|2975/3388||,C|splice_region_var…	ASP;CAF=0.5653,.,0.4347;COMMON=1;G5;GENEINFO=CSMD1:64478;GNO;HD;KGPhase1;KGPhase3;REF;RS=667859;RSPOS=2820745;S3D;SAO=0;SLO;SSR=0;SYN;VC=SNV;VLD;VP=0x05030000030515053e000100;WGT=1;dbSNPBuildID=83
chr8	2832139	rs667595;COSM454404;COSM454405	C	G	SNP	VMF=1.0 UMT=31	VMF=1.0 UMT=73	VMF=1.0 UMT=60	VMF=1.0 UMT=54	G	synonymous_variant	LOW	CSMD1	ENSG00000183117	transcript	ENST00000520002	protein_coding	57/71	c.8577G>C	p.Ser2859Ser	9133/11740	8577/10698	2859/3565			G|synonymous_variant|LOW|CSMD1|ENSG00000183117|transcript|ENST00000335551|protein_coding|43/56|c.6825G>C|p.Ser2275Ser|6826/12134|6825/8901|2275/2966||WARNING_TRANSCRIPT_NO_START_CODON,G|synonymous_variant|LOW|CSMD1|ENSG00000183117|transcript|ENST00000400186|protein_coding|56/68|c.8403G>C|p.Ser2801Ser|8688/10938|8403/10167|2801/3388||,G|synonymous_variant|LOW|CSMD1|ENSG00000183117|transcript|ENST0…	ASP;CAF=0.249,0.751;COMMON=1;G5;G5A;GENEINFO=CSMD1:64478;GNO;HD;KGPhase1;KGPhase3;REF;RS=667595;RSPOS=2832139;RV;S3D;SAO=0;SLO;SSR=0;SYN;VC=SNV;VLD;VP=0x05030000030517053f000100;WGT=1;dbSNPBuildID=83;AA=p.S2858S,p.S2587S;CDS=c.8574G>C,c.7761G>C;CNT=1,1;GENE=CSMD1_ENST00000537824,CSMD1_ENST00000318252;STRAND=-,-
chr8	2909992	rs6558702	G	A	SNP	VMF=0.4532374 UMT=139	VMF=0.4935897 UMT=156	VMF=0.442623 UMT=122	VMF=0.4662162 UMT=148	A	missense_variant	MODERATE	CSMD1	ENSG00000183117	transcript	ENST00000520002	protein_coding	51/71	c.7655C>T	p.Thr2552Met	8211/11740	7655/10698	2552/3565			A|missense_variant|MODERATE|CSMD1|ENSG00000183117|transcript|ENST00000335551|protein_coding|37/56|c.5903C>T|p.Thr1968Met|5904/12134|5903/8901|1968/2966||WARNING_TRANSCRIPT_NO_START_CODON,A|missense_variant|MODERATE|CSMD1|ENSG00000183117|transcript|ENST00000400186|protein_coding|51/68|c.7655C>T|p.Thr2552Met|7940/10938|7655/10167|2552/3388||,A|missense_variant|MODERATE|CSMD1|ENSG00000183117|transcr…	ASP;CAF=0.3071,0.6929;COMMON=1;G5;G5A;GENEINFO=CSMD1:64478;GNO;HD;KGPhase1;KGPhase3;NSM;REF;RS=6558702;RSPOS=2909992;S3D;SAO=0;SLO;SSR=0;VC=SNV;VLD;VP=0x050300000a0517053f000100;WGT=1;dbSNPBuildID=116
chr8	2910020	rs6558703	A	G	SNP	VMF=1.0 UMT=122	VMF=1.0 UMT=109	VMF=1.0 UMT=101	VMF=1.0 UMT=110	G	synonymous_variant	LOW	CSMD1	ENSG00000183117	transcript	ENST00000520002	protein_coding	51/71	c.7627T>C	p.Leu2543Leu	8183/11740	7627/10698	2543/3565			G|synonymous_variant|LOW|CSMD1|ENSG00000183117|transcript|ENST00000335551|protein_coding|37/56|c.5875T>C|p.Leu1959Leu|5876/12134|5875/8901|1959/2966||WARNING_TRANSCRIPT_NO_START_CODON,G|synonymous_variant|LOW|CSMD1|ENSG00000183117|transcript|ENST00000400186|protein_coding|51/68|c.7627T>C|p.Leu2543Leu|7912/10938|7627/10167|2543/3388||,G|synonymous_variant|LOW|CSMD1|ENSG00000183117|transcript|ENST0…	ASP;CAF=0.01737,0.9826;COMMON=1;G5;GENEINFO=CSMD1:64478;GNO;HD;KGPhase1;KGPhase3;REF;RS=6558703;RSPOS=2910020;S3D;SAO=0;SLO;SSR=0;SYN;VC=SNV;VLD;VP=0x05030000030515053f000100;WGT=1;dbSNPBuildID=116
chr8	2965244	rs3824271	T	C	SNP	VMF=1.0 UMT=47	VMF=1.0 UMT=50	VMF=1.0 UMT=38	VMF=1.0 UMT=26	C	synonymous_variant	LOW	CSMD1	ENSG00000183117	transcript	ENST00000520002	protein_coding	46/71	c.6834A>G	p.Glu2278Glu	7390/11740	6834/10698	2278/3565			C|synonymous_variant|LOW|CSMD1|ENSG00000183117|transcript|ENST00000335551|protein_coding|33/56|c.5271A>G|p.Glu1757Glu|5272/12134|5271/8901|1757/2966||WARNING_TRANSCRIPT_NO_START_CODON,C|synonymous_variant|LOW|CSMD1|ENSG00000183117|transcript|ENST00000400186|protein_coding|46/68|c.6834A>G|p.Glu2278Glu|7119/10938|6834/10167|2278/3388||,C|synonymous_variant|LOW|CSMD1|ENSG00000183117|transcript|ENST0…	ASP;CAF=0.1603,0.8397;COMMON=1;G5;GENEINFO=CSMD1:64478;GNO;HD;KGPhase1;KGPhase3;PM;PMC;REF;RS=3824271;RSPOS=2965244;S3D;SAO=0;SLO;SSR=0;SYN;VC=SNV;VLD;VP=0x05032800030515053f000100;WGT=1;dbSNPBuildID=107
chr8	3224561	rs4875703	T	C	SNP	VMF=0.5368421 UMT=95	VMF=0.5434783 UMT=92	VMF=0.4716981 UMT=53	VMF=0.5137615 UMT=109	C	synonymous_variant	LOW	CSMD1	ENSG00000183117	transcript	ENST00000520002	protein_coding	21/71	c.3111A>G	p.Thr1037Thr	3667/11740	3111/10698	1037/3565			C|synonymous_variant|LOW|CSMD1|ENSG00000183117|transcript|ENST00000335551|protein_coding|8/56|c.1548A>G|p.Thr516Thr|1549/12134|1548/8901|516/2966||WARNING_TRANSCRIPT_NO_START_CODON,C|synonymous_variant|LOW|CSMD1|ENSG00000183117|transcript|ENST00000400186|protein_coding|21/68|c.3111A>G|p.Thr1037Thr|3396/10938|3111/10167|1037/3388||,C|synonymous_variant|LOW|CSMD1|ENSG00000183117|transcript|ENST0000…	ASP;CAF=0.7149,.,0.2851,.;COMMON=1;G5;GENEINFO=CSMD1:64478;GNO;HD;KGPhase1;KGPhase3;NOV;REF;RS=4875703;RSPOS=3224561;S3D;SAO=0;SLO;SSR=0;SYN;VC=SNV;VLD;VP=0x05030000030515053f000104;WGT=1;dbSNPBuildID=111
chr8	3265590	rs10088378	C	T	SNP	VMF=1.0 UMT=135	VMF=1.0 UMT=106	VMF=1.0 UMT=59	VMF=1.0 UMT=114	T	synonymous_variant	LOW	CSMD1	ENSG00000183117	transcript	ENST00000520002	protein_coding	15/71	c.1905G>A	p.Gln635Gln	2461/11740	1905/10698	635/3565			T|synonymous_variant|LOW|CSMD1|ENSG00000183117|transcript|ENST00000335551|protein_coding|2/56|c.342G>A|p.Gln114Gln|343/12134|342/8901|114/2966||WARNING_TRANSCRIPT_NO_START_CODON,T|synonymous_variant|LOW|CSMD1|ENSG00000183117|transcript|ENST00000400186|protein_coding|15/68|c.1905G>A|p.Gln635Gln|2190/10938|1905/10167|635/3388||,T|synonymous_variant|LOW|CSMD1|ENSG00000183117|transcript|ENST000006027…	ASP;CAF=0.397,0.603;COMMON=1;G5;G5A;GENEINFO=CSMD1:64478;GNO;HD;KGPhase1;KGPhase3;PM;PMC;REF;RS=10088378;RSPOS=3265590;S3D;SAO=0;SLO;SSR=0;SYN;VC=SNV;VLD;VP=0x05032800030517053f000100;WGT=1;dbSNPBuildID=119
chr8	3351147	rs17066296	G	A	SNP	VMF=1.0 UMT=100	VMF=1.0 UMT=104	VMF=1.0 UMT=84	VMF=1.0 UMT=90	A	splice_region_variant&synonymous_variant	LOW	CSMD1	ENSG00000183117	transcript	ENST00000520002	protein_coding	12/71	c.1449C>T	p.Tyr483Tyr	2005/11740	1449/10698	483/3565			A|splice_region_variant&synonymous_variant|LOW|CSMD1|ENSG00000183117|transcript|ENST00000400186|protein_coding|12/68|c.1449C>T|p.Tyr483Tyr|1734/10938|1449/10167|483/3388||,A|splice_region_variant&synonymous_variant|LOW|CSMD1|ENSG00000183117|transcript|ENST00000602723|protein_coding|12/68|c.1449C>T|p.Tyr483Tyr|1734/10938|1449/10167|483/3388||,A|splice_region_variant&synonymous_variant|LOW|CSMD1|EN…	ASP;CAF=0.8886,0.1114;COMMON=1;G5;GENEINFO=CSMD1:64478;GNO;HD;KGPhase1;KGPhase3;REF;RS=17066296;RSPOS=3351147;S3D;SAO=0;SLO;SSR=0;SYN;VC=SNV;VLD;VP=0x05030000030515053f000100;WGT=1;dbSNPBuildID=123
chr8	3351195	rs56109797	C	A	SNP	VMF=1.0 UMT=163	VMF=1.0 UMT=177	VMF=1.0 UMT=143	VMF=0.9887006 UMT=177	A	synonymous_variant	LOW	CSMD1	ENSG00000183117	transcript	ENST00000520002	protein_coding	12/71	c.1401G>T	p.Leu467Leu	1957/11740	1401/10698	467/3565			A|synonymous_variant|LOW|CSMD1|ENSG00000183117|transcript|ENST00000400186|protein_coding|12/68|c.1401G>T|p.Leu467Leu|1686/10938|1401/10167|467/3388||,A|synonymous_variant|LOW|CSMD1|ENSG00000183117|transcript|ENST00000602723|protein_coding|12/68|c.1401G>T|p.Leu467Leu|1686/10938|1401/10167|467/3388||,A|synonymous_variant|LOW|CSMD1|ENSG00000183117|transcript|ENST00000602557|protein_coding|12/71|c.14…	ASP;CAF=0.9075,0.09245;COMMON=1;G5;GENEINFO=CSMD1:64478;GNO;HD;KGPhase1;KGPhase3;REF;RS=56109797;RSPOS=3351195;S3D;SAO=0;SLO;SSR=0;SYN;VC=SNV;VLD;VP=0x05030000030515053e000100;WGT=1;dbSNPBuildID=129
chr8	90965665	COSM1458549	CT	C	INDEL		VMF=0.0097431 UMT=1129 FILTER=HP			C	frameshift_variant	HIGH	NBN	ENSG00000104320	transcript	ENST00000265433	protein_coding	11/16	c.1651delA	p.Arg551fs	1806/4666	1651/2265	551/754			C|frameshift_variant|HIGH|NBN|ENSG00000104320|transcript|ENST00000409330|protein_coding|11/16|c.1405delA|p.Arg469fs|1811/4523|1405/2019|469/672||,C|3_prime_UTR_variant|MODIFIER|NBN|ENSG00000104320|transcript|ENST00000396252|nonsense_mediated_decay|14/19|c.*1524delA|||||28559|	LOF=(NBN|ENSG00000104320|10|0.20);AA=p.R551fs*8;CDS=c.1651delA;CNT=2;GENE=NBN;STRAND=-
chr8	90994994	rs200287925	G	A	SNP	VMF=0.702439 UMT=205	VMF=0.7391304 UMT=460	VMF=0.6746988 UMT=249	VMF=0.7182891 UMT=678	A	stop_gained	HIGH	NBN	ENSG00000104320	transcript	ENST00000265433	protein_coding	2/16	c.127C>T	p.Arg43*	282/4666	127/2265	43/754			A|stop_gained|HIGH|NBN|ENSG00000104320|transcript|ENST00000396252|nonsense_mediated_decay|4/19|c.127C>T|p.Arg43*|473/4907|127/177|43/58||,A|stop_gained|HIGH|NBN|ENSG00000104320|transcript|ENST00000519426|protein_coding|2/5|c.127C>T|p.Arg43*|185/535|127/477|43/158||WARNING_TRANSCRIPT_NO_STOP_CODON,A|stop_gained|HIGH|NBN|ENSG00000104320|transcript|ENST00000523444|nonsense_mediated_decay|2/6|c.127C>…	LOF=(NBN|ENSG00000104320|10|0.20);NMD=(NBN|ENSG00000104320|10|0.20);ASP;CLNACC=RCV000131193.2;CLNALLE=1;CLNDBN=Hereditary_cancer-predisposing_syndrome;CLNDSDB=MedGen:SNOMED_CT;CLNDSDBID=C0027672:699346009;CLNHGVS=NC_000008.10:g.90994994G>A;CLNORIGIN=1;CLNREVSTAT=single;CLNSIG=5;GENEINFO=NBN:4683;HD;LSD;NSN;PM;REF;RS=200287925;RSPOS=90994994;SAO=1;SSR=0;U5;VC=SNV;VLD;VP=0x050060400605040402100100;…
chr8	124518708	.	G	T	SNP			VMF=0.0203291 UMT=1033 FILTER=RPCP		T	missense_variant	MODERATE	FBXO32	ENSG00000156804	transcript	ENST00000517956	protein_coding	7/9	c.758C>A	p.Ala253Asp	950/6744	758/1068	253/355			T|missense_variant|MODERATE|FBXO32|ENSG00000156804|transcript|ENST00000443022|protein_coding|5/7|c.479C>A|p.Ala160Asp|671/1227|479/789|160/262||,T|non_coding_exon_variant|MODIFIER|FBXO32|ENSG00000156804|transcript|ENST00000524000|retained_intron|1/3|n.158C>A||||||,T|non_coding_exon_variant|MODIFIER|FBXO32|ENSG00000156804|transcript|ENST00000287396|retained_intron|4/6|n.632C>A||||||	_NONE_
chr8	124518717	.	C	G	SNP			VMF=0.0294406 UMT=1019 FILTER=RBCP;RPCP		G	missense_variant	MODERATE	FBXO32	ENSG00000156804	transcript	ENST00000517956	protein_coding	7/9	c.749G>C	p.Gly250Ala	941/6744	749/1068	250/355			G|missense_variant|MODERATE|FBXO32|ENSG00000156804|transcript|ENST00000443022|protein_coding|5/7|c.470G>C|p.Gly157Ala|662/1227|470/789|157/262||,G|non_coding_exon_variant|MODIFIER|FBXO32|ENSG00000156804|transcript|ENST00000524000|retained_intron|1/3|n.149G>C||||||,G|non_coding_exon_variant|MODIFIER|FBXO32|ENSG00000156804|transcript|ENST00000287396|retained_intron|4/6|n.623G>C||||||	_NONE_
chr8	124518726	.	A	C	SNP			VMF=0.0241851 UMT=951 FILTER=RBCP;RPCP		C	missense_variant	MODERATE	FBXO32	ENSG00000156804	transcript	ENST00000517956	protein_coding	7/9	c.740T>G	p.Val247Gly	932/6744	740/1068	247/355			C|missense_variant|MODERATE|FBXO32|ENSG00000156804|transcript|ENST00000443022|protein_coding|5/7|c.461T>G|p.Val154Gly|653/1227|461/789|154/262||,C|non_coding_exon_variant|MODIFIER|FBXO32|ENSG00000156804|transcript|ENST00000524000|retained_intron|1/3|n.140T>G||||||,C|non_coding_exon_variant|MODIFIER|FBXO32|ENSG00000156804|transcript|ENST00000287396|retained_intron|4/6|n.614T>G||||||	_NONE_
chr8	124553222	rs4871385	G	C	SNP	VMF=0.6397985 UMT=397	VMF=0.6643357 UMT=429	VMF=0.6563877 UMT=227	VMF=0.6837748 UMT=604	C	synonymous_variant	LOW	FBXO32	ENSG00000156804	transcript	ENST00000517956	protein_coding	1/9	c.33C>G	p.Pro11Pro	225/6744	33/1068	11/355			C|synonymous_variant|LOW|FBXO32|ENSG00000156804|transcript|ENST00000443022|protein_coding|1/7|c.33C>G|p.Pro11Pro|225/1227|33/789|11/262||,C|non_coding_exon_variant|MODIFIER|FBXO32|ENSG00000156804|transcript|ENST00000521719|retained_intron|1/6|n.208C>G||||||,C|non_coding_exon_variant|MODIFIER|FBXO32|ENSG00000156804|transcript|ENST00000520511|retained_intron|1/5|n.209C>G||||||	ASP;CAF=0.8788,0.1212;COMMON=1;G5;GENEINFO=FBXO32:114907;GNO;HD;KGPhase1;KGPhase3;REF;RS=4871385;RSPOS=124553222;SAO=0;SLO;SSR=0;SYN;VC=SNV;VLD;VP=0x050100000305150537000100;WGT=1;dbSNPBuildID=111
chr8	128750604	.	CCAG	C	INDEL	VMF=0.01417 UMT=494	VMF=0.0145695 UMT=755		VMF=0.0118256 UMT=1353	C	inframe_deletion	MODERATE	MYC	ENSG00000136997	transcript	ENST00000377970	protein_coding	2/3	c.154_156delCAG	p.Gln52del	664/2345	154/1365	52/454		INFO_REALIGN_3_PRIME	C|inframe_deletion|MODERATE|MYC|ENSG00000136997|transcript|ENST00000259523|protein_coding|2/3|c.109_111delCAG|p.Gln37del|1314/2042|109/774|37/257||INFO_REALIGN_3_PRIME,C|inframe_deletion|MODERATE|MYC|ENSG00000136997|transcript|ENST00000517291|protein_coding|3/3|c.151_153delCAG|p.Gln51del|622/1023|151/552|51/183||WARNING_TRANSCRIPT_NO_STOP_CODON&INFO_REALIGN_3_PRIME,C|inframe_deletion|MODERATE|MYC…	_NONE_
chrX	66765158	.	TGCAGCAGCAGCAGCAGCAGCAGCA	T	INDEL	VMF=0.1318681 UMT=91			VMF=0.0895522 UMT=67 FILTER=RepT;RepS	T	disruptive_inframe_deletion	MODERATE	AR	ENSG00000169083	transcript	ENST00000374690	protein_coding	1/8	c.216_239delGCAGCAGCAGCAGCAGCAGCAGCA	p.Gln73_Gln80del	740/10065	216/2763	72/920		INFO_REALIGN_3_PRIME	T|disruptive_inframe_deletion|MODERATE|AR|ENSG00000169083|transcript|ENST00000504326|protein_coding|1/4|c.216_239delGCAGCAGCAGCAGCAGCAGCAGCA|p.Gln73_Gln80del|543/3615|216/1935|72/644||INFO_REALIGN_3_PRIME,T|disruptive_inframe_deletion|MODERATE|AR|ENSG00000169083|transcript|ENST00000514029|nonsense_mediated_decay|1/5|c.216_239delGCAGCAGCAGCAGCAGCAGCAGCA|p.Gln73_Gln80del|543/3899|216/1803|72/600||I…	_NONE_
chrX	66765161	COSM376477	A	T	SNP	VMF=0.0561798 UMT=89		VMF=0.2131148 UMT=61 FILTER=RepT;RepS		T	missense_variant	MODERATE	AR	ENSG00000169083	transcript	ENST00000374690	protein_coding	1/8	c.173A>T	p.Gln58Leu	697/10065	173/2763	58/920			T|missense_variant|MODERATE|AR|ENSG00000169083|transcript|ENST00000504326|protein_coding|1/4|c.173A>T|p.Gln58Leu|500/3615|173/1935|58/644||,T|missense_variant|MODERATE|AR|ENSG00000169083|transcript|ENST00000514029|nonsense_mediated_decay|1/5|c.173A>T|p.Gln58Leu|500/3899|173/1803|58/600||,T|missense_variant|MODERATE|AR|ENSG00000169083|transcript|ENST00000396044|protein_coding|1/5|c.173A>T|p.Gln58L…	AA=p.Q58L;CDS=c.173A>T;CNT=11;GENE=AR;STRAND=+
chrX	66765164	COSM1468964	A	T	SNP	VMF=0.0444444 UMT=90		VMF=0.2037037 UMT=54 FILTER=RepT;RepS		T	missense_variant	MODERATE	AR	ENSG00000169083	transcript	ENST00000374690	protein_coding	1/8	c.176A>T	p.Gln59Leu	700/10065	176/2763	59/920			T|missense_variant|MODERATE|AR|ENSG00000169083|transcript|ENST00000504326|protein_coding|1/4|c.176A>T|p.Gln59Leu|503/3615|176/1935|59/644||,T|missense_variant|MODERATE|AR|ENSG00000169083|transcript|ENST00000514029|nonsense_mediated_decay|1/5|c.176A>T|p.Gln59Leu|503/3899|176/1803|59/600||,T|missense_variant|MODERATE|AR|ENSG00000169083|transcript|ENST00000396044|protein_coding|1/5|c.176A>T|p.Gln59L…	AA=p.Q59L;CDS=c.176A>T;CNT=1;GENE=AR;STRAND=+
chrX	66765167	.	A	T	SNP			VMF=0.1346154 UMT=52 FILTER=RepT;RepS		T	missense_variant	MODERATE	AR	ENSG00000169083	transcript	ENST00000374690	protein_coding	1/8	c.179A>T	p.Gln60Leu	703/10065	179/2763	60/920			T|missense_variant|MODERATE|AR|ENSG00000169083|transcript|ENST00000504326|protein_coding|1/4|c.179A>T|p.Gln60Leu|506/3615|179/1935|60/644||,T|missense_variant|MODERATE|AR|ENSG00000169083|transcript|ENST00000514029|nonsense_mediated_decay|1/5|c.179A>T|p.Gln60Leu|506/3899|179/1803|60/600||,T|missense_variant|MODERATE|AR|ENSG00000169083|transcript|ENST00000396044|protein_coding|1/5|c.179A>T|p.Gln60L…	_NONE_
chrX	66765170	COSM3694692	A	T	SNP			VMF=0.0888889 UMT=45 FILTER=RepT;RepS		T	missense_variant	MODERATE	AR	ENSG00000169083	transcript	ENST00000374690	protein_coding	1/8	c.182A>T	p.Gln61Leu	706/10065	182/2763	61/920			T|missense_variant|MODERATE|AR|ENSG00000169083|transcript|ENST00000504326|protein_coding|1/4|c.182A>T|p.Gln61Leu|509/3615|182/1935|61/644||,T|missense_variant|MODERATE|AR|ENSG00000169083|transcript|ENST00000514029|nonsense_mediated_decay|1/5|c.182A>T|p.Gln61Leu|509/3899|182/1803|61/600||,T|missense_variant|MODERATE|AR|ENSG00000169083|transcript|ENST00000396044|protein_coding|1/5|c.182A>T|p.Gln61L…	AA=p.Q61L;CDS=c.182A>T;CNT=2;GENE=AR;STRAND=+
chrX	66765179	.	A	T	SNP				VMF=0.1153846 UMT=26 FILTER=RepT;RepS	T	missense_variant	MODERATE	AR	ENSG00000169083	transcript	ENST00000374690	protein_coding	1/8	c.191A>T	p.Gln64Leu	715/10065	191/2763	64/920			T|missense_variant|MODERATE|AR|ENSG00000169083|transcript|ENST00000504326|protein_coding|1/4|c.191A>T|p.Gln64Leu|518/3615|191/1935|64/644||,T|missense_variant|MODERATE|AR|ENSG00000169083|transcript|ENST00000514029|nonsense_mediated_decay|1/5|c.191A>T|p.Gln64Leu|518/3899|191/1803|64/600||,T|missense_variant|MODERATE|AR|ENSG00000169083|transcript|ENST00000396044|protein_coding|1/5|c.191A>T|p.Gln64L…	_NONE_
chrX	66765182	COSM3424904	A	T	SNP			VMF=0.1904762 UMT=21 FILTER=RepT;RepS	VMF=0.4516129 UMT=31 FILTER=RepT;RepS	T	missense_variant	MODERATE	AR	ENSG00000169083	transcript	ENST00000374690	protein_coding	1/8	c.194A>T	p.Gln65Leu	718/10065	194/2763	65/920			T|missense_variant|MODERATE|AR|ENSG00000169083|transcript|ENST00000504326|protein_coding|1/4|c.194A>T|p.Gln65Leu|521/3615|194/1935|65/644||,T|missense_variant|MODERATE|AR|ENSG00000169083|transcript|ENST00000514029|nonsense_mediated_decay|1/5|c.194A>T|p.Gln65Leu|521/3899|194/1803|65/600||,T|missense_variant|MODERATE|AR|ENSG00000169083|transcript|ENST00000396044|protein_coding|1/5|c.194A>T|p.Gln65L…	AA=p.Q65L;CDS=c.194A>T;CNT=1;GENE=AR;STRAND=+
chrX	70349947	rs5030619	A	C	SNP	VMF=1.0 UMT=86	VMF=0.9942857 UMT=175	VMF=0.9892473 UMT=93	VMF=0.9906977 UMT=215	C	synonymous_variant	LOW	MED12	ENSG00000184634	transcript	ENST00000333646	protein_coding	28/45	c.3930A>C	p.Pro1310Pro	4129/6977	3930/6543	1310/2180			C|synonymous_variant|LOW|MED12|ENSG00000184634|transcript|ENST00000374102|protein_coding|28/45|c.3930A>C|p.Pro1310Pro|3990/6823|3930/6531|1310/2176||,C|synonymous_variant|LOW|MED12|ENSG00000184634|transcript|ENST00000374080|protein_coding|28/45|c.3930A>C|p.Pro1310Pro|3962/6795|3930/6534|1310/2177||,C|downstream_gene_variant|MODIFIER|MED12|ENSG00000184634|transcript|ENST00000471663|processed_trans…	ASP;CAF=0.889,0.111;CLNACC=RCV000081261.8;CLNALLE=1;CLNDBN=not_specified;CLNDSDB=MedGen;CLNDSDBID=CN169374;CLNHGVS=NC_000023.10:g.70349947A>C;CLNORIGIN=1;CLNREVSTAT=conf;CLNSIG=255;COMMON=1;G5;GENEINFO=MED12:9968;GNO;HD;KGPhase1;REF;RS=5030619;RSPOS=70349947;SAO=0;SLO;SSR=0;SYN;VC=SNV;VLD;VP=0x05010000030515051f000101;WGT=1;dbSNPBuildID=113
chrX	70360588	.	GAGC	G	INDEL			VMF=0.0172043 UMT=465 FILTER=RepT;RepS		G	frameshift_variant&splice_region_variant	HIGH	MED12	ENSG00000184634	transcript	ENST00000444034	protein_coding	7/7	c.750_*2delGCA	p.Gln250fs	752/752	750/750	250/249		WARNING_TRANSCRIPT_NO_START_CODON&INFO_REALIGN_3_PRIME	G|disruptive_inframe_deletion|MODERATE|MED12|ENSG00000184634|transcript|ENST00000333646|protein_coding|42/45|c.6174_6176delGCA|p.Gln2059del|6373/6977|6174/6543|2058/2180||INFO_REALIGN_3_PRIME,G|disruptive_inframe_deletion|MODERATE|MED12|ENSG00000184634|transcript|ENST00000374102|protein_coding|42/45|c.6162_6164delGCA|p.Gln2055del|6222/6823|6162/6531|2054/2176||INFO_REALIGN_3_PRIME,G|disruptive_in…	_NONE_

## Sheet: variants-detail
read set	CHROM	POS	ID	REF	ALT	QUAL	FILTER	TYPE	RepRegion	DP	UMT	VMT	VMF	Allele	Annotation	Annotation_Impact	Gene_Name	Gene_ID	Feature_Type	Feature_ID	Transcript_BioType	Rank	HGVS.c	HGVS.p	cDNA.pos / cDNA.length	CDS.pos / CDS.length	AA.pos / AA.length	Distance	ERRORS / WARNINGS / INFO	ANN other	INFO other
Qs93-CR3M-MCF7-BC_S7	chr1	79002162	.	C	G	158	PASS	SNP	NA	774	250	84	0.336	G	synonymous_variant	LOW	PTGFR	ENSG00000122420	transcript	ENST00000370757	protein_coding	3/3	c.870C>G	p.Leu290Leu	1107/4379	870/1080	290/359			G|synonymous_variant|LOW|PTGFR|ENSG00000122420|transcript|ENST00000370758|protein_coding|4/4|c.870C>G|p.Leu290Leu|1065/4337|870/1080|290/359||,G|3_prime_UTR_variant|MODIFIER|PTGFR|ENSG00000122420|transcript|ENST00000497923|nonsense_mediated_decay|5/5|c.*188C>G|||||4240|,G|3_prime_UTR_variant|MODIFIER|PTGFR|ENSG00000122420|transcript|ENST00000370756|protein_coding|4/4|c.*47C>G|||||47|	_NONE_
Qs93-CR3M-MCF7-BC_S7	chr1	211836789	rs12031285	T	C	200	PASS	SNP	NA	237	81	81	1	C	synonymous_variant	LOW	NEK2	ENSG00000117650	transcript	ENST00000366999	protein_coding	8/8	c.1317A>G	p.Arg439Arg	1456/2131	1317/1338	439/445			C|synonymous_variant|LOW|NEK2|ENSG00000117650|transcript|ENST00000540251|protein_coding|9/9|c.1188A>G|p.Arg396Arg|1333/1641|1188/1209|396/402||,C|upstream_gene_variant|MODIFIER|FDPSP8|ENSG00000224763|transcript|ENST00000438304|processed_pseudogene||n.-2170A>G|||||2170|,C|downstream_gene_variant|MODIFIER|NEK2|ENSG00000117650|transcript|ENST00000489633|processed_transcript||n.*78A>G|||||78|,C|downs…	ASP;CAF=0.6905,0.3095;COMMON=1;G5;G5A;GENEINFO=NEK2:4751;GNO;HD;INT;KGPhase1;KGPhase3;REF;RS=12031285;RSPOS=211836789;SAO=0;SLO;SSR=0;SYN;VC=SNV;VLD;VP=0x05010008030517053f000101;WGT=1;dbSNPBuildID=120
Qs93-CR3M-MCF7-BC_S7	chr1	211846876	rs701929	A	G	200	PASS	SNP	NA	467	185	185	1	G	synonymous_variant	LOW	NEK2	ENSG00000117650	transcript	ENST00000366999	protein_coding	3/8	c.504T>C	p.His168His	643/2131	504/1338	168/445			G|synonymous_variant|LOW|NEK2|ENSG00000117650|transcript|ENST00000540251|protein_coding|4/9|c.375T>C|p.His125His|520/1641|375/1209|125/402||,G|synonymous_variant|LOW|NEK2|ENSG00000117650|transcript|ENST00000366998|protein_coding|3/7|c.504T>C|p.His168His|582/1865|504/1155|168/384||,G|upstream_gene_variant|MODIFIER|NEK2|ENSG00000117650|transcript|ENST00000462283|processed_transcript||n.-2250T>C||||…	ASP;CAF=0.397,0.603;COMMON=1;G5;G5A;GENEINFO=NEK2:4751;GNO;HD;KGPhase1;KGPhase3;REF;RS=701929;RSPOS=211846876;RV;S3D;SAO=0;SLO;SSR=0;SYN;VC=SNV;VLD;VP=0x05030000030517053f000100;WGT=1;dbSNPBuildID=86
Qs93-CR3M-MCF7-BC_S7	chr10	8100647	rs2229359	C	T	200	PASS	SNP	NA	774	196	98	0.5	T	synonymous_variant	LOW	GATA3	ENSG00000107485	transcript	ENST00000379328	protein_coding	3/6	c.621C>T	p.Ala207Ala	1189/3078	621/1335	207/444			T|synonymous_variant|LOW|GATA3|ENSG00000107485|transcript|ENST00000346208|protein_coding|3/6|c.621C>T|p.Ala207Ala|1076/2654|621/1332|207/443||,T|downstream_gene_variant|MODIFIER|GATA3|ENSG00000107485|transcript|ENST00000481743|processed_transcript||n.*3131C>T|||||3131|,T|non_coding_exon_variant|MODIFIER|GATA3|ENSG00000107485|transcript|ENST00000461472|processed_transcript|1/3|n.286C>T||||||	ASP;CAF=0.9796,0.02037;COMMON=1;G5;GENEINFO=GATA3:2625;GNO;HD;KGPhase1;KGPhase3;PM;PMC;REF;RS=2229359;RSPOS=8100647;SAO=0;SLO;SSR=0;SYN;TPA;VC=SNV;VLD;VP=0x050138000305150537000100;WGT=1;dbSNPBuildID=98
Qs93-CR3M-MCF7-BC_S7	chr10	8111513	COSM1474805	T	TG	200	PASS	INDEL	NA	760	236	115	0.487288	TG	frameshift_variant	HIGH	GATA3	ENSG00000107485	transcript	ENST00000379328	protein_coding	5/6	c.1006dupG	p.Asp336fs	1575/3078	1007/1335	336/444		INFO_REALIGN_3_PRIME	TG|frameshift_variant|HIGH|GATA3|ENSG00000107485|transcript|ENST00000346208|protein_coding|5/6|c.1003dupG|p.Asp335fs|1459/2654|1004/1332|335/443||INFO_REALIGN_3_PRIME,TG|non_coding_exon_variant|MODIFIER|GATA3|ENSG00000107485|transcript|ENST00000461472|processed_transcript|2/3|n.525dupG||||||INFO_REALIGN_3_PRIME	LOF=(GATA3|ENSG00000107485|4|0.50);AA=p.D336fs*17;CDS=c.1002_1003insG;CNT=2;GENE=GATA3;STRAND=+
Qs93-CR3M-MCF7-BC_S7	chr10	43595968	rs1800858	A	G	200	PASS	SNP	NA	985	324	324	1	G	synonymous_variant	LOW	RET	ENSG00000165731	transcript	ENST00000355710	protein_coding	2/20	c.135A>G	p.Ala45Ala	367/5659	135/3345	45/1114			G|synonymous_variant|LOW|RET|ENSG00000165731|transcript|ENST00000340058|protein_coding|2/19|c.135A>G|p.Ala45Ala|315/4149|135/3219|45/1072||,G|upstream_gene_variant|MODIFIER|RET|ENSG00000165731|transcript|ENST00000479913|retained_intron||n.-4212A>G|||||4212|,G|intron_variant|MODIFIER|RET|ENSG00000165731|transcript|ENST00000498820|protein_coding|1/4|c.74-11579A>G||||||WARNING_TRANSCRIPT_INCOMPLETE	ASP;CAF=0.2464,0.7536;CLNACC=RCV000014967.2|RCV000127776.1|RCV000205827.1|RCV000216697.1,RCV000153833.3;CLNALLE=0,1;CLNDBN=Hirschsprung_disease_1|not_provided|Multiple_endocrine_neoplasia\x2c_type_2|not_specified,not_specified;CLNDSDB=MedGen:OMIM|MedGen|MedGen:Orphanet:SNOMED_CT|MedGen,MedGen;CLNDSDBID=C2931876:142623|CN221809|CN073359:ORPHA653:61808009|CN169374,CN169374;CLNHGVS=NC_000010.10:g.43…
Qs93-CR3M-MCF7-BC_S7	chr10	43606687	rs1800860	A	G	200	PASS	SNP	NA	1163	316	156	0.493671	G	synonymous_variant	LOW	RET	ENSG00000165731	transcript	ENST00000355710	protein_coding	7/20	c.1296A>G	p.Ala432Ala	1528/5659	1296/3345	432/1114			G|synonymous_variant|LOW|RET|ENSG00000165731|transcript|ENST00000340058|protein_coding|7/19|c.1296A>G|p.Ala432Ala|1476/4149|1296/3219|432/1072||,G|downstream_gene_variant|MODIFIER|RET|ENSG00000165731|transcript|ENST00000479913|retained_intron||n.*4749A>G|||||4749|,G|intron_variant|MODIFIER|RET|ENSG00000165731|transcript|ENST00000498820|protein_coding|1/4|c.74-860A>G||||||WARNING_TRANSCRIPT_INCOMP…	ASP;CAF=0.2248,0.7752;CLNACC=RCV000082048.5|RCV000131068.2;CLNALLE=1;CLNDBN=not_specified|Hereditary_cancer-predisposing_syndrome;CLNDSDB=MedGen|MedGen:SNOMED_CT;CLNDSDBID=CN169374|C0027672:699346009;CLNHGVS=NC_000010.10:g.43606687A>G;CLNORIGIN=1;CLNREVSTAT=mult|single;CLNSIG=2|2;CLNSRC=HGMD;CLNSRCID=CM033447;COMMON=1;G5;G5A;GENEINFO=RET:5979;GNO;HD;KGPhase1;KGPhase3;PM;PMC;REF;RS=1800860;RSPOS=4…
Qs93-CR3M-MCF7-BC_S7	chr10	43613843	rs1800861	G	T	200	PASS	SNP	NA	1389	358	356	0.994413	T	synonymous_variant	LOW	RET	ENSG00000165731	transcript	ENST00000355710	protein_coding	13/20	c.2307G>T	p.Leu769Leu	2539/5659	2307/3345	769/1114			T|synonymous_variant|LOW|RET|ENSG00000165731|transcript|ENST00000340058|protein_coding|13/19|c.2307G>T|p.Leu769Leu|2487/4149|2307/3219|769/1072||,T|downstream_gene_variant|MODIFIER|RET|ENSG00000165731|transcript|ENST00000498820|protein_coding||c.*3802G>T|||||3802|WARNING_TRANSCRIPT_INCOMPLETE	ASP;CAF=0.2875,.,0.7125;CLNACC=RCV000021844.1|RCV000127779.1|RCV000154625.1|RCV000203706.1,RCV000153835.3;CLNALLE=0,2;CLNDBN=No_MEN2_disease|not_provided|not_specified|Multiple_endocrine_neoplasia\x2c_type_2,not_specified;CLNDSDB=.|MedGen|MedGen|MedGen:Orphanet:SNOMED_CT,MedGen;CLNDSDBID=.|CN221809|CN169374|CN073359:ORPHA653:61808009,CN169374;CLNHGVS=NC_000010.10:g.43613843G\x3d,NC_000010.10:g.43…
Qs93-CR3M-MCF7-BC_S7	chr10	88635779	rs11528010	C	A	75	RPCP	SNP	NA	324	81	36	0.444444	A	missense_variant	MODERATE	BMPR1A	ENSG00000107779	transcript	ENST00000372037	protein_coding	3/13	c.4C>A	p.Pro2Thr	541/11255	4/1599	2/532			A|non_coding_exon_variant|MODIFIER|BMPR1A|ENSG00000107779|transcript|ENST00000480152|processed_transcript|3/4|n.302C>A||||||	ASP;CAF=0.5002,0.4998;CLNACC=RCV000034703.1|RCV000120253.1|RCV000131909.2;CLNALLE=1;CLNDBN=not_provided|not_specified|Hereditary_cancer-predisposing_syndrome;CLNDSDB=MedGen|MedGen|MedGen:SNOMED_CT;CLNDSDBID=CN221809|CN169374|C0027672:699346009;CLNHGVS=NC_000010.10:g.88635779C>A;CLNORIGIN=1;CLNREVSTAT=no_criteria|no_assertion|single;CLNSIG=2|1|2;COMMON=1;G5;G5A;GENEINFO=BMPR1A:657;GNO;HD;KGPhase1;…
Qs93-CR3M-MCF7-BC_S7	chr10	123239112	rs1047057;COSM147070	G	A	144	PASS	SNP	NA	754	259	78	0.301158	A	synonymous_variant	LOW	FGFR2	ENSG00000066468	transcript	ENST00000357555	protein_coding	17/17	c.2107C>T	p.Leu703Leu	2426/3690	2107/2124	703/707			A|3_prime_UTR_variant|MODIFIER|FGFR2|ENSG00000066468|transcript|ENST00000369061|protein_coding|15/15|c.*259C>T|||||259|,A|3_prime_UTR_variant|MODIFIER|FGFR2|ENSG00000066468|transcript|ENST00000358487|protein_coding|18/18|c.*259C>T|||||259|,A|3_prime_UTR_variant|MODIFIER|FGFR2|ENSG00000066468|transcript|ENST00000478859|protein_coding|17/17|c.*259C>T|||||259|,A|3_prime_UTR_variant|MODIFIER|FGFR2|EN…	ASP;CAF=0.5857,0.4143;COMMON=1;G5;G5A;GENEINFO=FGFR2:2263;GNO;HD;KGPhase1;KGPhase3;PM;PMC;REF;RS=1047057;RSPOS=123239112;RV;SAO=0;SLO;SSR=0;SYN;U3;VC=SNV;VLD;VP=0x05012880030517053f000100;WGT=1;dbSNPBuildID=86;AA=p.L703L;CDS=c.2107C>T;CNT=1;GENE=FGFR2_ENST00000357555;STRAND=-
Qs93-CR3M-MCF7-BC_S7	chr10	123298158	rs1047100	T	C	111	PASS	SNP	NA	699	194	59	0.304124	C	synonymous_variant	LOW	FGFR2	ENSG00000066468	transcript	ENST00000457416	protein_coding	6/18	c.696A>G	p.Val232Val	1288/3061	696/2469	232/822			C|synonymous_variant|LOW|FGFR2|ENSG00000066468|transcript|ENST00000369061|protein_coding|5/15|c.696A>G|p.Val232Val|846/3803|696/2130|232/709||,C|synonymous_variant|LOW|FGFR2|ENSG00000066468|transcript|ENST00000357555|protein_coding|5/17|c.429A>G|p.Val143Val|748/3690|429/2124|143/707||,C|synonymous_variant|LOW|FGFR2|ENSG00000066468|transcript|ENST00000358487|protein_coding|6/18|c.696A>G|p.Val232Va…	ASP;CAF=0.2047,.,0.7953;COMMON=1;G5;GENEINFO=FGFR2:2263;GNO;HD;KGPhase1;KGPhase3;PM;PMC;REF;RS=1047100;RSPOS=123298158;RV;SAO=0;SLO;SSR=0;SYN;VC=SNV;VLD;VP=0x05012800030515053f000100;WGT=1;dbSNPBuildID=86
Qs93-CR3M-MCF7-BC_S7	chr11	9607032	rs10770042	A	G	200	PASS	SNP	NA	247	80	80	1	G	synonymous_variant	LOW	WEE1	ENSG00000166483	transcript	ENST00000450114	protein_coding	8/11	c.1428A>G	p.Glu476Glu	1681/2799	1428/1941	476/646			G|synonymous_variant|LOW|WEE1|ENSG00000166483|transcript|ENST00000299613|protein_coding|8/11|c.786A>G|p.Glu262Glu|1541/3436|786/1299|262/432||,G|synonymous_variant|LOW|WEE1|ENSG00000166483|transcript|ENST00000524612|protein_coding|4/5|c.312A>G|p.Glu104Glu|398/573|312/487|104/161||WARNING_TRANSCRIPT_INCOMPLETE,G|synonymous_variant|LOW|WEE1|ENSG00000166483|transcript|ENST00000530712|protein_coding|…	ASP;CAF=0.8484,0.1516;COMMON=1;G5;G5A;GENEINFO=WEE1:7465;GNO;HD;KGPhase1;KGPhase3;PM;PMC;REF;RS=10770042;RSPOS=9607032;S3D;SAO=0;SLO;SSR=0;SYN;VC=SNV;VLD;VP=0x05032800030517053f000100;WGT=1;dbSNPBuildID=120
Qs93-CR3M-MCF7-BC_S7	chr11	64572018	rs2959656;COSM255213	T	C	200	PASS	SNP	NA	600	209	207	0.990431	C	missense_variant	MODERATE	MEN1	ENSG00000133895	transcript	ENST00000337652	protein_coding	10/10	c.1636A>G	p.Thr546Ala	2140/3162	1636/1848	546/615			C|missense_variant|MODERATE|MEN1|ENSG00000133895|transcript|ENST00000377316|protein_coding|8/8|c.1456A>G|p.Thr486Ala|1832/2868|1456/1668|486/555||,C|missense_variant|MODERATE|MEN1|ENSG00000133895|transcript|ENST00000377321|protein_coding|10/10|c.1516A>G|p.Thr506Ala|1584/2614|1516/1728|506/575||,C|missense_variant|MODERATE|MEN1|ENSG00000133895|transcript|ENST00000377326|protein_coding|9/9|c.1621A>…	AA=p.T541A;CDS=c.1621A>G;CNT=1;GENE=MEN1;STRAND=-;ASP;CAF=0.1655,0.8345;CLNACC=RCV000034785.3|RCV000082334.5|RCV000204881.1|RCV000210359.1,RCV000121334.3;CLNALLE=0,1;CLNDBN=not_provided|not_specified|Multiple_endocrine_neoplasia\x2c_type_1|Primary_hyperparathyroidism,not_specified;CLNDSDB=MedGen|MedGen|MedGen:OMIM:ORPHA:SNOMED_CT|MedGen:SNOMED_CT,MedGen;CLNDSDBID=CN221809|CN169374|C0025267:131100…
Qs93-CR3M-MCF7-BC_S7	chr11	64572557	rs540012	A	G	200	PASS	SNP	NA	1583	426	425	0.997653	G	synonymous_variant	LOW	MEN1	ENSG00000133895	transcript	ENST00000337652	protein_coding	9/10	c.1314T>C	p.His438His	1818/3162	1314/1848	438/615			G|synonymous_variant|LOW|MEN1|ENSG00000133895|transcript|ENST00000377321|protein_coding|9/10|c.1194T>C|p.His398His|1262/2614|1194/1728|398/575||,G|synonymous_variant|LOW|MEN1|ENSG00000133895|transcript|ENST00000377326|protein_coding|8/9|c.1299T>C|p.His433His|1798/3150|1299/1833|433/610||,G|synonymous_variant|LOW|MEN1|ENSG00000133895|transcript|ENST00000312049|protein_coding|9/10|c.1299T>C|p.His43…	ASP;CAF=0.02396,0.976;CLNACC=RCV000205798.1,RCV000153486.2;CLNALLE=0,1;CLNDBN=Multiple_endocrine_neoplasia\x2c_type_1,not_specified;CLNDSDB=MedGen:OMIM:ORPHA:SNOMED_CT,MedGen;CLNDSDBID=C0025267:131100:652:30664006,CN169374;CLNHGVS=NC_000011.9:g.64572557A\x3d,NC_000011.9:g.64572557A>G;CLNORIGIN=1,1;CLNREVSTAT=single,no_criteria;CLNSIG=2,2;COMMON=1;G5;GENEINFO=MAP4K2:5871|MEN1:4221;GNO;HD;KGPhase1;…
Qs93-CR3M-MCF7-BC_S7	chr11	64572602	rs2071313	G	A	200	PASS	SNP	NA	1457	406	186	0.458128	A	synonymous_variant	LOW	MEN1	ENSG00000133895	transcript	ENST00000337652	protein_coding	9/10	c.1269C>T	p.Asp423Asp	1773/3162	1269/1848	423/615			A|synonymous_variant|LOW|MEN1|ENSG00000133895|transcript|ENST00000377321|protein_coding|9/10|c.1149C>T|p.Asp383Asp|1217/2614|1149/1728|383/575||,A|synonymous_variant|LOW|MEN1|ENSG00000133895|transcript|ENST00000377326|protein_coding|8/9|c.1254C>T|p.Asp418Asp|1753/3150|1254/1833|418/610||,A|synonymous_variant|LOW|MEN1|ENSG00000133895|transcript|ENST00000312049|protein_coding|9/10|c.1254C>T|p.Asp41…	ASP;CAF=0.6921,0.3079;CLNACC=RCV000082332.4;CLNALLE=1;CLNDBN=not_specified;CLNDSDB=MedGen;CLNDSDBID=CN169374;CLNHGVS=NC_000011.9:g.64572602G>A;CLNORIGIN=1;CLNREVSTAT=single;CLNSIG=2;COMMON=1;G5;GENEINFO=MAP4K2:5871|MEN1:4221;GNO;HD;KGPhase1;KGPhase3;PM;PMC;R5;REF;RS=2071313;RSPOS=64572602;RV;S3D;SAO=0;SLO;SSR=0;SYN;VC=SNV;VLD;VP=0x05032802030515053e000100;WGT=1;dbSNPBuildID=96
Qs93-CR3M-MCF7-BC_S7	chr11	64575505	rs607969;COSM23054	C	T	200	PASS	SNP	NA	764	232	117	0.50431	T	missense_variant	MODERATE	MEN1	ENSG00000133895	transcript	ENST00000337652	protein_coding	3/10	c.527G>A	p.Arg176Gln	1031/3162	527/1848	176/615			T|missense_variant|MODERATE|MEN1|ENSG00000133895|transcript|ENST00000377316|protein_coding|2/8|c.512G>A|p.Arg171Gln|888/2868|512/1668|171/555||,T|missense_variant|MODERATE|MEN1|ENSG00000133895|transcript|ENST00000377321|protein_coding|3/10|c.512G>A|p.Arg171Gln|580/2614|512/1728|171/575||,T|missense_variant|MODERATE|MEN1|ENSG00000133895|transcript|ENST00000377326|protein_coding|2/9|c.512G>A|p.Arg1…	AA=p.R171Q;CDS=c.512G>A;CNT=1;GENE=MEN1;STRAND=-;ASP;CAF=0.9938,0.00619;CLNACC=RCV000034787.1|RCV000082337.5|RCV000119143.3|RCV000202713.1|RCV000210794.1;CLNALLE=1;CLNDBN=not_provided|not_specified|Multiple_endocrine_neoplasia\x2c_type_1|Multiple_endocrine_neoplasia|Hereditary_cancer-predisposing_syndrome;CLNDSDB=MedGen|MedGen|MedGen:OMIM:ORPHA:SNOMED_CT|MedGen:ORPHA:SNOMED_CT|MedGen:SNOMED_CT;CL…
Qs93-CR3M-MCF7-BC_S7	chr11	69462910	rs9344;COSM1179751	G	A	200	PASS	SNP	HP	777	203	102	0.502463	A	splice_region_variant&synonymous_variant	LOW	CCND1	ENSG00000110092	transcript	ENST00000227507	protein_coding	4/5	c.723G>A	p.Pro241Pro	950/4307	723/888	241/295			A|splice_region_variant&non_coding_exon_variant|LOW|CCND1|ENSG00000110092|transcript|ENST00000545484|retained_intron|2/2|n.429G>A||||||,A|splice_region_variant&non_coding_exon_variant|LOW|CCND1|ENSG00000110092|transcript|ENST00000542367|retained_intron|1/2|n.186G>A||||||,A|3_prime_UTR_variant|MODIFIER|CCND1|ENSG00000110092|transcript|ENST00000536559|protein_coding|2/2|c.*143G>A|||||143|,A|downstr…	AA=p.P241P;CDS=c.723G>A;CNT=1;GENE=CCND1_ENST00000227507;STRAND=+;ASP;CAF=0.5865,0.4135;CLNACC=RCV000014762.4|RCV000083293.4|RCV000087019.4;CLNALLE=1;CLNDBN=Colorectal_cancer\x2c_susceptibility_to|Multiple_myeloma\x2c_translocation_11\x2c14_type|VON_HIPPEL-LINDAU_SYNDROME\x2c_MODIFIER_OF;CLNDSDB=MedGen|MedGen|.;CLNDSDBID=C1858438|CN186214|.;CLNHGVS=NC_000011.9:g.69462910G>A;CLNORIGIN=1;CLNREVSTAT…
Qs93-CR3M-MCF7-BC_S7	chr11	94212930	COSM253028;rs587781293	TA	T	8	HP	INDEL	NA	73	18	4	0.222222	T	splice_region_variant&intron_variant	LOW	MRE11A	ENSG00000020922	transcript	ENST00000407439	protein_coding	4/19	c.324-4delT							T|splice_region_variant&intron_variant|LOW|MRE11A|ENSG00000020922|transcript|ENST00000323929|protein_coding|4/19|c.315-4delT||||||,T|splice_region_variant&intron_variant|LOW|MRE11A|ENSG00000020922|transcript|ENST00000323977|protein_coding|4/18|c.315-4delT||||||,T|splice_region_variant&intron_variant|LOW|MRE11A|ENSG00000020922|transcript|ENST00000393241|protein_coding|4/19|c.315-4delT||||||,T|spli…	AA=p.?;CDS=c.315-4delt;CNT=1;GENE=MRE11A;STRAND=-;ASP;CLNACC=RCV000128995.2;CLNALLE=1;CLNDBN=Hereditary_cancer-predisposing_syndrome;CLNDSDB=MedGen:SNOMED_CT;CLNDSDBID=C0027672:699346009;CLNHGVS=NC_000011.9:g.94212931delA;CLNORIGIN=1;CLNREVSTAT=single;CLNSIG=2;GENEINFO=MRE11A:4361;INT;LSD;PM;RS=587781293;RSPOS=94212931;RV;SAO=1;SSR=0;VC=DIV;VP=0x050060080005000002100200;WGT=1;dbSNPBuildID=142
Qs93-CR3M-MCF7-BC_S7	chr11	94225807	rs496797	C	T	51	PASS	SNP	NA	44	18	18	1	T	splice_donor_variant&intron_variant	HIGH	MRE11A	ENSG00000020922	transcript	ENST00000407439	protein_coding	2/19	c.29+1G>A							T|upstream_gene_variant|MODIFIER|ANKRD49|ENSG00000168876|transcript|ENST00000302755|protein_coding||c.-4053C>T|||||3959|,T|upstream_gene_variant|MODIFIER|ANKRD49|ENSG00000168876|transcript|ENST00000544612|protein_coding||c.-4053C>T|||||988|,T|upstream_gene_variant|MODIFIER|ANKRD49|ENSG00000168876|transcript|ENST00000540349|protein_coding||c.-4053C>T|||||1338|,T|upstream_gene_variant|MODIFIER|ANKR…	LOF=(MRE11A|ENSG00000020922|10|0.10);ASP;CAF=0.4471,0.5529;COMMON=1;DSS;G5;G5A;GENEINFO=ANKRD49:54851|MRE11A:4361;GNO;INT;KGPhase1;KGPhase3;PM;PMC;R5;RS=496797;RSPOS=94225807;RV;SAO=0;SLO;SSR=0;VC=SNV;VLD;VP=0x0501281a000517013e000100;WGT=1;dbSNPBuildID=83
Qs93-CR3M-MCF7-BC_S7	chr11	108183167	rs659243	A	G	172	PASS	SNP	NA	173	63	63	1	G	missense_variant	MODERATE	ATM	ENSG00000149311	transcript	ENST00000278616	protein_coding	40/63	c.5948A>G	p.Asn1983Ser	6333/13147	5948/9171	1983/3056			G|missense_variant|MODERATE|ATM|ENSG00000149311|transcript|ENST00000452508|protein_coding|41/64|c.5948A>G|p.Asn1983Ser|6137/12954|5948/9171|1983/3056||,G|3_prime_UTR_variant|MODIFIER|ATM|ENSG00000149311|transcript|ENST00000529588|nonsense_mediated_decay|4/5|c.*139A>G|||||2234|WARNING_TRANSCRIPT_NO_START_CODON,G|intron_variant|MODIFIER|C11orf65|ENSG00000166323|transcript|ENST00000525729|protein_co…	ASP;CAF=0,1;CLNACC=RCV000128947.1,RCV000120149.2;CLNALLE=0,1;CLNDBN=Hereditary_cancer-predisposing_syndrome,not_specified;CLNDSDB=MedGen:SNOMED_CT,MedGen;CLNDSDBID=C0027672:699346009,CN169374;CLNHGVS=NC_000011.9:g.108183167A\x3d,NC_000011.9:g.108183167A>G;CLNORIGIN=1,1;CLNREVSTAT=single,single;CLNSIG=2,2;COMMON=0;GENEINFO=C11orf65:160140|ATM:472;GNO;HD;INT;KGPhase1;KGPhase3;LSD;NSM;PM;REF;RS=6592…
Qs93-CR3M-MCF7-BC_S7	chr12	25362777	rs1137282	A	G	83	PASS	SNP	NA	144	53	35	0.660377	G	synonymous_variant	LOW	KRAS	ENSG00000133703	transcript	ENST00000311936	protein_coding	5/5	c.519T>C	p.Asp173Asp	711/5765	519/567	173/188			G|synonymous_variant|LOW|KRAS|ENSG00000133703|transcript|ENST00000557334|protein_coding|3/3|c.180T>C|p.Asp60Asp|377/1052|180/228|60/75||,G|3_prime_UTR_variant|MODIFIER|KRAS|ENSG00000133703|transcript|ENST00000256078|protein_coding|6/6|c.*73T>C|||||5598|,G|downstream_gene_variant|MODIFIER|LYRM5|ENSG00000205707|transcript|ENST00000381356|protein_coding||c.*5531A>G|||||4829|,G|downstream_gene_varian…	ASP;CAF=0.8245,0.1755,.;CLNACC=RCV000038277.8;CLNALLE=1;CLNDBN=not_specified;CLNDSDB=MedGen;CLNDSDBID=CN169374;CLNHGVS=NC_000012.11:g.25362777A>G;CLNORIGIN=1;CLNREVSTAT=mult;CLNSIG=2;COMMON=1;G5;GENEINFO=KRAS:3845;GNO;HD;KGPhase1;KGPhase3;PM;PMC;REF;RS=1137282;RSPOS=25362777;RV;S3D;SAO=0;SLO;SSR=0;SYN;U3;VC=SNV;VLD;VP=0x05032880030515053f000100;WGT=1;dbSNPBuildID=86
Qs93-CR3M-MCF7-BC_S7	chr12	25368462	rs4362222	C	T	200	PASS	SNP	NA	180	75	75	1	T	synonymous_variant	LOW	KRAS	ENSG00000133703	transcript	ENST00000256078	protein_coding	5/6	c.483G>A	p.Arg161Arg	547/1119	483/570	161/189			T|intron_variant|MODIFIER|KRAS|ENSG00000133703|transcript|ENST00000311936|protein_coding|4/4|c.451-5617G>A||||||,T|intron_variant|MODIFIER|KRAS|ENSG00000133703|transcript|ENST00000557334|protein_coding|2/2|c.112-5617G>A||||||	ASP;CAF=0.002396,0.9976;CLNACC=RCV000150886.1,RCV000039808.2|RCV000149847.3;CLNALLE=0,1;CLNDBN=not_specified,not_specified|Rasopathy;CLNDSDB=MedGen,MedGen|MedGen;CLNDSDBID=CN169374,CN169374|CN166718;CLNHGVS=NC_000012.11:g.25368462C\x3d,NC_000012.11:g.25368462C>T;CLNORIGIN=1,1;CLNREVSTAT=single,mult|no_criteria;CLNSIG=2,2|2;COMMON=1;GENEINFO=KRAS:3845;GNO;INT;KGPhase1;KGPhase3;REF;RS=4362222;RSPOS…
Qs93-CR3M-MCF7-BC_S7	chr12	56494991	rs2271189	G	A	200	PASS	SNP	NA	858	239	131	0.548117	A	synonymous_variant	LOW	ERBB3	ENSG00000065361	transcript	ENST00000267101	protein_coding	27/28	c.3348G>A	p.Arg1116Arg	3788/5919	3348/4029	1116/1342			A|synonymous_variant|LOW|ERBB3|ENSG00000065361|transcript|ENST00000450146|protein_coding|14/15|c.1419G>A|p.Arg473Arg|1723/2723|1419/2100|473/699||,A|synonymous_variant|LOW|ERBB3|ENSG00000065361|transcript|ENST00000415288|protein_coding|28/29|c.3171G>A|p.Arg1057Arg|3391/4353|3171/3852|1057/1283||,A|synonymous_variant|LOW|ERBB3|ENSG00000065361|transcript|ENST00000550070|protein_coding|12/13|c.1269G…	ASP;CAF=0.7478,0.2522;COMMON=1;G5;GENEINFO=ERBB3:2065;GNO;HD;KGPhase1;KGPhase3;PM;PMC;REF;RS=2271189;RSPOS=56494991;RV;SAO=0;SLO;SSR=0;SYN;VC=SNV;VLD;VP=0x05012800030515053f000100;WGT=1;dbSNPBuildID=100
Qs93-CR3M-MCF7-BC_S7	chr13	32906729	rs144848;COSM147663	A	C	200	PASS	SNP	NA	540	193	193	1	C	missense_variant	MODERATE	BRCA2	ENSG00000139618	transcript	ENST00000380152	protein_coding	10/27	c.1114A>C	p.Asn372His	1347/10930	1114/10257	372/3418			C|missense_variant|MODERATE|BRCA2|ENSG00000139618|transcript|ENST00000544455|protein_coding|10/28|c.1114A>C|p.Asn372His|1341/10984|1114/10257|372/3418||,C|missense_variant|MODERATE|BRCA2|ENSG00000139618|transcript|ENST00000530893|protein_coding|10/10|c.745A>C|p.Asn249His|1312/2011|745/1444|249/480||WARNING_TRANSCRIPT_INCOMPLETE	AA=p.N372H;CDS=c.1114A>C;CNT=1;GENE=BRCA2_ENST00000544455;STRAND=+;ASP;CAF=0.7506,0.2494;CLNACC=RCV000112880.1,RCV000009916.7|RCV000034427.1|RCV000120303.4|RCV000130720.2|RCV000207052.1;CLNALLE=0,1;CLNDBN=Breast-ovarian_cancer\x2c_familial_2,Breast-ovarian_cancer\x2c_familial_2|not_provided|not_specified|Hereditary_cancer-predisposing_syndrome|Ductal_breast_carcinoma;CLNDSDB=MedGen:OMIM,MedGen:OM…
Qs93-CR3M-MCF7-BC_S7	chr13	32913055	rs206075	A	G	200	PASS	SNP	NA	330	136	136	1	G	synonymous_variant	LOW	BRCA2	ENSG00000139618	transcript	ENST00000380152	protein_coding	11/27	c.4563A>G	p.Leu1521Leu	4796/10930	4563/10257	1521/3418			G|synonymous_variant|LOW|BRCA2|ENSG00000139618|transcript|ENST00000544455|protein_coding|11/28|c.4563A>G|p.Leu1521Leu|4790/10984|4563/10257|1521/3418||	ASP;CAF=0.02596,.,0.974;CLNACC=RCV000113321.1,RCV000160224.1|RCV000164515.1|RCV000198429.1,RCV000119245.2|RCV000132170.2|RCV000152875.5;CLNALLE=0,1,2;CLNDBN=Breast-ovarian_cancer\x2c_familial_2,not_specified|Hereditary_cancer-predisposing_syndrome|Hereditary_breast_and_ovarian_cancer_syndrome,Breast-ovarian_cancer\x2c_familial_2|Hereditary_cancer-predisposing_syndrome|not_specified;CLNDSDB=MedGen…
Qs93-CR3M-MCF7-BC_S7	chr13	32913691	rs28897734	C	T	129	PASS	SNP	NA	121	70	53	0.757143	T	synonymous_variant	LOW	BRCA2	ENSG00000139618	transcript	ENST00000380152	protein_coding	11/27	c.5199C>T	p.Ser1733Ser	5432/10930	5199/10257	1733/3418			T|synonymous_variant|LOW|BRCA2|ENSG00000139618|transcript|ENST00000544455|protein_coding|11/28|c.5199C>T|p.Ser1733Ser|5426/10984|5199/10257|1733/3418||	ASP;CAF=0.9984,0.001597;CLNACC=RCV000044603.5|RCV000113396.4|RCV000152876.5|RCV000162368.1;CLNALLE=1;CLNDBN=Hereditary_breast_and_ovarian_cancer_syndrome|Breast-ovarian_cancer\x2c_familial_2|not_specified|Hereditary_cancer-predisposing_syndrome;CLNDSDB=MedGen:Orphanet|MedGen:OMIM|MedGen|MedGen:SNOMED_CT;CLNDSDBID=C0677776:ORPHA145|C2675520:612555|CN169374|C0027672:699346009;CLNHGVS=NC_000013.10:g…
Qs93-CR3M-MCF7-BC_S7	chr13	32915005	rs206076	G	C	200	PASS	SNP	NA	395	186	185	0.994624	C	synonymous_variant	LOW	BRCA2	ENSG00000139618	transcript	ENST00000380152	protein_coding	11/27	c.6513G>C	p.Val2171Val	6746/10930	6513/10257	2171/3418			C|synonymous_variant|LOW|BRCA2|ENSG00000139618|transcript|ENST00000544455|protein_coding|11/28|c.6513G>C|p.Val2171Val|6740/10984|6513/10257|2171/3418||	ASP;CAF=0.02596,0.9736,0.0003994;CLNACC=RCV000113602.1,RCV000119246.2|RCV000152878.5|RCV000162377.1,RCV000163332.1|RCV000168590.2|RCV000173959.1|RCV000195987.2;CLNALLE=0,1,2;CLNDBN=Breast-ovarian_cancer\x2c_familial_2,Breast-ovarian_cancer\x2c_familial_2|not_specified|Hereditary_cancer-predisposing_syndrome,Hereditary_cancer-predisposing_syndrome|not_specified|not_provided|Hereditary_breast_and_o…
Qs93-CR3M-MCF7-BC_S7	chr13	32929387	rs169547	T	C	200	PASS	SNP	NA	1511	473	473	1	C	missense_variant	MODERATE	BRCA2	ENSG00000139618	transcript	ENST00000380152	protein_coding	14/27	c.7397T>C	p.Val2466Ala	7630/10930	7397/10257	2466/3418			C|missense_variant|MODERATE|BRCA2|ENSG00000139618|transcript|ENST00000544455|protein_coding|14/28|c.7397T>C|p.Val2466Ala|7624/10984|7397/10257|2466/3418||	ASP;CAF=0.02416,0.9758;CLNACC=RCV000045197.4|RCV000113751.2|RCV000168597.1|RCV000203672.1,RCV000120357.5|RCV000207137.1;CLNALLE=0,1;CLNDBN=Familial_cancer_of_breast|Breast-ovarian_cancer\x2c_familial_2|not_specified|Hereditary_breast_and_ovarian_cancer_syndrome,not_specified|Ductal_breast_carcinoma;CLNDSDB=MedGen:OMIM:SNOMED_CT|MedGen:OMIM|MedGen|MedGen:Orphanet,MedGen|MedGen;CLNDSDBID=C0346153:1…
Qs93-CR3M-MCF7-BC_S7	chr14	105239894	rs1130233	C	T	200	PASS	SNP	NA	691	191	191	1	T	synonymous_variant	LOW	AKT1	ENSG00000142208	transcript	ENST00000349310	protein_coding	10/15	c.726G>A	p.Glu242Glu	1157/2866	726/1443	242/480			T|synonymous_variant|LOW|AKT1|ENSG00000142208|transcript|ENST00000554581|protein_coding|8/13|c.726G>A|p.Glu242Glu|2207/3916|726/1443|242/480||,T|synonymous_variant|LOW|AKT1|ENSG00000142208|transcript|ENST00000407796|protein_coding|9/14|c.726G>A|p.Glu242Glu|1001/2710|726/1443|242/480||,T|synonymous_variant|LOW|AKT1|ENSG00000142208|transcript|ENST00000402615|protein_coding|9/14|c.726G>A|p.Glu242Glu…	ASP;CAF=0.6775,0.3225;COMMON=1;G5;GENEINFO=AKT1:207;GNO;HD;KGPhase1;KGPhase3;PM;PMC;REF;RS=1130233;RSPOS=105239894;RV;S3D;SAO=0;SLO;SSR=0;SYN;VC=SNV;VLD;VP=0x05032800030515053e000100;WGT=1;dbSNPBuildID=86
Qs93-CR3M-MCF7-BC_S7	chr15	63922752	rs10851731;COSM147936	T	A	154	PASS	SNP	NA	614	218	80	0.366972	A	synonymous_variant	LOW	HERC1	ENSG00000103657	transcript	ENST00000443617	protein_coding	69/78	c.12879A>T	p.Ile4293Ile	12967/15137	12879/14586	4293/4861			A|3_prime_UTR_variant|MODIFIER|HERC1|ENSG00000103657|transcript|ENST00000561359|nonsense_mediated_decay|4/4|c.*387A>T|||||2042|WARNING_TRANSCRIPT_NO_START_CODON,A|upstream_gene_variant|MODIFIER|HERC1|ENSG00000103657|transcript|ENST00000558324|nonsense_mediated_decay||c.-4A>T|||||2|WARNING_TRANSCRIPT_NO_START_CODON,A|downstream_gene_variant|MODIFIER|HERC1|ENSG00000103657|transcript|ENST00000560897…	ASP;CAF=0.3632,0.6368;COMMON=1;G5;GENEINFO=HERC1:8925;GNO;HD;KGPhase1;KGPhase3;REF;RS=10851731;RSPOS=63922752;RV;S3D;SAO=0;SLO;SSR=0;SYN;VC=SNV;VLD;VP=0x05030000030515053f000100;WGT=1;dbSNPBuildID=120;AA=p.I4293I;CDS=c.12879A>T;CNT=1;GENE=HERC1_ENST00000443617;STRAND=-
Qs93-CR3M-MCF7-BC_S7	chr15	63937209	rs2229749;COSM147938	C	G	103	PASS	SNP	NA	347	136	52	0.382353	G	missense_variant	MODERATE	HERC1	ENSG00000103657	transcript	ENST00000443617	protein_coding	57/78	c.11166G>C	p.Glu3722Asp	11254/15137	11166/14586	3722/4861				ASP;CAF=0.3636,0.6364,.;COMMON=1;G5;GENEINFO=HERC1:8925;GNO;HD;KGPhase1;KGPhase3;NSM;PM;PMC;REF;RS=2229749;RSPOS=63937209;RV;SAO=0;SLO;SSR=0;VC=SNV;VLD;VP=0x050128000a0515053e000100;WGT=1;dbSNPBuildID=98;AA=p.E3722D;CDS=c.11166G>C;CNT=1;GENE=HERC1_ENST00000443617;STRAND=-
Qs93-CR3M-MCF7-BC_S7	chr15	63954029	rs2228511	C	T	117	PASS	SNP	NA	644	198	62	0.313131	T	synonymous_variant	LOW	HERC1	ENSG00000103657	transcript	ENST00000443617	protein_coding	45/78	c.9093G>A	p.Pro3031Pro	9181/15137	9093/14586	3031/4861				ASP;CAF=0.3646,0.6354;COMMON=1;G5;G5A;GENEINFO=HERC1:8925;GNO;HD;KGPhase1;KGPhase3;REF;RS=2228511;RSPOS=63954029;RV;SAO=0;SLO;SSR=0;SYN;VC=SNV;VLD;VP=0x05010000030517053f000100;WGT=1;dbSNPBuildID=98
Qs93-CR3M-MCF7-BC_S7	chr15	63988357	rs2255243;COSM147942	C	G	135	PASS	SNP	HP	806	232	73	0.314655	G	missense_variant	MODERATE	HERC1	ENSG00000103657	transcript	ENST00000443617	protein_coding	27/78	c.5087G>C	p.Gly1696Ala	5175/15137	5087/14586	1696/4861			G|missense_variant|MODERATE|HERC1|ENSG00000103657|transcript|ENST00000561400|protein_coding|8/8|c.2039G>C|p.Gly680Ala|2181/2215|2039/2073|680/690||WARNING_TRANSCRIPT_NO_STOP_CODON,G|intron_variant|MODIFIER|RP11-317G6.1|ENSG00000259589|transcript|ENST00000559303|antisense|3/3|n.288-17308C>G||||||	ASP;CAF=0.364,.,0.636;COMMON=1;G5;GENEINFO=HERC1:8925;GNO;HD;KGPhase1;KGPhase3;NSM;REF;RS=2255243;RSPOS=63988357;RV;SAO=0;SLO;SSR=0;VC=SNV;VLD;VP=0x050100000a0515053e000100;WGT=1;dbSNPBuildID=100;AA=p.G1696A;CDS=c.5087G>C;CNT=1;GENE=HERC1_ENST00000443617;STRAND=-
Qs93-CR3M-MCF7-BC_S7	chr15	91304138	COSM252959	GA	G	10	HP	INDEL	NA	386	129	7	0.0542636	G	frameshift_variant	HIGH	BLM	ENSG00000197299	transcript	ENST00000355112	protein_coding	7/22	c.1544delA	p.Asn515fs	1662/4555	1544/4254	515/1417		INFO_REALIGN_3_PRIME	G|frameshift_variant|HIGH|BLM|ENSG00000197299|transcript|ENST00000560509|protein_coding|7/20|c.1544delA|p.Asn515fs|1595/3966|1544/3861|515/1286||INFO_REALIGN_3_PRIME,G|3_prime_UTR_variant|MODIFIER|BLM|ENSG00000197299|transcript|ENST00000559724|nonsense_mediated_decay|7/22|c.*468delA|||||782|INFO_REALIGN_3_PRIME,G|upstream_gene_variant|MODIFIER|BLM|ENSG00000197299|transcript|ENST00000559426|proces…	LOF=(BLM|ENSG00000197299|10|0.20);AA=p.N515fs*16;CDS=c.1536delA;CNT=7;GENE=BLM;STRAND=+
Qs93-CR3M-MCF7-BC_S7	chr15	91337479	rs2227933	G	A	190	PASS	SNP	NA	1078	326	102	0.312883	A	synonymous_variant	LOW	BLM	ENSG00000197299	transcript	ENST00000355112	protein_coding	16/22	c.3102G>A	p.Thr1034Thr	3220/4555	3102/4254	1034/1417			A|synonymous_variant|LOW|BLM|ENSG00000197299|transcript|ENST00000560509|protein_coding|16/20|c.3102G>A|p.Thr1034Thr|3153/3966|3102/3861|1034/1286||,A|3_prime_UTR_variant|MODIFIER|BLM|ENSG00000197299|transcript|ENST00000559724|nonsense_mediated_decay|16/22|c.*2026G>A|||||34114|,A|non_coding_exon_variant|MODIFIER|BLM|ENSG00000197299|transcript|ENST00000560136|processed_transcript|9/14|n.1128G>A||||…	ASP;CAF=0.8488,0.1512,.,.;CLNACC=RCV000078059.7|RCV000123848.2;CLNALLE=1;CLNDBN=not_specified|Hereditary_cancer-predisposing_syndrome;CLNDSDB=MedGen|MedGen:SNOMED_CT;CLNDSDBID=CN169374|C0027672:699346009;CLNHGVS=NC_000015.9:g.91337479G>A;CLNORIGIN=1;CLNREVSTAT=conf|single;CLNSIG=255|2;COMMON=1;G5;G5A;GENEINFO=BLM:641;GNO;HD;KGPhase1;KGPhase3;NOV;PM;PMC;REF;RS=2227933;RSPOS=91337479;S3D;SAO=0;SLO;…
Qs93-CR3M-MCF7-BC_S7	chr15	91346923	rs2227934	C	A	129	PASS	SNP	NA	602	177	66	0.372881	A	synonymous_variant	LOW	BLM	ENSG00000197299	transcript	ENST00000355112	protein_coding	18/22	c.3531C>A	p.Ala1177Ala	3649/4555	3531/4254	1177/1417			A|3_prime_UTR_variant|MODIFIER|BLM|ENSG00000197299|transcript|ENST00000559724|nonsense_mediated_decay|18/22|c.*2455C>A|||||43558|,A|intron_variant|MODIFIER|BLM|ENSG00000197299|transcript|ENST00000560509|protein_coding|17/19|c.3358+5356C>A||||||,A|non_coding_exon_variant|MODIFIER|BLM|ENSG00000197299|transcript|ENST00000560136|processed_transcript|11/14|n.1557C>A||||||,A|non_coding_exon_variant|MOD…	ASP;CAF=0.8668,0.1332;CLNACC=RCV000078060.7;CLNALLE=1;CLNDBN=not_specified;CLNDSDB=MedGen;CLNDSDBID=CN169374;CLNHGVS=NC_000015.9:g.91346923C>A;CLNORIGIN=1;CLNREVSTAT=conf;CLNSIG=255;COMMON=1;G5;GENEINFO=BLM:641;GNO;HD;INT;KGPhase1;KGPhase3;PM;PMC;REF;RS=2227934;RSPOS=91346923;SAO=0;SLO;SSR=0;SYN;VC=SNV;VLD;VP=0x05012808030515053f000101;WGT=1;dbSNPBuildID=98
Qs93-CR3M-MCF7-BC_S7	chr15	91354505	rs1063147	C	T	76	PASS	SNP	NA	224	118	39	0.330508	T	synonymous_variant	LOW	BLM	ENSG00000197299	transcript	ENST00000355112	protein_coding	21/22	c.3945C>T	p.Leu1315Leu	4063/4555	3945/4254	1315/1417			T|synonymous_variant|LOW|BLM|ENSG00000197299|transcript|ENST00000560509|protein_coding|19/20|c.3552C>T|p.Leu1184Leu|3603/3966|3552/3861|1184/1286||,T|3_prime_UTR_variant|MODIFIER|BLM|ENSG00000197299|transcript|ENST00000559724|nonsense_mediated_decay|21/22|c.*2869C>T|||||51140|,T|non_coding_exon_variant|MODIFIER|BLM|ENSG00000197299|transcript|ENST00000560136|processed_transcript|14/14|n.1971C>T|||…	ASP;CAF=0.8672,.,.,0.1328;CLNACC=RCV000078061.7;CLNALLE=3;CLNDBN=not_specified;CLNDSDB=MedGen;CLNDSDBID=CN169374;CLNHGVS=NC_000015.9:g.91354505C>T;CLNORIGIN=1;CLNREVSTAT=conf;CLNSIG=255;COMMON=1;G5;GENEINFO=BLM:641;GNO;HD;KGPhase1;KGPhase3;NOV;PM;PMC;REF;RS=1063147;RSPOS=91354505;SAO=0;SLO;SSR=0;SYN;VC=SNV;VLD;VP=0x05012800030515053f000104;WGT=1;dbSNPBuildID=86
Qs93-CR3M-MCF7-BC_S7	chr16	14029033	rs1800067	G	A	44	PASS	SNP	NA	146	55	21	0.381818	A	missense_variant	MODERATE	ERCC4	ENSG00000175595	transcript	ENST00000311895	protein_coding	8/11	c.1244G>A	p.Arg415Gln	1253/6758	1244/2751	415/916			A|upstream_gene_variant|MODIFIER|ERCC4|ENSG00000175595|transcript|ENST00000462862|nonsense_mediated_decay||c.-2588G>A|||||2588|WARNING_TRANSCRIPT_NO_START_CODON,A|downstream_gene_variant|MODIFIER|ERCC4|ENSG00000175595|transcript|ENST00000575156|protein_coding||c.*2874G>A|||||1929|,A|downstream_gene_variant|MODIFIER|ERCC4|ENSG00000175595|transcript|ENST00000574194|nonsense_mediated_decay||c.*7033G…	ASP;CAF=0.9714,0.02855;CLNACC=RCV000120828.1;CLNALLE=1;CLNDBN=not_specified;CLNDSDB=MedGen;CLNDSDBID=CN169374;CLNHGVS=NC_000016.9:g.14029033G>A;CLNORIGIN=1;CLNREVSTAT=no_assertion;CLNSIG=1;COMMON=1;G5;GENEINFO=ERCC4:2072;GNO;HD;KGPhase1;KGPhase3;LSD;NSM;PM;PMC;REF;RS=1800067;RSPOS=14029033;SAO=1;SLO;SSR=0;VC=SNV;VLD;VP=0x050168000a0515053f100100;WGT=1;dbSNPBuildID=89
Qs93-CR3M-MCF7-BC_S7	chr16	14041958	rs1799801	T	C	200	PASS	SNP	NA	673	240	240	1	C	synonymous_variant	LOW	ERCC4	ENSG00000175595	transcript	ENST00000311895	protein_coding	11/11	c.2505T>C	p.Ser835Ser	2514/6758	2505/2751	835/916			C|downstream_gene_variant|MODIFIER|ERCC4|ENSG00000175595|transcript|ENST00000462862|nonsense_mediated_decay||c.*4115T>C|||||97|WARNING_TRANSCRIPT_NO_START_CODON,C|non_coding_exon_variant|MODIFIER|ERCC4|ENSG00000175595|transcript|ENST00000389138|retained_intron|6/6|n.1782T>C||||||	ASP;CAF=0.7588,0.2412;CLNACC=RCV000116988.2;CLNALLE=1;CLNDBN=not_specified;CLNDSDB=MedGen;CLNDSDBID=CN169374;CLNHGVS=NC_000016.9:g.14041958T>C;CLNORIGIN=1;CLNREVSTAT=no_criteria;CLNSIG=3;COMMON=1;G5;G5A;GENEINFO=ERCC4:2072;GNO;HD;KGPhase1;KGPhase3;LSD;PM;PMC;REF;RS=1799801;RSPOS=14041958;S3D;SAO=1;SLO;SSR=0;SYN;VC=SNV;VLD;VP=0x05036800030517053f100101;WGT=1;dbSNPBuildID=89
Qs93-CR3M-MCF7-BC_S7	chr16	68857441	rs1801552	T	C	200	PASS	SNP	HP	1050	284	284	1	C	synonymous_variant	LOW	CDH1	ENSG00000039068	transcript	ENST00000261769	protein_coding	13/16	c.2076T>C	p.Ala692Ala	2267/4889	2076/2649	692/882			C|synonymous_variant|LOW|CDH1|ENSG00000039068|transcript|ENST00000422392|protein_coding|12/15|c.1893T>C|p.Ala631Ala|1957/2567|1893/2466|631/821||,C|3_prime_UTR_variant|MODIFIER|CDH1|ENSG00000039068|transcript|ENST00000566612|nonsense_mediated_decay|12/15|c.*316T>C|||||1489|,C|3_prime_UTR_variant|MODIFIER|CDH1|ENSG00000039068|transcript|ENST00000566510|nonsense_mediated_decay|12/15|c.*742T>C|||||8…	ASP;CAF=0.2813,0.7187;CLNACC=RCV000132164.2;CLNALLE=1;CLNDBN=Hereditary_cancer-predisposing_syndrome;CLNDSDB=MedGen:SNOMED_CT;CLNDSDBID=C0027672:699346009;CLNHGVS=NC_000016.9:g.68857441T>C;CLNORIGIN=1;CLNREVSTAT=single;CLNSIG=2;COMMON=1;G5;GENEINFO=CDH1:999;GNO;HD;KGPhase1;KGPhase3;LSD;PM;PMC;REF;RS=1801552;RSPOS=68857441;S3D;SAO=1;SLO;SSR=0;SYN;VC=SNV;VLD;VP=0x05036800030515053f100101;WGT=1;dbSN…
Qs93-CR3M-MCF7-BC_S7	chr17	7579472	rs1042522;COSM250061	G	C	200	PASS	SNP	NA	781	208	157	0.754808	C	missense_variant	MODERATE	TP53	ENSG00000141510	transcript	ENST00000269305	protein_coding	4/11	c.215C>G	p.Pro72Arg	405/2579	215/1182	72/393			C|missense_variant|MODERATE|TP53|ENSG00000141510|transcript|ENST00000413465|protein_coding|3/7|c.215C>G|p.Pro72Arg|215/1018|215/858|72/285||,C|missense_variant|MODERATE|TP53|ENSG00000141510|transcript|ENST00000359597|protein_coding|3/9|c.215C>G|p.Pro72Arg|215/1152|215/1032|72/343||,C|missense_variant|MODERATE|TP53|ENSG00000141510|transcript|ENST00000420246|protein_coding|4/12|c.215C>G|p.Pro72Arg|…	AA=p.P72R;CDS=c.215C>G;CNT=3;GENE=TP53;STRAND=-;ASP;CAF=0.4571,0.5429,.;CLNACC=RCV000152112.1,RCV000013144.2|RCV000034639.1|RCV000079202.5|RCV000132165.2|RCV000144668.1|RCV000211157.1|RCV000211212.1|RCV000211311.1|RCV000211338.1|RCV000211395.1,RCV000164487.1;CLNALLE=0,1,2;CLNDBN=not_specified,CODON_72_POLYMORPHISM\x2c_(rs1042522)|not_provided|not_specified|Hereditary_cancer-predisposing_syndrome|…
Qs93-CR3M-MCF7-BC_S7	chr17	15973844	rs12942295	A	T	130	PASS	SNP	NA	236	89	57	0.640449	T	splice_region_variant&intron_variant	LOW	NCOR1	ENSG00000141027	transcript	ENST00000268712	protein_coding	30/45	c.4153-5T>A							T|splice_region_variant&intron_variant|LOW|NCOR1|ENSG00000141027|transcript|ENST00000395851|protein_coding|29/44|c.4201-5T>A||||||,T|splice_region_variant&intron_variant|LOW|NCOR1|ENSG00000141027|transcript|ENST00000395849|protein_coding|1/16|c.43-5T>A||||||WARNING_TRANSCRIPT_NO_START_CODON,T|splice_region_variant&intron_variant|LOW|NCOR1|ENSG00000141027|transcript|ENST00000395857|protein_coding|…	ASP;CAF=0.6484,0.3516;COMMON=1;G5;G5A;GENEINFO=NCOR1:9611;GNO;HD;INT;KGPhase1;KGPhase3;RS=12942295;RSPOS=15973844;SAO=0;SLO;SSR=0;VC=SNV;VLD;VP=0x05010008000517053e000100;WGT=1;dbSNPBuildID=121
Qs93-CR3M-MCF7-BC_S7	chr17	29553485	rs2285892	G	A	200	PASS	SNP	NA	443	132	131	0.992424	A	synonymous_variant	LOW	NF1	ENSG00000196712	transcript	ENST00000358273	protein_coding	18/58	c.2034G>A	p.Pro678Pro	2417/12425	2034/8520	678/2839			A|synonymous_variant|LOW|NF1|ENSG00000196712|transcript|ENST00000356175|protein_coding|18/57|c.2034G>A|p.Pro678Pro|2417/12362|2034/8457|678/2818||,A|synonymous_variant|LOW|NF1|ENSG00000196712|transcript|ENST00000579081|nonsense_mediated_decay|18/58|c.2136G>A|p.Pro712Pro|2136/8788|2136/4971|712/1656||WARNING_TRANSCRIPT_NO_START_CODON,A|synonymous_variant|LOW|NF1|ENSG00000196712|transcript|ENST0000…	ASP;CAF=0.5032,0.4968;CLNACC=RCV000162648.1|RCV000219876.1;CLNALLE=1;CLNDBN=Hereditary_cancer-predisposing_syndrome|not_specified;CLNDSDB=MedGen:SNOMED_CT|MedGen;CLNDSDBID=C0027672:699346009|CN169374;CLNHGVS=NC_000017.10:g.29553485G>A;CLNORIGIN=1;CLNREVSTAT=single|single;CLNSIG=2|2;COMMON=1;G5;G5A;GENEINFO=NF1:4763;GNO;HD;KGPhase1;KGPhase3;LSD;PM;PMC;REF;RS=2285892;RSPOS=29553485;SAO=1;SLO;SSR=0;…
Qs93-CR3M-MCF7-BC_S7	chr17	37879585	rs1801201	A	G	133	PASS	SNP	NA	233	50	49	0.98	G	missense_variant	MODERATE	ERBB2	ENSG00000141736	transcript	ENST00000269571	protein_coding	17/27	c.1960A>G	p.Ile654Val	2119/4545	1960/3768	654/1255			G|missense_variant|MODERATE|ERBB2|ENSG00000141736|transcript|ENST00000584601|protein_coding|21/31|c.1870A>G|p.Ile624Val|2667/4792|1870/3678|624/1225||,G|missense_variant|MODERATE|ERBB2|ENSG00000141736|transcript|ENST00000406381|protein_coding|19/29|c.1870A>G|p.Ile624Val|2380/4806|1870/3678|624/1225||,G|missense_variant|MODERATE|ERBB2|ENSG00000141736|transcript|ENST00000541774|protein_coding|17/27…	ASP;CAF=0.9974,.,0.002596;CLNACC=RCV000014888.2|RCV000120743.1;CLNALLE=2;CLNDBN=ERBB2_POLYMORPHISM|not_specified;CLNDSDB=.|MedGen;CLNDSDBID=.|CN169374;CLNHGVS=NC_000017.10:g.37879585A>G;CLNORIGIN=1;CLNREVSTAT=no_criteria|no_assertion;CLNSIG=2|1;CLNSRC=OMIM_Allelic_Variant;CLNSRCID=164870.0002;COMMON=1;GENEINFO=ERBB2:2064;GNO;HD;KGPhase1;KGPhase3;LSD;NSM;OM;PM;PMC;REF;RS=1801201;RSPOS=37879585;SAO…
Qs93-CR3M-MCF7-BC_S7	chr17	37879588	rs1136201	A	G	135	PASS	SNP	NA	239	51	50	0.980392	G	missense_variant	MODERATE	ERBB2	ENSG00000141736	transcript	ENST00000269571	protein_coding	17/27	c.1963A>G	p.Ile655Val	2122/4545	1963/3768	655/1255			G|missense_variant|MODERATE|ERBB2|ENSG00000141736|transcript|ENST00000584601|protein_coding|21/31|c.1873A>G|p.Ile625Val|2670/4792|1873/3678|625/1225||,G|missense_variant|MODERATE|ERBB2|ENSG00000141736|transcript|ENST00000406381|protein_coding|19/29|c.1873A>G|p.Ile625Val|2383/4806|1873/3678|625/1225||,G|missense_variant|MODERATE|ERBB2|ENSG00000141736|transcript|ENST00000541774|protein_coding|17/27…	ASP;CAF=0.8786,0.1214,.;CLNACC=RCV000014887.2|RCV000120744.1;CLNALLE=1;CLNDBN=ERBB2_POLYMORPHISM|not_specified;CLNDSDB=.|MedGen;CLNDSDBID=.|CN169374;CLNHGVS=NC_000017.10:g.37879588A>G;CLNORIGIN=1;CLNREVSTAT=no_criteria|no_assertion;CLNSIG=2|1;CLNSRC=OMIM_Allelic_Variant;CLNSRCID=164870.0001;COMMON=1;G5;GENEINFO=ERBB2:2064;GNO;HD;KGPhase1;KGPhase3;LSD;NSM;OM;PM;PMC;REF;RS=1136201;RSPOS=37879588;SA…
Qs93-CR3M-MCF7-BC_S7	chr17	37884037	rs1058808	C	G	192	PASS	SNP	NA	174	73	72	0.986301	G	missense_variant	MODERATE	ERBB2	ENSG00000141736	transcript	ENST00000269571	protein_coding	27/27	c.3508C>G	p.Pro1170Ala	3667/4545	3508/3768	1170/1255			G|missense_variant|MODERATE|ERBB2|ENSG00000141736|transcript|ENST00000584601|protein_coding|31/31|c.3418C>G|p.Pro1140Ala|4215/4792|3418/3678|1140/1225||,G|missense_variant|MODERATE|ERBB2|ENSG00000141736|transcript|ENST00000406381|protein_coding|29/29|c.3418C>G|p.Pro1140Ala|3928/4806|3418/3678|1140/1225||,G|missense_variant|MODERATE|ERBB2|ENSG00000141736|transcript|ENST00000541774|protein_coding|2…	ASP;CAF=0.5479,0.4521;CLNACC=RCV000120753.1;CLNALLE=1;CLNDBN=not_specified;CLNDSDB=MedGen;CLNDSDBID=CN169374;CLNHGVS=NC_000017.10:g.37884037C>G;CLNORIGIN=1;CLNREVSTAT=no_assertion;CLNSIG=1;COMMON=1;G5;GENEINFO=ERBB2:2064;GNO;HD;KGPhase1;KGPhase3;LSD;NSM;PM;PMC;REF;RS=1058808;RSPOS=37884037;SAO=1;SLO;SSR=0;U3;VC=SNV;VLD;VP=0x050168800a0515053e100101;WGT=1;dbSNPBuildID=86
Qs93-CR3M-MCF7-BC_S7	chr17	56774222	.	T	G	16	SB;LowQ;RPCP	SNP	NA	4801	215	12	0.055814	G	splice_donor_variant&intron_variant	HIGH	RAD51C	ENSG00000108384	transcript	ENST00000337432	protein_coding	3/8	c.571+2T>G							G|splice_donor_variant&intron_variant|HIGH|RAD51C|ENSG00000108384|transcript|ENST00000461271|protein_coding|3/4|c.220+2T>G||||||WARNING_TRANSCRIPT_INCOMPLETE,G|splice_donor_variant&intron_variant|HIGH|RAD51C|ENSG00000108384|transcript|ENST00000583539|protein_coding|3/7|c.571+2T>G||||||,G|splice_donor_variant&intron_variant|HIGH|RAD51C|ENSG00000108384|transcript|ENST00000487921|processed_transcrip…	LOF=(RAD51C|ENSG00000108384|17|0.41)
Qs93-CR3M-MCF7-BC_S7	chr17	59760996	rs4986763	A	G	200	PASS	SNP	NA	11057	3999	3866	0.966742	G	synonymous_variant	LOW	BRIP1	ENSG00000136492	transcript	ENST00000259008	protein_coding	20/20	c.3411T>C	p.Tyr1137Tyr	3679/6048	3411/3750	1137/1249			G|downstream_gene_variant|MODIFIER|BRIP1|ENSG00000136492|transcript|ENST00000577598|protein_coding||c.*2121T>C|||||1137|	ASP;CAF=0.3792,0.6208;CLNACC=RCV000162378.1;CLNALLE=1;CLNDBN=Hereditary_cancer-predisposing_syndrome;CLNDSDB=MedGen:SNOMED_CT;CLNDSDBID=C0027672:699346009;CLNHGVS=NC_000017.10:g.59760996A>G;CLNORIGIN=1;CLNREVSTAT=single;CLNSIG=2;COMMON=1;G5;GENEINFO=BRIP1:83990;GNO;HD;KGPhase1;KGPhase3;LSD;PM;PMC;REF;RS=4986763;RSPOS=59760996;RV;SAO=1;SLO;SSR=0;SYN;VC=SNV;VLD;VP=0x05016800030515053f100100;WGT=1;d…
Qs93-CR3M-MCF7-BC_S7	chr17	59763347	rs4986764	A	G	200	PASS	SNP	NA	1579	755	729	0.965563	G	missense_variant	MODERATE	BRIP1	ENSG00000136492	transcript	ENST00000259008	protein_coding	19/20	c.2755T>C	p.Ser919Pro	3023/6048	2755/3750	919/1249			G|missense_variant|MODERATE|BRIP1|ENSG00000136492|transcript|ENST00000577598|protein_coding|18/18|c.2755T>C|p.Ser919Pro|2755/3969|2755/2985|919/994||	ASP;CAF=0.3722,0.6278;CLNACC=RCV000120400.1|RCV000132148.2;CLNALLE=1;CLNDBN=not_specified|Hereditary_cancer-predisposing_syndrome;CLNDSDB=MedGen|MedGen:SNOMED_CT;CLNDSDBID=CN169374|C0027672:699346009;CLNHGVS=NC_000017.10:g.59763347A>G;CLNORIGIN=1;CLNREVSTAT=no_assertion|single;CLNSIG=1|2;COMMON=1;G5;G5A;GENEINFO=BRIP1:83990;GNO;HD;KGPhase1;KGPhase3;LSD;NSM;PM;PMC;REF;RS=4986764;RSPOS=59763347;RV;…
Qs93-CR3M-MCF7-BC_S7	chr17	59763465	rs4986765;COSM1479821;COSM437064	T	C	200	PASS	SNP	NA	6404	2117	1998	0.943788	C	synonymous_variant	LOW	BRIP1	ENSG00000136492	transcript	ENST00000259008	protein_coding	19/20	c.2637A>G	p.Glu879Glu	2905/6048	2637/3750	879/1249			C|synonymous_variant|LOW|BRIP1|ENSG00000136492|transcript|ENST00000577598|protein_coding|18/18|c.2637A>G|p.Glu879Glu|2637/3969|2637/2985|879/994||	AA=p.E879E,p.E879E;CDS=c.2637A>G,c.2637A>G;CNT=1,1;GENE=BRIP1,BRIP1_ENST00000259008;STRAND=-,-;ASP;CAF=0.1849,0.8151;CLNACC=RCV000162379.1;CLNALLE=1;CLNDBN=Hereditary_cancer-predisposing_syndrome;CLNDSDB=MedGen:SNOMED_CT;CLNDSDBID=C0027672:699346009;CLNHGVS=NC_000017.10:g.59763465T>C;CLNORIGIN=1;CLNREVSTAT=single;CLNSIG=2;COMMON=1;G5;GENEINFO=BRIP1:83990;GNO;HD;KGPhase1;KGPhase3;LSD;PM;PMC;REF;RS…
Qs93-CR3M-MCF7-BC_S7	chr17	59876544	.	C	G	29	PASS	SNP	NA	16318	4609	60	0.013018	G	synonymous_variant	LOW	BRIP1	ENSG00000136492	transcript	ENST00000259008	protein_coding	9/20	c.1257G>C	p.Arg419Arg	1525/6048	1257/3750	419/1249			G|synonymous_variant|LOW|BRIP1|ENSG00000136492|transcript|ENST00000577598|protein_coding|8/18|c.1257G>C|p.Arg419Arg|1257/3969|1257/2985|419/994||	_NONE_
Qs93-CR3M-MCF7-BC_S7	chr17	63533538	.	A	G	186	PASS	SNP	NA	2059	590	115	0.194915	G	missense_variant	MODERATE	AXIN2	ENSG00000168646	transcript	ENST00000307078	protein_coding	6/11	c.1616T>C	p.Val539Ala	1930/4259	1616/2532	539/843			G|missense_variant|MODERATE|AXIN2|ENSG00000168646|transcript|ENST00000375702|protein_coding|5/9|c.1616T>C|p.Val539Ala|1725/2541|1616/2337|539/778||,G|upstream_gene_variant|MODIFIER|AXIN2|ENSG00000168646|transcript|ENST00000578251|retained_intron||n.-738T>C|||||738|,G|downstream_gene_variant|MODIFIER|CTD-2535L24.2|ENSG00000266076|transcript|ENST00000577662|nonsense_mediated_decay||c.*98551T>C|||||…	_NONE_
Qs93-CR3M-MCF7-BC_S7	chr17	63533789	rs9915936	T	C	200	PASS	SNP	NA	1609	540	539	0.998148	C	synonymous_variant	LOW	AXIN2	ENSG00000168646	transcript	ENST00000307078	protein_coding	6/11	c.1365A>G	p.Pro455Pro	1679/4259	1365/2532	455/843			C|synonymous_variant|LOW|AXIN2|ENSG00000168646|transcript|ENST00000375702|protein_coding|5/9|c.1365A>G|p.Pro455Pro|1474/2541|1365/2337|455/778||,C|upstream_gene_variant|MODIFIER|AXIN2|ENSG00000168646|transcript|ENST00000578251|retained_intron||n.-989A>G|||||989|,C|downstream_gene_variant|MODIFIER|CTD-2535L24.2|ENSG00000266076|transcript|ENST00000577662|nonsense_mediated_decay||c.*98300A>G|||||431|	ASP;CAF=0.09026,0.9097;COMMON=1;G5;GENEINFO=AXIN2:8313;GNO;HD;KGPhase1;KGPhase3;PM;PMC;REF;RS=9915936;RSPOS=63533789;SAO=0;SLO;SSR=0;SYN;VC=SNV;VLD;VP=0x05012800030515053e000100;WGT=1;dbSNPBuildID=119
Qs93-CR3M-MCF7-BC_S7	chr17	75369578	rs7217986	T	C	200	PASS	SNP	NA	1441	353	353	1	C	5_prime_UTR_variant	MODIFIER	SEPT9	ENSG00000184640	transcript	ENST00000423034	protein_coding	1/11	c.-2T>C					2		C|5_prime_UTR_variant|MODIFIER|SEPT9|ENSG00000184640|transcript|ENST00000590059|protein_coding|1/4|c.-33T>C|||||33|WARNING_TRANSCRIPT_INCOMPLETE,C|upstream_gene_variant|MODIFIER|SEPT9|ENSG00000184640|transcript|ENST00000587514|processed_transcript||n.-437T>C|||||437|,C|upstream_gene_variant|MODIFIER|SEPT9|ENSG00000184640|transcript|ENST00000590586|processed_transcript||n.-681T>C|||||681|,C|upstre…	ASP;CAF=0.7093,.,0.2907;COMMON=1;G5;GENEINFO=SEPT9:10801;HD;INT;KGPhase1;KGPhase3;RS=7217986;RSPOS=75369578;SAO=0;SLO;SSR=0;U5;VC=SNV;VLD;VP=0x050100480005150436000100;WGT=1;dbSNPBuildID=116
Qs93-CR3M-MCF7-BC_S7	chr17	75494705	rs2627223	A	G	164	PASS	SNP	NA	236	60	60	1	G	missense_variant	MODERATE	SEPT9	ENSG00000184640	transcript	ENST00000427177	protein_coding	12/12	c.1726A>G	p.Met576Val	1852/3821	1726/1761	576/586			G|missense_variant|MODERATE|SEPT9|ENSG00000184640|transcript|ENST00000591198|protein_coding|11/11|c.1669A>G|p.Met557Val|1754/2160|1669/1704|557/567||,G|missense_variant|MODERATE|SEPT9|ENSG00000184640|transcript|ENST00000449803|protein_coding|12/12|c.1234A>G|p.Met412Val|2027/3996|1234/1269|412/422||,G|missense_variant|MODERATE|SEPT9|ENSG00000184640|transcript|ENST00000431235|protein_coding|12/12|c…	ASP;CAF=0.09345,0.9065;COMMON=1;G5;GENEINFO=SEPT9:10801;GNO;HD;KGPhase1;KGPhase3;NSM;PM;PMC;REF;RS=2627223;RSPOS=75494705;RV;S3D;SAO=0;SLO;SSR=0;VC=SNV;VLD;VP=0x050328000a05150537000100;WGT=1;dbSNPBuildID=100
Qs93-CR3M-MCF7-BC_S7	chr19	8961981	rs1035442	C	G	200	PASS	SNP	NA	471	162	161	0.993827	G	missense_variant	MODERATE	MUC16	ENSG00000181143	transcript	ENST00000397910	protein_coding	83/84	c.43396G>C	p.Val14466Leu	43600/43816	43396/43524	14466/14507			G|missense_variant|MODERATE|MUC16|ENSG00000181143|transcript|ENST00000599436|protein_coding|39/40|c.3862G>C|p.Val1288Leu|3864/4079|3862/3990|1288/1329||WARNING_TRANSCRIPT_NO_START_CODON,G|missense_variant|MODERATE|MUC16|ENSG00000181143|transcript|ENST00000380951|protein_coding|35/36|c.3319G>C|p.Val1107Leu|3343/3557|3319/3447|1107/1148||,G|3_prime_UTR_variant|MODIFIER|MUC16|ENSG00000181143|transcr…	ASP;CAF=0.08826,0.9117;COMMON=1;G5;GENEINFO=MUC16:94025;GNO;HD;KGPhase1;KGPhase3;NSM;REF;RS=1035442;RSPOS=8961981;RV;SAO=0;SLO;SSR=0;VC=SNV;VLD;VP=0x050100000a0515053f000100;WGT=1;dbSNPBuildID=86
Qs93-CR3M-MCF7-BC_S7	chr19	8987218	rs3764556	G	T	200	PASS	SNP	NA	540	154	154	1	T	missense_variant	MODERATE	MUC16	ENSG00000181143	transcript	ENST00000397910	protein_coding	68/84	c.41869C>A	p.Gln13957Lys	42073/43816	41869/43524	13957/14507			T|missense_variant|MODERATE|MUC16|ENSG00000181143|transcript|ENST00000596768|nonsense_mediated_decay|18/28|c.1726C>A|p.Gln576Lys|1727/2888|1726/2010|576/669||WARNING_TRANSCRIPT_NO_START_CODON,T|missense_variant|MODERATE|MUC16|ENSG00000181143|transcript|ENST00000599436|protein_coding|25/40|c.2386C>A|p.Gln796Lys|2388/4079|2386/3990|796/1329||WARNING_TRANSCRIPT_NO_START_CODON,T|missense_variant|MODE…	ASP;CAF=0.5649,0.4351;COMMON=1;G5;G5A;GENEINFO=MUC16:94025;GNO;HD;KGPhase1;KGPhase3;NSM;REF;RS=3764556;RSPOS=8987218;S3D;SAO=0;SLO;SSR=0;VC=SNV;VLD;VP=0x050300000a0517053f000101;WGT=1;dbSNPBuildID=107
Qs93-CR3M-MCF7-BC_S7	chr19	8996417	.	C	A	161	PASS	SNP	LowC	597	168	78	0.464286	A	missense_variant	MODERATE	MUC16	ENSG00000181143	transcript	ENST00000397910	protein_coding	61/84	c.41155G>T	p.Asp13719Tyr	41359/43816	41155/43524	13719/14507			A|missense_variant|MODERATE|MUC16|ENSG00000181143|transcript|ENST00000596768|nonsense_mediated_decay|11/28|c.1012G>T|p.Asp338Tyr|1013/2888|1012/2010|338/669||WARNING_TRANSCRIPT_NO_START_CODON,A|missense_variant|MODERATE|MUC16|ENSG00000181143|transcript|ENST00000599436|protein_coding|18/40|c.1672G>T|p.Asp558Tyr|1674/4079|1672/3990|558/1329||WARNING_TRANSCRIPT_NO_START_CODON,A|missense_variant|MODE…	_NONE_
Qs93-CR3M-MCF7-BC_S7	chr19	8997189	rs111427194	T	TGGGAGA	200	PASS	INDEL	NA	549	124	95	0.766129	TGGGAGA	splice_region_variant&intron_variant	LOW	MUC16	ENSG00000181143	transcript	ENST00000397910	protein_coding	59/83	c.41011-10_41011-5dupTCTCCC							TGGGAGA|splice_region_variant&intron_variant|LOW|MUC16|ENSG00000181143|transcript|ENST00000596768|nonsense_mediated_decay|9/27|c.868-10_868-5dupTCTCCC||||||WARNING_TRANSCRIPT_NO_START_CODON,TGGGAGA|splice_region_variant&intron_variant|LOW|MUC16|ENSG00000181143|transcript|ENST00000599436|protein_coding|16/39|c.1528-10_1528-5dupTCTCCC||||||WARNING_TRANSCRIPT_NO_START_CODON,TGGGAGA|splice_region_var…	ASP;CAF=0.6458,.,0.3542,.;COMMON=1;G5;G5A;GENEINFO=MUC16:94025;GNO;INT;KGPhase1;KGPhase3;NOV;RS=111427194;RSPOS=8997189;SAO=0;SLO;SSR=0;VC=DIV;VLD;VP=0x05010008000517013e000204;WGT=1;dbSNPBuildID=132
Qs93-CR3M-MCF7-BC_S7	chr19	8999453	rs11085765	C	T	177	RPCP	SNP	NA	388	148	81	0.547297	T	synonymous_variant	LOW	MUC16	ENSG00000181143	transcript	ENST00000397910	protein_coding	56/84	c.40722G>A	p.Leu13574Leu	40926/43816	40722/43524	13574/14507			T|synonymous_variant|LOW|MUC16|ENSG00000181143|transcript|ENST00000596768|nonsense_mediated_decay|6/28|c.579G>A|p.Leu193Leu|580/2888|579/2010|193/669||WARNING_TRANSCRIPT_NO_START_CODON,T|synonymous_variant|LOW|MUC16|ENSG00000181143|transcript|ENST00000599436|protein_coding|13/40|c.1239G>A|p.Leu413Leu|1241/4079|1239/3990|413/1329||WARNING_TRANSCRIPT_NO_START_CODON,T|synonymous_variant|LOW|MUC16|EN…	ASP;CAF=0.4016,0.5984;COMMON=1;G5;G5A;GENEINFO=MUC16:94025;GNO;KGPhase3;REF;RS=11085765;RSPOS=8999453;S3D;SAO=0;SLO;SSR=0;SYN;VC=SNV;VLD;VP=0x050300000305170126000100;WGT=1;dbSNPBuildID=120
Qs93-CR3M-MCF7-BC_S7	chr19	9001833	rs12976122	A	G	146	PASS	SNP	NA	375	118	66	0.559322	G	missense_variant&splice_region_variant	MODERATE	MUC16	ENSG00000181143	transcript	ENST00000397910	protein_coding	53/84	c.40415T>C	p.Met13472Thr	40619/43816	40415/43524	13472/14507			G|missense_variant&splice_region_variant|MODERATE|MUC16|ENSG00000181143|transcript|ENST00000596768|nonsense_mediated_decay|3/28|c.272T>C|p.Met91Thr|273/2888|272/2010|91/669||WARNING_TRANSCRIPT_NO_START_CODON,G|missense_variant&splice_region_variant|MODERATE|MUC16|ENSG00000181143|transcript|ENST00000599436|protein_coding|10/40|c.932T>C|p.Met311Thr|934/4079|932/3990|311/1329||WARNING_TRANSCRIPT_NO_…	ASP;CAF=0.4018,0.5982;COMMON=1;G5;G5A;GENEINFO=MUC16:94025;GNO;HD;KGPhase1;KGPhase3;NSM;REF;RS=12976122;RSPOS=9001833;S3D;SAO=0;SLO;SSR=0;VC=SNV;VLD;VP=0x050300000a0517053e000100;WGT=1;dbSNPBuildID=121
Qs93-CR3M-MCF7-BC_S7	chr19	9001835	rs12985778	G	A	148	PASS	SNP	NA	381	120	67	0.558333	A	synonymous_variant	LOW	MUC16	ENSG00000181143	transcript	ENST00000397910	protein_coding	53/84	c.40413C>T	p.Pro13471Pro	40617/43816	40413/43524	13471/14507			A|synonymous_variant|LOW|MUC16|ENSG00000181143|transcript|ENST00000596768|nonsense_mediated_decay|3/28|c.270C>T|p.Pro90Pro|271/2888|270/2010|90/669||WARNING_TRANSCRIPT_NO_START_CODON,A|synonymous_variant|LOW|MUC16|ENSG00000181143|transcript|ENST00000599436|protein_coding|10/40|c.930C>T|p.Pro310Pro|932/4079|930/3990|310/1329||WARNING_TRANSCRIPT_NO_START_CODON,A|synonymous_variant|LOW|MUC16|ENSG000…	ASP;CAF=0.4016,0.5984;COMMON=1;G5;G5A;GENEINFO=MUC16:94025;GNO;HD;KGPhase1;KGPhase3;REF;RS=12985778;RSPOS=9001835;S3D;SAO=0;SLO;SSR=0;SYN;VC=SNV;VLD;VP=0x05030000030517053e000100;WGT=1;dbSNPBuildID=121
Qs93-CR3M-MCF7-BC_S7	chr19	9003618	rs11085776	C	T	162	PASS	SNP	NA	388	134	74	0.552239	T	missense_variant	MODERATE	MUC16	ENSG00000181143	transcript	ENST00000397910	protein_coding	49/84	c.40022G>A	p.Arg13341His	40226/43816	40022/43524	13341/14507			T|missense_variant|MODERATE|MUC16|ENSG00000181143|transcript|ENST00000599436|protein_coding|6/40|c.539G>A|p.Arg180His|541/4079|539/3990|180/1329||WARNING_TRANSCRIPT_NO_START_CODON,T|missense_variant|MODERATE|MUC16|ENSG00000181143|transcript|ENST00000601404|nonsense_mediated_decay|6/40|c.539G>A|p.Arg180His|541/4078|539/3672|180/1223||WARNING_TRANSCRIPT_NO_START_CODON,T|upstream_gene_variant|MODIFI…	ASP;CAF=0.38,0.62;COMMON=1;G5;G5A;GENEINFO=MUC16:94025;GNO;HD;KGPhase1;KGPhase3;NSM;REF;RS=11085776;RSPOS=9003618;S3D;SAO=0;SLO;SSR=0;VC=SNV;VLD;VP=0x050300000a0517053e000100;WGT=1;dbSNPBuildID=120
Qs93-CR3M-MCF7-BC_S7	chr19	9003645	rs11085777	G	A	192	PASS	SNP	NA	407	159	88	0.553459	A	missense_variant	MODERATE	MUC16	ENSG00000181143	transcript	ENST00000397910	protein_coding	49/84	c.39995C>T	p.Thr13332Ile	40199/43816	39995/43524	13332/14507			A|missense_variant|MODERATE|MUC16|ENSG00000181143|transcript|ENST00000599436|protein_coding|6/40|c.512C>T|p.Thr171Ile|514/4079|512/3990|171/1329||WARNING_TRANSCRIPT_NO_START_CODON,A|missense_variant|MODERATE|MUC16|ENSG00000181143|transcript|ENST00000601404|nonsense_mediated_decay|6/40|c.512C>T|p.Thr171Ile|514/4078|512/3672|171/1223||WARNING_TRANSCRIPT_NO_START_CODON,A|upstream_gene_variant|MODIFI…	ASP;CAF=0.7478,0.2522;COMMON=1;G5;G5A;GENEINFO=MUC16:94025;GNO;HD;KGPhase1;KGPhase3;NSM;REF;RS=11085777;RSPOS=9003645;S3D;SAO=0;SLO;SSR=0;VC=SNV;VLD;VP=0x050300000a0517053e000100;WGT=1;dbSNPBuildID=120
Qs93-CR3M-MCF7-BC_S7	chr19	9005605	.	A	T	7	PASS	SNP	NA	511	189	6	0.031746	T	synonymous_variant	LOW	MUC16	ENSG00000181143	transcript	ENST00000397910	protein_coding	46/84	c.39801T>A	p.Thr13267Thr	40005/43816	39801/43524	13267/14507			T|synonymous_variant|LOW|MUC16|ENSG00000181143|transcript|ENST00000599436|protein_coding|3/40|c.318T>A|p.Thr106Thr|320/4079|318/3990|106/1329||WARNING_TRANSCRIPT_NO_START_CODON,T|synonymous_variant|LOW|MUC16|ENSG00000181143|transcript|ENST00000601404|nonsense_mediated_decay|3/40|c.318T>A|p.Thr106Thr|320/4078|318/3672|106/1223||WARNING_TRANSCRIPT_NO_START_CODON,T|upstream_gene_variant|MODIFIER|MUC…	_NONE_
Qs93-CR3M-MCF7-BC_S7	chr19	9005616	.	G	T	7	PASS	SNP	NA	501	187	6	0.0320856	T	missense_variant	MODERATE	MUC16	ENSG00000181143	transcript	ENST00000397910	protein_coding	46/84	c.39790C>A	p.His13264Asn	39994/43816	39790/43524	13264/14507			T|missense_variant|MODERATE|MUC16|ENSG00000181143|transcript|ENST00000599436|protein_coding|3/40|c.307C>A|p.His103Asn|309/4079|307/3990|103/1329||WARNING_TRANSCRIPT_NO_START_CODON,T|missense_variant|MODERATE|MUC16|ENSG00000181143|transcript|ENST00000601404|nonsense_mediated_decay|3/40|c.307C>A|p.His103Asn|309/4078|307/3672|103/1223||WARNING_TRANSCRIPT_NO_START_CODON,T|upstream_gene_variant|MODIFI…	_NONE_
Qs93-CR3M-MCF7-BC_S7	chr19	9005719	rs4804375	A	G	200	PASS	SNP	NA	762	206	101	0.490291	G	synonymous_variant	LOW	MUC16	ENSG00000181143	transcript	ENST00000397910	protein_coding	46/84	c.39687T>C	p.Asp13229Asp	39891/43816	39687/43524	13229/14507			G|synonymous_variant|LOW|MUC16|ENSG00000181143|transcript|ENST00000599436|protein_coding|3/40|c.204T>C|p.Asp68Asp|206/4079|204/3990|68/1329||WARNING_TRANSCRIPT_NO_START_CODON,G|synonymous_variant|LOW|MUC16|ENSG00000181143|transcript|ENST00000601404|nonsense_mediated_decay|3/40|c.204T>C|p.Asp68Asp|206/4078|204/3672|68/1223||WARNING_TRANSCRIPT_NO_START_CODON,G|upstream_gene_variant|MODIFIER|MUC16|E…	ASP;CAF=0.2668,0.7332;COMMON=1;G5;G5A;GENEINFO=MUC16:94025;GNO;HD;KGPhase1;KGPhase3;REF;RS=4804375;RSPOS=9005719;S3D;SAO=0;SLO;SSR=0;SYN;VC=SNV;VLD;VP=0x05030000030517053f000100;WGT=1;dbSNPBuildID=111
Qs93-CR3M-MCF7-BC_S7	chr19	9006749	rs75444444	C	T	111	PASS	SNP	NA	207	108	52	0.481482	T	missense_variant	MODERATE	MUC16	ENSG00000181143	transcript	ENST00000397910	protein_coding	44/84	c.39499G>A	p.Val13167Met	39703/43816	39499/43524	13167/14507			T|missense_variant|MODERATE|MUC16|ENSG00000181143|transcript|ENST00000599436|protein_coding|1/40|c.16G>A|p.Val6Met|18/4079|16/3990|6/1329||WARNING_TRANSCRIPT_NO_START_CODON,T|missense_variant|MODERATE|MUC16|ENSG00000181143|transcript|ENST00000601404|nonsense_mediated_decay|1/40|c.16G>A|p.Val6Met|18/4078|16/3672|6/1223||WARNING_TRANSCRIPT_NO_START_CODON,T|upstream_gene_variant|MODIFIER|MUC16|ENSG0…	ASP;CAF=0.8017,0.1983;COMMON=1;G5;G5A;GENEINFO=MUC16:94025;GNO;HD;KGPhase1;KGPhase3;NSM;REF;RS=75444444;RSPOS=9006749;S3D;SAO=0;SLO;SSR=0;U5;VC=SNV;VLD;VP=0x050300400a0517053e000100;WGT=1;dbSNPBuildID=131
Qs93-CR3M-MCF7-BC_S7	chr19	9014551	rs12459127	T	C	69	PASS	SNP	NA	562	103	35	0.339806	C	synonymous_variant	LOW	MUC16	ENSG00000181143	transcript	ENST00000397910	protein_coding	31/84	c.38424A>G	p.Arg12808Arg	38628/43816	38424/43524	12808/14507				ASP;CAF=0.6861,0.3139;COMMON=1;G5;G5A;GENEINFO=MUC16:94025;GNO;HD;KGPhase1;KGPhase3;REF;RS=12459127;RSPOS=9014551;S3D;SAO=0;SLO;SSR=0;SYN;VC=SNV;VLD;VP=0x05030000030517053e000100;WGT=1;dbSNPBuildID=120
Qs93-CR3M-MCF7-BC_S7	chr19	9014569	rs12462963	A	G	67	PASS	SNP	NA	553	91	33	0.362637	G	synonymous_variant	LOW	MUC16	ENSG00000181143	transcript	ENST00000397910	protein_coding	31/84	c.38406T>C	p.Gly12802Gly	38610/43816	38406/43524	12802/14507				ASP;CAF=0.6769,0.3231;COMMON=1;G5;G5A;GENEINFO=MUC16:94025;GNO;KGPhase1;KGPhase3;REF;RS=12462963;RSPOS=9014569;S3D;SAO=0;SLO;SSR=0;SYN;VC=SNV;VLD;VP=0x050300000305170136000100;WGT=1;dbSNPBuildID=120
Qs93-CR3M-MCF7-BC_S7	chr19	9018135	.	G	A	101	PASS	SNP	NA	524	164	53	0.323171	A	splice_region_variant&synonymous_variant	LOW	MUC16	ENSG00000181143	transcript	ENST00000397910	protein_coding	25/84	c.37803C>T	p.Leu12601Leu	38007/43816	37803/43524	12601/14507				_NONE_
Qs93-CR3M-MCF7-BC_S7	chr19	9019605	rs12981679	C	G	200	PASS	SNP	NA	422	121	121	1	G	missense_variant	MODERATE	MUC16	ENSG00000181143	transcript	ENST00000397910	protein_coding	22/84	c.37541G>C	p.Ser12514Thr	37745/43816	37541/43524	12514/14507				ASP;CAF=0.3472,0.6528;COMMON=1;G5;G5A;GENEINFO=MUC16:94025;GNO;KGPhase1;KGPhase3;NSM;REF;RS=12981679;RSPOS=9019605;SAO=0;SLO;SSR=0;VC=SNV;VLD;VP=0x050100000a0517013e000100;WGT=1;dbSNPBuildID=121
Qs93-CR3M-MCF7-BC_S7	chr19	9020154	rs11882881	A	G	21	PASS	SNP	NA	191	75	12	0.16	G	synonymous_variant	LOW	MUC16	ENSG00000181143	transcript	ENST00000397910	protein_coding	21/84	c.37341T>C	p.Ser12447Ser	37545/43816	37341/43524	12447/14507				ASP;CAF=0.5535,0.4465;COMMON=1;G5;G5A;GENEINFO=MUC16:94025;GNO;KGPhase1;KGPhase3;REF;RS=11882881;RSPOS=9020154;S3D;SAO=0;SLO;SSR=0;SYN;VC=SNV;VLD;VP=0x050300000305170136000100;WGT=1;dbSNPBuildID=120
Qs93-CR3M-MCF7-BC_S7	chr19	9024994	rs67631215;COSM148476	C	T	171	PASS	SNP	NA	375	166	81	0.487952	T	missense_variant	MODERATE	MUC16	ENSG00000181143	transcript	ENST00000397910	protein_coding	16/84	c.36868G>A	p.Glu12290Lys	37072/43816	36868/43524	12290/14507				ASP;CAF=0.6959,.,0.3041;COMMON=1;G5;GENEINFO=MUC16:94025;GNO;HD;KGPhase1;KGPhase3;NSM;REF;RS=67631215;RSPOS=9024994;S3D;SAO=0;SLO;SSR=0;VC=SNV;VLD;VP=0x050300000a0515053e000100;WGT=1;dbSNPBuildID=130;AA=p.E12290K;CDS=c.36868G>A;CNT=1;GENE=MUC16_ENST00000397910;STRAND=-
Qs93-CR3M-MCF7-BC_S7	chr19	9028373	rs56396897	G	A	114	PASS	SNP	NA	225	99	52	0.525253	A	missense_variant	MODERATE	MUC16	ENSG00000181143	transcript	ENST00000397910	protein_coding	11/84	c.36419C>T	p.Thr12140Met	36623/43816	36419/43524	12140/14507				ASP;CAF=0.7859,0.2141;COMMON=1;G5;GENEINFO=MUC16:94025;GNO;HD;KGPhase1;KGPhase3;NSM;REF;RS=56396897;RSPOS=9028373;S3D;SAO=0;SLO;SSR=0;VC=SNV;VLD;VP=0x050300000a0515053e000100;WGT=1;dbSNPBuildID=129
Qs93-CR3M-MCF7-BC_S7	chr19	9047186	.	G	A	156	PASS	SNP	NA	415	145	73	0.503448	A	missense_variant	MODERATE	MUC16	ENSG00000181143	transcript	ENST00000397910	protein_coding	5/84	c.34445C>T	p.Pro11482Leu	34649/43816	34445/43524	11482/14507				_NONE_
Qs93-CR3M-MCF7-BC_S7	chr19	9047267	rs10410169	C	T	164	PASS	SNP	NA	437	147	76	0.517007	T	missense_variant	MODERATE	MUC16	ENSG00000181143	transcript	ENST00000397910	protein_coding	5/84	c.34364G>A	p.Gly11455Asp	34568/43816	34364/43524	11455/14507				ASP;CAF=0.8105,0.1895;COMMON=1;G5;GENEINFO=MUC16:94025;GNO;HD;KGPhase1;KGPhase3;NSM;REF;RS=10410169;RSPOS=9047267;SAO=0;SLO;SSR=0;VC=SNV;VLD;VP=0x050100000a0515053f000100;WGT=1;dbSNPBuildID=119
Qs93-CR3M-MCF7-BC_S7	chr19	9047305	rs10415818	G	A	180	PASS	SNP	NA	422	163	84	0.515337	A	synonymous_variant	LOW	MUC16	ENSG00000181143	transcript	ENST00000397910	protein_coding	5/84	c.34326C>T	p.His11442His	34530/43816	34326/43524	11442/14507				ASP;CAF=0.8167,0.1833;COMMON=1;G5;GENEINFO=MUC16:94025;GNO;HD;KGPhase1;KGPhase3;REF;RS=10415818;RSPOS=9047305;SAO=0;SLO;SSR=0;SYN;VC=SNV;VLD;VP=0x05010000030515053f000100;WGT=1;dbSNPBuildID=119
Qs93-CR3M-MCF7-BC_S7	chr19	9048035	rs10417358	G	C	134	PASS	SNP	RepT	381	143	65	0.454545	C	missense_variant	MODERATE	MUC16	ENSG00000181143	transcript	ENST00000397910	protein_coding	5/84	c.33596C>G	p.Ala11199Gly	33800/43816	33596/43524	11199/14507				ASP;CAF=0.8105,0.1895;COMMON=1;G5;GENEINFO=MUC16:94025;GNO;HD;KGPhase1;KGPhase3;NSM;REF;RS=10417358;RSPOS=9048035;SAO=0;SLO;SSR=0;VC=SNV;VLD;VP=0x050100000a0515053f000100;WGT=1;dbSNPBuildID=119
Qs93-CR3M-MCF7-BC_S7	chr19	9048170	rs10417600	G	A	109	RepT	SNP	RepT	312	107	51	0.476635	A	missense_variant	MODERATE	MUC16	ENSG00000181143	transcript	ENST00000397910	protein_coding	5/84	c.33461C>T	p.Ser11154Phe	33665/43816	33461/43524	11154/14507				ASP;CAF=0.8107,0.1893;COMMON=1;G5;GENEINFO=MUC16:94025;GNO;HD;KGPhase1;KGPhase3;NSM;REF;RS=10417600;RSPOS=9048170;SAO=0;SLO;SSR=0;VC=SNV;VLD;VP=0x050100000a0515053f000100;WGT=1;dbSNPBuildID=119
Qs93-CR3M-MCF7-BC_S7	chr19	9048342	rs10854118;COSM148477;COSM148478	C	T	152	PASS	SNP	NA	455	133	70	0.526316	T	missense_variant	MODERATE	MUC16	ENSG00000181143	transcript	ENST00000397910	protein_coding	5/84	c.33289G>A	p.Val11097Met	33493/43816	33289/43524	11097/14507				ASP;CAF=0.5615,0.4385;COMMON=1;G5;G5A;GENEINFO=MUC16:94025;GNO;HD;KGPhase1;KGPhase3;NSM;REF;RS=10854118;RSPOS=9048342;SAO=0;SLO;SSR=0;VC=SNV;VLD;VP=0x050100000a0517053f000100;WGT=1;dbSNPBuildID=120;AA=p.V6730M,p.V11097M;CDS=c.20188G>A,c.33289G>A;CNT=1,1;GENE=MUC16_ENST00000331986,MUC16_ENST00000397910;STRAND=-,-
Qs93-CR3M-MCF7-BC_S7	chr19	9049149	rs12461007	G	A	133	PASS	SNP	NA	273	123	62	0.504065	A	missense_variant	MODERATE	MUC16	ENSG00000181143	transcript	ENST00000397910	protein_coding	5/84	c.32482C>T	p.Pro10828Ser	32686/43816	32482/43524	10828/14507				ASP;CAF=0.8009,0.1991;COMMON=1;G5;GENEINFO=MUC16:94025;GNO;HD;KGPhase1;KGPhase3;NSM;REF;RS=12461007;RSPOS=9049149;SAO=0;SLO;SSR=0;VC=SNV;VLD;VP=0x050100000a0515053f000100;WGT=1;dbSNPBuildID=120
Qs93-CR3M-MCF7-BC_S7	chr19	9049339	rs11883220	C	G	182	PASS	SNP	NA	663	175	87	0.497143	G	synonymous_variant	LOW	MUC16	ENSG00000181143	transcript	ENST00000397910	protein_coding	5/84	c.32292G>C	p.Thr10764Thr	32496/43816	32292/43524	10764/14507				ASP;CAF=0.6034,.,0.3958,0.0007987;COMMON=1;G5;GENEINFO=MUC16:94025;GNO;HD;KGPhase1;KGPhase3;REF;RS=11883220;RSPOS=9049339;SAO=0;SLO;SSR=0;SYN;VC=SNV;VLD;VP=0x05010000030515053f000100;WGT=1;dbSNPBuildID=120
Qs93-CR3M-MCF7-BC_S7	chr19	9049396	rs10425044	C	G	186	PASS	SNP	NA	594	180	89	0.494444	G	synonymous_variant	LOW	MUC16	ENSG00000181143	transcript	ENST00000397910	protein_coding	5/84	c.32235G>C	p.Gly10745Gly	32439/43816	32235/43524	10745/14507				ASP;CAF=0.8125,0.1875,.;COMMON=1;G5;GENEINFO=MUC16:94025;GNO;HD;KGPhase1;KGPhase3;REF;RS=10425044;RSPOS=9049396;SAO=0;SLO;SSR=0;SYN;VC=SNV;VLD;VP=0x05010000030515053f000100;WGT=1;dbSNPBuildID=119
Qs93-CR3M-MCF7-BC_S7	chr19	9049726	rs11670328	G	A	142	PASS	SNP	NA	335	128	66	0.515625	A	synonymous_variant	LOW	MUC16	ENSG00000181143	transcript	ENST00000397910	protein_coding	5/84	c.31905C>T	p.Asp10635Asp	32109/43816	31905/43524	10635/14507				ASP;CAF=0.751,0.249;COMMON=1;G5;G5A;GENEINFO=MUC16:94025;GNO;HD;KGPhase1;KGPhase3;REF;RS=11670328;RSPOS=9049726;SAO=0;SLO;SSR=0;SYN;VC=SNV;VLD;VP=0x05010000030517053e000100;WGT=1;dbSNPBuildID=120
Qs93-CR3M-MCF7-BC_S7	chr19	9056930	rs918535	T	G	107	PASS	SNP	NA	324	119	52	0.436975	G	synonymous_variant	LOW	MUC16	ENSG00000181143	transcript	ENST00000397910	protein_coding	3/84	c.30516A>C	p.Thr10172Thr	30720/43816	30516/43524	10172/14507				ASP;CAF=0.7568,0.2432;COMMON=1;G5;GENEINFO=MUC16:94025;GNO;HD;KGPhase1;KGPhase3;REF;RS=918535;RSPOS=9056930;SAO=0;SLO;SSR=0;SYN;VC=SNV;VLD;VP=0x05010000030515053f000100;WGT=1;dbSNPBuildID=86
Qs93-CR3M-MCF7-BC_S7	chr19	9056941	rs10410136	A	G	102	PASS	SNP	NA	301	114	49	0.429825	G	missense_variant	MODERATE	MUC16	ENSG00000181143	transcript	ENST00000397910	protein_coding	3/84	c.30505T>C	p.Phe10169Leu	30709/43816	30505/43524	10169/14507				ASP;CAF=0.8063,0.1937;COMMON=1;G5;GENEINFO=MUC16:94025;GNO;HD;KGPhase1;KGPhase3;NSM;REF;RS=10410136;RSPOS=9056941;SAO=0;SLO;SSR=0;VC=SNV;VLD;VP=0x050100000a0515053f000101;WGT=1;dbSNPBuildID=119
Qs93-CR3M-MCF7-BC_S7	chr19	9056982	rs11670318	G	A	131	PASS	SNP	NA	217	90	57	0.633333	A	missense_variant	MODERATE	MUC16	ENSG00000181143	transcript	ENST00000397910	protein_coding	3/84	c.30464C>T	p.Thr10155Ile	30668/43816	30464/43524	10155/14507				ASP;CAF=0.7522,0.2478;COMMON=1;G5;G5A;GENEINFO=MUC16:94025;GNO;HD;KGPhase1;KGPhase3;NSM;REF;RS=11670318;RSPOS=9056982;SAO=0;SLO;SSR=0;VC=SNV;VLD;VP=0x050100000a0517053f000100;WGT=1;dbSNPBuildID=120
Qs93-CR3M-MCF7-BC_S7	chr19	9057408	rs1423051	A	G	200	PASS	SNP	NA	510	182	181	0.994506	G	missense_variant	MODERATE	MUC16	ENSG00000181143	transcript	ENST00000397910	protein_coding	3/84	c.30038T>C	p.Leu10013Pro	30242/43816	30038/43524	10013/14507				ASP;CAF=0.08706,0.9129;COMMON=1;G5;GENEINFO=MUC16:94025;GNO;HD;KGPhase1;KGPhase3;NSM;REF;RS=1423051;RSPOS=9057408;SAO=0;SLO;SSR=0;VC=SNV;VLD;VP=0x050100000a0515053f000100;WGT=1;dbSNPBuildID=88
Qs93-CR3M-MCF7-BC_S7	chr19	9057687	rs1895364	A	G	200	PASS	SNP	NA	366	131	131	1	G	missense_variant	MODERATE	MUC16	ENSG00000181143	transcript	ENST00000397910	protein_coding	3/84	c.29759T>C	p.Ile9920Thr	29963/43816	29759/43524	9920/14507				ASP;CAF=0.1414,0.8586;COMMON=1;G5;GENEINFO=MUC16:94025;GNO;HD;KGPhase1;KGPhase3;NSM;REF;RS=1895364;RSPOS=9057687;SAO=0;SLO;SSR=0;VC=SNV;VLD;VP=0x050100000a0515053f000101;WGT=1;dbSNPBuildID=92
Qs93-CR3M-MCF7-BC_S7	chr19	9057704	rs12984130	G	T	125	PASS	SNP	NA	453	136	61	0.448529	T	synonymous_variant	LOW	MUC16	ENSG00000181143	transcript	ENST00000397910	protein_coding	3/84	c.29742C>A	p.Ile9914Ile	29946/43816	29742/43524	9914/14507				ASP;CAF=0.7911,0.2089;COMMON=1;G5;GENEINFO=MUC16:94025;GNO;HD;KGPhase1;KGPhase3;REF;RS=12984130;RSPOS=9057704;SAO=0;SLO;SSR=0;SYN;VC=SNV;VLD;VP=0x05010000030515053f000100;WGT=1;dbSNPBuildID=121
Qs93-CR3M-MCF7-BC_S7	chr19	9057721	rs2216662	C	T	170	PASS	SNP	NA	475	136	77	0.566176	T	missense_variant	MODERATE	MUC16	ENSG00000181143	transcript	ENST00000397910	protein_coding	3/84	c.29725G>A	p.Val9909Ile	29929/43816	29725/43524	9909/14507				ASP;CAF=0.5579,0.4421;COMMON=1;G5;G5A;GENEINFO=MUC16:94025;GNO;HD;KGPhase1;KGPhase3;NSM;REF;RS=2216662;RSPOS=9057721;SAO=0;SLO;SSR=0;VC=SNV;VLD;VP=0x050100000a0517053f000100;WGT=1;dbSNPBuildID=96
Qs93-CR3M-MCF7-BC_S7	chr19	9057750	rs12982113	T	A	118	PASS	SNP	NA	417	133	58	0.43609	A	missense_variant	MODERATE	MUC16	ENSG00000181143	transcript	ENST00000397910	protein_coding	3/84	c.29696A>T	p.Tyr9899Phe	29900/43816	29696/43524	9899/14507				ASP;CAF=0.7813,0.2187;COMMON=1;G5;GENEINFO=MUC16:94025;GNO;HD;KGPhase1;KGPhase3;NSM;REF;RS=12982113;RSPOS=9057750;SAO=0;SLO;SSR=0;VC=SNV;VLD;VP=0x050100000a0515053f000100;WGT=1;dbSNPBuildID=121
Qs93-CR3M-MCF7-BC_S7	chr19	9057896	rs12984471	G	C	127	PASS	SNP	RepT	363	138	62	0.449275	C	missense_variant	MODERATE	MUC16	ENSG00000181143	transcript	ENST00000397910	protein_coding	3/84	c.29550C>G	p.Asp9850Glu	29754/43816	29550/43524	9850/14507				ASP;CAF=0.7899,0.001198,0.2089;COMMON=1;G5;GENEINFO=MUC16:94025;GNO;HD;KGPhase1;KGPhase3;NSM;REF;RS=12984471;RSPOS=9057896;SAO=0;SLO;SSR=0;VC=SNV;VLD;VP=0x050100000a0515053f000100;WGT=1;dbSNPBuildID=121
Qs93-CR3M-MCF7-BC_S7	chr19	9058907	rs1833777	G	C	129	PASS	SNP	RepT	286	114	60	0.526316	C	missense_variant	MODERATE	MUC16	ENSG00000181143	transcript	ENST00000397910	protein_coding	3/84	c.28539C>G	p.His9513Gln	28743/43816	28539/43524	9513/14507				ASP;CAF=0.5811,0.4189;COMMON=1;G5;G5A;GENEINFO=MUC16:94025;GNO;HD;KGPhase1;KGPhase3;NSM;REF;RS=1833777;RSPOS=9058907;SAO=0;SLO;SSR=0;VC=SNV;VLD;VP=0x050100000a0517053f000101;WGT=1;dbSNPBuildID=92
Qs93-CR3M-MCF7-BC_S7	chr19	9058942	rs1833778	C	T	109	PASS	SNP	RepT	250	98	50	0.510204	T	missense_variant	MODERATE	MUC16	ENSG00000181143	transcript	ENST00000397910	protein_coding	3/84	c.28504G>A	p.Ala9502Thr	28708/43816	28504/43524	9502/14507				ASP;CAF=0.5605,0.4395;COMMON=1;G5;G5A;GENEINFO=MUC16:94025;GNO;HD;KGPhase1;KGPhase3;NSM;REF;RS=1833778;RSPOS=9058942;SAO=0;SLO;SSR=0;VC=SNV;VLD;VP=0x050100000a0517053f000101;WGT=1;dbSNPBuildID=92
Qs93-CR3M-MCF7-BC_S7	chr19	9059232	rs12710265	T	C	200	PASS	SNP	RepT	852	285	119	0.417544	C	missense_variant	MODERATE	MUC16	ENSG00000181143	transcript	ENST00000397910	protein_coding	3/84	c.28214A>G	p.Gln9405Arg	28418/43816	28214/43524	9405/14507				ASP;CAF=0.8189,0.1811;COMMON=1;G5;GENEINFO=MUC16:94025;GNO;HD;KGPhase1;KGPhase3;NSM;REF;RS=12710265;RSPOS=9059232;SAO=0;SLO;SSR=0;VC=SNV;VLD;VP=0x050100000a05150537000101;WGT=1;dbSNPBuildID=121
Qs93-CR3M-MCF7-BC_S7	chr19	9059808	rs7508222	A	G	200	PASS	SNP	RepT	337	133	133	1	G	missense_variant	MODERATE	MUC16	ENSG00000181143	transcript	ENST00000397910	protein_coding	3/84	c.27638T>C	p.Ile9213Thr	27842/43816	27638/43524	9213/14507				ASP;CAF=0.143,0.857,.;COMMON=1;G5;GENEINFO=MUC16:94025;GNO;HD;KGPhase1;KGPhase3;NSM;REF;RS=7508222;RSPOS=9059808;SAO=0;SLO;SSR=0;VC=SNV;VLD;VP=0x050100000a0515053f000101;WGT=1;dbSNPBuildID=116
Qs93-CR3M-MCF7-BC_S7	chr19	9060059	rs12977368	A	C	141	PASS	SNP	RepT	414	137	67	0.489051	C	missense_variant	MODERATE	MUC16	ENSG00000181143	transcript	ENST00000397910	protein_coding	3/84	c.27387T>G	p.Asp9129Glu	27591/43816	27387/43524	9129/14507				ASP;CAF=0.8209,0.1791;COMMON=1;G5;GENEINFO=MUC16:94025;GNO;HD;KGPhase1;KGPhase3;NSM;REF;RS=12977368;RSPOS=9060059;SAO=0;SLO;SSR=0;VC=SNV;VLD;VP=0x050100000a0515053f000100;WGT=1;dbSNPBuildID=121
Qs93-CR3M-MCF7-BC_S7	chr19	9060125	rs12972088	G	A	200	PASS	SNP	RepT	577	240	115	0.479167	A	synonymous_variant	LOW	MUC16	ENSG00000181143	transcript	ENST00000397910	protein_coding	3/84	c.27321C>T	p.His9107His	27525/43816	27321/43524	9107/14507				ASP;CAF=0.7897,0.2103;COMMON=1;G5;GENEINFO=MUC16:94025;GNO;HD;KGPhase1;KGPhase3;REF;RS=12972088;RSPOS=9060125;SAO=0;SLO;SSR=0;SYN;VC=SNV;VLD;VP=0x05010000030515053e000100;WGT=1;dbSNPBuildID=121
Qs93-CR3M-MCF7-BC_S7	chr19	9060605	rs2194168	G	A	200	PASS	SNP	RepT	451	131	131	1	A	synonymous_variant	LOW	MUC16	ENSG00000181143	transcript	ENST00000397910	protein_coding	3/84	c.26841C>T	p.Ser8947Ser	27045/43816	26841/43524	8947/14507				ASP;CAF=0.1432,0.8568;COMMON=1;G5;G5A;GENEINFO=MUC16:94025;GNO;HD;KGPhase1;KGPhase3;REF;RS=2194168;RSPOS=9060605;SAO=0;SLO;SSR=0;SYN;VC=SNV;VLD;VP=0x05010000030517053e000100;WGT=1;dbSNPBuildID=96
Qs93-CR3M-MCF7-BC_S7	chr19	9060656	rs2216663;COSM148479;COSM148480;COSM148481	C	T	167	PASS	SNP	RepT	570	170	80	0.470588	T	synonymous_variant	LOW	MUC16	ENSG00000181143	transcript	ENST00000397910	protein_coding	3/84	c.26790G>A	p.Glu8930Glu	26994/43816	26790/43524	8930/14507				ASP;CAF=0.7903,0.2097;COMMON=1;G5;GENEINFO=MUC16:94025;GNO;HD;KGPhase1;KGPhase3;REF;RS=2216663;RSPOS=9060656;SAO=0;SLO;SSR=0;SYN;VC=SNV;VLD;VP=0x05010000030515053f000100;WGT=1;dbSNPBuildID=96;AA=p.E8930E,p.E4563E,p.E8930E;CDS=c.26790G>A,c.13689G>A,c.26790G>A;CNT=1,1,1;GENE=MUC16,MUC16_ENST00000331986,MUC16_ENST00000397910;STRAND=-,-,-
Qs93-CR3M-MCF7-BC_S7	chr19	9060812	rs1820099	T	C	200	PASS	SNP	RepT	267	102	102	1	C	synonymous_variant	LOW	MUC16	ENSG00000181143	transcript	ENST00000397910	protein_coding	3/84	c.26634A>G	p.Ser8878Ser	26838/43816	26634/43524	8878/14507				ASP;CAF=0.1426,.,0.8574;COMMON=1;G5;GENEINFO=MUC16:94025;GNO;HD;KGPhase1;KGPhase3;REF;RS=1820099;RSPOS=9060812;SAO=0;SLO;SSR=0;SYN;VC=SNV;VLD;VP=0x05010000030515053f000101;WGT=1;dbSNPBuildID=92
Qs93-CR3M-MCF7-BC_S7	chr19	9062415	rs12978757	T	G	173	PASS	SNP	RepT	462	181	84	0.464088	G	missense_variant	MODERATE	MUC16	ENSG00000181143	transcript	ENST00000397910	protein_coding	3/84	c.25031A>C	p.Asp8344Ala	25235/43816	25031/43524	8344/14507				ASP;CAF=0.4113,.,0.5887;COMMON=1;G5;GENEINFO=MUC16:94025;GNO;HD;KGPhase1;KGPhase3;NSM;REF;RS=12978757;RSPOS=9062415;SAO=0;SLO;SSR=0;VC=SNV;VLD;VP=0x050100000a0515053f000101;WGT=1;dbSNPBuildID=121
Qs93-CR3M-MCF7-BC_S7	chr19	9062544	rs2547063	T	G	200	PASS	SNP	NA	251	114	113	0.991228	G	missense_variant	MODERATE	MUC16	ENSG00000181143	transcript	ENST00000397910	protein_coding	3/84	c.24902A>C	p.Asn8301Thr	25106/43816	24902/43524	8301/14507				ASP;CAF=0.1264,0.8736;COMMON=1;G5;G5A;GENEINFO=MUC16:94025;GNO;HD;KGPhase1;KGPhase3;NSM;REF;RS=2547063;RSPOS=9062544;SAO=0;SLO;SSR=0;VC=SNV;VLD;VP=0x050100000a0517053f000100;WGT=1;dbSNPBuildID=100
Qs93-CR3M-MCF7-BC_S7	chr19	9063678	rs2547064;COSM148482;COSM148483;COSM148484	T	G	196	PASS	SNP	NA	634	165	91	0.551515	G	missense_variant	MODERATE	MUC16	ENSG00000181143	transcript	ENST00000397910	protein_coding	3/84	c.23768A>C	p.Asp7923Ala	23972/43816	23768/43524	7923/14507				ASP;CAF=0.7899,.,0.2101;COMMON=1;G5;GENEINFO=MUC16:94025;GNO;HD;KGPhase1;KGPhase3;NSM;R5;REF;RS=2547064;RSPOS=9063678;SAO=0;SLO;SSR=0;VC=SNV;VLD;VP=0x050100020a0515053f000100;WGT=1;dbSNPBuildID=100;AA=p.D7923A,p.D3556A,p.D7923A;CDS=c.23768A>C,c.10667A>C,c.23768A>C;CNT=1,1,1;GENE=MUC16,MUC16_ENST00000331986,MUC16_ENST00000397910;STRAND=-,-,-
Qs93-CR3M-MCF7-BC_S7	chr19	9063935	rs2252675;COSM148485;COSM148486;COSM148487	G	A	171	PASS	SNP	NA	470	149	79	0.530201	A	synonymous_variant	LOW	MUC16	ENSG00000181143	transcript	ENST00000397910	protein_coding	3/84	c.23511C>T	p.Ser7837Ser	23715/43816	23511/43524	7837/14507				ASP;CAF=0.7897,0.2103;COMMON=1;G5;G5A;GENEINFO=MUC16:94025;GNO;HD;KGPhase1;KGPhase3;R5;REF;RS=2252675;RSPOS=9063935;RV;SAO=0;SLO;SSR=0;SYN;VC=SNV;VLD;VP=0x05010002030517053f000100;WGT=1;dbSNPBuildID=100;AA=p.S7837S,p.S3470S,p.S7837S;CDS=c.23511C>T,c.10410C>T,c.23511C>T;CNT=1,1,1;GENE=MUC16,MUC16_ENST00000331986,MUC16_ENST00000397910;STRAND=-,-,-
Qs93-CR3M-MCF7-BC_S7	chr19	9065632	rs1867691	T	C	158	PASS	SNP	NA	330	138	73	0.528985	C	missense_variant	MODERATE	MUC16	ENSG00000181143	transcript	ENST00000397910	protein_coding	3/84	c.21814A>G	p.Ile7272Val	22018/43816	21814/43524	7272/14507				ASP;CAF=0.7841,.,0.2159;COMMON=1;G5;GENEINFO=MUC16:94025;GNO;HD;KGPhase1;KGPhase3;NSM;REF;RS=1867691;RSPOS=9065632;RV;SAO=0;SLO;SSR=0;VC=SNV;VLD;VP=0x050100000a0515053f000100;WGT=1;dbSNPBuildID=92
Qs93-CR3M-MCF7-BC_S7	chr19	9066140	COSM304852;COSM304853;COSM304854	T	G	8	SB;LowQ	SNP	NA	328	29	4	0.137931	G	missense_variant	MODERATE	MUC16	ENSG00000181143	transcript	ENST00000397910	protein_coding	3/84	c.21306A>C	p.Leu7102Phe	21510/43816	21306/43524	7102/14507				AA=p.L7102F,p.L2735F,p.L7102F;CDS=c.21306A>C,c.8205A>C,c.21306A>C;CNT=1,1,1;GENE=MUC16,MUC16_ENST00000331986,MUC16_ENST00000397910;STRAND=-,-,-
Qs93-CR3M-MCF7-BC_S7	chr19	9066259	rs17000770;COSM1129649;COSM1129650;COSM1129651	T	C	200	PASS	SNP	RepT	691	241	104	0.431535	C	missense_variant	MODERATE	MUC16	ENSG00000181143	transcript	ENST00000397910	protein_coding	3/84	c.21187A>G	p.Thr7063Ala	21391/43816	21187/43524	7063/14507				ASP;CAF=0.649,0.351;COMMON=1;G5;G5A;GENEINFO=MUC16:94025;GNO;HD;KGPhase1;KGPhase3;NSM;REF;RS=17000770;RSPOS=9066259;SAO=0;SLO;SSR=0;VC=SNV;VLD;VP=0x050100000a0517053f000100;WGT=1;dbSNPBuildID=123;AA=p.T7063A,p.T7063A,p.T2696A;CDS=c.21187A>G,c.21187A>G,c.8086A>G;CNT=1,1,1;GENE=MUC16_ENST00000397910,MUC16,MUC16_ENST00000331986;STRAND=-,-,-
Qs93-CR3M-MCF7-BC_S7	chr19	9070194	rs1344572	A	G	200	PASS	SNP	RepT	296	125	125	1	G	missense_variant	MODERATE	MUC16	ENSG00000181143	transcript	ENST00000397910	protein_coding	3/84	c.17252T>C	p.Ile5751Thr	17456/43816	17252/43524	5751/14507				ASP;CAF=0.05791,0.9421;COMMON=1;G5;GENEINFO=MUC16:94025;GNO;HD;KGPhase1;KGPhase3;NSM;REF;RS=1344572;RSPOS=9070194;SAO=0;SLO;SSR=0;VC=SNV;VLD;VP=0x050100000a0515053f000100;WGT=1;dbSNPBuildID=88
Qs93-CR3M-MCF7-BC_S7	chr19	9070225	rs1559172	G	C	200	PASS	SNP	RepT	526	148	148	1	C	missense_variant	MODERATE	MUC16	ENSG00000181143	transcript	ENST00000397910	protein_coding	3/84	c.17221C>G	p.His5741Asp	17425/43816	17221/43524	5741/14507				ASP;CAF=0.1867,0.8133;COMMON=1;G5;G5A;GENEINFO=MUC16:94025;GNO;HD;KGPhase1;KGPhase3;NSM;REF;RS=1559172;RSPOS=9070225;SAO=0;SLO;SSR=0;VC=SNV;VLD;VP=0x050100000a0517053f000100;WGT=1;dbSNPBuildID=88
Qs93-CR3M-MCF7-BC_S7	chr19	9070402	rs12150888	G	T	135	PASS	SNP	RepT	599	160	67	0.41875	T	missense_variant	MODERATE	MUC16	ENSG00000181143	transcript	ENST00000397910	protein_coding	3/84	c.17044C>A	p.Pro5682Thr	17248/43816	17044/43524	5682/14507				ASP;CAF=0.8365,.,0.1635;COMMON=1;G5;GENEINFO=MUC16:94025;GNO;HD;KGPhase1;KGPhase3;NSM;REF;RS=12150888;RSPOS=9070402;SAO=0;SLO;SSR=0;VC=SNV;VLD;VP=0x050100000a05150537000100;WGT=1;dbSNPBuildID=120
Qs93-CR3M-MCF7-BC_S7	chr19	9070837	rs2547067	G	A	200	PASS	SNP	NA	378	142	142	1	A	missense_variant	MODERATE	MUC16	ENSG00000181143	transcript	ENST00000397910	protein_coding	3/84	c.16609C>T	p.Pro5537Ser	16813/43816	16609/43524	5537/14507				ASP;CAF=0.1803,0.8197;COMMON=1;G5;G5A;GENEINFO=MUC16:94025;GNO;HD;KGPhase1;KGPhase3;NSM;REF;RS=2547067;RSPOS=9070837;SAO=0;SLO;SSR=0;VC=SNV;VLD;VP=0x050100000a0517053f000100;WGT=1;dbSNPBuildID=100
Qs93-CR3M-MCF7-BC_S7	chr19	9071763	rs10422567	T	A	200	PASS	SNP	NA	276	115	115	1	A	missense_variant	MODERATE	MUC16	ENSG00000181143	transcript	ENST00000397910	protein_coding	3/84	c.15683A>T	p.Asn5228Ile	15887/43816	15683/43524	5228/14507				ASP;CAF=0.1815,0.8185;COMMON=1;G5;G5A;GENEINFO=MUC16:94025;GNO;HD;KGPhase1;KGPhase3;NSM;REF;RS=10422567;RSPOS=9071763;SAO=0;SLO;SSR=0;VC=SNV;VLD;VP=0x050100000a0517053f000101;WGT=1;dbSNPBuildID=119
Qs93-CR3M-MCF7-BC_S7	chr19	9072296	rs7254970	G	T	110	PASS	SNP	NA	425	137	55	0.40146	T	synonymous_variant	LOW	MUC16	ENSG00000181143	transcript	ENST00000397910	protein_coding	3/84	c.15150C>A	p.Thr5050Thr	15354/43816	15150/43524	5050/14507				ASP;CAF=0.8315,0.1685;COMMON=1;G5;GENEINFO=MUC16:94025;GNO;HD;KGPhase1;KGPhase3;REF;RS=7254970;RSPOS=9072296;SAO=0;SLO;SSR=0;SYN;VC=SNV;VLD;VP=0x05010000030515053f000100;WGT=1;dbSNPBuildID=116
Qs93-CR3M-MCF7-BC_S7	chr19	9072313	rs2121133	A	G	164	PASS	SNP	NA	381	128	74	0.578125	G	missense_variant	MODERATE	MUC16	ENSG00000181143	transcript	ENST00000397910	protein_coding	3/84	c.15133T>C	p.Ser5045Pro	15337/43816	15133/43524	5045/14507				ASP;CAF=0.7895,0.2105;COMMON=1;G5;G5A;GENEINFO=MUC16:94025;GNO;HD;KGPhase1;KGPhase3;NSM;REF;RS=2121133;RSPOS=9072313;SAO=0;SLO;SSR=0;VC=SNV;VLD;VP=0x050100000a0517053f000101;WGT=1;dbSNPBuildID=96
Qs93-CR3M-MCF7-BC_S7	chr19	9072742	rs2591590;COSM148488;COSM148489;COSM148490	T	C	120	PASS	SNP	NA	306	115	56	0.486957	C	missense_variant	MODERATE	MUC16	ENSG00000181143	transcript	ENST00000397910	protein_coding	3/84	c.14704A>G	p.Ile4902Val	14908/43816	14704/43524	4902/14507				ASP;CAF=0.7895,0.2105;COMMON=1;G5;G5A;GENEINFO=MUC16:94025;GNO;HD;KGPhase1;KGPhase3;NSM;REF;RS=2591590;RSPOS=9072742;SAO=0;SLO;SSR=0;VC=SNV;VLD;VP=0x050100000a0517053f000100;WGT=1;dbSNPBuildID=100;AA=p.I4902V,p.I535V,p.I4902V;CDS=c.14704A>G,c.1603A>G,c.14704A>G;CNT=1,1,1;GENE=MUC16,MUC16_ENST00000331986,MUC16_ENST00000397910;STRAND=-,-,-
Qs93-CR3M-MCF7-BC_S7	chr19	9074265	rs10406209	G	A	132	PASS	SNP	NA	386	118	61	0.516949	A	missense_variant	MODERATE	MUC16	ENSG00000181143	transcript	ENST00000397910	protein_coding	3/84	c.13181C>T	p.Thr4394Ile	13385/43816	13181/43524	4394/14507				ASP;CAF=0.8466,0.1534;COMMON=1;G5;GENEINFO=MUC16:94025;GNO;HD;KGPhase1;KGPhase3;NSM;REF;RS=10406209;RSPOS=9074265;SAO=0;SLO;SSR=0;VC=SNV;VLD;VP=0x050100000a05150537000100;WGT=1;dbSNPBuildID=119
Qs93-CR3M-MCF7-BC_S7	chr19	9074950	rs2591591	G	T	159	PASS	SNP	NA	452	131	73	0.557252	T	missense_variant	MODERATE	MUC16	ENSG00000181143	transcript	ENST00000397910	protein_coding	3/84	c.12496C>A	p.His4166Asn	12700/43816	12496/43524	4166/14507				ASP;CAF=0.7614,0.2386;COMMON=1;G5;G5A;GENEINFO=MUC16:94025;GNO;HD;KGPhase1;KGPhase3;NSM;REF;RS=2591591;RSPOS=9074950;SAO=0;SLO;SSR=0;VC=SNV;VLD;VP=0x050100000a0517053f000100;WGT=1;dbSNPBuildID=100
Qs93-CR3M-MCF7-BC_S7	chr19	9075217	rs2547068	T	A	95	PASS	SNP	NA	160	71	42	0.591549	A	missense_variant	MODERATE	MUC16	ENSG00000181143	transcript	ENST00000397910	protein_coding	3/84	c.12229A>T	p.Thr4077Ser	12433/43816	12229/43524	4077/14507				ASP;CAF=0.7572,0.2428;COMMON=1;G5;G5A;GENEINFO=MUC16:94025;GNO;HD;KGPhase1;KGPhase3;NSM;PM;PMC;REF;RS=2547068;RSPOS=9075217;SAO=0;SLO;SSR=0;VC=SNV;VLD;VP=0x050128000a0517053f000100;WGT=1;dbSNPBuildID=100
Qs93-CR3M-MCF7-BC_S7	chr19	9075346	rs2591592	T	A	200	PASS	SNP	NA	481	145	144	0.993103	A	missense_variant	MODERATE	MUC16	ENSG00000181143	transcript	ENST00000397910	protein_coding	3/84	c.12100A>T	p.Ile4034Phe	12304/43816	12100/43524	4034/14507				ASP;CAF=0.5617,0.4383;COMMON=1;G5;G5A;GENEINFO=MUC16:94025;GNO;HD;KGPhase1;KGPhase3;NSM;REF;RS=2591592;RSPOS=9075346;SAO=0;SLO;SSR=0;VC=SNV;VLD;VP=0x050100000a0517053f000100;WGT=1;dbSNPBuildID=100
Qs93-CR3M-MCF7-BC_S7	chr19	9075584	rs2547069;COSM148491;COSM148492	T	A	127	PASS	SNP	NA	232	89	56	0.629213	A	synonymous_variant	LOW	MUC16	ENSG00000181143	transcript	ENST00000397910	protein_coding	3/84	c.11862A>T	p.Thr3954Thr	12066/43816	11862/43524	3954/14507				ASP;CAF=0.7895,0.2105,.;COMMON=1;G5;GENEINFO=MUC16:94025;GNO;HD;KGPhase1;KGPhase3;REF;RS=2547069;RSPOS=9075584;SAO=0;SLO;SSR=0;SYN;VC=SNV;VLD;VP=0x05010000030515053f000100;WGT=1;dbSNPBuildID=100;AA=p.T3954T,p.T3954T;CDS=c.11862A>T,c.11862A>T;CNT=1,1;GENE=MUC16,MUC16_ENST00000397910;STRAND=-,-
Qs93-CR3M-MCF7-BC_S7	chr19	9075635	rs2547070	G	A	103	PASS	SNP	NA	166	82	46	0.560976	A	synonymous_variant	LOW	MUC16	ENSG00000181143	transcript	ENST00000397910	protein_coding	3/84	c.11811C>T	p.Ser3937Ser	12015/43816	11811/43524	3937/14507				ASP;CAF=0.7895,0.2105;COMMON=1;G5;GENEINFO=MUC16:94025;GNO;HD;KGPhase1;KGPhase3;REF;RS=2547070;RSPOS=9075635;SAO=0;SLO;SSR=0;SYN;VC=SNV;VLD;VP=0x05010000030515053f000100;WGT=1;dbSNPBuildID=100
Qs93-CR3M-MCF7-BC_S7	chr19	9075737	rs2547071	T	C	98	PASS	SNP	NA	205	72	43	0.597222	C	synonymous_variant	LOW	MUC16	ENSG00000181143	transcript	ENST00000397910	protein_coding	3/84	c.11709A>G	p.Val3903Val	11913/43816	11709/43524	3903/14507				ASP;CAF=0.5439,0.4561;COMMON=1;G5;G5A;GENEINFO=MUC16:94025;GNO;HD;KGPhase1;KGPhase3;REF;RS=2547071;RSPOS=9075737;SAO=0;SLO;SSR=0;SYN;VC=SNV;VLD;VP=0x05010000030517053e000100;WGT=1;dbSNPBuildID=100
Qs93-CR3M-MCF7-BC_S7	chr19	9075969	rs2591593;COSM148493;COSM148494	C	T	118	PASS	SNP	NA	224	86	52	0.604651	T	missense_variant	MODERATE	MUC16	ENSG00000181143	transcript	ENST00000397910	protein_coding	3/84	c.11477G>A	p.Gly3826Glu	11681/43816	11477/43524	3826/14507				ASP;CAF=0.7518,0.2482;COMMON=1;G5;G5A;GENEINFO=MUC16:94025;GNO;HD;KGPhase1;KGPhase3;NSM;REF;RS=2591593;RSPOS=9075969;SAO=0;SLO;SSR=0;VC=SNV;VLD;VP=0x050100000a0517053f000100;WGT=1;dbSNPBuildID=100;AA=p.G3826E,p.G3826E;CDS=c.11477G>A,c.11477G>A;CNT=1,1;GENE=MUC16,MUC16_ENST00000397910;STRAND=-,-
Qs93-CR3M-MCF7-BC_S7	chr19	9076083	rs2547072;COSM1398110;COSM1398111	G	A	66	PASS	SNP	NA	101	62	30	0.483871	A	missense_variant	MODERATE	MUC16	ENSG00000181143	transcript	ENST00000397910	protein_coding	3/84	c.11363C>T	p.Thr3788Ile	11567/43816	11363/43524	3788/14507				ASP;CAF=0.7518,0.2482;COMMON=1;G5;G5A;GENEINFO=MUC16:94025;GNO;HD;KGPhase1;KGPhase3;NSM;REF;RS=2547072;RSPOS=9076083;SAO=0;SLO;SSR=0;VC=SNV;VLD;VP=0x050100000a0517053f000100;WGT=1;dbSNPBuildID=100;AA=p.T3788I,p.T3788I;CDS=c.11363C>T,c.11363C>T;CNT=1,1;GENE=MUC16_ENST00000397910,MUC16;STRAND=-,-
Qs93-CR3M-MCF7-BC_S7	chr19	9076163	rs2547073	C	T	91	PASS	SNP	NA	231	96	43	0.447917	T	synonymous_variant	LOW	MUC16	ENSG00000181143	transcript	ENST00000397910	protein_coding	3/84	c.11283G>A	p.Gln3761Gln	11487/43816	11283/43524	3761/14507				ASP;CAF=0.7518,0.2482;COMMON=1;G5;G5A;GENEINFO=MUC16:94025;GNO;HD;KGPhase1;KGPhase3;REF;RS=2547073;RSPOS=9076163;SAO=0;SLO;SSR=0;SYN;VC=SNV;VLD;VP=0x05010000030517053f000100;WGT=1;dbSNPBuildID=100
Qs93-CR3M-MCF7-BC_S7	chr19	9076278	rs953551;COSM1398116;COSM1398117	G	A	133	PASS	SNP	NA	290	100	59	0.59	A	missense_variant	MODERATE	MUC16	ENSG00000181143	transcript	ENST00000397910	protein_coding	3/84	c.11168C>T	p.Thr3723Met	11372/43816	11168/43524	3723/14507				ASP;CAF=0.744,0.256,.;COMMON=1;G5;GENEINFO=MUC16:94025;GNO;HD;KGPhase1;KGPhase3;NSM;REF;RS=953551;RSPOS=9076278;RV;SAO=0;SLO;SSR=0;VC=SNV;VLD;VP=0x050100000a0515053f000101;WGT=1;dbSNPBuildID=86;AA=p.T3723M,p.T3723M;CDS=c.11168C>T,c.11168C>T;CNT=1,1;GENE=MUC16_ENST00000397910,MUC16;STRAND=-,-
Qs93-CR3M-MCF7-BC_S7	chr19	9076728	rs2591594	C	T	91	PASS	SNP	NA	252	93	43	0.462366	T	missense_variant	MODERATE	MUC16	ENSG00000181143	transcript	ENST00000397910	protein_coding	3/84	c.10718G>A	p.Arg3573His	10922/43816	10718/43524	3573/14507				ASP;CAF=0.7518,0.2482;COMMON=1;G5;G5A;GENEINFO=MUC16:94025;GNO;HD;KGPhase1;KGPhase3;NSM;REF;RS=2591594;RSPOS=9076728;SAO=0;SLO;SSR=0;VC=SNV;VLD;VP=0x050100000a0517053f000100;WGT=1;dbSNPBuildID=100
Qs93-CR3M-MCF7-BC_S7	chr19	9076858	rs2547074	C	T	137	PASS	SNP	NA	383	128	64	0.5	T	missense_variant	MODERATE	MUC16	ENSG00000181143	transcript	ENST00000397910	protein_coding	3/84	c.10588G>A	p.Val3530Ile	10792/43816	10588/43524	3530/14507				ASP;CAF=0.7516,0.2484;COMMON=1;G5;G5A;GENEINFO=MUC16:94025;GNO;HD;KGPhase1;KGPhase3;NSM;REF;RS=2547074;RSPOS=9076858;SAO=0;SLO;SSR=0;VC=SNV;VLD;VP=0x050100000a0517053f000100;WGT=1;dbSNPBuildID=100
Qs93-CR3M-MCF7-BC_S7	chr19	9076929	rs2547075	T	G	102	PASS	SNP	NA	241	82	46	0.560976	G	missense_variant	MODERATE	MUC16	ENSG00000181143	transcript	ENST00000397910	protein_coding	3/84	c.10517A>C	p.Lys3506Thr	10721/43816	10517/43524	3506/14507				ASP;CAF=0.7518,0.2482;COMMON=1;G5;G5A;GENEINFO=MUC16:94025;GNO;HD;KGPhase1;KGPhase3;NSM;REF;RS=2547075;RSPOS=9076929;SAO=0;SLO;SSR=0;VC=SNV;VLD;VP=0x050100000a0517053e000100;WGT=1;dbSNPBuildID=100
Qs93-CR3M-MCF7-BC_S7	chr19	9076950	rs2547076	C	A	98	PASS	SNP	NA	547	179	53	0.296089	A	missense_variant	MODERATE	MUC16	ENSG00000181143	transcript	ENST00000397910	protein_coding	3/84	c.10496G>T	p.Arg3499Met	10700/43816	10496/43524	3499/14507				ASP;CAF=0.7518,0.2482;COMMON=1;G5;G5A;GENEINFO=MUC16:94025;GNO;HD;KGPhase1;KGPhase3;NSM;REF;RS=2547076;RSPOS=9076950;SAO=0;SLO;SSR=0;VC=SNV;VLD;VP=0x050100000a0517053f000100;WGT=1;dbSNPBuildID=100
Qs93-CR3M-MCF7-BC_S7	chr19	9076991	rs2591595	C	T	14	PASS	SNP	NA	377	99	9	0.0909091	T	synonymous_variant	LOW	MUC16	ENSG00000181143	transcript	ENST00000397910	protein_coding	3/84	c.10455G>A	p.Ala3485Ala	10659/43816	10455/43524	3485/14507				ASP;CAF=0.7518,0.2482;COMMON=1;G5;G5A;GENEINFO=MUC16:94025;GNO;HD;KGPhase1;KGPhase3;REF;RS=2591595;RSPOS=9076991;SAO=0;SLO;SSR=0;SYN;VC=SNV;VLD;VP=0x05010000030517053f000100;WGT=1;dbSNPBuildID=100
Qs93-CR3M-MCF7-BC_S7	chr19	9077060	rs2591596	C	T	67	PASS	SNP	NA	404	101	34	0.336634	T	synonymous_variant	LOW	MUC16	ENSG00000181143	transcript	ENST00000397910	protein_coding	3/84	c.10386G>A	p.Val3462Val	10590/43816	10386/43524	3462/14507				ASP;CAF=0.7516,0.2484;COMMON=1;G5;G5A;GENEINFO=MUC16:94025;GNO;HD;KGPhase1;KGPhase3;REF;RS=2591596;RSPOS=9077060;SAO=0;SLO;SSR=0;SYN;VC=SNV;VLD;VP=0x05010000030517053e000100;WGT=1;dbSNPBuildID=100
Qs93-CR3M-MCF7-BC_S7	chr19	9077264	rs1862461;COSM148495;COSM148496	T	G	139	PASS	SNP	NA	406	125	65	0.52	G	synonymous_variant	LOW	MUC16	ENSG00000181143	transcript	ENST00000397910	protein_coding	3/84	c.10182A>C	p.Val3394Val	10386/43816	10182/43524	3394/14507				ASP;CAF=0.7504,0.2496;COMMON=1;G5;G5A;GENEINFO=MUC16:94025;GNO;HD;KGPhase1;KGPhase3;REF;RS=1862461;RSPOS=9077264;SAO=0;SLO;SSR=0;SYN;VC=SNV;VLD;VP=0x05010000030517053f000100;WGT=1;dbSNPBuildID=92;AA=p.V3394V,p.V3394V;CDS=c.10182A>C,c.10182A>C;CNT=1,1;GENE=MUC16,MUC16_ENST00000397910;STRAND=-,-
Qs93-CR3M-MCF7-BC_S7	chr19	9077436	rs1862462	G	A	160	PASS	SNP	NA	678	170	77	0.452941	A	missense_variant	MODERATE	MUC16	ENSG00000181143	transcript	ENST00000397910	protein_coding	3/84	c.10010C>T	p.Ser3337Leu	10214/43816	10010/43524	3337/14507				ASP;CAF=0.7518,0.2482;COMMON=1;G5;G5A;GENEINFO=MUC16:94025;GNO;HD;KGPhase1;KGPhase3;NSM;REF;RS=1862462;RSPOS=9077436;SAO=0;SLO;SSR=0;VC=SNV;VLD;VP=0x050100000a0517053f000100;WGT=1;dbSNPBuildID=92
Qs93-CR3M-MCF7-BC_S7	chr19	9077803	rs2591597	T	C	171	PASS	SNP	NA	442	141	78	0.553191	C	missense_variant	MODERATE	MUC16	ENSG00000181143	transcript	ENST00000397910	protein_coding	3/84	c.9643A>G	p.Ser3215Gly	9847/43816	9643/43524	3215/14507				ASP;CAF=0.7516,0.2484;COMMON=1;G5;G5A;GENEINFO=MUC16:94025;GNO;HD;KGPhase1;KGPhase3;NSM;REF;RS=2591597;RSPOS=9077803;SAO=0;SLO;SSR=0;VC=SNV;VLD;VP=0x050100000a0517053f000100;WGT=1;dbSNPBuildID=100
Qs93-CR3M-MCF7-BC_S7	chr19	9080462	rs2547065	C	G	99	PASS	SNP	NA	268	75	44	0.586667	G	missense_variant	MODERATE	MUC16	ENSG00000181143	transcript	ENST00000397910	protein_coding	2/84	c.9569G>C	p.Ser3190Thr	9773/43816	9569/43524	3190/14507				ASP;CAF=0.3956,0.6044;COMMON=1;G5;GENEINFO=MUC16:94025;GNO;HD;KGPhase1;KGPhase3;NSM;PM;PMC;REF;RS=2547065;RSPOS=9080462;RV;SAO=0;SLO;SSR=0;VC=SNV;VLD;VP=0x050128000a0515053f000100;WGT=1;dbSNPBuildID=100
Qs93-CR3M-MCF7-BC_S7	chr19	9083124	rs12608495;COSM148497;COSM148498	G	A	142	PASS	SNP	NA	318	138	67	0.485507	A	synonymous_variant	LOW	MUC16	ENSG00000181143	transcript	ENST00000397910	protein_coding	1/84	c.8691C>T	p.Val2897Val	8895/43816	8691/43524	2897/14507				ASP;CAF=0.861,0.139;COMMON=1;G5;GENEINFO=MUC16:94025;GNO;HD;KGPhase1;KGPhase3;REF;RS=12608495;RSPOS=9083124;SAO=0;SLO;SSR=0;SYN;VC=SNV;VLD;VP=0x05010000030515053f000100;WGT=1;dbSNPBuildID=120;AA=p.V2897V,p.V2897V;CDS=c.8691C>T,c.8691C>T;CNT=1,1;GENE=MUC16,MUC16_ENST00000397910;STRAND=-,-
Qs93-CR3M-MCF7-BC_S7	chr19	9083143	rs7245949	G	A	149	PASS	SNP	NA	325	133	69	0.518797	A	missense_variant	MODERATE	MUC16	ENSG00000181143	transcript	ENST00000397910	protein_coding	1/84	c.8672C>T	p.Thr2891Ile	8876/43816	8672/43524	2891/14507				ASP;CAF=0.7736,0.2264;COMMON=1;G5;GENEINFO=MUC16:94025;GNO;HD;KGPhase1;KGPhase3;NSM;REF;RS=7245949;RSPOS=9083143;SAO=0;SLO;SSR=0;VC=SNV;VLD;VP=0x050100000a0515053f000100;WGT=1;dbSNPBuildID=116
Qs93-CR3M-MCF7-BC_S7	chr19	9083174	rs7245960	G	A	151	PASS	SNP	NA	412	135	70	0.518518	A	missense_variant	MODERATE	MUC16	ENSG00000181143	transcript	ENST00000397910	protein_coding	1/84	c.8641C>T	p.Pro2881Ser	8845/43816	8641/43524	2881/14507				ASP;CAF=0.7734,0.2266;COMMON=1;G5;GENEINFO=MUC16:94025;GNO;HD;KGPhase1;KGPhase3;NSM;REF;RS=7245960;RSPOS=9083174;SAO=0;SLO;SSR=0;VC=SNV;VLD;VP=0x050100000a0515053f000100;WGT=1;dbSNPBuildID=116
Qs93-CR3M-MCF7-BC_S7	chr19	9084183	rs1609460	G	A	45	PASS	SNP	NA	190	76	23	0.302632	A	synonymous_variant	LOW	MUC16	ENSG00000181143	transcript	ENST00000397910	protein_coding	1/84	c.7632C>T	p.Pro2544Pro	7836/43816	7632/43524	2544/14507				ASP;CAF=0.5837,0.4163;COMMON=1;G5;G5A;GENEINFO=MUC16:94025;GNO;HD;KGPhase1;KGPhase3;REF;RS=1609460;RSPOS=9084183;RV;SAO=0;SLO;SSR=0;SYN;VC=SNV;VLD;VP=0x05010000030517053f000100;WGT=1;dbSNPBuildID=88
Qs93-CR3M-MCF7-BC_S7	chr19	9084216	rs1609459	T	C	28	PASS	SNP	NA	214	74	15	0.202703	C	synonymous_variant	LOW	MUC16	ENSG00000181143	transcript	ENST00000397910	protein_coding	1/84	c.7599A>G	p.Ala2533Ala	7803/43816	7599/43524	2533/14507				ASP;CAF=0.7736,0.2264;COMMON=1;G5;GENEINFO=MUC16:94025;GNO;HD;KGPhase1;KGPhase3;REF;RS=1609459;RSPOS=9084216;RV;SAO=0;SLO;SSR=0;SYN;VC=SNV;VLD;VP=0x05010000030515053f000101;WGT=1;dbSNPBuildID=88
Qs93-CR3M-MCF7-BC_S7	chr19	9084299	rs1609458;COSM1398148;COSM1398149	T	C	169	PASS	SNP	NA	525	156	79	0.50641	C	missense_variant	MODERATE	MUC16	ENSG00000181143	transcript	ENST00000397910	protein_coding	1/84	c.7516A>G	p.Thr2506Ala	7720/43816	7516/43524	2506/14507				ASP;CAF=0.5833,0.4167;COMMON=1;G5;G5A;GENEINFO=MUC16:94025;GNO;HD;KGPhase1;KGPhase3;NSM;REF;RS=1609458;RSPOS=9084299;RV;SAO=0;SLO;SSR=0;VC=SNV;VLD;VP=0x050100000a0517053f000101;WGT=1;dbSNPBuildID=88;AA=p.T2506A,p.T2506A;CDS=c.7516A>G,c.7516A>G;CNT=1,1;GENE=MUC16_ENST00000397910,MUC16;STRAND=-,-
Qs93-CR3M-MCF7-BC_S7	chr19	9086123	rs10402812	A	C	67	PASS	SNP	NA	209	74	32	0.432432	C	missense_variant	MODERATE	MUC16	ENSG00000181143	transcript	ENST00000397910	protein_coding	1/84	c.5692T>G	p.Tyr1898Asp	5896/43816	5692/43524	1898/14507				ASP;CAF=0.7736,0.2264;COMMON=1;G5;GENEINFO=MUC16:94025;GNO;HD;KGPhase1;KGPhase3;NSM;REF;RS=10402812;RSPOS=9086123;SAO=0;SLO;SSR=0;VC=SNV;VLD;VP=0x050100000a0515053f000100;WGT=1;dbSNPBuildID=119
Qs93-CR3M-MCF7-BC_S7	chr19	9086524	.	C	G	147	PASS	SNP	NA	500	160	72	0.45	G	missense_variant	MODERATE	MUC16	ENSG00000181143	transcript	ENST00000397910	protein_coding	1/84	c.5291G>C	p.Gly1764Ala	5495/43816	5291/43524	1764/14507				_NONE_
Qs93-CR3M-MCF7-BC_S7	chr19	9087615	rs1596798	T	A	200	PASS	SNP	NA	632	220	220	1	A	missense_variant	MODERATE	MUC16	ENSG00000181143	transcript	ENST00000397910	protein_coding	1/84	c.4200A>T	p.Lys1400Asn	4404/43816	4200/43524	1400/14507				ASP;CAF=0.003994,0.996;COMMON=1;GENEINFO=MUC16:94025;GNO;HD;KGPhase1;KGPhase3;NSM;REF;RS=1596798;RSPOS=9087615;RV;SAO=0;SLO;SSR=0;VC=SNV;VLD;VP=0x050100000a0504053f000100;WGT=1;dbSNPBuildID=88
Qs93-CR3M-MCF7-BC_S7	chr19	9088017	rs1596797	T	G	179	PASS	SNP	NA	425	167	85	0.508982	G	missense_variant	MODERATE	MUC16	ENSG00000181143	transcript	ENST00000397910	protein_coding	1/84	c.3798A>C	p.Lys1266Asn	4002/43816	3798/43524	1266/14507				ASP;CAF=0.2037,.,0.7963;COMMON=1;G5;GENEINFO=MUC16:94025;GNO;HD;KGPhase1;KGPhase3;NSM;PM;PMC;REF;RS=1596797;RSPOS=9088017;RV;SAO=0;SLO;SSR=0;VC=SNV;VLD;VP=0x050128000a0515053f000100;WGT=1;dbSNPBuildID=88
Qs93-CR3M-MCF7-BC_S7	chr19	9090531	rs12976721;COSM1129636;COSM1129637	T	C	177	PASS	SNP	NA	515	164	83	0.506098	C	synonymous_variant	LOW	MUC16	ENSG00000181143	transcript	ENST00000397910	protein_coding	1/84	c.1284A>G	p.Glu428Glu	1488/43816	1284/43524	428/14507				ASP;CAF=0.7839,0.2161;COMMON=1;G5;GENEINFO=MUC16:94025;GNO;HD;KGPhase1;KGPhase3;REF;RS=12976721;RSPOS=9090531;SAO=0;SLO;SSR=0;SYN;VC=SNV;VLD;VP=0x05010000030515053f000100;WGT=1;dbSNPBuildID=121;AA=p.E428E,p.E428E;CDS=c.1284A>G,c.1284A>G;CNT=1,1;GENE=MUC16_ENST00000397910,MUC16;STRAND=-,-
Qs93-CR3M-MCF7-BC_S7	chr19	11101993	rs17001073	G	A	200	PASS	SNP	NA	833	196	126	0.642857	A	synonymous_variant	LOW	SMARCA4	ENSG00000127616	transcript	ENST00000358026	protein_coding	8/36	c.1413G>A	p.Lys471Lys	1697/5790	1413/5040	471/1679			A|synonymous_variant|LOW|SMARCA4|ENSG00000127616|transcript|ENST00000344626|protein_coding|8/35|c.1413G>A|p.Lys471Lys|1618/5392|1413/4944|471/1647||,A|synonymous_variant|LOW|SMARCA4|ENSG00000127616|transcript|ENST00000429416|protein_coding|9/36|c.1413G>A|p.Lys471Lys|1694/5691|1413/4944|471/1647||,A|synonymous_variant|LOW|SMARCA4|ENSG00000127616|transcript|ENST00000541122|protein_coding|9/35|c.141…	ASP;CAF=0.9816,0.01837;CLNACC=RCV000114299.2;CLNALLE=1;CLNDBN=not_specified;CLNDSDB=MedGen;CLNDSDBID=CN169374;CLNHGVS=NC_000019.9:g.11101993G>A;CLNORIGIN=1;CLNREVSTAT=no_criteria;CLNSIG=3;COMMON=1;G5;GENEINFO=SMARCA4:6597;GNO;HD;KGPhase1;KGPhase3;LSD;PM;REF;RS=17001073;RSPOS=11101993;SAO=1;SLO;SSR=0;SYN;VC=SNV;VLD;VP=0x050160000305150537100100;WGT=1;dbSNPBuildID=123
Qs93-CR3M-MCF7-BC_S7	chr19	11105593	rs17001075	A	G	200	PASS	SNP	NA	765	249	152	0.610442	G	synonymous_variant	LOW	SMARCA4	ENSG00000127616	transcript	ENST00000358026	protein_coding	9/36	c.1509A>G	p.Ala503Ala	1793/5790	1509/5040	503/1679			G|synonymous_variant|LOW|SMARCA4|ENSG00000127616|transcript|ENST00000344626|protein_coding|9/35|c.1509A>G|p.Ala503Ala|1714/5392|1509/4944|503/1647||,G|synonymous_variant|LOW|SMARCA4|ENSG00000127616|transcript|ENST00000429416|protein_coding|10/36|c.1509A>G|p.Ala503Ala|1790/5691|1509/4944|503/1647||,G|synonymous_variant|LOW|SMARCA4|ENSG00000127616|transcript|ENST00000541122|protein_coding|10/35|c.1…	ASP;CAF=0.9862,0.01378;CLNACC=RCV000114301.2;CLNALLE=1;CLNDBN=not_specified;CLNDSDB=MedGen;CLNDSDBID=CN169374;CLNHGVS=NC_000019.9:g.11105593A>G;CLNORIGIN=1;CLNREVSTAT=no_criteria;CLNSIG=3;COMMON=1;G5;GENEINFO=SMARCA4:6597;GNO;HD;KGPhase1;KGPhase3;LSD;PM;REF;RS=17001075;RSPOS=11105593;SAO=1;SLO;SSR=0;SYN;VC=SNV;VLD;VP=0x050160000305150537100100;WGT=1;dbSNPBuildID=123
Qs93-CR3M-MCF7-BC_S7	chr19	11105608	rs7935	T	C	200	PASS	SNP	NA	756	231	226	0.978355	C	synonymous_variant	LOW	SMARCA4	ENSG00000127616	transcript	ENST00000358026	protein_coding	9/36	c.1524T>C	p.His508His	1808/5790	1524/5040	508/1679			C|synonymous_variant|LOW|SMARCA4|ENSG00000127616|transcript|ENST00000344626|protein_coding|9/35|c.1524T>C|p.His508His|1729/5392|1524/4944|508/1647||,C|synonymous_variant|LOW|SMARCA4|ENSG00000127616|transcript|ENST00000429416|protein_coding|10/36|c.1524T>C|p.His508His|1805/5691|1524/4944|508/1647||,C|synonymous_variant|LOW|SMARCA4|ENSG00000127616|transcript|ENST00000541122|protein_coding|10/35|c.1…	ASP;CAF=0.6885,0.3115;CLNACC=RCV000114302.1;CLNALLE=1;CLNDBN=not_specified;CLNDSDB=MedGen;CLNDSDBID=CN169374;CLNHGVS=NC_000019.9:g.11105608T>C;CLNORIGIN=1;CLNREVSTAT=single;CLNSIG=2;COMMON=1;G5;G5A;GENEINFO=SMARCA4:6597;GNO;HD;KGPhase1;KGPhase3;LSD;PM;PMC;REF;RS=7935;RSPOS=11105608;SAO=1;SLO;SSR=0;SYN;VC=SNV;VLD;VP=0x05016800030517053f100101;WGT=1;dbSNPBuildID=52
Qs93-CR3M-MCF7-BC_S7	chr19	11170839	rs7275;COSM1390290;COSM1390291	T	C	103	PASS	SNP	RepS	585	169	54	0.319527	C	synonymous_variant	LOW	SMARCA4	ENSG00000127616	transcript	ENST00000358026	protein_coding	35/36	c.4983T>C	p.Asp1661Asp	5267/5790	4983/5040	1661/1679			C|synonymous_variant|LOW|SMARCA4|ENSG00000127616|transcript|ENST00000344626|protein_coding|34/35|c.4887T>C|p.Asp1629Asp|5092/5392|4887/4944|1629/1647||,C|synonymous_variant|LOW|SMARCA4|ENSG00000127616|transcript|ENST00000429416|protein_coding|35/36|c.4887T>C|p.Asp1629Asp|5168/5691|4887/4944|1629/1647||,C|synonymous_variant|LOW|SMARCA4|ENSG00000127616|transcript|ENST00000541122|protein_coding|34/3…	AA=p.D1661D,p.D1629D;CDS=c.4983T>C,c.4887T>C;CNT=1,1;GENE=SMARCA4_ENST00000358026,SMARCA4;STRAND=+,+;ASP;CAF=0.7502,0.2498;CLNACC=RCV000114308.1;CLNALLE=1;CLNDBN=not_specified;CLNDSDB=MedGen;CLNDSDBID=CN169374;CLNHGVS=NC_000019.9:g.11170839T>C;CLNORIGIN=1;CLNREVSTAT=single;CLNSIG=2;COMMON=1;G5;G5A;GENEINFO=SMARCA4:6597;GNO;HD;KGPhase1;KGPhase3;LSD;PM;PMC;REF;RS=7275;RSPOS=11170839;SAO=1;SLO;SSR=0…
Qs93-CR3M-MCF7-BC_S7	chr19	41858921	rs1800470	G	A	200	PASS	SNP	NA	732	212	208	0.981132	A	missense_variant	MODERATE	TGFB1	ENSG00000105329	transcript	ENST00000221930	protein_coding	1/7	c.29C>T	p.Pro10Leu	896/2769	29/1173	10/390			A|upstream_gene_variant|MODIFIER|TMEM91|ENSG00000142046|transcript|ENST00000604123|protein_coding||c.-1158G>A|||||1153|,A|upstream_gene_variant|MODIFIER|TGFB1|ENSG00000105329|transcript|ENST00000597453|retained_intron||n.-4675C>T|||||4675|,A|downstream_gene_variant|MODIFIER|B9D2|ENSG00000123810|transcript|ENST00000243578|protein_coding||c.*1684C>T|||||1405|,A|downstream_gene_variant|MODIFIER|B9D2…	ASP;CAF=0.4547,0.5453,.;CLNACC=RCV000013360.26|RCV000013361.3|RCV000032141.1;CLNALLE=1;CLNDBN=Cystic_fibrosis|Breast_cancer\x2c_invasive\x2c_susceptibility_to|Diaphyseal_dysplasia;CLNDSDB=MedGen:OMIM:ORPHA:SNOMED_CT|.|MedGen:OMIM:ORPHA:SNOMED_CT;CLNDSDBID=C0010674:219700:586:190905008|.|C0011989:131300:1328:34643004;CLNHGVS=NC_000019.9:g.41858921G>A;CLNORIGIN=1;CLNREVSTAT=no_criteria|no_criteria|…
Qs93-CR3M-MCF7-BC_S7	chr2	17942775	rs1812152	T	A	200	PASS	SNP	NA	411	147	94	0.639456	A	missense_variant	MODERATE	GEN1	ENSG00000178295	transcript	ENST00000317402	protein_coding	3/14	c.274T>A	p.Ser92Thr	399/5722	274/2727	92/908			A|missense_variant|MODERATE|GEN1|ENSG00000178295|transcript|ENST00000524465|protein_coding|3/4|c.274T>A|p.Ser92Thr|488/593|274/379|92/125||WARNING_TRANSCRIPT_INCOMPLETE,A|missense_variant|MODERATE|GEN1|ENSG00000178295|transcript|ENST00000381254|protein_coding|3/14|c.274T>A|p.Ser92Thr|488/6367|274/2727|92/908||,A|missense_variant|MODERATE|GEN1|ENSG00000178295|transcript|ENST00000532257|protein_cod…	ASP;CAF=0.1863,0.8137,.;COMMON=1;G5;GENEINFO=GEN1:348654;GNO;HD;KGPhase1;KGPhase3;NSM;REF;RS=1812152;RSPOS=17942775;S3D;SAO=0;SLO;SSR=0;VC=SNV;VLD;VP=0x050300000a0515053f000100;WGT=1;dbSNPBuildID=92
Qs93-CR3M-MCF7-BC_S7	chr2	17954027	rs300175	G	A	110	PASS	SNP	NA	108	40	40	1	A	missense_variant	MODERATE	GEN1	ENSG00000178295	transcript	ENST00000317402	protein_coding	8/14	c.929G>A	p.Ser310Asn	1054/5722	929/2727	310/908			A|missense_variant|MODERATE|GEN1|ENSG00000178295|transcript|ENST00000381254|protein_coding|8/14|c.929G>A|p.Ser310Asn|1143/6367|929/2727|310/908||,A|missense_variant|MODERATE|GEN1|ENSG00000178295|transcript|ENST00000528873|protein_coding|3/9|c.242G>A|p.Ser81Asn|242/871|242/871|81/289||WARNING_TRANSCRIPT_INCOMPLETE,A|intron_variant|MODIFIER|SMC6|ENSG00000163029|transcript|ENST00000402989|protein_co…	ASP;CAF=0.02296,0.977;COMMON=1;G5;GENEINFO=GEN1:348654;GNO;HD;KGPhase1;KGPhase3;NSM;REF;RS=300175;RSPOS=17954027;SAO=0;SLO;SSR=0;VC=SNV;VLD;VP=0x050100000a0515053f000100;WGT=1;dbSNPBuildID=79
Qs93-CR3M-MCF7-BC_S7	chr2	17962450	rs300168	A	G	179	PASS	SNP	LowC	332	135	80	0.592593	G	synonymous_variant	LOW	GEN1	ENSG00000178295	transcript	ENST00000317402	protein_coding	14/14	c.1971A>G	p.Glu657Glu	2096/5722	1971/2727	657/908			G|synonymous_variant|LOW|GEN1|ENSG00000178295|transcript|ENST00000381254|protein_coding|14/14|c.1971A>G|p.Glu657Glu|2185/6367|1971/2727|657/908||,G|downstream_gene_variant|MODIFIER|GEN1|ENSG00000178295|transcript|ENST00000528873|protein_coding||c.*413A>G|||||413|WARNING_TRANSCRIPT_INCOMPLETE,G|intron_variant|MODIFIER|SMC6|ENSG00000163029|transcript|ENST00000402989|protein_coding|4/29|c.-6+6632T>C…	ASP;CAF=0.4261,0.5739;COMMON=1;G5;G5A;GENEINFO=GEN1:348654;GNO;HD;KGPhase1;KGPhase3;PM;PMC;REF;RS=300168;RSPOS=17962450;RV;SAO=0;SLO;SSR=0;SYN;VC=SNV;VLD;VP=0x05012800030517053f000100;WGT=1;dbSNPBuildID=79
Qs93-CR3M-MCF7-BC_S7	chr2	17962518	rs300169	C	T	138	PASS	SNP	NA	226	95	60	0.631579	T	missense_variant	MODERATE	GEN1	ENSG00000178295	transcript	ENST00000317402	protein_coding	14/14	c.2039C>T	p.Thr680Ile	2164/5722	2039/2727	680/908			T|missense_variant|MODERATE|GEN1|ENSG00000178295|transcript|ENST00000381254|protein_coding|14/14|c.2039C>T|p.Thr680Ile|2253/6367|2039/2727|680/908||,T|downstream_gene_variant|MODIFIER|GEN1|ENSG00000178295|transcript|ENST00000528873|protein_coding||c.*481C>T|||||481|WARNING_TRANSCRIPT_INCOMPLETE,T|intron_variant|MODIFIER|SMC6|ENSG00000163029|transcript|ENST00000402989|protein_coding|4/29|c.-6+6564…	ASP;CAF=0.242,0.758;COMMON=1;G5;GENEINFO=GEN1:348654;GNO;HD;KGPhase1;KGPhase3;NSM;REF;RS=300169;RSPOS=17962518;SAO=0;SLO;SSR=0;VC=SNV;VLD;VP=0x050100000a0515053f000101;WGT=1;dbSNPBuildID=79
Qs93-CR3M-MCF7-BC_S7	chr2	47601106	rs1126497	T	C	200	PASS	SNP	NA	439	158	99	0.626582	C	missense_variant	MODERATE	EPCAM	ENSG00000119888	transcript	ENST00000405271	protein_coding	4/10	c.428T>C	p.Met143Thr	642/1530	428/1029	143/342			C|missense_variant|MODERATE|EPCAM|ENSG00000119888|transcript|ENST00000456133|nonsense_mediated_decay|4/11|c.428T>C|p.Met143Thr|637/1501|428/1029|143/342||,C|missense_variant|MODERATE|EPCAM|ENSG00000119888|transcript|ENST00000263735|protein_coding|3/9|c.344T>C|p.Met115Thr|702/1724|344/945|115/314||,C|missense_variant|MODERATE|EPCAM|ENSG00000119888|transcript|ENST00000419334|protein_coding|3/3|c.57…	ASP;CAF=0.3339,0.6661;CLNACC=RCV000162369.1;CLNALLE=1;CLNDBN=Hereditary_cancer-predisposing_syndrome;CLNDSDB=MedGen:SNOMED_CT;CLNDSDBID=C0027672:699346009;CLNHGVS=NC_000002.11:g.47601106T>C;CLNORIGIN=1;CLNREVSTAT=single;CLNSIG=2;COMMON=1;G5;G5A;GENEINFO=EPCAM:4072;GNO;HD;KGPhase1;KGPhase3;LSD;NSM;PM;PMC;REF;RS=1126497;RSPOS=47601106;SAO=1;SLO;SSR=0;VC=SNV;VLD;VP=0x050168000a0517053f100100;WGT=1;d…
Qs93-CR3M-MCF7-BC_S7	chr2	47739551	rs2303424	A	G	200	PASS	SNP	NA	320	135	90	0.666667	G	missense_variant	MODERATE	MSH2	ENSG00000095002	transcript	ENST00000406134	protein_coding	16/16	c.2744A>G	p.Gln915Arg	2806/3628	2744/2766	915/921			G|downstream_gene_variant|MODIFIER|KCNK12|ENSG00000184261|transcript|ENST00000327876|protein_coding||c.*8495T>C|||||4169|,G|non_coding_exon_variant|MODIFIER|MSH2|ENSG00000095002|transcript|ENST00000461394|processed_transcript|2/3|n.185A>G||||||	ASP;CAF=0.472,0.528;CLNACC=RCV000034801.1|RCV000122427.1;CLNALLE=1;CLNDBN=not_provided|not_specified;CLNDSDB=MedGen|MedGen;CLNDSDBID=CN221809|CN169374;CLNHGVS=NC_000002.11:g.47739551A>G;CLNORIGIN=1;CLNREVSTAT=no_criteria|no_assertion;CLNSIG=2|1;COMMON=1;G5;G5A;GENEINFO=MSH2:4436;GNO;HD;KGPhase1;KGPhase3;NSM;PM;PMC;REF;RS=2303424;RSPOS=47739551;RV;SAO=0;SLO;SSR=0;VC=SNV;VLD;VP=0x050128000a0517053f…
Qs93-CR3M-MCF7-BC_S7	chr2	48010558	rs1042820	C	A	155	PASS	SNP	NA	616	242	82	0.338843	A	synonymous_variant	LOW	MSH6	ENSG00000116062	transcript	ENST00000234420	protein_coding	1/10	c.186C>A	p.Arg62Arg	338/7476	186/4083	62/1360			A|synonymous_variant|LOW|MSH6|ENSG00000116062|transcript|ENST00000445503|nonsense_mediated_decay|1/9|c.186C>A|p.Arg62Arg|338/4158|186/483|62/160||,A|synonymous_variant|LOW|MSH6|ENSG00000116062|transcript|ENST00000456246|nonsense_mediated_decay|1/3|c.186C>A|p.Arg62Arg|292/846|186/315|62/104||,A|synonymous_variant|LOW|MSH6|ENSG00000116062|transcript|ENST00000540021|protein_coding|1/8|c.186C>A|p.Arg…	ASP;CAF=0.9309,0.06909;CLNACC=RCV000030261.3|RCV000035319.6|RCV000162361.1;CLNALLE=1;CLNDBN=Lynch_syndrome|not_specified|Hereditary_cancer-predisposing_syndrome;CLNDSDB=MedGen:Orphanet:SNOMED_CT|MedGen|MedGen:SNOMED_CT;CLNDSDBID=C1333990:ORPHA144:315058005|CN169374|C0027672:699346009;CLNHGVS=NC_000002.11:g.48010558C>A;CLNORIGIN=1;CLNREVSTAT=exp|mult|single;CLNSIG=2|2|2;CLNSRC=International_Societ…
Qs93-CR3M-MCF7-BC_S7	chr2	48018081	rs1800932	A	G	74	PASS	SNP	NA	570	148	40	0.27027	G	synonymous_variant	LOW	MSH6	ENSG00000116062	transcript	ENST00000234420	protein_coding	2/10	c.276A>G	p.Pro92Pro	428/7476	276/4083	92/1360			G|synonymous_variant|LOW|MSH6|ENSG00000116062|transcript|ENST00000445503|nonsense_mediated_decay|2/9|c.276A>G|p.Pro92Pro|428/4158|276/483|92/160||,G|5_prime_UTR_variant|MODIFIER|MSH6|ENSG00000116062|transcript|ENST00000606499|protein_coding|4/4|c.-22A>G|||||22|WARNING_TRANSCRIPT_NO_STOP_CODON,G|5_prime_UTR_variant|MODIFIER|MSH6|ENSG00000116062|transcript|ENST00000455383|protein_coding|2/4|c.-22A>…	ASP;CAF=0.9133,0.08666;CLNACC=RCV000030265.3|RCV000035321.7|RCV000162362.1;CLNALLE=1;CLNDBN=Lynch_syndrome|not_specified|Hereditary_cancer-predisposing_syndrome;CLNDSDB=MedGen:Orphanet:SNOMED_CT|MedGen|MedGen:SNOMED_CT;CLNDSDBID=C1333990:ORPHA144:315058005|CN169374|C0027672:699346009;CLNHGVS=NC_000002.11:g.48018081A>G;CLNORIGIN=1;CLNREVSTAT=exp|mult|single;CLNSIG=2|2|2;CLNSRC=International_Societ…
Qs93-CR3M-MCF7-BC_S7	chr2	48023115	rs1800935	T	C	200	PASS	SNP	NA	1455	462	461	0.997835	C	synonymous_variant	LOW	MSH6	ENSG00000116062	transcript	ENST00000234420	protein_coding	3/10	c.540T>C	p.Asp180Asp	692/7476	540/4083	180/1360			C|synonymous_variant|LOW|MSH6|ENSG00000116062|transcript|ENST00000455383|protein_coding|3/4|c.243T>C|p.Asp81Asp|474/578|243/347|81/114||WARNING_TRANSCRIPT_INCOMPLETE,C|synonymous_variant|LOW|MSH6|ENSG00000116062|transcript|ENST00000420813|protein_coding|3/3|c.243T>C|p.Asp81Asp|431/491|243/303|81/100||WARNING_TRANSCRIPT_NO_STOP_CODON,C|synonymous_variant|LOW|MSH6|ENSG00000116062|transcript|ENST000…	ASP;CAF=0.8648,0.1352;CLNACC=RCV000030275.3|RCV000035326.7|RCV000131276.2;CLNALLE=1;CLNDBN=Lynch_syndrome|not_specified|Hereditary_cancer-predisposing_syndrome;CLNDSDB=MedGen:Orphanet:SNOMED_CT|MedGen|MedGen:SNOMED_CT;CLNDSDBID=C1333990:ORPHA144:315058005|CN169374|C0027672:699346009;CLNHGVS=NC_000002.11:g.48023115T>C;CLNORIGIN=1;CLNREVSTAT=exp|single|single;CLNSIG=2|2|2;CLNSRC=International_Socie…
Qs93-CR3M-MCF7-BC_S7	chr2	48025764	rs1800937	C	T	134	PASS	SNP	NA	225	72	55	0.763889	T	missense_variant	MODERATE	MSH6	ENSG00000116062	transcript	ENST00000445503	nonsense_mediated_decay	3/9	c.472C>T	p.Arg158Cys	624/4158	472/483	158/160			T|splice_region_variant&synonymous_variant|LOW|MSH6|ENSG00000116062|transcript|ENST00000455383|protein_coding|4/4|c.345C>T|p.Tyr115Tyr|576/578|345/347|115/114||WARNING_TRANSCRIPT_INCOMPLETE,T|synonymous_variant|LOW|MSH6|ENSG00000116062|transcript|ENST00000234420|protein_coding|4/10|c.642C>T|p.Tyr214Tyr|794/7476|642/4083|214/1360||,T|synonymous_variant|LOW|MSH6|ENSG00000116062|transcript|ENST00000…	ASP;CAF=0.9714,.,.,0.02855;CLNACC=RCV000075015.2,RCV000075016.2,RCV000030277.3|RCV000035327.7|RCV000132355.2;CLNALLE=1,2,3;CLNDBN=Lynch_syndrome,Lynch_syndrome,Lynch_syndrome|not_specified|Hereditary_cancer-predisposing_syndrome;CLNDSDB=MedGen:Orphanet:SNOMED_CT,MedGen:Orphanet:SNOMED_CT,MedGen:Orphanet:SNOMED_CT|MedGen|MedGen:SNOMED_CT;CLNDSDBID=C1333990:ORPHA144:315058005,C1333990:ORPHA144:3150…
Qs93-CR3M-MCF7-BC_S7	chr2	202122995	rs3769823	A	G	127	PASS	SNP	NA	583	179	65	0.363129	G	missense_variant	MODERATE	CASP8	ENSG00000064012	transcript	ENST00000358485	protein_coding	1/9	c.41A>G	p.Lys14Arg	237/2930	41/1617	14/538			G|missense_variant|MODERATE|CASP8|ENSG00000064012|transcript|ENST00000437283|nonsense_mediated_decay|1/4|c.41A>G|p.Lys14Arg|155/777|41/177|14/58||,G|upstream_gene_variant|MODIFIER|CASP8|ENSG00000064012|transcript|ENST00000339403|retained_intron||n.-52A>G|||||52|,G|upstream_gene_variant|MODIFIER|CASP8|ENSG00000064012|transcript|ENST00000323492|protein_coding||c.-8215A>G|||||2228|,G|upstream_gene_v…	ASP;CAF=0.3536,0.6464;COMMON=1;G5;G5A;GENEINFO=CASP8:841;GNO;HD;INT;KGPhase1;KGPhase3;NSM;PM;PMC;REF;RS=3769823;RSPOS=202122995;RV;SAO=0;SLO;SSR=0;U5;VC=SNV;VLD;VP=0x050128480a0517053f000101;WGT=1;dbSNPBuildID=107
Qs93-CR3M-MCF7-BC_S7	chr2	202149696	rs1045487	G	A	111	PASS	SNP	NA	469	177	58	0.327684	A	synonymous_variant	LOW	CASP8	ENSG00000064012	transcript	ENST00000358485	protein_coding	8/9	c.1137G>A	p.Lys379Lys	1333/2930	1137/1617	379/538			A|synonymous_variant|LOW|CASP8|ENSG00000064012|transcript|ENST00000392263|protein_coding|8/9|c.915G>A|p.Lys305Lys|1150/1627|915/1392|305/463||WARNING_TRANSCRIPT_NO_STOP_CODON,A|synonymous_variant|LOW|CASP8|ENSG00000064012|transcript|ENST00000264274|protein_coding|6/7|c.708G>A|p.Lys236Lys|943/2540|708/1188|236/395||,A|synonymous_variant|LOW|CASP8|ENSG00000064012|transcript|ENST00000432109|protein_…	ASP;CAF=0.8247,0.1753;COMMON=1;G5;GENEINFO=CASP8:841;GNO;HD;KGPhase1;KGPhase3;PM;PMC;R3;REF;RS=1045487;RSPOS=202149696;S3D;SAO=0;SLO;SSR=0;SYN;VC=SNV;VLD;VP=0x05032804030515053f000100;WGT=1;dbSNPBuildID=86
Qs93-CR3M-MCF7-BC_S7	chr2	215632256	rs2070093	A	G	200	PASS	SNP	NA	1135	349	211	0.604584	G	synonymous_variant	LOW	BARD1	ENSG00000138376	transcript	ENST00000260947	protein_coding	6/11	c.1518T>C	p.His506His	1653/5499	1518/2334	506/777			G|synonymous_variant|LOW|BARD1|ENSG00000138376|transcript|ENST00000449967|protein_coding|5/10|c.1086T>C|p.His362His|1473/2257|1086/1704|362/567||,G|3_prime_UTR_variant|MODIFIER|BARD1|ENSG00000138376|transcript|ENST00000455743|nonsense_mediated_decay|5/10|c.*1138T>C|||||13962|,G|intron_variant|MODIFIER|BARD1|ENSG00000138376|transcript|ENST00000421162|protein_coding|2/5|c.216-14977T>C||||||WARNING_…	ASP;CAF=0.2294,0.7706;CLNACC=RCV000162380.1;CLNALLE=1;CLNDBN=Hereditary_cancer-predisposing_syndrome;CLNDSDB=MedGen:SNOMED_CT;CLNDSDBID=C0027672:699346009;CLNHGVS=NC_000002.11:g.215632256A>G;CLNORIGIN=1;CLNREVSTAT=single;CLNSIG=2;COMMON=1;G5;G5A;GENEINFO=BARD1:580;GNO;HD;INT;KGPhase1;KGPhase3;LSD;PM;PMC;REF;RS=2070093;RSPOS=215632256;RV;SAO=1;SLO;SSR=0;SYN;VC=SNV;VLD;VP=0x05016808030517053f100101…
Qs93-CR3M-MCF7-BC_S7	chr2	215645464	rs2229571	C	G	170	PASS	SNP	NA	364	104	73	0.701923	G	missense_variant	MODERATE	BARD1	ENSG00000138376	transcript	ENST00000260947	protein_coding	4/11	c.1134G>C	p.Arg378Ser	1269/5499	1134/2334	378/777			G|missense_variant|MODERATE|BARD1|ENSG00000138376|transcript|ENST00000449967|protein_coding|3/10|c.702G>C|p.Arg234Ser|1089/2257|702/1704|234/567||,G|3_prime_UTR_variant|MODIFIER|BARD1|ENSG00000138376|transcript|ENST00000455743|nonsense_mediated_decay|3/10|c.*754G>C|||||754|,G|downstream_gene_variant|MODIFIER|BARD1|ENSG00000138376|transcript|ENST00000471787|processed_transcript||n.*157G>C|||||157|…	ASP;CAF=0.5407,0.4593;CLNACC=RCV000132162.2;CLNALLE=1;CLNDBN=Hereditary_cancer-predisposing_syndrome;CLNDSDB=MedGen:SNOMED_CT;CLNDSDBID=C0027672:699346009;CLNHGVS=NC_000002.11:g.215645464C>G;CLNORIGIN=1;CLNREVSTAT=single;CLNSIG=2;COMMON=1;G5;G5A;GENEINFO=BARD1:580;GNO;HD;INT;KGPhase1;KGPhase3;LSD;NSM;PM;PMC;REF;RS=2229571;RSPOS=215645464;RV;SAO=1;SLO;SSR=0;VC=SNV;VLD;VP=0x050168080a0517053f100101…
Qs93-CR3M-MCF7-BC_S7	chr2	215645502	rs28997575;rs587781282	GTGGTGAAGAACATTCAGGCAA	G	17	PASS	INDEL	NA	242	113	11	0.0973451	G	inframe_deletion	MODERATE	BARD1	ENSG00000138376	transcript	ENST00000260947	protein_coding	4/11	c.1075_1095delTTGCCTGAATGTTCTTCACCA	p.Leu359_Pro365del	1230/5499	1075/2334	359/777			G|inframe_deletion|MODERATE|BARD1|ENSG00000138376|transcript|ENST00000449967|protein_coding|3/10|c.643_663delTTGCCTGAATGTTCTTCACCA|p.Leu215_Pro221del|1050/2257|643/1704|215/567||,G|3_prime_UTR_variant|MODIFIER|BARD1|ENSG00000138376|transcript|ENST00000455743|nonsense_mediated_decay|3/10|c.*695_*715delTTGCCTGAATGTTCTTCACCA|||||695|,G|downstream_gene_variant|MODIFIER|BARD1|ENSG00000138376|transcrip…	ASP;CAF=0.9553,0.04473,0.9553,0.04473;CLNACC=RCV000128959.3|RCV000197321.1,RCV000128959.3|RCV000197321.1;CLNALLE=1,1;CLNDBN=Hereditary_cancer-predisposing_syndrome|Familial_cancer_of_breast,Hereditary_cancer-predisposing_syndrome|Familial_cancer_of_breast;CLNDSDB=MedGen:SNOMED_CT|MedGen:OMIM:SNOMED_CT,MedGen:SNOMED_CT|MedGen:OMIM:SNOMED_CT;CLNDSDBID=C0027672:699346009|C0346153:114480:254843006,C0…
Qs93-CR3M-MCF7-BC_S7	chr20	32989422	rs146684479	C	T	80	PASS	SNP	NA	347	124	41	0.330645	T	downstream_gene_variant	MODIFIER	CDC42P1	ENSG00000234933	transcript	ENST00000456658	processed_pseudogene		n.*533G>A					533		T|intron_variant|MODIFIER|ITCH|ENSG00000078747|transcript|ENST00000262650|protein_coding|3/25|c.71-7035C>T||||||,T|intron_variant|MODIFIER|ITCH|ENSG00000078747|transcript|ENST00000374864|protein_coding|3/24|c.71-7035C>T||||||,T|intron_variant|MODIFIER|ITCH|ENSG00000078747|transcript|ENST00000486883|processed_transcript|3/5|n.299-7035C>T||||||,T|intron_variant|MODIFIER|ITCH|ENSG00000078747|transcr…	ASP;CAF=0.9982,0.001797;COMMON=1;GENEINFO=ITCH:83737;HD;INT;KGPhase1;KGPhase3;R5;RS=146684479;RSPOS=32989422;SAO=0;SSR=0;VC=SNV;VLD;VP=0x0500000a0005040436000100;WGT=1;dbSNPBuildID=134
Qs93-CR3M-MCF7-BC_S7	chr22	41574132	.	C	T	85	PASS	SNP	NA	364	78	39	0.5	T	synonymous_variant	LOW	EP300	ENSG00000100393	transcript	ENST00000263253	protein_coding	31/31	c.6417C>T	p.Gly2139Gly	7636/9585	6417/7245	2139/2414			T|intron_variant|MODIFIER|RP1-85F18.6|ENSG00000232754|transcript|ENST00000415054|antisense|1/2|n.82+4935G>A||||||,T|intron_variant|MODIFIER|RP1-85F18.5|ENSG00000231993|transcript|ENST00000420537|antisense|2/2|n.224-3304G>A||||||	_NONE_
Qs93-CR3M-MCF7-BC_S7	chr22	50277835	rs910796	T	C	200	PASS	SNP	NA	958	220	220	1	C	synonymous_variant	LOW	ZBED4	ENSG00000100426	transcript	ENST00000216268	protein_coding	2/2	c.525T>C	p.Ser175Ser	1002/6893	525/3516	175/1171				ASP;CAF=0.0647,0.9353;COMMON=1;G5;GENEINFO=ZBED4:9889;GNO;HD;KGPhase1;KGPhase3;REF;RS=910796;RSPOS=50277835;SAO=0;SLO;SSR=0;SYN;VC=SNV;VLD;VP=0x05010000030515053f000100;WGT=1;dbSNPBuildID=86
Qs93-CR3M-MCF7-BC_S7	chr22	50277883	rs910797	A	G	200	PASS	SNP	NA	945	230	230	1	G	synonymous_variant	LOW	ZBED4	ENSG00000100426	transcript	ENST00000216268	protein_coding	2/2	c.573A>G	p.Pro191Pro	1050/6893	573/3516	191/1171				ASP;CAF=0.0647,0.9353;COMMON=1;G5;GENEINFO=ZBED4:9889;GNO;HD;KGPhase1;KGPhase3;REF;RS=910797;RSPOS=50277883;SAO=0;SLO;SSR=0;SYN;VC=SNV;VLD;VP=0x05010000030515053f000101;WGT=1;dbSNPBuildID=86
Qs93-CR3M-MCF7-BC_S7	chr22	50278438	rs910798	A	G	200	PASS	SNP	NA	599	192	192	1	G	synonymous_variant	LOW	ZBED4	ENSG00000100426	transcript	ENST00000216268	protein_coding	2/2	c.1128A>G	p.Pro376Pro	1605/6893	1128/3516	376/1171				ASP;CAF=0.06569,.,0.9343;COMMON=1;G5;GENEINFO=ZBED4:9889;GNO;HD;KGPhase1;KGPhase3;REF;RS=910798;RSPOS=50278438;SAO=0;SLO;SSR=0;SYN;VC=SNV;VLD;VP=0x05010000030515053f000100;WGT=1;dbSNPBuildID=86
Qs93-CR3M-MCF7-BC_S7	chr22	50278568	rs910799	A	G	200	PASS	SNP	NA	349	108	108	1	G	missense_variant	MODERATE	ZBED4	ENSG00000100426	transcript	ENST00000216268	protein_coding	2/2	c.1258A>G	p.Ile420Val	1735/6893	1258/3516	420/1171				ASP;CAF=0.3822,0.6178;COMMON=1;G5;G5A;GENEINFO=ZBED4:9889;GNO;HD;KGPhase1;KGPhase3;NSM;PM;PMC;REF;RS=910799;RSPOS=50278568;SAO=0;SLO;SSR=0;VC=SNV;VLD;VP=0x050128000a0517053f000101;WGT=1;dbSNPBuildID=86
Qs93-CR3M-MCF7-BC_S7	chr22	50278642	rs910800	C	T	200	PASS	SNP	NA	1037	346	345	0.99711	T	synonymous_variant	LOW	ZBED4	ENSG00000100426	transcript	ENST00000216268	protein_coding	2/2	c.1332C>T	p.Gly444Gly	1809/6893	1332/3516	444/1171				ASP;CAF=0.3998,0.6002;COMMON=1;G5;G5A;GENEINFO=ZBED4:9889;GNO;HD;KGPhase1;KGPhase3;REF;RS=910800;RSPOS=50278642;SAO=0;SLO;SSR=0;SYN;VC=SNV;VLD;VP=0x05010000030517053f000100;WGT=1;dbSNPBuildID=86
Qs93-CR3M-MCF7-BC_S7	chr22	50280136	rs5770755	T	C	200	PASS	SNP	NA	904	271	271	1	C	synonymous_variant	LOW	ZBED4	ENSG00000100426	transcript	ENST00000216268	protein_coding	2/2	c.2826T>C	p.Ala942Ala	3303/6893	2826/3516	942/1171				ASP;CAF=0.4099,0.5901;COMMON=1;G5;G5A;GENEINFO=ZBED4:9889;GNO;HD;KGPhase1;KGPhase3;REF;RS=5770755;RSPOS=50280136;S3D;SAO=0;SLO;SSR=0;SYN;VC=SNV;VLD;VP=0x05030000030517053f000100;WGT=1;dbSNPBuildID=114
Qs93-CR3M-MCF7-BC_S7	chr3	142168331	rs1802904	C	T	200	PASS	SNP	NA	476	141	141	1	T	synonymous_variant	LOW	ATR	ENSG00000175054	transcript	ENST00000350721	protein_coding	47/47	c.7875G>A	p.Gln2625Gln	7997/8249	7875/7935	2625/2644			T|synonymous_variant|LOW|ATR|ENSG00000175054|transcript|ENST00000383101|protein_coding|46/46|c.7683G>A|p.Gln2561Gln|7805/8056|7683/7743|2561/2580||,T|3_prime_UTR_variant|MODIFIER|ATR|ENSG00000175054|transcript|ENST00000504521|nonsense_mediated_decay|4/4|c.*221G>A|||||1084|WARNING_TRANSCRIPT_NO_START_CODON,T|3_prime_UTR_variant|MODIFIER|ATR|ENSG00000175054|transcript|ENST00000515810|nonsense_media…	ASP;CAF=0.08367,0.9163;CLNACC=RCV000079601.6;CLNALLE=1;CLNDBN=not_specified;CLNDSDB=MedGen;CLNDSDBID=CN169374;CLNHGVS=NC_000003.11:g.142168331C>T;CLNORIGIN=1;CLNREVSTAT=conf;CLNSIG=255;COMMON=1;G5;GENEINFO=XRN1:54464|ATR:545;GNO;HD;KGPhase1;KGPhase3;PM;PMC;R5;REF;RS=1802904;RSPOS=142168331;RV;SAO=0;SLO;SSR=0;SYN;VC=SNV;VLD;VP=0x05012802030515053f000100;WGT=1;dbSNPBuildID=89
Qs93-CR3M-MCF7-BC_S7	chr3	142217537	rs2227932	A	G	200	PASS	SNP	HP	952	328	154	0.469512	G	missense_variant	MODERATE	ATR	ENSG00000175054	transcript	ENST00000514393	nonsense_mediated_decay	2/4	c.143T>C	p.Met48Thr	143/552	143/153	48/50		WARNING_TRANSCRIPT_NO_START_CODON	G|synonymous_variant|LOW|ATR|ENSG00000175054|transcript|ENST00000350721|protein_coding|32/47|c.5460T>C|p.Tyr1820Tyr|5582/8249|5460/7935|1820/2644||,G|synonymous_variant|LOW|ATR|ENSG00000175054|transcript|ENST00000383101|protein_coding|31/46|c.5268T>C|p.Tyr1756Tyr|5390/8056|5268/7743|1756/2580||,G|non_coding_exon_variant|MODIFIER|ATR|ENSG00000175054|transcript|ENST00000507620|retained_intron|2/4|n…	ASP;CAF=0.9331,0.06689;CLNACC=RCV000145320.2;CLNALLE=1;CLNDBN=not_specified;CLNDSDB=MedGen;CLNDSDBID=CN169374;CLNHGVS=NC_000003.11:g.142217537A>G;CLNORIGIN=1;CLNREVSTAT=conf;CLNSIG=255;COMMON=1;G5;GENEINFO=ATR:545;GNO;HD;KGPhase1;KGPhase3;LSD;PM;PMC;REF;RS=2227932;RSPOS=142217537;RV;SAO=1;SLO;SSR=0;SYN;VC=SNV;VLD;VP=0x05016800030515053f100100;WGT=1;dbSNPBuildID=98
Qs93-CR3M-MCF7-BC_S7	chr3	142274739	COSM214499	AT	A	21	HP	INDEL	NA	505	141	14	0.0992908	A	frameshift_variant	HIGH	ATR	ENSG00000175054	transcript	ENST00000350721	protein_coding	10/47	c.2320delA	p.Ile774fs	2442/8249	2320/7935	774/2644			A|frameshift_variant|HIGH|ATR|ENSG00000175054|transcript|ENST00000383101|protein_coding|9/46|c.2128delA|p.Ile710fs|2250/8056|2128/7743|710/2580||,A|downstream_gene_variant|MODIFIER|ATR|ENSG00000175054|transcript|ENST00000515863|retained_intron||n.*172delA|||||172|,A|downstream_gene_variant|MODIFIER|ATR|ENSG00000175054|transcript|ENST00000515149|protein_coding||c.*485delA|||||485|WARNING_TRANSCRIP…	LOF=(ATR|ENSG00000175054|12|0.17);AA=p.I774fs*5;CDS=c.2320delA;CNT=24;GENE=ATR;STRAND=-
Qs93-CR3M-MCF7-BC_S7	chr3	178936091	COSM125370;COSM763;rs104886003	G	A	87	PASS	SNP	NA	414	91	41	0.450549	A	missense_variant	MODERATE	PIK3CA	ENSG00000121879	transcript	ENST00000263967	protein_coding	10/21	c.1633G>A	p.Glu545Lys	1790/9093	1633/3207	545/1068			A|upstream_gene_variant|MODIFIER|PIK3CA|ENSG00000121879|transcript|ENST00000462255|retained_intron||n.-1248G>A|||||1248|	AA=p.E545K,p.E545K;CDS=c.1633G>A,c.1633G>A;CNT=172,1078;GENE=PIK3CA_ENST00000263967,PIK3CA;STRAND=+,+;ASP;CLNACC=RCV000014631.4|RCV000014632.4|RCV000014633.4|RCV000014634.4|RCV000014636.4|RCV000038671.7|RCV000055930.5|RCV000119356.1;CLNALLE=1;CLNDBN=Breast_adenocarcinoma|Ovarian_epithelial_cancer|Carcinoma_of_colon|Neoplasm_of_stomach|Keratosis\x2c_seborrheic|Non-small_cell_lung_cancer|Megalencep…
Qs93-CR3M-MCF7-BC_S7	chr4	84383735	rs13125836	C	T	200	PASS	SNP	NA	381	150	98	0.653333	T	missense_variant	MODERATE	FAM175A	ENSG00000163322	transcript	ENST00000321945	protein_coding	9/9	c.1117G>A	p.Asp373Asn	1226/2869	1117/1230	373/409			T|missense_variant|MODERATE|FAM175A|ENSG00000163322|transcript|ENST00000506553|protein_coding|9/9|c.970G>A|p.Asp324Asn|1296/1869|970/1083|324/360||,T|3_prime_UTR_variant|MODIFIER|FAM175A|ENSG00000163322|transcript|ENST00000475656|nonsense_mediated_decay|8/8|c.*825G>A|||||7805|,T|downstream_gene_variant|MODIFIER|MRPS18C|ENSG00000163319|transcript|ENST00000295491|protein_coding||c.*1385C>T|||||284|…	ASP;CAF=0.979,0.02097;COMMON=1;G5;GENEINFO=FAM175A:84142;GNO;HD;KGPhase1;KGPhase3;NSM;PM;PMC;REF;RS=13125836;RSPOS=84383735;SAO=0;SLO;SSR=0;VC=SNV;VLD;VP=0x050128000a05150537000101;WGT=1;dbSNPBuildID=121
Qs93-CR3M-MCF7-BC_S7	chr4	84383810	rs12642536	C	T	138	PASS	SNP	NA	688	225	73	0.324444	T	missense_variant	MODERATE	FAM175A	ENSG00000163322	transcript	ENST00000321945	protein_coding	9/9	c.1042G>A	p.Ala348Thr	1151/2869	1042/1230	348/409			T|missense_variant|MODERATE|FAM175A|ENSG00000163322|transcript|ENST00000506553|protein_coding|9/9|c.895G>A|p.Ala299Thr|1221/1869|895/1083|299/360||,T|3_prime_UTR_variant|MODIFIER|FAM175A|ENSG00000163322|transcript|ENST00000475656|nonsense_mediated_decay|8/8|c.*750G>A|||||7730|,T|downstream_gene_variant|MODIFIER|MRPS18C|ENSG00000163319|transcript|ENST00000295491|protein_coding||c.*1460C>T|||||359|…	ASP;CAF=0.5811,.,0.4189;COMMON=1;G5;GENEINFO=FAM175A:84142;GNO;HD;KGPhase1;KGPhase3;NSM;REF;RS=12642536;RSPOS=84383810;SAO=0;SLO;SSR=0;VC=SNV;VLD;VP=0x050100000a0515053f000101;WGT=1;dbSNPBuildID=120
Qs93-CR3M-MCF7-BC_S7	chr4	169432673	rs61051061	C	T	88	PASS	SNP	NA	313	78	40	0.512821	T	synonymous_variant	LOW	PALLD	ENSG00000129116	transcript	ENST00000505667	protein_coding	2/22	c.18C>T	p.Ser6Ser	191/3637	18/3372	6/1123			T|synonymous_variant|LOW|PALLD|ENSG00000129116|transcript|ENST00000261509|protein_coding|2/21|c.18C>T|p.Ser6Ser|229/5809|18/3321|6/1106||,T|synonymous_variant|LOW|PALLD|ENSG00000129116|transcript|ENST00000511948|protein_coding|3/3|c.18C>T|p.Ser6Ser|510/576|18/84|6/27||WARNING_TRANSCRIPT_NO_STOP_CODON,T|5_prime_UTR_variant|MODIFIER|PALLD|ENSG00000129116|transcript|ENST00000335742|protein_coding|2/…	ASP;CAF=0.8151,0.1849;COMMON=1;G5;G5A;GENEINFO=PALLD:23022;GNO;HD;KGPhase1;KGPhase3;REF;RS=61051061;RSPOS=169432673;SAO=0;SLO;SSR=0;SYN;VC=SNV;VLD;VP=0x05010000030517053e000100;WGT=1;dbSNPBuildID=129
Qs93-CR3M-MCF7-BC_S7	chr4	169432841	rs1806729	G	A	118	PASS	SNP	NA	330	111	55	0.495495	A	synonymous_variant	LOW	PALLD	ENSG00000129116	transcript	ENST00000505667	protein_coding	2/22	c.186G>A	p.Lys62Lys	359/3637	186/3372	62/1123			A|synonymous_variant|LOW|PALLD|ENSG00000129116|transcript|ENST00000261509|protein_coding|2/21|c.186G>A|p.Lys62Lys|397/5809|186/3321|62/1106||,A|synonymous_variant|LOW|PALLD|ENSG00000129116|transcript|ENST00000508898|protein_coding|1/8|c.123G>A|p.Lys41Lys|123/2320|123/1539|41/512||WARNING_TRANSCRIPT_NO_START_CODON,A|5_prime_UTR_variant|MODIFIER|PALLD|ENSG00000129116|transcript|ENST00000335742|prot…	ASP;CAF=0.764,0.236;COMMON=1;G5;G5A;GENEINFO=PALLD:23022;GNO;HD;KGPhase1;KGPhase3;REF;RS=1806729;RSPOS=169432841;RV;SAO=0;SLO;SSR=0;SYN;VC=SNV;VLD;VP=0x05010000030517053f000100;WGT=1;dbSNPBuildID=92
Qs93-CR3M-MCF7-BC_S7	chr4	169433326	.	TG	CA	110	PASS	COMPLEX	NA	323	102	51	0.5	CA	missense_variant	MODERATE	PALLD	ENSG00000129116	transcript	ENST00000505667	protein_coding	5/22	c.671_672delTGinsCA	p.Met224Thr	844/3637	671/3372	224/1123			CA|missense_variant|MODERATE|PALLD|ENSG00000129116|transcript|ENST00000261509|protein_coding|5/21|c.671_672delTGinsCA|p.Met224Thr|882/5809|671/3321|224/1106||,CA|missense_variant|MODERATE|PALLD|ENSG00000129116|transcript|ENST00000333488|protein_coding|3/8|c.302_303delTGinsCA|p.Met101Thr|608/2320|302/1233|101/410||,CA|missense_variant|MODERATE|PALLD|ENSG00000129116|transcript|ENST00000508898|prote…	_NONE_
Qs93-CR3M-MCF7-BC_S7	chr4	169433333	rs7673220	C	T	109	PASS	SNP	NA	312	97	50	0.515464	T	synonymous_variant	LOW	PALLD	ENSG00000129116	transcript	ENST00000505667	protein_coding	2/22	c.678C>T	p.Asp226Asp	851/3637	678/3372	226/1123			T|synonymous_variant|LOW|PALLD|ENSG00000129116|transcript|ENST00000261509|protein_coding|2/21|c.678C>T|p.Asp226Asp|889/5809|678/3321|226/1106||,T|synonymous_variant|LOW|PALLD|ENSG00000129116|transcript|ENST00000333488|protein_coding|1/8|c.309C>T|p.Asp103Asp|615/2320|309/1233|103/410||,T|synonymous_variant|LOW|PALLD|ENSG00000129116|transcript|ENST00000508898|protein_coding|1/8|c.615C>T|p.Asp205Asp…	ASP;CAF=0.7604,0.2396;COMMON=1;G5;G5A;GENEINFO=PALLD:23022;GNO;HD;KGPhase1;KGPhase3;REF;RS=7673220;RSPOS=169433333;SAO=0;SLO;SSR=0;SYN;VC=SNV;VLD;VP=0x05010000030517053f000100;WGT=1;dbSNPBuildID=116
Qs93-CR3M-MCF7-BC_S7	chr4	169433444	rs72695199	C	T	77	PASS	SNP	NA	327	99	38	0.383838	T	synonymous_variant	LOW	PALLD	ENSG00000129116	transcript	ENST00000505667	protein_coding	2/22	c.789C>T	p.Ser263Ser	962/3637	789/3372	263/1123			T|synonymous_variant|LOW|PALLD|ENSG00000129116|transcript|ENST00000261509|protein_coding|2/21|c.789C>T|p.Ser263Ser|1000/5809|789/3321|263/1106||,T|synonymous_variant|LOW|PALLD|ENSG00000129116|transcript|ENST00000333488|protein_coding|1/8|c.420C>T|p.Ser140Ser|726/2320|420/1233|140/410||,T|synonymous_variant|LOW|PALLD|ENSG00000129116|transcript|ENST00000508898|protein_coding|1/8|c.726C>T|p.Ser242Se…	ASP;CAF=0.9427,0.05731;COMMON=1;G5;GENEINFO=PALLD:23022;GNO;HD;KGPhase1;KGPhase3;REF;RS=72695199;RSPOS=169433444;SAO=0;SLO;SSR=0;SYN;VC=SNV;VLD;VP=0x05010000030515053e000100;WGT=1;dbSNPBuildID=130
Qs93-CR3M-MCF7-BC_S7	chr4	169799448	rs62333013;COSN504962	A	G	200	PASS	SNP	NA	689	234	103	0.440171	G	missense_variant	MODERATE	PALLD	ENSG00000129116	transcript	ENST00000335742	protein_coding	11/21	c.1393A>G	p.Ser465Gly	2750/6435	1393/3006	465/1001			G|missense_variant|MODERATE|PALLD|ENSG00000129116|transcript|ENST00000507735|protein_coding|2/12|c.406A>G|p.Ser136Gly|706/4379|406/2019|136/672||,G|intron_variant|MODIFIER|PALLD|ENSG00000129116|transcript|ENST00000505667|protein_coding|10/21|c.1965-12625A>G||||||,G|intron_variant|MODIFIER|PALLD|ENSG00000129116|transcript|ENST00000261509|protein_coding|10/20|c.1965-12625A>G||||||,G|intron_variant|…	GENE=PALLD;STRAND=+;ASP;CAF=0.5214,0.4786;CLNACC=RCV000160875.1;CLNALLE=1;CLNDBN=Hereditary_cancer-predisposing_syndrome;CLNDSDB=MedGen:SNOMED_CT;CLNDSDBID=C0027672:699346009;CLNHGVS=NC_000004.11:g.169799448A>G;CLNORIGIN=1;CLNREVSTAT=single;CLNSIG=2;COMMON=1;G5;G5A;GENEINFO=PALLD:23022;GNO;INT;KGPhase1;KGPhase3;LSD;NSM;PM;PMC;REF;RS=62333013;RSPOS=169799448;SAO=1;SLO;SSR=0;VC=SNV;VLD;VP=0x0501680…
Qs93-CR3M-MCF7-BC_S7	chr5	56111751	rs28710284	G	C	200	PASS	SNP	NA	248	117	117	1	C	synonymous_variant	LOW	MAP3K1	ENSG00000095015	transcript	ENST00000399503	protein_coding	1/20	c.351G>C	p.Ala117Ala	351/7011	351/4539	117/1512				ASP;CAF=0.3143,0.6857;COMMON=1;G5;G5A;GENEINFO=MAP3K1:4214;GNO;KGPhase1;KGPhase3;R5;REF;RS=28710284;RSPOS=56111751;SAO=0;SLO;SSR=0;SYN;VC=SNV;VLD;VP=0x050100020305170136000100;WGT=1;dbSNPBuildID=125
Qs93-CR3M-MCF7-BC_S7	chr5	56161787	rs832575	G	A	200	PASS	SNP	NA	314	109	109	1	A	synonymous_variant	LOW	MAP3K1	ENSG00000095015	transcript	ENST00000399503	protein_coding	6/20	c.1284G>A	p.Thr428Thr	1284/7011	1284/4539	428/1512			A|upstream_gene_variant|MODIFIER|AC008937.2|ENSG00000237705|transcript|ENST00000415589|antisense||n.-3796C>T|||||3796|	ASP;CAF=0.1957,0.8043;COMMON=1;G5;GENEINFO=MAP3K1:4214;GNO;HD;KGPhase1;KGPhase3;REF;RS=832575;RSPOS=56161787;SAO=0;SLO;SSR=0;SYN;VC=SNV;VLD;VP=0x05010000030515053f000101;WGT=1;dbSNPBuildID=86
Qs93-CR3M-MCF7-BC_S7	chr5	56177443	rs702689	G	A	200	PASS	SNP	NA	444	144	144	1	A	missense_variant	MODERATE	MAP3K1	ENSG00000095015	transcript	ENST00000399503	protein_coding	14/20	c.2416G>A	p.Asp806Asn	2416/7011	2416/4539	806/1512			A|upstream_gene_variant|MODIFIER|MAP3K1|ENSG00000095015|transcript|ENST00000469188|retained_intron||n.-4337G>A|||||4337|	ASP;CAF=0.5236,0.4764;COMMON=1;G5;GENEINFO=MAP3K1:4214;GNO;HD;KGPhase1;KGPhase3;NSM;PM;PMC;REF;RS=702689;RSPOS=56177443;SAO=0;SLO;SSR=0;VC=SNV;VLD;VP=0x050128000a0515053f000101;WGT=1;dbSNPBuildID=86
Qs93-CR3M-MCF7-BC_S7	chr5	56177743	rs832582	G	A	200	PASS	SNP	RepT,RepS,LowC	832	243	243	1	A	missense_variant	MODERATE	MAP3K1	ENSG00000095015	transcript	ENST00000399503	protein_coding	14/20	c.2716G>A	p.Val906Ile	2716/7011	2716/4539	906/1512			A|upstream_gene_variant|MODIFIER|MAP3K1|ENSG00000095015|transcript|ENST00000469188|retained_intron||n.-4037G>A|||||4037|	ASP;CAF=0.2917,0.7083;COMMON=1;G5;G5A;GENEINFO=MAP3K1:4214;GNO;HD;KGPhase1;KGPhase3;NSM;PM;PMC;REF;RS=832582;RSPOS=56177743;SAO=0;SLO;SSR=0;VC=SNV;VLD;VP=0x050128000a0517053f000100;WGT=1;dbSNPBuildID=86
Qs93-CR3M-MCF7-BC_S7	chr5	56177848	.	TCAA	T	200	PASS	INDEL	NA	976	279	250	0.896057	T	inframe_deletion	MODERATE	MAP3K1	ENSG00000095015	transcript	ENST00000399503	protein_coding	14/20	c.2845_2847delACA	p.Thr949del	2845/7011	2845/4539	949/1512		INFO_REALIGN_3_PRIME	T|upstream_gene_variant|MODIFIER|MAP3K1|ENSG00000095015|transcript|ENST00000469188|retained_intron||n.-3931_-3929delCAA|||||3931|	_NONE_
Qs93-CR3M-MCF7-BC_S7	chr5	56178217	rs832583	A	C	200	PASS	SNP	NA	408	142	141	0.992958	C	synonymous_variant	LOW	MAP3K1	ENSG00000095015	transcript	ENST00000399503	protein_coding	14/20	c.3190A>C	p.Arg1064Arg	3190/7011	3190/4539	1064/1512			C|upstream_gene_variant|MODIFIER|MAP3K1|ENSG00000095015|transcript|ENST00000469188|retained_intron||n.-3563A>C|||||3563|	ASP;CAF=0.2917,0.7083,.;COMMON=1;G5;GENEINFO=MAP3K1:4214;GNO;HD;KGPhase1;KGPhase3;NSM;REF;RS=832583;RSPOS=56178217;SAO=0;SLO;SSR=0;SYN;VC=SNV;VLD;VP=0x050100000b0515053f000101;WGT=1;dbSNPBuildID=86
Qs93-CR3M-MCF7-BC_S7	chr5	56179424	.	G	A	15	PASS	SNP	NA	352	113	10	0.0884956	A	missense_variant	MODERATE	MAP3K1	ENSG00000095015	transcript	ENST00000399503	protein_coding	15/20	c.3737G>A	p.Gly1246Asp	3737/7011	3737/4539	1246/1512			A|upstream_gene_variant|MODIFIER|MAP3K1|ENSG00000095015|transcript|ENST00000469188|retained_intron||n.-2356G>A|||||2356|	_NONE_
Qs93-CR3M-MCF7-BC_S7	chr5	67522722	rs706713	C	T	95	PASS	SNP	NA	875	246	55	0.223577	T	synonymous_variant	LOW	PIK3R1	ENSG00000145675	transcript	ENST00000396611	protein_coding	1/15	c.219C>T	p.Tyr73Tyr	261/6459	219/2199	73/732			T|synonymous_variant|LOW|PIK3R1|ENSG00000145675|transcript|ENST00000521381|protein_coding|2/16|c.219C>T|p.Tyr73Tyr|835/7011|219/2175|73/724||,T|synonymous_variant|LOW|PIK3R1|ENSG00000145675|transcript|ENST00000521657|protein_coding|2/16|c.219C>T|p.Tyr73Tyr|783/3891|219/2175|73/724||,T|synonymous_variant|LOW|PIK3R1|ENSG00000145675|transcript|ENST00000274335|protein_coding|1/15|c.219C>T|p.Tyr73Tyr|…	ASP;CAF=0.5807,0.4193;CLNACC=RCV000147276.1;CLNALLE=1;CLNDBN=not_specified;CLNDSDB=MedGen;CLNDSDBID=CN169374;CLNHGVS=NC_000005.9:g.67522722C>T;CLNORIGIN=1;CLNREVSTAT=single;CLNSIG=3;COMMON=1;G5;G5A;GENEINFO=PIK3R1:5295;GNO;HD;KGPhase1;KGPhase3;LSD;PM;PMC;REF;RS=706713;RSPOS=67522722;SAO=1;SLO;SSR=0;SYN;VC=SNV;VLD;VP=0x05016800030517053f100101;WGT=1;dbSNPBuildID=86
Qs93-CR3M-MCF7-BC_S7	chr5	67588148	rs3730089	G	A	51	PASS	SNP	NA	341	139	29	0.208633	A	missense_variant	MODERATE	PIK3R1	ENSG00000145675	transcript	ENST00000396611	protein_coding	7/15	c.978G>A	p.Met326Ile	1020/6459	978/2199	326/732			A|missense_variant|MODERATE|PIK3R1|ENSG00000145675|transcript|ENST00000521381|protein_coding|8/16|c.978G>A|p.Met326Ile|1594/7011|978/2175|326/724||,A|missense_variant|MODERATE|PIK3R1|ENSG00000145675|transcript|ENST00000521657|protein_coding|8/16|c.978G>A|p.Met326Ile|1542/3891|978/2175|326/724||,A|missense_variant|MODERATE|PIK3R1|ENSG00000145675|transcript|ENST00000274335|protein_coding|7/15|c.978…	ASP;CAF=0.7796,0.2204;CLNACC=RCV000121812.2;CLNALLE=1;CLNDBN=not_specified;CLNDSDB=MedGen;CLNDSDBID=CN169374;CLNHGVS=NC_000005.9:g.67588148G>A;CLNORIGIN=1;CLNREVSTAT=single;CLNSIG=3;COMMON=1;G5;GENEINFO=PIK3R1:5295;GNO;HD;KGPhase1;KGPhase3;LSD;NSM;PM;PMC;R5;REF;RS=3730089;RSPOS=67588148;S3D;SAO=1;SLO;SSR=0;VC=SNV;VLD;VP=0x050368020a0515053f100100;WGT=1;dbSNPBuildID=107
Qs93-CR3M-MCF7-BC_S7	chr5	112162854	rs2229992;COSM1432175	T	C	200	PASS	SNP	NA	1965	507	507	1	C	synonymous_variant	LOW	APC	ENSG00000134982	transcript	ENST00000257430	protein_coding	12/16	c.1458T>C	p.Tyr486Tyr	1514/10701	1458/8532	486/2843			C|synonymous_variant|LOW|APC|ENSG00000134982|transcript|ENST00000457016|protein_coding|12/16|c.1458T>C|p.Tyr486Tyr|1838/11025|1458/8532|486/2843||,C|synonymous_variant|LOW|APC|ENSG00000134982|transcript|ENST00000507379|protein_coding|10/14|c.1404T>C|p.Tyr468Tyr|1600/3602|1404/3406|468/1134||WARNING_TRANSCRIPT_INCOMPLETE,C|synonymous_variant|LOW|APC|ENSG00000134982|transcript|ENST00000508376|prote…	AA=p.Y486Y;CDS=c.1458T>C;CNT=1;GENE=APC;STRAND=+;ASP;CAF=0.49,0.51;CLNACC=RCV000035064.7|RCV000074147.1|RCV000131423.2;CLNALLE=1;CLNDBN=not_specified|Familial_colorectal_cancer|Hereditary_cancer-predisposing_syndrome;CLNDSDB=MedGen|MedGen|MedGen:SNOMED_CT;CLNDSDBID=CN169374|CN029768|C0027672:699346009;CLNHGVS=NC_000005.9:g.112162854T>C;CLNORIGIN=1;CLNREVSTAT=single|no_criteria|single;CLNSIG=2|255…
Qs93-CR3M-MCF7-BC_S7	chr5	112164561	rs351771	G	A	200	PASS	SNP	NA	210	75	75	1	A	synonymous_variant	LOW	APC	ENSG00000134982	transcript	ENST00000257430	protein_coding	14/16	c.1635G>A	p.Ala545Ala	1691/10701	1635/8532	545/2843			A|synonymous_variant|LOW|CTC-554D6.1|ENSG00000258864|transcript|ENST00000520401|nonsense_mediated_decay|3/8|c.120G>A|p.Ala40Ala|122/694|120/282|40/93||WARNING_TRANSCRIPT_NO_START_CODON,A|synonymous_variant|LOW|APC|ENSG00000134982|transcript|ENST00000457016|protein_coding|14/16|c.1635G>A|p.Ala545Ala|2015/11025|1635/8532|545/2843||,A|synonymous_variant|LOW|APC|ENSG00000134982|transcript|ENST0000050…	ASP;CAF=0.3339,0.6661;CLNACC=RCV000035066.7|RCV000074153.1|RCV000162371.1;CLNALLE=1;CLNDBN=not_specified|Familial_colorectal_cancer|Hereditary_cancer-predisposing_syndrome;CLNDSDB=MedGen|MedGen|MedGen:SNOMED_CT;CLNDSDBID=CN169374|CN029768|C0027672:699346009;CLNHGVS=NC_000005.9:g.112164561G>A;CLNORIGIN=1;CLNREVSTAT=single|no_criteria|single;CLNSIG=2|255|2;COMMON=1;G5;G5A;GENEINFO=APC:324;GNO;HD;KG…
Qs93-CR3M-MCF7-BC_S7	chr5	112174196	.	A	G	88	PASS	SNP	NA	711	274	53	0.193431	G	missense_variant	MODERATE	APC	ENSG00000134982	transcript	ENST00000257430	protein_coding	16/16	c.2905A>G	p.Ser969Gly	2961/10701	2905/8532	969/2843			G|missense_variant|MODERATE|APC|ENSG00000134982|transcript|ENST00000457016|protein_coding|16/16|c.2905A>G|p.Ser969Gly|3285/11025|2905/8532|969/2843||,G|missense_variant|MODERATE|APC|ENSG00000134982|transcript|ENST00000507379|protein_coding|14/14|c.2851A>G|p.Ser951Gly|3047/3602|2851/3406|951/1134||WARNING_TRANSCRIPT_INCOMPLETE,G|missense_variant|MODERATE|APC|ENSG00000134982|transcript|ENST00000508…	_NONE_
Qs93-CR3M-MCF7-BC_S7	chr5	112175617	rs67622085;COSM19049	T	A	200	PASS	SNP	NA	1024	340	257	0.755882	A	synonymous_variant	LOW	APC	ENSG00000134982	transcript	ENST00000257430	protein_coding	16/16	c.4326T>A	p.Pro1442Pro	4382/10701	4326/8532	1442/2843			A|synonymous_variant|LOW|APC|ENSG00000134982|transcript|ENST00000457016|protein_coding|16/16|c.4326T>A|p.Pro1442Pro|4706/11025|4326/8532|1442/2843||,A|synonymous_variant|LOW|APC|ENSG00000134982|transcript|ENST00000508376|protein_coding|17/17|c.4326T>A|p.Pro1442Pro|4483/10619|4326/8532|1442/2843||,A|3_prime_UTR_variant|MODIFIER|APC|ENSG00000134982|transcript|ENST00000508624|nonsense_mediated_decay…	AA=p.P1442P;CDS=c.4326T>A;CNT=2;GENE=APC;STRAND=+;ASP;CAF=0.9944,0.005591;CLNACC=RCV000119144.3|RCV000131961.2;CLNALLE=1;CLNDBN=Familial_adenomatous_polyposis_1|Hereditary_cancer-predisposing_syndrome;CLNDSDB=MedGen:OMIM|MedGen:SNOMED_CT;CLNDSDBID=C2713442:175100|C0027672:699346009;CLNHGVS=NC_000005.9:g.112175617T>A;CLNORIGIN=1;CLNREVSTAT=single|single;CLNSIG=2|2;COMMON=1;GENEINFO=APC:324;GNO;HD;…
Qs93-CR3M-MCF7-BC_S7	chr5	112175770	rs41115	G	A	200	PASS	SNP	NA	1503	523	522	0.998088	A	synonymous_variant	LOW	APC	ENSG00000134982	transcript	ENST00000257430	protein_coding	16/16	c.4479G>A	p.Thr1493Thr	4535/10701	4479/8532	1493/2843			A|synonymous_variant|LOW|APC|ENSG00000134982|transcript|ENST00000457016|protein_coding|16/16|c.4479G>A|p.Thr1493Thr|4859/11025|4479/8532|1493/2843||,A|synonymous_variant|LOW|APC|ENSG00000134982|transcript|ENST00000508376|protein_coding|17/17|c.4479G>A|p.Thr1493Thr|4636/10619|4479/8532|1493/2843||,A|3_prime_UTR_variant|MODIFIER|APC|ENSG00000134982|transcript|ENST00000508624|nonsense_mediated_decay…	ASP;CAF=0.3345,0.6655;CLNACC=RCV000035071.7|RCV000074234.1|RCV000162372.1;CLNALLE=1;CLNDBN=not_specified|Familial_colorectal_cancer|Hereditary_cancer-predisposing_syndrome;CLNDSDB=MedGen|MedGen|MedGen:SNOMED_CT;CLNDSDBID=CN169374|CN029768|C0027672:699346009;CLNHGVS=NC_000005.9:g.112175770G>A;CLNORIGIN=1;CLNREVSTAT=single|no_criteria|single;CLNSIG=2|255|2;COMMON=1;G5;GENEINFO=APC:324;GNO;HD;KGPhas…
Qs93-CR3M-MCF7-BC_S7	chr5	112176325	rs42427	G	A	200	PASS	SNP	NA	953	331	331	1	A	synonymous_variant	LOW	APC	ENSG00000134982	transcript	ENST00000257430	protein_coding	16/16	c.5034G>A	p.Gly1678Gly	5090/10701	5034/8532	1678/2843			A|synonymous_variant|LOW|APC|ENSG00000134982|transcript|ENST00000457016|protein_coding|16/16|c.5034G>A|p.Gly1678Gly|5414/11025|5034/8532|1678/2843||,A|synonymous_variant|LOW|APC|ENSG00000134982|transcript|ENST00000508376|protein_coding|17/17|c.5034G>A|p.Gly1678Gly|5191/10619|5034/8532|1678/2843||,A|3_prime_UTR_variant|MODIFIER|APC|ENSG00000134982|transcript|ENST00000508624|nonsense_mediated_decay…	ASP;CAF=0.3333,0.6667;CLNACC=RCV000035074.7|RCV000074235.1|RCV000162373.1;CLNALLE=1;CLNDBN=not_specified|Familial_colorectal_cancer|Hereditary_cancer-predisposing_syndrome;CLNDSDB=MedGen|MedGen|MedGen:SNOMED_CT;CLNDSDBID=CN169374|CN029768|C0027672:699346009;CLNHGVS=NC_000005.9:g.112176325G>A;CLNORIGIN=1;CLNREVSTAT=single|no_criteria|single;CLNSIG=2|255|2;COMMON=1;G5;G5A;GENEINFO=APC:324;GNO;HD;KG…
Qs93-CR3M-MCF7-BC_S7	chr5	112176559	rs866006	T	G	186	PASS	SNP	NA	156	69	69	1	G	synonymous_variant	LOW	APC	ENSG00000134982	transcript	ENST00000257430	protein_coding	16/16	c.5268T>G	p.Ser1756Ser	5324/10701	5268/8532	1756/2843			G|synonymous_variant|LOW|APC|ENSG00000134982|transcript|ENST00000457016|protein_coding|16/16|c.5268T>G|p.Ser1756Ser|5648/11025|5268/8532|1756/2843||,G|synonymous_variant|LOW|APC|ENSG00000134982|transcript|ENST00000508376|protein_coding|17/17|c.5268T>G|p.Ser1756Ser|5425/10619|5268/8532|1756/2843||,G|3_prime_UTR_variant|MODIFIER|APC|ENSG00000134982|transcript|ENST00000508624|nonsense_mediated_decay…	ASP;CAF=0.3331,.,0.6669;CLNACC=RCV000166360.1,RCV000035076.7|RCV000074236.1|RCV000162374.1;CLNALLE=1,2;CLNDBN=Hereditary_cancer-predisposing_syndrome,not_specified|Familial_colorectal_cancer|Hereditary_cancer-predisposing_syndrome;CLNDSDB=MedGen:SNOMED_CT,MedGen|MedGen|MedGen:SNOMED_CT;CLNDSDBID=C0027672:699346009,CN169374|CN029768|C0027672:699346009;CLNHGVS=NC_000005.9:g.112176559T>A,NC_000005.9…
Qs93-CR3M-MCF7-BC_S7	chr5	112176756	rs459552	T	A	200	PASS	SNP	NA	422	171	171	1	A	missense_variant	MODERATE	APC	ENSG00000134982	transcript	ENST00000257430	protein_coding	16/16	c.5465T>A	p.Val1822Asp	5521/10701	5465/8532	1822/2843			A|missense_variant|MODERATE|APC|ENSG00000134982|transcript|ENST00000457016|protein_coding|16/16|c.5465T>A|p.Val1822Asp|5845/11025|5465/8532|1822/2843||,A|missense_variant|MODERATE|APC|ENSG00000134982|transcript|ENST00000508376|protein_coding|17/17|c.5465T>A|p.Val1822Asp|5622/10619|5465/8532|1822/2843||,A|3_prime_UTR_variant|MODIFIER|APC|ENSG00000134982|transcript|ENST00000508624|nonsense_mediated…	ASP;CAF=0.1346,0.8654;CLNACC=RCV000020089.2|RCV000034393.1|RCV000035078.8|RCV000074239.1|RCV000132160.2,RCV000216852.1;CLNALLE=1,-1;CLNDBN=Familial_adenomatous_polyposis_1|not_provided|not_specified|Familial_colorectal_cancer|Hereditary_cancer-predisposing_syndrome,Tumor_predisposition_syndrome;CLNDSDB=MedGen:OMIM|MedGen|MedGen|MedGen|MedGen:SNOMED_CT,MedGen:OMIM:ORPHA;CLNDSDBID=C2713442:175100|C…
Qs93-CR3M-MCF7-BC_S7	chr5	112177171	rs465899	G	A	200	PASS	SNP	HP,LowC	958	284	283	0.996479	A	synonymous_variant	LOW	APC	ENSG00000134982	transcript	ENST00000257430	protein_coding	16/16	c.5880G>A	p.Pro1960Pro	5936/10701	5880/8532	1960/2843			A|synonymous_variant|LOW|APC|ENSG00000134982|transcript|ENST00000457016|protein_coding|16/16|c.5880G>A|p.Pro1960Pro|6260/11025|5880/8532|1960/2843||,A|synonymous_variant|LOW|APC|ENSG00000134982|transcript|ENST00000508376|protein_coding|17/17|c.5880G>A|p.Pro1960Pro|6037/10619|5880/8532|1960/2843||,A|3_prime_UTR_variant|MODIFIER|APC|ENSG00000134982|transcript|ENST00000508624|nonsense_mediated_decay…	ASP;CAF=0.3335,0.6665;CLNACC=RCV000035080.7|RCV000074242.1|RCV000162375.1;CLNALLE=1;CLNDBN=not_specified|Familial_colorectal_cancer|Hereditary_cancer-predisposing_syndrome;CLNDSDB=MedGen|MedGen|MedGen:SNOMED_CT;CLNDSDBID=CN169374|CN029768|C0027672:699346009;CLNHGVS=NC_000005.9:g.112177171G>A;CLNORIGIN=1;CLNREVSTAT=single|no_criteria|single;CLNSIG=2|255|2;COMMON=1;G5;GENEINFO=APC:324;GNO;HD;KGPhas…
Qs93-CR3M-MCF7-BC_S7	chr5	131931451	COSM1433045;COSM1433046	TA	T	19	HP	INDEL	NA	997	267	15	0.0561798	T	frameshift_variant	HIGH	RAD50	ENSG00000113522	transcript	ENST00000265335	protein_coding	13/25	c.2165delA	p.Lys722fs	2552/6022	2165/3939	722/1312		INFO_REALIGN_3_PRIME	T|frameshift_variant|HIGH|RAD50|ENSG00000113522|transcript|ENST00000378823|protein_coding|13/25|c.1748delA|p.Lys583fs|2566/6597|1748/3522|583/1173||INFO_REALIGN_3_PRIME,T|frameshift_variant&splice_region_variant|HIGH|RAD50|ENSG00000113522|transcript|ENST00000453394|protein_coding|12/12|c.1982delA|p.???661fs|2076/2076|1982/1982|661/659||WARNING_TRANSCRIPT_INCOMPLETE&INFO_REALIGN_3_PRIME,T|3_prime_…	LOF=(RAD50|ENSG00000113522|11|0.18);AA=p.K722fs*14,p.K583fs*14;CDS=c.2157delA,c.1740delA;CNT=6,6;GENE=RAD50_ENST00000265335,RAD50;STRAND=+,+
Qs93-CR3M-MCF7-BC_S7	chr6	564145	rs2277095	A	G	200	PASS	SNP	NA	661	236	122	0.516949	G	synonymous_variant	LOW	EXOC2	ENSG00000112685	transcript	ENST00000230449	protein_coding	16/28	c.1677T>C	p.His559His	1813/4449	1677/2775	559/924			G|synonymous_variant|LOW|EXOC2|ENSG00000112685|transcript|ENST00000448181|protein_coding|6/18|c.462T>C|p.His154His|584/1835|462/1560|154/519||	ASP;CAF=0.8642,0.1358;COMMON=1;G5;GENEINFO=EXOC2:55770;GNO;HD;KGPhase1;KGPhase3;REF;RS=2277095;RSPOS=564145;SAO=0;SLO;SSR=0;SYN;VC=SNV;VLD;VP=0x05010000030515053f000100;WGT=1;dbSNPBuildID=100
Qs93-CR3M-MCF7-BC_S7	chr6	152129077	rs2077647	T	C	200	PASS	SNP	NA	1347	317	164	0.51735	C	synonymous_variant	LOW	ESR1	ENSG00000091831	transcript	ENST00000206249	protein_coding	1/8	c.30T>C	p.Ser10Ser	392/6455	30/1788	10/595			C|synonymous_variant|LOW|ESR1|ENSG00000091831|transcript|ENST00000404742|protein_coding|3/3|c.30T>C|p.Ser10Ser|400/624|30/254|10/83||WARNING_TRANSCRIPT_INCOMPLETE,C|synonymous_variant|LOW|ESR1|ENSG00000091831|transcript|ENST00000440973|protein_coding|3/10|c.30T>C|p.Ser10Ser|400/6466|30/1788|10/595||,C|synonymous_variant|LOW|ESR1|ENSG00000091831|transcript|ENST00000338799|protein_coding|2/9|c.30T>…	ASP;CAF=0.5335,.,0.4665;COMMON=1;G5;GENEINFO=ESR1:2099;GNO;HD;KGPhase1;KGPhase3;PM;PMC;REF;RS=2077647;RSPOS=152129077;RV;SAO=0;SLO;SSR=0;SYN;VC=SNV;VLD;VP=0x05012800030515053f000100;WGT=1;dbSNPBuildID=96
Qs93-CR3M-MCF7-BC_S7	chr6	152201875	rs4986934	T	C	200	PASS	SNP	NA	1821	508	506	0.996063	C	synonymous_variant	LOW	ESR1	ENSG00000091831	transcript	ENST00000206249	protein_coding	3/8	c.729T>C	p.Arg243Arg	1091/6455	729/1788	243/595			C|synonymous_variant|LOW|ESR1|ENSG00000091831|transcript|ENST00000440973|protein_coding|5/10|c.729T>C|p.Arg243Arg|1099/6466|729/1788|243/595||,C|synonymous_variant|LOW|ESR1|ENSG00000091831|transcript|ENST00000338799|protein_coding|4/9|c.729T>C|p.Arg243Arg|2189/3335|729/1788|243/595||,C|synonymous_variant|LOW|ESR1|ENSG00000091831|transcript|ENST00000456483|protein_coding|4/8|c.729T>C|p.Arg243Arg|9…	ASP;CAF=0.01438,0.9856,.;COMMON=1;GENEINFO=ESR1:2099;GNO;HD;KGPhase1;KGPhase3;PM;PMC;REF;RS=4986934;RSPOS=152201875;SAO=0;SLO;SSR=0;SYN;VC=SNV;VLD;VP=0x05012800030514053f000100;WGT=1;dbSNPBuildID=118
Qs93-CR3M-MCF7-BC_S7	chr6	152265522	rs1801132	G	C	200	PASS	SNP	NA	1056	242	242	1	C	synonymous_variant	LOW	ESR1	ENSG00000091831	transcript	ENST00000206249	protein_coding	4/8	c.975G>C	p.Pro325Pro	1337/6455	975/1788	325/595			C|synonymous_variant|LOW|ESR1|ENSG00000091831|transcript|ENST00000440973|protein_coding|6/10|c.975G>C|p.Pro325Pro|1345/6466|975/1788|325/595||,C|synonymous_variant|LOW|ESR1|ENSG00000091831|transcript|ENST00000338799|protein_coding|5/9|c.975G>C|p.Pro325Pro|2435/3335|975/1788|325/595||,C|synonymous_variant|LOW|ESR1|ENSG00000091831|transcript|ENST00000443427|protein_coding|5/9|c.975G>C|p.Pro325Pro|1…	ASP;CAF=0.2823,0.7177;COMMON=1;G5;GENEINFO=ESR1:2099;GNO;HD;KGPhase1;KGPhase3;PM;PMC;REF;RS=1801132;RSPOS=152265522;SAO=0;SLO;SSR=0;SYN;VC=SNV;VLD;VP=0x05012800030515053f000100;WGT=1;dbSNPBuildID=89
Qs93-CR3M-MCF7-BC_S7	chr6	152420095	rs2228480	G	A	200	PASS	SNP	NA	564	190	98	0.51579	A	synonymous_variant	LOW	ESR1	ENSG00000091831	transcript	ENST00000206249	protein_coding	8/8	c.1782G>A	p.Thr594Thr	2144/6455	1782/1788	594/595			A|synonymous_variant|LOW|ESR1|ENSG00000091831|transcript|ENST00000440973|protein_coding|10/10|c.1782G>A|p.Thr594Thr|2152/6466|1782/1788|594/595||,A|synonymous_variant|LOW|ESR1|ENSG00000091831|transcript|ENST00000338799|protein_coding|9/9|c.1782G>A|p.Thr594Thr|3242/3335|1782/1788|594/595||,A|synonymous_variant|LOW|ESR1|ENSG00000091831|transcript|ENST00000456483|protein_coding|8/8|c.1446G>A|p.Thr48…	ASP;CAF=0.8113,0.1887;COMMON=1;G5;GENEINFO=ESR1:2099;GNO;HD;KGPhase1;KGPhase3;PM;PMC;REF;RS=2228480;RSPOS=152420095;S3D;SAO=0;SLO;SSR=0;SYN;VC=SNV;VLD;VP=0x05032800030515053f000101;WGT=1;dbSNPBuildID=98
Qs93-CR3M-MCF7-BC_S7	chr6	152443744	rs2295190	G	T	138	PASS	SNP	NA	275	120	64	0.533333	T	missense_variant	MODERATE	SYNE1	ENSG00000131018	transcript	ENST00000265368	protein_coding	146/146	c.26221C>A	p.Leu8741Met	26823/27745	26221/26394	8741/8797			T|missense_variant|MODERATE|SYNE1|ENSG00000131018|transcript|ENST00000367255|protein_coding|146/146|c.26221C>A|p.Leu8741Met|26823/27748|26221/26394|8741/8797||,T|missense_variant|MODERATE|SYNE1|ENSG00000131018|transcript|ENST00000539504|protein_coding|17/17|c.2686C>A|p.Leu896Met|2846/3768|2686/2859|896/952||,T|missense_variant|MODERATE|SYNE1|ENSG00000131018|transcript|ENST00000356820|protein_codi…	ASP;CAF=0.9231,0.07688;CLNACC=RCV000118476.2;CLNALLE=1;CLNDBN=not_specified;CLNDSDB=MedGen;CLNDSDBID=CN169374;CLNHGVS=NC_000006.11:g.152443744G>T;CLNORIGIN=1;CLNREVSTAT=no_criteria;CLNSIG=3;COMMON=1;G5;GENEINFO=SYNE1:23345;GNO;HD;KGPhase1;KGPhase3;LSD;NSM;PM;PMC;REF;RS=2295190;RSPOS=152443744;SAO=1;SLO;SSR=0;VC=SNV;VLD;VP=0x050168000a0515053f100101;WGT=1;dbSNPBuildID=100
Qs93-CR3M-MCF7-BC_S7	chr6	152464839	rs2256135	A	G	200	PASS	SNP	NA	851	270	270	1	G	synonymous_variant	LOW	SYNE1	ENSG00000131018	transcript	ENST00000265368	protein_coding	138/146	c.25038T>C	p.Arg8346Arg	25640/27745	25038/26394	8346/8797			G|synonymous_variant|LOW|SYNE1|ENSG00000131018|transcript|ENST00000367255|protein_coding|138/146|c.25038T>C|p.Arg8346Arg|25640/27748|25038/26394|8346/8797||,G|synonymous_variant|LOW|SYNE1|ENSG00000131018|transcript|ENST00000539504|protein_coding|9/17|c.1503T>C|p.Arg501Arg|1663/3768|1503/2859|501/952||,G|synonymous_variant|LOW|SYNE1|ENSG00000131018|transcript|ENST00000367257|protein_coding|18/25|c…	ASP;CAF=0.3103,0.6897;CLNACC=RCV000118470.2;CLNALLE=1;CLNDBN=not_specified;CLNDSDB=MedGen;CLNDSDBID=CN169374;CLNHGVS=NC_000006.11:g.152464839A>G;CLNORIGIN=1;CLNREVSTAT=no_criteria;CLNSIG=3;COMMON=1;G5;G5A;GENEINFO=SYNE1:23345;GNO;HD;KGPhase1;KGPhase3;LSD;PM;PMC;REF;RS=2256135;RSPOS=152464839;SAO=1;SLO;SSR=0;SYN;VC=SNV;VLD;VP=0x05016800030517053f100100;WGT=1;dbSNPBuildID=100
Qs93-CR3M-MCF7-BC_S7	chr6	152466674	rs2747662	T	C	200	PASS	SNP	NA	662	222	111	0.5	C	synonymous_variant	LOW	SYNE1	ENSG00000131018	transcript	ENST00000423061	protein_coding	137/146	c.24780A>G	p.Glu8260Glu	25217/27436	24780/26250	8260/8749			C|synonymous_variant|LOW|SYNE1|ENSG00000131018|transcript|ENST00000448038|protein_coding|138/147|c.24780A>G|p.Glu8260Glu|25382/27601|24780/26250|8260/8749||,C|synonymous_variant|LOW|SYNE1|ENSG00000131018|transcript|ENST00000367251|protein_coding|23/31|c.3759A>G|p.Glu1253Glu|3759/5837|3759/4965|1253/1654||WARNING_TRANSCRIPT_NO_START_CODON,C|synonymous_variant|LOW|SYNE1|ENSG00000131018|transcript|E…	ASP;CAF=0.6338,0.3662;CLNACC=RCV000118469.1;CLNALLE=1;CLNDBN=not_specified;CLNDSDB=MedGen;CLNDSDBID=CN169374;CLNHGVS=NC_000006.11:g.152466674T>C;CLNORIGIN=1;CLNREVSTAT=single;CLNSIG=2;COMMON=1;G5;G5A;GENEINFO=SYNE1:23345;GNO;HD;INT;KGPhase1;KGPhase3;LSD;PM;REF;RS=2747662;RSPOS=152466674;SAO=1;SLO;SSR=0;SYN;VC=SNV;VLD;VP=0x05016008030517053f100100;WGT=1;dbSNPBuildID=100
Qs93-CR3M-MCF7-BC_S7	chr6	152469188	rs2252755	C	G	200	PASS	SNP	NA	672	233	110	0.472103	G	missense_variant	MODERATE	SYNE1	ENSG00000131018	transcript	ENST00000265368	protein_coding	137/146	c.24968G>C	p.Gly8323Ala	25570/27745	24968/26394	8323/8797			G|missense_variant|MODERATE|SYNE1|ENSG00000131018|transcript|ENST00000367255|protein_coding|137/146|c.24968G>C|p.Gly8323Ala|25570/27748|24968/26394|8323/8797||,G|missense_variant|MODERATE|SYNE1|ENSG00000131018|transcript|ENST00000539504|protein_coding|8/17|c.1433G>C|p.Gly478Ala|1593/3768|1433/2859|478/952||,G|missense_variant|MODERATE|SYNE1|ENSG00000131018|transcript|ENST00000367257|protein_codin…	ASP;CAF=0.6006,0.3994;CLNACC=RCV000118468.2;CLNALLE=1;CLNDBN=not_specified;CLNDSDB=MedGen;CLNDSDBID=CN169374;CLNHGVS=NC_000006.11:g.152469188C>G;CLNORIGIN=1;CLNREVSTAT=no_criteria;CLNSIG=3;COMMON=1;G5;G5A;GENEINFO=SYNE1:23345;GNO;HD;KGPhase1;KGPhase3;LSD;NSM;PM;REF;RS=2252755;RSPOS=152469188;SAO=1;SLO;SSR=0;VC=SNV;VLD;VP=0x050160000a0517053f100101;WGT=1;dbSNPBuildID=100
Qs93-CR3M-MCF7-BC_S7	chr6	152470752	rs17082236	C	A	200	PASS	SNP	NA	823	229	100	0.436681	A	missense_variant	MODERATE	SYNE1	ENSG00000131018	transcript	ENST00000265368	protein_coding	136/146	c.24502G>T	p.Ala8168Ser	25104/27745	24502/26394	8168/8797			A|missense_variant|MODERATE|SYNE1|ENSG00000131018|transcript|ENST00000367255|protein_coding|136/146|c.24502G>T|p.Ala8168Ser|25104/27748|24502/26394|8168/8797||,A|missense_variant|MODERATE|SYNE1|ENSG00000131018|transcript|ENST00000539504|protein_coding|7/17|c.967G>T|p.Ala323Ser|1127/3768|967/2859|323/952||,A|missense_variant|MODERATE|SYNE1|ENSG00000131018|transcript|ENST00000367257|protein_coding|…	ASP;CAF=0.8844,0.1156;CLNACC=RCV000118466.2;CLNALLE=1;CLNDBN=not_specified;CLNDSDB=MedGen;CLNDSDBID=CN169374;CLNHGVS=NC_000006.11:g.152470752C>A;CLNORIGIN=1;CLNREVSTAT=no_criteria;CLNSIG=3;COMMON=1;G5;GENEINFO=SYNE1:23345;GNO;HD;KGPhase1;KGPhase3;LSD;NSM;PM;REF;RS=17082236;RSPOS=152470752;SAO=1;SLO;SSR=0;VC=SNV;VLD;VP=0x050160000a0515053f100101;WGT=1;dbSNPBuildID=123
Qs93-CR3M-MCF7-BC_S7	chr6	152473181	rs910415	T	C	200	PASS	SNP	HP,LowC	690	201	102	0.507463	C	synonymous_variant	LOW	SYNE1	ENSG00000131018	transcript	ENST00000265368	protein_coding	134/146	c.24225A>G	p.Ala8075Ala	24827/27745	24225/26394	8075/8797			C|synonymous_variant|LOW|SYNE1|ENSG00000131018|transcript|ENST00000367255|protein_coding|134/146|c.24225A>G|p.Ala8075Ala|24827/27748|24225/26394|8075/8797||,C|synonymous_variant|LOW|SYNE1|ENSG00000131018|transcript|ENST00000539504|protein_coding|5/17|c.690A>G|p.Ala230Ala|850/3768|690/2859|230/952||,C|synonymous_variant|LOW|SYNE1|ENSG00000131018|transcript|ENST00000367257|protein_coding|14/25|c.21…	ASP;CAF=0.9635,.,0.03654;CLNACC=RCV000118465.2;CLNALLE=2;CLNDBN=not_specified;CLNDSDB=MedGen;CLNDSDBID=CN169374;CLNHGVS=NC_000006.11:g.152473181T>C;CLNORIGIN=1;CLNREVSTAT=no_criteria;CLNSIG=3;COMMON=1;G5;GENEINFO=SYNE1:23345;GNO;HD;KGPhase1;KGPhase3;LSD;PM;REF;RS=910415;RSPOS=152473181;SAO=1;SLO;SSR=0;SYN;VC=SNV;VLD;VP=0x05016000030515053f100100;WGT=1;dbSNPBuildID=86
Qs93-CR3M-MCF7-BC_S7	chr6	152540278	rs2147377	A	C	200	PASS	SNP	HP,LowC	535	170	170	1	C	missense_variant	MODERATE	SYNE1	ENSG00000131018	transcript	ENST00000265368	protein_coding	120/146	c.21904T>G	p.Phe7302Val	22506/27745	21904/26394	7302/8797			C|missense_variant|MODERATE|SYNE1|ENSG00000131018|transcript|ENST00000367255|protein_coding|120/146|c.21904T>G|p.Phe7302Val|22506/27748|21904/26394|7302/8797||,C|missense_variant|MODERATE|SYNE1|ENSG00000131018|transcript|ENST00000356820|protein_coding|35/61|c.5476T>G|p.Phe1826Val|5596/10835|5476/9966|1826/3321||,C|missense_variant|MODERATE|SYNE1|ENSG00000131018|transcript|ENST00000423061|protein_…	ASP;CAF=0.004393,0.9956;CLNACC=RCV000118459.2;CLNALLE=1;CLNDBN=not_specified;CLNDSDB=MedGen;CLNDSDBID=CN169374;CLNHGVS=NC_000006.11:g.152540278A>C;CLNORIGIN=1;CLNREVSTAT=no_criteria;CLNSIG=3;COMMON=1;GENEINFO=SYNE1:23345;GNO;HD;KGPhase1;KGPhase3;LSD;NSM;PM;REF;RS=2147377;RSPOS=152540278;SAO=1;SLO;SSR=0;VC=SNV;VLD;VP=0x050160000a0504053f100100;WGT=1;dbSNPBuildID=96
Qs93-CR3M-MCF7-BC_S7	chr6	152647681	rs2306916	A	T	200	PASS	SNP	NA	820	261	261	1	T	missense_variant	MODERATE	SYNE1	ENSG00000131018	transcript	ENST00000265368	protein_coding	79/146	c.15043T>A	p.Leu5015Met	15645/27745	15043/26394	5015/8797			T|missense_variant|MODERATE|SYNE1|ENSG00000131018|transcript|ENST00000367255|protein_coding|79/146|c.15043T>A|p.Leu5015Met|15645/27748|15043/26394|5015/8797||,T|missense_variant|MODERATE|SYNE1|ENSG00000131018|transcript|ENST00000423061|protein_coding|78/146|c.14830T>A|p.Leu4944Met|15267/27436|14830/26250|4944/8749||,T|missense_variant|MODERATE|SYNE1|ENSG00000131018|transcript|ENST00000341594|prot…	ASP;CAF=0.1853,0.8147;CLNACC=RCV000118448.2;CLNALLE=1;CLNDBN=not_specified;CLNDSDB=MedGen;CLNDSDBID=CN169374;CLNHGVS=NC_000006.11:g.152647681A>T;CLNORIGIN=1;CLNREVSTAT=no_criteria;CLNSIG=3;COMMON=1;G5;GENEINFO=SYNE1:23345;GNO;HD;KGPhase1;KGPhase3;LSD;NSM;PM;REF;RS=2306916;RSPOS=152647681;SAO=1;SLO;SSR=0;VC=SNV;VLD;VP=0x050160000a0515053f100101;WGT=1;dbSNPBuildID=100
Qs93-CR3M-MCF7-BC_S7	chr6	152650903	rs35085679	G	A	200	PASS	SNP	NA	781	214	119	0.556075	A	synonymous_variant	LOW	SYNE1	ENSG00000131018	transcript	ENST00000265368	protein_coding	78/146	c.14917C>T	p.Leu4973Leu	15519/27745	14917/26394	4973/8797			A|synonymous_variant|LOW|SYNE1|ENSG00000131018|transcript|ENST00000367255|protein_coding|78/146|c.14917C>T|p.Leu4973Leu|15519/27748|14917/26394|4973/8797||,A|synonymous_variant|LOW|SYNE1|ENSG00000131018|transcript|ENST00000423061|protein_coding|77/146|c.14704C>T|p.Leu4902Leu|15141/27436|14704/26250|4902/8749||,A|synonymous_variant|LOW|SYNE1|ENSG00000131018|transcript|ENST00000341594|protein_codin…	ASP;CAF=0.9663,0.03375;CLNACC=RCV000118447.2;CLNALLE=1;CLNDBN=not_specified;CLNDSDB=MedGen;CLNDSDBID=CN169374;CLNHGVS=NC_000006.11:g.152650903G>A;CLNORIGIN=1;CLNREVSTAT=no_criteria;CLNSIG=3;COMMON=1;G5;GENEINFO=SYNE1:23345;GNO;HD;KGPhase1;KGPhase3;LSD;PM;REF;RS=35085679;RSPOS=152650903;RV;SAO=1;SLO;SSR=0;SYN;VC=SNV;VLD;VP=0x050160000305150536100100;WGT=1;dbSNPBuildID=126
Qs93-CR3M-MCF7-BC_S7	chr6	152652034	rs6911096;COSM1487365;COSM450728;COSM450729	A	T	200	PASS	SNP	NA	329	115	115	1	T	missense_variant	MODERATE	SYNE1	ENSG00000131018	transcript	ENST00000265368	protein_coding	78/146	c.13786T>A	p.Ser4596Thr	14388/27745	13786/26394	4596/8797			T|missense_variant|MODERATE|SYNE1|ENSG00000131018|transcript|ENST00000367255|protein_coding|78/146|c.13786T>A|p.Ser4596Thr|14388/27748|13786/26394|4596/8797||,T|missense_variant|MODERATE|SYNE1|ENSG00000131018|transcript|ENST00000423061|protein_coding|77/146|c.13573T>A|p.Ser4525Thr|14010/27436|13573/26250|4525/8749||,T|missense_variant|MODERATE|SYNE1|ENSG00000131018|transcript|ENST00000341594|prot…	AA=p.S4525T,p.S4596T,p.S4596T;CDS=c.13573T>A,c.13786T>A,c.13786T>A;CNT=1,1,1;GENE=SYNE1_ENST00000423061,SYNE1,SYNE1_ENST00000265368;STRAND=-,-,-;ASP;CAF=0.1967,0.8033;CLNACC=RCV000118444.2;CLNALLE=1;CLNDBN=not_specified;CLNDSDB=MedGen;CLNDSDBID=CN169374;CLNHGVS=NC_000006.11:g.152652034A>T;CLNORIGIN=1;CLNREVSTAT=no_criteria;CLNSIG=3;COMMON=1;G5;G5A;GENEINFO=SYNE1:23345;GNO;HD;KGPhase1;KGPhase3;LSD…
Qs93-CR3M-MCF7-BC_S7	chr6	152652599	rs10499268	G	A	139	PASS	SNP	NA	529	161	68	0.42236	A	synonymous_variant	LOW	SYNE1	ENSG00000131018	transcript	ENST00000265368	protein_coding	78/146	c.13221C>T	p.Asp4407Asp	13823/27745	13221/26394	4407/8797			A|synonymous_variant|LOW|SYNE1|ENSG00000131018|transcript|ENST00000367255|protein_coding|78/146|c.13221C>T|p.Asp4407Asp|13823/27748|13221/26394|4407/8797||,A|synonymous_variant|LOW|SYNE1|ENSG00000131018|transcript|ENST00000423061|protein_coding|77/146|c.13008C>T|p.Asp4336Asp|13445/27436|13008/26250|4336/8749||,A|synonymous_variant|LOW|SYNE1|ENSG00000131018|transcript|ENST00000341594|protein_codin…	ASP;CAF=0.9665,0.03355;CLNACC=RCV000118443.2;CLNALLE=1;CLNDBN=not_specified;CLNDSDB=MedGen;CLNDSDBID=CN169374;CLNHGVS=NC_000006.11:g.152652599G>A;CLNORIGIN=1;CLNREVSTAT=no_criteria;CLNSIG=3;COMMON=1;G5;GENEINFO=SYNE1:23345;GNO;HD;KGPhase1;KGPhase3;LSD;PM;REF;RS=10499268;RSPOS=152652599;SAO=1;SLO;SSR=0;SYN;VC=SNV;VLD;VP=0x050160000305150537100100;WGT=1;dbSNPBuildID=119
Qs93-CR3M-MCF7-BC_S7	chr6	152658141	rs28385621	C	A	200	PASS	SNP	NA	723	243	109	0.44856	A	missense_variant	MODERATE	SYNE1	ENSG00000131018	transcript	ENST00000265368	protein_coding	76/146	c.12363G>T	p.Lys4121Asn	12965/27745	12363/26394	4121/8797			A|missense_variant|MODERATE|SYNE1|ENSG00000131018|transcript|ENST00000367255|protein_coding|76/146|c.12363G>T|p.Lys4121Asn|12965/27748|12363/26394|4121/8797||,A|missense_variant|MODERATE|SYNE1|ENSG00000131018|transcript|ENST00000423061|protein_coding|75/146|c.12150G>T|p.Lys4050Asn|12587/27436|12150/26250|4050/8749||,A|missense_variant|MODERATE|SYNE1|ENSG00000131018|transcript|ENST00000341594|prot…	ASP;CAF=0.9123,0.08766;CLNACC=RCV000118440.2;CLNALLE=1;CLNDBN=not_specified;CLNDSDB=MedGen;CLNDSDBID=CN169374;CLNHGVS=NC_000006.11:g.152658141C>A;CLNORIGIN=1;CLNREVSTAT=no_criteria;CLNSIG=3;COMMON=1;G5;GENEINFO=SYNE1:23345;GNO;HD;KGPhase1;KGPhase3;LSD;NSM;PM;REF;RS=28385621;RSPOS=152658141;SAO=1;SLO;SSR=0;VC=SNV;VLD;VP=0x050160000a05150536100100;WGT=1;dbSNPBuildID=125
Qs93-CR3M-MCF7-BC_S7	chr6	152658142	rs9479297	T	C	200	PASS	SNP	NA	729	244	242	0.991803	C	missense_variant	MODERATE	SYNE1	ENSG00000131018	transcript	ENST00000265368	protein_coding	76/146	c.12362A>G	p.Lys4121Arg	12964/27745	12362/26394	4121/8797			C|missense_variant|MODERATE|SYNE1|ENSG00000131018|transcript|ENST00000367255|protein_coding|76/146|c.12362A>G|p.Lys4121Arg|12964/27748|12362/26394|4121/8797||,C|missense_variant|MODERATE|SYNE1|ENSG00000131018|transcript|ENST00000423061|protein_coding|75/146|c.12149A>G|p.Lys4050Arg|12586/27436|12149/26250|4050/8749||,C|missense_variant|MODERATE|SYNE1|ENSG00000131018|transcript|ENST00000341594|prot…	ASP;CAF=0.2069,0.7931;CLNACC=RCV000118439.2;CLNALLE=1;CLNDBN=not_specified;CLNDSDB=MedGen;CLNDSDBID=CN169374;CLNHGVS=NC_000006.11:g.152658142T>C;CLNORIGIN=1;CLNREVSTAT=no_criteria;CLNSIG=3;COMMON=1;G5;GENEINFO=SYNE1:23345;GNO;HD;KGPhase1;KGPhase3;LSD;NSM;PM;REF;RS=9479297;RSPOS=152658142;SAO=1;SLO;SSR=0;VC=SNV;VLD;VP=0x050160000a0515053f100101;WGT=1;dbSNPBuildID=119
Qs93-CR3M-MCF7-BC_S7	chr6	152665261	rs4645434;COSM136573;COSM1441465;COSM42924	C	A	200	PASS	SNP	NA	660	224	224	1	A	missense_variant	MODERATE	SYNE1	ENSG00000131018	transcript	ENST00000265368	protein_coding	74/146	c.12180G>T	p.Glu4060Asp	12782/27745	12180/26394	4060/8797			A|missense_variant|MODERATE|SYNE1|ENSG00000131018|transcript|ENST00000367255|protein_coding|74/146|c.12180G>T|p.Glu4060Asp|12782/27748|12180/26394|4060/8797||,A|missense_variant|MODERATE|SYNE1|ENSG00000131018|transcript|ENST00000423061|protein_coding|73/146|c.11967G>T|p.Glu3989Asp|12404/27436|11967/26250|3989/8749||,A|missense_variant|MODERATE|SYNE1|ENSG00000131018|transcript|ENST00000341594|prot…	AA=p.E4060D,p.E3989D,p.E4060D;CDS=c.12180G>T,c.11967G>T,c.12180G>T;CNT=2,1,3;GENE=SYNE1_ENST00000265368,SYNE1_ENST00000423061,SYNE1;STRAND=-,-,-;ASP;CAF=0.4545,0.5455;CLNACC=RCV000118437.2;CLNALLE=1;CLNDBN=not_specified;CLNDSDB=MedGen;CLNDSDBID=CN169374;CLNHGVS=NC_000006.11:g.152665261C>A;CLNORIGIN=1;CLNREVSTAT=no_criteria;CLNSIG=3;COMMON=1;G5;G5A;GENEINFO=SYNE1:23345;GNO;HD;KGPhase1;KGPhase3;LSD…
Qs93-CR3M-MCF7-BC_S7	chr6	152671475	rs9478320	A	C	200	PASS	SNP	NA	446	167	167	1	C	splice_region_variant&intron_variant	LOW	SYNE1	ENSG00000131018	transcript	ENST00000265368	protein_coding	71/145	c.11734-5T>G							C|splice_region_variant&intron_variant|LOW|SYNE1|ENSG00000131018|transcript|ENST00000367255|protein_coding|71/145|c.11734-5T>G||||||,C|splice_region_variant&intron_variant|LOW|SYNE1|ENSG00000131018|transcript|ENST00000341594|protein_coding|74/146|c.11506-5T>G||||||,C|splice_region_variant&intron_variant|LOW|SYNE1|ENSG00000131018|transcript|ENST00000471834|retained_intron|14/18|n.4872-5T>G||||||,C…	ASP;CAF=0.4125,0.5875;COMMON=1;G5;G5A;GENEINFO=SYNE1:23345;GNO;HD;INT;KGPhase1;KGPhase3;RS=9478320;RSPOS=152671475;SAO=0;SLO;SSR=0;VC=SNV;VLD;VP=0x05010008000517053f000100;WGT=1;dbSNPBuildID=119
Qs93-CR3M-MCF7-BC_S7	chr6	152675854	rs9397102	A	G	200	PASS	SNP	NA	458	177	177	1	G	splice_region_variant&intron_variant	LOW	SYNE1	ENSG00000131018	transcript	ENST00000423061	protein_coding	67/145	c.10881+6T>C							G|splice_region_variant&intron_variant|LOW|SYNE1|ENSG00000131018|transcript|ENST00000448038|protein_coding|68/146|c.10881+6T>C||||||,G|synonymous_variant|LOW|SYNE1|ENSG00000131018|transcript|ENST00000265368|protein_coding|67/146|c.10866T>C|p.Ser3622Ser|11468/27745|10866/26394|3622/8797||,G|synonymous_variant|LOW|SYNE1|ENSG00000131018|transcript|ENST00000367255|protein_coding|67/146|c.10866T>C|p.S…	ASP;CAF=0.4317,0.5683;CLNACC=RCV000118433.2;CLNALLE=1;CLNDBN=not_specified;CLNDSDB=MedGen;CLNDSDBID=CN169374;CLNHGVS=NC_000006.11:g.152675854A>G;CLNORIGIN=1;CLNREVSTAT=no_criteria;CLNSIG=3;COMMON=1;G5;G5A;GENEINFO=SYNE1:23345;GNO;HD;INT;KGPhase1;KGPhase3;LSD;PM;REF;RS=9397102;RSPOS=152675854;SAO=1;SLO;SSR=0;SYN;VC=SNV;VLD;VP=0x05016008030517053f100100;WGT=1;dbSNPBuildID=119
Qs93-CR3M-MCF7-BC_S7	chr6	152683413	rs4407724	G	T	200	PASS	SNP	NA	654	250	250	1	T	synonymous_variant	LOW	SYNE1	ENSG00000131018	transcript	ENST00000265368	protein_coding	64/146	c.10191C>A	p.Gly3397Gly	10793/27745	10191/26394	3397/8797			T|synonymous_variant|LOW|SYNE1|ENSG00000131018|transcript|ENST00000367255|protein_coding|64/146|c.10191C>A|p.Gly3397Gly|10793/27748|10191/26394|3397/8797||,T|synonymous_variant|LOW|SYNE1|ENSG00000131018|transcript|ENST00000423061|protein_coding|64/146|c.10212C>A|p.Gly3404Gly|10649/27436|10212/26250|3404/8749||,T|synonymous_variant|LOW|SYNE1|ENSG00000131018|transcript|ENST00000448038|protein_codin…	ASP;CAF=0.3409,.,0.6591;CLNACC=RCV000118428.2;CLNALLE=2;CLNDBN=not_specified;CLNDSDB=MedGen;CLNDSDBID=CN169374;CLNHGVS=NC_000006.11:g.152683413G>T;CLNORIGIN=1;CLNREVSTAT=no_criteria;CLNSIG=3;COMMON=1;G5;G5A;GENEINFO=SYNE1:23345;GNO;HD;KGPhase1;KGPhase3;LSD;PM;REF;RS=4407724;RSPOS=152683413;SAO=1;SLO;SSR=0;SYN;VC=SNV;VLD;VP=0x05016000030517053e100100;WGT=1;dbSNPBuildID=111
Qs93-CR3M-MCF7-BC_S7	chr6	152694184	rs6913579	T	C	200	PASS	SNP	NA	875	240	240	1	C	synonymous_variant	LOW	SYNE1	ENSG00000131018	transcript	ENST00000265368	protein_coding	59/146	c.9495A>G	p.Glu3165Glu	10097/27745	9495/26394	3165/8797			C|synonymous_variant|LOW|SYNE1|ENSG00000131018|transcript|ENST00000367255|protein_coding|59/146|c.9495A>G|p.Glu3165Glu|10097/27748|9495/26394|3165/8797||,C|synonymous_variant|LOW|SYNE1|ENSG00000131018|transcript|ENST00000423061|protein_coding|59/146|c.9516A>G|p.Glu3172Glu|9953/27436|9516/26250|3172/8749||,C|synonymous_variant|LOW|SYNE1|ENSG00000131018|transcript|ENST00000341594|protein_coding|62/…	ASP;CAF=0.5317,0.4683,.;CLNACC=RCV000118493.2;CLNALLE=1;CLNDBN=not_specified;CLNDSDB=MedGen;CLNDSDBID=CN169374;CLNHGVS=NC_000006.11:g.152694184T>C;CLNORIGIN=1;CLNREVSTAT=no_criteria;CLNSIG=3;COMMON=1;G5;GENEINFO=SYNE1:23345;GNO;HD;KGPhase1;KGPhase3;LSD;PM;REF;RS=6913579;RSPOS=152694184;SAO=1;SLO;SSR=0;SYN;VC=SNV;VLD;VP=0x05016000030515053f100101;WGT=1;dbSNPBuildID=116
[truncated: 848 more rows]

## Sheet: tag-defs
tag type	tag name	tag description
FILTER	LM	Low coverage (fewer than 5 barcodes)
FILTER	RepT	Variant in tandem repeat (TFR) regions
FILTER	RepS	Variant in simple repeats (RepeatMasker) regions
FILTER	HP	Inside or flanked by homopolymer regions
FILTER	LowC	Variant in Low complexity regions, as defined in RepeatMasker
FILTER	SL	Variant in micro-satelite regions, as defined in RepeatMasker
FILTER	SB	Strand Bias
FILTER	DP	Too many discordant pairs
FILTER	MM	Too many mismatches in a read. Default threshold is 6.5 per 100 bases
FILTER	LowQ	Low base quality
FILTER	RBCP	Variant are clustered at the end of barcode-side reads
FILTER	RPCP	Variant are clustered at the end of primer-side reads
[truncated: 8 more rows]
