# Supplementary material for: Comprehensive validation of liquid-based cytology specimens for next-generation sequencing in cancer genome analysis
Source: PLoS One. 2019 Jun 14;14(6):e0217724. doi: 10.1371/journal.pone.0217724 (PMC6568385; doi:10.1371/journal.pone.0217724)
Supplement: S2 File — (ZIP) [file pone.0217724.s002.zip › Cell NGS data190524/qiaseq93/QIAseq-DNA-smCounter2.Qs93-CR3M-MCF7-PM_S8.smCounter.anno.vcf]

##fileformat=VCFv4.2
##reference=GRCh37
##FILTER=<ID=LM,Description="Low coverage (fewer than 5 barcodes)">
##FILTER=<ID=RepT,Description="Variant in tandem repeat (TFR) regions">
##FILTER=<ID=RepS,Description="Variant in simple repeats (RepeatMasker) regions">
##FILTER=<ID=HP,Description="Inside or flanked by homopolymer regions">
##FILTER=<ID=LowC,Description="Variant in Low complexity regions, as defined in RepeatMasker">
##FILTER=<ID=SL,Description="Variant in micro-satelite regions, as defined in RepeatMasker">
##FILTER=<ID=SB,Description="Strand Bias">
##FILTER=<ID=DP,Description="Too many discordant pairs">
##FILTER=<ID=MM,Description="Too many mismatches in a read. Default threshold is 6.5 per 100 bases">
##FILTER=<ID=LowQ,Description="Low base quality">
##FILTER=<ID=RBCP,Description="Variant are clustered at the end of barcode-side reads">
##FILTER=<ID=RPCP,Description="Variant are clustered at the end of primer-side reads">
##FILTER=<ID=PB,Description="Primer bias filter. odds ratio > 10 or < 0.1">
##FILTER=<ID=PrimerCP,Description="variant is clustered within 2 bases from primer sequence due to possible primer dimers">
##INFO=<ID=TYPE,Number=.,Type=String,Description="Variant type: SNP/INDEL/COMPLEX">
##INFO=<ID=RepRegion,Number=.,Type=String,Description="Repetitive region">
##INFO=<ID=DP,Number=1,Type=Integer,Description="Total read depth">
##INFO=<ID=UMT,Number=1,Type=Integer,Description="Total used UMI depth">
##INFO=<ID=VMT,Number=.,Type=Integer,Description="Variant UMI depth">
##INFO=<ID=VMF,Number=.,Type=Float,Description="Variant UMI allele frequency">
##FORMAT=<ID=GT,Number=1,Type=String,Description="Genotype">
##FORMAT=<ID=AD,Number=.,Type=Integer,Description="Filtered allelic MT depths for the ref and alt alleles">
##FORMAT=<ID=VF,Number=.,Type=Float,Description="Variant UMI allele frequency, same as VMF">
##SnpEffVersion="4.2 (build 2015-12-05), by Pablo Cingolani"
##SnpEffCmd="SnpEff  -noStats GRCh37.75 Qs93-CR3M-MCF7-PM_S8.smCounter.cplx.vcf "
##INFO=<ID=ANN,Number=.,Type=String,Description="Functional annotations: 'Allele | Annotation | Annotation_Impact | Gene_Name | Gene_ID | Feature_Type | Feature_ID | Transcript_BioType | Rank | HGVS.c | HGVS.p | cDNA.pos / cDNA.length | CDS.pos / CDS.length | AA.pos / AA.length | Distance | ERRORS / WARNINGS / INFO' ">
##INFO=<ID=LOF,Number=.,Type=String,Description="Predicted loss of function effects for this variant. Format: 'Gene_Name | Gene_ID | Number_of_transcripts_in_gene | Percent_of_transcripts_affected' ">
##INFO=<ID=NMD,Number=.,Type=String,Description="Predicted nonsense mediated decay effects for this variant. Format: 'Gene_Name | Gene_ID | Number_of_transcripts_in_gene | Percent_of_transcripts_affected' ">
##SnpSiftVersion="SnpSift 4.2 (build 2015-12-05), by Pablo Cingolani"
##SnpSiftCmd="SnpSift annotate -id /srv/qgen/data/annotation/common_all_20160601.vcf.gz Qs93-CR3M-MCF7-PM_S8.temp0.vcf"
##INFO=<ID=CDA,Number=0,Type=Flag,Description="Variation is interrogated in a clinical diagnostic assay">
##INFO=<ID=OTH,Number=0,Type=Flag,Description="Has other variant with exactly the same set of mapped positions on NCBI refernce assembly.">
##INFO=<ID=S3D,Number=0,Type=Flag,Description="Has 3D structure - SNP3D table">
##INFO=<ID=WTD,Number=0,Type=Flag,Description="Is Withdrawn by submitter If one member ss is withdrawn by submitter, then this bit is set.  If all member ss' are withdrawn, then the rs is deleted to SNPHistory">
##INFO=<ID=dbSNPBuildID,Number=1,Type=Integer,Description="First dbSNP Build for RS">
##INFO=<ID=SLO,Number=0,Type=Flag,Description="Has SubmitterLinkOut - From SNP->SubSNP->Batch.link_out">
##INFO=<ID=NSF,Number=0,Type=Flag,Description="Has non-synonymous frameshift A coding region variation where one allele in the set changes all downstream amino acids. FxnClass = 44">
##INFO=<ID=R3,Number=0,Type=Flag,Description="In 3' gene region FxnCode = 13">
##INFO=<ID=R5,Number=0,Type=Flag,Description="In 5' gene region FxnCode = 15">
##INFO=<ID=NSN,Number=0,Type=Flag,Description="Has non-synonymous nonsense A coding region variation where one allele in the set changes to STOP codon (TER). FxnClass = 41">
##INFO=<ID=NSM,Number=0,Type=Flag,Description="Has non-synonymous missense A coding region variation where one allele in the set changes protein peptide. FxnClass = 42">
##INFO=<ID=G5A,Number=0,Type=Flag,Description=">5% minor allele frequency in each and all populations">
##INFO=<ID=COMMON,Number=1,Type=Integer,Description="RS is a common SNP.  A common SNP is one that has at least one 1000Genomes population with a minor allele of frequency >= 1% and for which 2 or more founders contribute to that minor allele frequency.">
##INFO=<ID=RS,Number=1,Type=Integer,Description="dbSNP ID (i.e. rs number)">
##INFO=<ID=RV,Number=0,Type=Flag,Description="RS orientation is reversed">
##INFO=<ID=TPA,Number=0,Type=Flag,Description="Provisional Third Party Annotation(TPA) (currently rs from PHARMGKB who will give phenotype data)">
##INFO=<ID=CFL,Number=0,Type=Flag,Description="Has Assembly conflict. This is for weight 1 and 2 variant that maps to different chromosomes on different assemblies.">
##INFO=<ID=GNO,Number=0,Type=Flag,Description="Genotypes available. The variant has individual genotype (in SubInd table).">
##INFO=<ID=VLD,Number=0,Type=Flag,Description="Is Validated.  This bit is set if the variant has 2+ minor allele count based on frequency or genotype data.">
##INFO=<ID=ASP,Number=0,Type=Flag,Description="Is Assembly specific. This is set if the variant only maps to one assembly">
##INFO=<ID=ASS,Number=0,Type=Flag,Description="In acceptor splice site FxnCode = 73">
##INFO=<ID=REF,Number=0,Type=Flag,Description="Has reference A coding region variation where one allele in the set is identical to the reference sequence. FxnCode = 8">
##INFO=<ID=U3,Number=0,Type=Flag,Description="In 3' UTR Location is in an untranslated region (UTR). FxnCode = 53">
##INFO=<ID=U5,Number=0,Type=Flag,Description="In 5' UTR Location is in an untranslated region (UTR). FxnCode = 55">
##INFO=<ID=WGT,Number=1,Type=Integer,Description="Weight, 00 - unmapped, 1 - weight 1, 2 - weight 2, 3 - weight 3 or more">
##INFO=<ID=MTP,Number=0,Type=Flag,Description="Microattribution/third-party annotation(TPA:GWAS,PAGE)">
##INFO=<ID=LSD,Number=0,Type=Flag,Description="Submitted from a locus-specific database">
##INFO=<ID=NOC,Number=0,Type=Flag,Description="Contig allele not present in variant allele list. The reference sequence allele at the mapped position is not present in the variant allele list, adjusted for orientation.">
##INFO=<ID=DSS,Number=0,Type=Flag,Description="In donor splice-site FxnCode = 75">
##INFO=<ID=SYN,Number=0,Type=Flag,Description="Has synonymous A coding region variation where one allele in the set does not change the encoded amino acid. FxnCode = 3">
##INFO=<ID=KGPhase3,Number=0,Type=Flag,Description="1000 Genome phase 3">
##INFO=<ID=CAF,Number=.,Type=String,Description="An ordered, comma delimited list of allele frequencies based on 1000Genomes, starting with the reference allele followed by alternate alleles as ordered in the ALT column. Where a 1000Genomes alternate allele is not in the dbSNPs alternate allele set, the allele is added to the ALT column.  The minor allele is the second largest value in the list, and was previuosly reported in VCF as the GMAF.  This is the GMAF reported on the RefSNP and EntrezSNP pages and VariationReporter">
##INFO=<ID=VC,Number=1,Type=String,Description="Variation Class">
##INFO=<ID=MUT,Number=0,Type=Flag,Description="Is mutation (journal citation, explicit fact): a low frequency variation that is cited in journal and other reputable sources">
##INFO=<ID=KGPhase1,Number=0,Type=Flag,Description="1000 Genome phase 1 (incl. June Interim phase 1)">
##INFO=<ID=NOV,Number=0,Type=Flag,Description="Rs cluster has non-overlapping allele sets. True when rs set has more than 2 alleles from different submissions and these sets share no alleles in common.">
##INFO=<ID=VP,Number=1,Type=String,Description="Variation Property.  Documentation is at ftp://ftp.ncbi.nlm.nih.gov/snp/specs/dbSNP_BitField_latest.pdf">
##INFO=<ID=SAO,Number=1,Type=Integer,Description="Variant Allele Origin: 0 - unspecified, 1 - Germline, 2 - Somatic, 3 - Both">
##INFO=<ID=GENEINFO,Number=1,Type=String,Description="Pairs each of gene symbol:gene id.  The gene symbol and id are delimited by a colon (:) and each pair is delimited by a vertical bar (|)">
##INFO=<ID=INT,Number=0,Type=Flag,Description="In Intron FxnCode = 6">
##INFO=<ID=G5,Number=0,Type=Flag,Description=">5% minor allele frequency in 1+ populations">
##INFO=<ID=OM,Number=0,Type=Flag,Description="Has OMIM/OMIA">
##INFO=<ID=PMC,Number=0,Type=Flag,Description="Links exist to PubMed Central article">
##INFO=<ID=SSR,Number=1,Type=Integer,Description="Variant Suspect Reason Codes (may be more than one value added together) 0 - unspecified, 1 - Paralog, 2 - byEST, 4 - oldAlign, 8 - Para_EST, 16 - 1kg_failed, 1024 - other">
##INFO=<ID=RSPOS,Number=1,Type=Integer,Description="Chr position reported in dbSNP">
##INFO=<ID=HD,Number=0,Type=Flag,Description="Marker is on high density genotyping kit (50K density or greater).  The variant may have phenotype associations present in dbGaP.">
##INFO=<ID=PM,Number=0,Type=Flag,Description="Variant is Precious(Clinical,Pubmed Cited)">
##SnpSiftCmd="SnpSift annotate -id /srv/qgen/data/annotation/CosmicAllMuts_v69_20140602.vcf.gz Qs93-CR3M-MCF7-PM_S8.temp1.vcf"
##INFO=<ID=CDS,Number=1,Type=String,Description="CDS annotation">
##INFO=<ID=AA,Number=1,Type=String,Description="Peptide annotation">
##INFO=<ID=GENE,Number=1,Type=String,Description="Gene name">
##INFO=<ID=CNT,Number=1,Type=Integer,Description="How many samples have this mutation">
##INFO=<ID=STRAND,Number=1,Type=String,Description="Gene strand">
##SnpSiftCmd="SnpSift annotate -id /srv/qgen/data/annotation/clinvar_20160531.vcf.gz Qs93-CR3M-MCF7-PM_S8.temp0.vcf"
##INFO=<ID=CLNSIG,Number=.,Type=String,Description="Variant Clinical Significance, 0 - Uncertain significance, 1 - not provided, 2 - Benign, 3 - Likely benign, 4 - Likely pathogenic, 5 - Pathogenic, 6 - drug response, 7 - histocompatibility, 255 - other">
##INFO=<ID=CLNALLE,Number=.,Type=Integer,Description="Variant alleles from REF or ALT columns.  0 is REF, 1 is the first ALT allele, etc.  This is used to match alleles with other corresponding clinical (CLN) INFO tags.  A value of -1 indicates that no allele was found to match a corresponding HGVS allele name.">
##INFO=<ID=CLNORIGIN,Number=.,Type=String,Description="Allele Origin. One or more of the following values may be added: 0 - unknown; 1 - germline; 2 - somatic; 4 - inherited; 8 - paternal; 16 - maternal; 32 - de-novo; 64 - biparental; 128 - uniparental; 256 - not-tested; 512 - tested-inconclusive; 1073741824 - other">
##INFO=<ID=CLNSRC,Number=.,Type=String,Description="Variant Clinical Chanels">
##INFO=<ID=CLNREVSTAT,Number=.,Type=String,Description="no_assertion - No assertion provided, no_criteria - No assertion criteria provided, single - Criteria provided single submitter, mult - Criteria provided multiple submitters no conflicts, conf - Criteria provided conflicting interpretations, exp - Reviewed by expert panel, guideline - Practice guideline">
##INFO=<ID=CLNDSDB,Number=.,Type=String,Description="Variant disease database name">
##INFO=<ID=CLNACC,Number=.,Type=String,Description="Variant Accession and Versions">
##INFO=<ID=CLNDBN,Number=.,Type=String,Description="Variant disease name">
##INFO=<ID=CLNDSDBID,Number=.,Type=String,Description="Variant disease database ID">
##INFO=<ID=CLNHGVS,Number=.,Type=String,Description="Variant names from HGVS.    The order of these variants corresponds to the order of the info in the other clinical  INFO tags.">
##INFO=<ID=CLNSRCID,Number=.,Type=String,Description="Variant Clinical Channel IDs">
#CHROM	POS	ID	REF	ALT	QUAL	FILTER	INFO	FORMAT	Qs93-CR3M-MCF7-PM_S8
chr1	79002162	.	C	G	75.65	PASS	TYPE=SNP;RepRegion=NA;DP=236;UMT=105;VMT=38;VMF=0.3619048;ANN=G|synonymous_variant|LOW|PTGFR|ENSG00000122420|transcript|ENST00000370757|protein_coding|3/3|c.870C>G|p.Leu290Leu|1107/4379|870/1080|290/359||,G|synonymous_variant|LOW|PTGFR|ENSG00000122420|transcript|ENST00000370758|protein_coding|4/4|c.870C>G|p.Leu290Leu|1065/4337|870/1080|290/359||,G|3_prime_UTR_variant|MODIFIER|PTGFR|ENSG00000122420|transcript|ENST00000497923|nonsense_mediated_decay|5/5|c.*188C>G|||||4240|,G|3_prime_UTR_variant|MODIFIER|PTGFR|ENSG00000122420|transcript|ENST00000370756|protein_coding|4/4|c.*47C>G|||||47|	GT:AD:VF	0/1:67,38:0.3619048
chr1	211836789	rs12031285	T	C	126.55	PASS	TYPE=SNP;RepRegion=NA;DP=111;UMT=46;VMT=46;VMF=1.0;ANN=C|synonymous_variant|LOW|NEK2|ENSG00000117650|transcript|ENST00000366999|protein_coding|8/8|c.1317A>G|p.Arg439Arg|1456/2131|1317/1338|439/445||,C|synonymous_variant|LOW|NEK2|ENSG00000117650|transcript|ENST00000540251|protein_coding|9/9|c.1188A>G|p.Arg396Arg|1333/1641|1188/1209|396/402||,C|upstream_gene_variant|MODIFIER|FDPSP8|ENSG00000224763|transcript|ENST00000438304|processed_pseudogene||n.-2170A>G|||||2170|,C|downstream_gene_variant|MODIFIER|NEK2|ENSG00000117650|transcript|ENST00000489633|processed_transcript||n.*78A>G|||||78|,C|downstream_gene_variant|MODIFIER|NEK2|ENSG00000117650|transcript|ENST00000366998|protein_coding||c.*3615A>G|||||2983|,C|non_coding_exon_variant|MODIFIER|NEK2|ENSG00000117650|transcript|ENST00000462283|processed_transcript|5/5|n.757A>G||||||;ASP;CAF=0.6905,0.3095;COMMON=1;G5;G5A;GENEINFO=NEK2:4751;GNO;HD;INT;KGPhase1;KGPhase3;REF;RS=12031285;RSPOS=211836789;SAO=0;SLO;SSR=0;SYN;VC=SNV;VLD;VP=0x05010008030517053f000101;WGT=1;dbSNPBuildID=120	GT:AD:VF	1/1:0,46:1.0
chr1	211846876	rs701929	A	G	200.0	PASS	TYPE=SNP;RepRegion=NA;DP=583;UMT=269;VMT=269;VMF=1.0;ANN=G|synonymous_variant|LOW|NEK2|ENSG00000117650|transcript|ENST00000366999|protein_coding|3/8|c.504T>C|p.His168His|643/2131|504/1338|168/445||,G|synonymous_variant|LOW|NEK2|ENSG00000117650|transcript|ENST00000540251|protein_coding|4/9|c.375T>C|p.His125His|520/1641|375/1209|125/402||,G|synonymous_variant|LOW|NEK2|ENSG00000117650|transcript|ENST00000366998|protein_coding|3/7|c.504T>C|p.His168His|582/1865|504/1155|168/384||,G|upstream_gene_variant|MODIFIER|NEK2|ENSG00000117650|transcript|ENST00000462283|processed_transcript||n.-2250T>C|||||2250|,G|upstream_gene_variant|MODIFIER|NEK2|ENSG00000117650|transcript|ENST00000489633|processed_transcript||n.-4015T>C|||||4015|,G|upstream_gene_variant|MODIFIER|RP11-122M14.1|ENSG00000231057|transcript|ENST00000415202|antisense||n.-2228A>G|||||2228|;ASP;CAF=0.397,0.603;COMMON=1;G5;G5A;GENEINFO=NEK2:4751;GNO;HD;KGPhase1;KGPhase3;REF;RS=701929;RSPOS=211846876;RV;S3D;SAO=0;SLO;SSR=0;SYN;VC=SNV;VLD;VP=0x05030000030517053f000100;WGT=1;dbSNPBuildID=86	GT:AD:VF	1/1:0,269:1.0
chr10	8100647	rs2229359	C	T	200.0	PASS	TYPE=SNP;RepRegion=NA;DP=803;UMT=295;VMT=154;VMF=0.5220339;ANN=T|synonymous_variant|LOW|GATA3|ENSG00000107485|transcript|ENST00000379328|protein_coding|3/6|c.621C>T|p.Ala207Ala|1189/3078|621/1335|207/444||,T|synonymous_variant|LOW|GATA3|ENSG00000107485|transcript|ENST00000346208|protein_coding|3/6|c.621C>T|p.Ala207Ala|1076/2654|621/1332|207/443||,T|downstream_gene_variant|MODIFIER|GATA3|ENSG00000107485|transcript|ENST00000481743|processed_transcript||n.*3131C>T|||||3131|,T|non_coding_exon_variant|MODIFIER|GATA3|ENSG00000107485|transcript|ENST00000461472|processed_transcript|1/3|n.286C>T||||||;ASP;CAF=0.9796,0.02037;COMMON=1;G5;GENEINFO=GATA3:2625;GNO;HD;KGPhase1;KGPhase3;PM;PMC;REF;RS=2229359;RSPOS=8100647;SAO=0;SLO;SSR=0;SYN;TPA;VC=SNV;VLD;VP=0x050138000305150537000100;WGT=1;dbSNPBuildID=98	GT:AD:VF	0/1:141,154:0.5220339
chr10	8111513	COSM1474805	T	TG	200.0	PASS	TYPE=INDEL;RepRegion=NA;DP=692;UMT=271;VMT=137;VMF=0.5055351;ANN=TG|frameshift_variant|HIGH|GATA3|ENSG00000107485|transcript|ENST00000379328|protein_coding|5/6|c.1006dupG|p.Asp336fs|1575/3078|1007/1335|336/444||INFO_REALIGN_3_PRIME,TG|frameshift_variant|HIGH|GATA3|ENSG00000107485|transcript|ENST00000346208|protein_coding|5/6|c.1003dupG|p.Asp335fs|1459/2654|1004/1332|335/443||INFO_REALIGN_3_PRIME,TG|non_coding_exon_variant|MODIFIER|GATA3|ENSG00000107485|transcript|ENST00000461472|processed_transcript|2/3|n.525dupG||||||INFO_REALIGN_3_PRIME;LOF=(GATA3|ENSG00000107485|4|0.50);AA=p.D336fs*17;CDS=c.1002_1003insG;CNT=2;GENE=GATA3;STRAND=+	GT:AD:VF	0/1:134,137:0.5055351
chr10	43595968	rs1800858	A	G	200.0	PASS	TYPE=SNP;RepRegion=NA;DP=422;UMT=188;VMT=188;VMF=1.0;ANN=G|synonymous_variant|LOW|RET|ENSG00000165731|transcript|ENST00000355710|protein_coding|2/20|c.135A>G|p.Ala45Ala|367/5659|135/3345|45/1114||,G|synonymous_variant|LOW|RET|ENSG00000165731|transcript|ENST00000340058|protein_coding|2/19|c.135A>G|p.Ala45Ala|315/4149|135/3219|45/1072||,G|upstream_gene_variant|MODIFIER|RET|ENSG00000165731|transcript|ENST00000479913|retained_intron||n.-4212A>G|||||4212|,G|intron_variant|MODIFIER|RET|ENSG00000165731|transcript|ENST00000498820|protein_coding|1/4|c.74-11579A>G||||||WARNING_TRANSCRIPT_INCOMPLETE;ASP;CAF=0.2464,0.7536;CLNACC=RCV000014967.2|RCV000127776.1|RCV000205827.1|RCV000216697.1,RCV000153833.3;CLNALLE=0,1;CLNDBN=Hirschsprung_disease_1|not_provided|Multiple_endocrine_neoplasia\x2c_type_2|not_specified,not_specified;CLNDSDB=MedGen:OMIM|MedGen|MedGen:Orphanet:SNOMED_CT|MedGen,MedGen;CLNDSDBID=C2931876:142623|CN221809|CN073359:ORPHA653:61808009|CN169374,CN169374;CLNHGVS=NC_000010.10:g.43595968A\x3d,NC_000010.10:g.43595968A>G;CLNORIGIN=1,1;CLNREVSTAT=no_criteria|single|single|no_assertion,no_criteria;CLNSIG=255|2|2|1,2;CLNSRC=OMIM_Allelic_Variant,HGMD;CLNSRCID=164761.0038,CM020759;COMMON=1;G5;GENEINFO=RET:5979;GNO;HD;KGPhase1;KGPhase3;LSD;OM;PM;PMC;REF;RS=1800858;RSPOS=43595968;SAO=1;SLO;SSR=0;SYN;VC=SNV;VLD;VP=0x05016800030515053f110100;WGT=1;dbSNPBuildID=89	GT:AD:VF	1/1:0,188:1.0
chr10	43606687	rs1800860	A	G	169.78	PASS	TYPE=SNP;RepRegion=NA;DP=288;UMT=137;VMT=77;VMF=0.5620438;ANN=G|synonymous_variant|LOW|RET|ENSG00000165731|transcript|ENST00000355710|protein_coding|7/20|c.1296A>G|p.Ala432Ala|1528/5659|1296/3345|432/1114||,G|synonymous_variant|LOW|RET|ENSG00000165731|transcript|ENST00000340058|protein_coding|7/19|c.1296A>G|p.Ala432Ala|1476/4149|1296/3219|432/1072||,G|downstream_gene_variant|MODIFIER|RET|ENSG00000165731|transcript|ENST00000479913|retained_intron||n.*4749A>G|||||4749|,G|intron_variant|MODIFIER|RET|ENSG00000165731|transcript|ENST00000498820|protein_coding|1/4|c.74-860A>G||||||WARNING_TRANSCRIPT_INCOMPLETE;ASP;CAF=0.2248,0.7752;CLNACC=RCV000082048.5|RCV000131068.2;CLNALLE=1;CLNDBN=not_specified|Hereditary_cancer-predisposing_syndrome;CLNDSDB=MedGen|MedGen:SNOMED_CT;CLNDSDBID=CN169374|C0027672:699346009;CLNHGVS=NC_000010.10:g.43606687A>G;CLNORIGIN=1;CLNREVSTAT=mult|single;CLNSIG=2|2;CLNSRC=HGMD;CLNSRCID=CM033447;COMMON=1;G5;G5A;GENEINFO=RET:5979;GNO;HD;KGPhase1;KGPhase3;PM;PMC;REF;RS=1800860;RSPOS=43606687;SAO=0;SLO;SSR=0;SYN;VC=SNV;VLD;VP=0x05012800030517053f000100;WGT=1;dbSNPBuildID=89	GT:AD:VF	0/1:60,77:0.5620438
chr10	43613843	rs1800861	G	T	200.0	PASS	TYPE=SNP;RepRegion=NA;DP=571;UMT=224;VMT=223;VMF=0.9955357;ANN=T|synonymous_variant|LOW|RET|ENSG00000165731|transcript|ENST00000355710|protein_coding|13/20|c.2307G>T|p.Leu769Leu|2539/5659|2307/3345|769/1114||,T|synonymous_variant|LOW|RET|ENSG00000165731|transcript|ENST00000340058|protein_coding|13/19|c.2307G>T|p.Leu769Leu|2487/4149|2307/3219|769/1072||,T|downstream_gene_variant|MODIFIER|RET|ENSG00000165731|transcript|ENST00000498820|protein_coding||c.*3802G>T|||||3802|WARNING_TRANSCRIPT_INCOMPLETE;ASP;CAF=0.2875,.,0.7125;CLNACC=RCV000021844.1|RCV000127779.1|RCV000154625.1|RCV000203706.1,RCV000153835.3;CLNALLE=0,2;CLNDBN=No_MEN2_disease|not_provided|not_specified|Multiple_endocrine_neoplasia\x2c_type_2,not_specified;CLNDSDB=.|MedGen|MedGen|MedGen:Orphanet:SNOMED_CT,MedGen;CLNDSDBID=.|CN221809|CN169374|CN073359:ORPHA653:61808009,CN169374;CLNHGVS=NC_000010.10:g.43613843G\x3d,NC_000010.10:g.43613843G>T;CLNORIGIN=1,1;CLNREVSTAT=no_criteria|single|single|single,single;CLNSIG=2|2|2|2,2;CLNSRC=.,HGMD;CLNSRCID=.,CM014825;COMMON=1;G5;G5A;GENEINFO=RET:5979;GNO;HD;KGPhase1;KGPhase3;LSD;PM;PMC;REF;RS=1800861;RSPOS=43613843;RV;S3D;SAO=1;SLO;SSR=0;SYN;VC=SNV;VLD;VP=0x05036800030517053e100100;WGT=1;dbSNPBuildID=89	GT:AD:VF	1/1:1,223:0.9955357
chr10	88635779	rs11528010	C	A	81.48	RPCP	TYPE=SNP;RepRegion=NA;DP=382;UMT=125;VMT=42;VMF=0.336;ANN=A|missense_variant|MODERATE|BMPR1A|ENSG00000107779|transcript|ENST00000372037|protein_coding|3/13|c.4C>A|p.Pro2Thr|541/11255|4/1599|2/532||,A|non_coding_exon_variant|MODIFIER|BMPR1A|ENSG00000107779|transcript|ENST00000480152|processed_transcript|3/4|n.302C>A||||||;ASP;CAF=0.5002,0.4998;CLNACC=RCV000034703.1|RCV000120253.1|RCV000131909.2;CLNALLE=1;CLNDBN=not_provided|not_specified|Hereditary_cancer-predisposing_syndrome;CLNDSDB=MedGen|MedGen|MedGen:SNOMED_CT;CLNDSDBID=CN221809|CN169374|C0027672:699346009;CLNHGVS=NC_000010.10:g.88635779C>A;CLNORIGIN=1;CLNREVSTAT=no_criteria|no_assertion|single;CLNSIG=2|1|2;COMMON=1;G5;G5A;GENEINFO=BMPR1A:657;GNO;HD;KGPhase1;KGPhase3;NSM;PM;PMC;REF;RS=11528010;RSPOS=88635779;SAO=0;SLO;SSR=1;VC=SNV;VLD;VP=0x050128000a0517053e000140;WGT=1;dbSNPBuildID=120	GT:AD:VF	0/1:83,42:0.336
chr10	123239112	rs1047057;COSM147070	G	A	129.32	PASS	TYPE=SNP;RepRegion=NA;DP=420;UMT=183;VMT=66;VMF=0.3606557;ANN=A|synonymous_variant|LOW|FGFR2|ENSG00000066468|transcript|ENST00000357555|protein_coding|17/17|c.2107C>T|p.Leu703Leu|2426/3690|2107/2124|703/707||,A|3_prime_UTR_variant|MODIFIER|FGFR2|ENSG00000066468|transcript|ENST00000369061|protein_coding|15/15|c.*259C>T|||||259|,A|3_prime_UTR_variant|MODIFIER|FGFR2|ENSG00000066468|transcript|ENST00000358487|protein_coding|18/18|c.*259C>T|||||259|,A|3_prime_UTR_variant|MODIFIER|FGFR2|ENSG00000066468|transcript|ENST00000478859|protein_coding|17/17|c.*259C>T|||||259|,A|3_prime_UTR_variant|MODIFIER|FGFR2|ENSG00000066468|transcript|ENST00000356226|protein_coding|16/16|c.*259C>T|||||259|,A|3_prime_UTR_variant|MODIFIER|FGFR2|ENSG00000066468|transcript|ENST00000369060|protein_coding|16/16|c.*259C>T|||||259|,A|3_prime_UTR_variant|MODIFIER|FGFR2|ENSG00000066468|transcript|ENST00000604236|nonsense_mediated_decay|17/17|c.*1772C>T|||||37852|,A|downstream_gene_variant|MODIFIER|FGFR2|ENSG00000066468|transcript|ENST00000457416|protein_coding||c.*259C>T|||||259|,A|downstream_gene_variant|MODIFIER|FGFR2|ENSG00000066468|transcript|ENST00000369059|protein_coding||c.*259C>T|||||21|,A|downstream_gene_variant|MODIFIER|FGFR2|ENSG00000066468|transcript|ENST00000467584|processed_transcript||n.*187C>T|||||187|,A|downstream_gene_variant|MODIFIER|FGFR2|ENSG00000066468|transcript|ENST00000429361|protein_coding||c.*279C>T|||||257|WARNING_TRANSCRIPT_NO_START_CODON,A|downstream_gene_variant|MODIFIER|FGFR2|ENSG00000066468|transcript|ENST00000346997|protein_coding||c.*259C>T|||||259|,A|downstream_gene_variant|MODIFIER|FGFR2|ENSG00000066468|transcript|ENST00000351936|protein_coding||c.*453C>T|||||453|,A|downstream_gene_variant|MODIFIER|FGFR2|ENSG00000066468|transcript|ENST00000360144|protein_coding||c.*2574C>T|||||2237|,A|downstream_gene_variant|MODIFIER|FGFR2|ENSG00000066468|transcript|ENST00000369056|protein_coding||c.*2574C>T|||||2258|,A|downstream_gene_variant|MODIFIER|FGFR2|ENSG00000066468|transcript|ENST00000369058|protein_coding||c.*4100C>T|||||4100|WARNING_TRANSCRIPT_NO_STOP_CODON,A|downstream_gene_variant|MODIFIER|FGFR2|ENSG00000066468|transcript|ENST00000336553|protein_coding||c.*4120C>T|||||4120|WARNING_TRANSCRIPT_INCOMPLETE;ASP;CAF=0.5857,0.4143;COMMON=1;G5;G5A;GENEINFO=FGFR2:2263;GNO;HD;KGPhase1;KGPhase3;PM;PMC;REF;RS=1047057;RSPOS=123239112;RV;SAO=0;SLO;SSR=0;SYN;U3;VC=SNV;VLD;VP=0x05012880030517053f000100;WGT=1;dbSNPBuildID=86;AA=p.L703L;CDS=c.2107C>T;CNT=1;GENE=FGFR2_ENST00000357555;STRAND=-	GT:AD:VF	0/1:117,66:0.3606557
chr10	123298158	rs1047100	T	C	70.12	PASS	TYPE=SNP;RepRegion=NA;DP=300;UMT=114;VMT=36;VMF=0.3157895;ANN=C|synonymous_variant|LOW|FGFR2|ENSG00000066468|transcript|ENST00000457416|protein_coding|6/18|c.696A>G|p.Val232Val|1288/3061|696/2469|232/822||,C|synonymous_variant|LOW|FGFR2|ENSG00000066468|transcript|ENST00000369061|protein_coding|5/15|c.696A>G|p.Val232Val|846/3803|696/2130|232/709||,C|synonymous_variant|LOW|FGFR2|ENSG00000066468|transcript|ENST00000357555|protein_coding|5/17|c.429A>G|p.Val143Val|748/3690|429/2124|143/707||,C|synonymous_variant|LOW|FGFR2|ENSG00000066468|transcript|ENST00000358487|protein_coding|6/18|c.696A>G|p.Val232Val|969/4255|696/2466|232/821||,C|synonymous_variant|LOW|FGFR2|ENSG00000066468|transcript|ENST00000356226|protein_coding|4/16|c.351A>G|p.Val117Val|998/3547|351/2115|117/704||,C|synonymous_variant|LOW|FGFR2|ENSG00000066468|transcript|ENST00000369060|protein_coding|6/16|c.696A>G|p.Val232Val|1183/3244|696/2118|232/705||,C|synonymous_variant|LOW|FGFR2|ENSG00000066468|transcript|ENST00000604236|nonsense_mediated_decay|4/17|c.351A>G|p.Val117Val|953/3501|351/756|117/251||,C|synonymous_variant|LOW|FGFR2|ENSG00000066468|transcript|ENST00000369059|protein_coding|4/16|c.351A>G|p.Val117Val|992/3003|351/2124|117/707||,C|synonymous_variant|LOW|FGFR2|ENSG00000066468|transcript|ENST00000346997|protein_coding|5/17|c.696A>G|p.Val232Val|708/2472|696/2460|232/819||,C|synonymous_variant|LOW|FGFR2|ENSG00000066468|transcript|ENST00000351936|protein_coding|6/18|c.696A>G|p.Val232Val|1343/3005|696/2358|232/785||,C|synonymous_variant|LOW|FGFR2|ENSG00000066468|transcript|ENST00000360144|protein_coding|5/17|c.429A>G|p.Val143Val|1050/3001|429/2043|143/680||,C|synonymous_variant|LOW|FGFR2|ENSG00000066468|transcript|ENST00000369056|protein_coding|5/17|c.696A>G|p.Val232Val|720/2650|696/2310|232/769||,C|synonymous_variant|LOW|FGFR2|ENSG00000066468|transcript|ENST00000369058|protein_coding|6/17|c.696A>G|p.Val232Val|1119/2727|696/2304|232/767||WARNING_TRANSCRIPT_NO_STOP_CODON,C|synonymous_variant|LOW|FGFR2|ENSG00000066468|transcript|ENST00000336553|protein_coding|5/16|c.429A>G|p.Val143Val|1014/2593|429/2008|143/668||WARNING_TRANSCRIPT_INCOMPLETE,C|synonymous_variant|LOW|FGFR2|ENSG00000066468|transcript|ENST00000359354|protein_coding|6/7|c.696A>G|p.Val232Val|1183/1680|696/765|232/254||,C|non_coding_exon_variant|MODIFIER|FGFR2|ENSG00000066468|transcript|ENST00000490349|processed_transcript|6/9|n.957A>G||||||;ASP;CAF=0.2047,.,0.7953;COMMON=1;G5;GENEINFO=FGFR2:2263;GNO;HD;KGPhase1;KGPhase3;PM;PMC;REF;RS=1047100;RSPOS=123298158;RV;SAO=0;SLO;SSR=0;SYN;VC=SNV;VLD;VP=0x05012800030515053f000100;WGT=1;dbSNPBuildID=86	GT:AD:VF	0/1:78,36:0.3157895
chr11	9607032	rs10770042	A	G	170.14	PASS	TYPE=SNP;RepRegion=NA;DP=151;UMT=64;VMT=63;VMF=0.984375;ANN=G|synonymous_variant|LOW|WEE1|ENSG00000166483|transcript|ENST00000450114|protein_coding|8/11|c.1428A>G|p.Glu476Glu|1681/2799|1428/1941|476/646||,G|synonymous_variant|LOW|WEE1|ENSG00000166483|transcript|ENST00000299613|protein_coding|8/11|c.786A>G|p.Glu262Glu|1541/3436|786/1299|262/432||,G|synonymous_variant|LOW|WEE1|ENSG00000166483|transcript|ENST00000524612|protein_coding|4/5|c.312A>G|p.Glu104Glu|398/573|312/487|104/161||WARNING_TRANSCRIPT_INCOMPLETE,G|synonymous_variant|LOW|WEE1|ENSG00000166483|transcript|ENST00000530712|protein_coding|3/6|c.246A>G|p.Glu82Glu|592/990|246/644|82/213||WARNING_TRANSCRIPT_INCOMPLETE,G|synonymous_variant|LOW|WEE1|ENSG00000166483|transcript|ENST00000530175|nonsense_mediated_decay|3/6|c.273A>G|p.Glu91Glu|275/838|273/435|91/144||WARNING_TRANSCRIPT_NO_START_CODON,G|upstream_gene_variant|MODIFIER|WEE1|ENSG00000166483|transcript|ENST00000527848|protein_coding||c.-1229A>G|||||1229|,G|downstream_gene_variant|MODIFIER|RN7SL56P|ENSG00000243869|transcript|ENST00000470034|misc_RNA||n.*4269A>G|||||4269|,G|downstream_gene_variant|MODIFIER|WEE1|ENSG00000166483|transcript|ENST00000524549|retained_intron||n.*3998A>G|||||3998|,G|non_coding_exon_variant|MODIFIER|WEE1|ENSG00000166483|transcript|ENST00000532275|retained_intron|2/5|n.215A>G||||||;ASP;CAF=0.8484,0.1516;COMMON=1;G5;G5A;GENEINFO=WEE1:7465;GNO;HD;KGPhase1;KGPhase3;PM;PMC;REF;RS=10770042;RSPOS=9607032;S3D;SAO=0;SLO;SSR=0;SYN;VC=SNV;VLD;VP=0x05032800030517053f000100;WGT=1;dbSNPBuildID=120	GT:AD:VF	1/1:1,63:0.984375
chr11	64572018	rs2959656;COSM255213	T	C	200.0	PASS	TYPE=SNP;RepRegion=NA;DP=386;UMT=168;VMT=168;VMF=1.0;ANN=C|missense_variant|MODERATE|MEN1|ENSG00000133895|transcript|ENST00000337652|protein_coding|10/10|c.1636A>G|p.Thr546Ala|2140/3162|1636/1848|546/615||,C|missense_variant|MODERATE|MEN1|ENSG00000133895|transcript|ENST00000377316|protein_coding|8/8|c.1456A>G|p.Thr486Ala|1832/2868|1456/1668|486/555||,C|missense_variant|MODERATE|MEN1|ENSG00000133895|transcript|ENST00000377321|protein_coding|10/10|c.1516A>G|p.Thr506Ala|1584/2614|1516/1728|506/575||,C|missense_variant|MODERATE|MEN1|ENSG00000133895|transcript|ENST00000377326|protein_coding|9/9|c.1621A>G|p.Thr541Ala|2120/3150|1621/1833|541/610||,C|missense_variant|MODERATE|MEN1|ENSG00000133895|transcript|ENST00000312049|protein_coding|10/10|c.1621A>G|p.Thr541Ala|1731/2761|1621/1833|541/610||,C|missense_variant|MODERATE|MEN1|ENSG00000133895|transcript|ENST00000315422|protein_coding|10/10|c.1621A>G|p.Thr541Ala|2118/3148|1621/1833|541/610||,C|missense_variant|MODERATE|MEN1|ENSG00000133895|transcript|ENST00000443283|protein_coding|10/10|c.1636A>G|p.Thr546Ala|1746/2768|1636/1848|546/615||,C|missense_variant|MODERATE|MEN1|ENSG00000133895|transcript|ENST00000394374|protein_coding|10/10|c.1636A>G|p.Thr546Ala|2133/3155|1636/1848|546/615||,C|missense_variant|MODERATE|MEN1|ENSG00000133895|transcript|ENST00000394376|protein_coding|11/11|c.1636A>G|p.Thr546Ala|2012/3034|1636/1848|546/615||,C|missense_variant|MODERATE|MEN1|ENSG00000133895|transcript|ENST00000377313|protein_coding|9/9|c.1636A>G|p.Thr546Ala|1659/1871|1636/1848|546/615||,C|upstream_gene_variant|MODIFIER|MAP4K2|ENSG00000168067|transcript|ENST00000294066|protein_coding||c.-1397A>G|||||1305|,C|upstream_gene_variant|MODIFIER|MAP4K2|ENSG00000168067|transcript|ENST00000435926|nonsense_mediated_decay||c.-1397A>G|||||1384|,C|upstream_gene_variant|MODIFIER|MAP4K2|ENSG00000168067|transcript|ENST00000377350|protein_coding||c.-1397A>G|||||1305|,C|upstream_gene_variant|MODIFIER|MAP4K2|ENSG00000168067|transcript|ENST00000433890|nonsense_mediated_decay||c.-1397A>G|||||1397|,C|upstream_gene_variant|MODIFIER|MAP4K2|ENSG00000168067|transcript|ENST00000489952|retained_intron||n.-4887A>G|||||4887|,C|upstream_gene_variant|MODIFIER|MAP4K2|ENSG00000168067|transcript|ENST00000467689|retained_intron||n.-4912A>G|||||4912|,C|upstream_gene_variant|MODIFIER|MAP4K2|ENSG00000168067|transcript|ENST00000439069|protein_coding||c.-1397A>G|||||1371|WARNING_TRANSCRIPT_NO_STOP_CODON,C|upstream_gene_variant|MODIFIER|MAP4K2|ENSG00000168067|transcript|ENST00000493428|processed_transcript||n.-2733A>G|||||2733|,C|upstream_gene_variant|MODIFIER|MAP4K2|ENSG00000168067|transcript|ENST00000482314|processed_transcript||n.-1536A>G|||||1536|,C|upstream_gene_variant|MODIFIER|MAP4K2|ENSG00000168067|transcript|ENST00000468062|processed_transcript||n.-1417A>G|||||1417|,C|upstream_gene_variant|MODIFIER|MAP4K2|ENSG00000168067|transcript|ENST00000444560|nonsense_mediated_decay||c.-1397A>G|||||1319|,C|downstream_gene_variant|MODIFIER|MEN1|ENSG00000133895|transcript|ENST00000487019|processed_transcript||n.*580A>G|||||580|,C|downstream_gene_variant|MODIFIER|MEN1|ENSG00000133895|transcript|ENST00000440873|protein_coding||c.*1696A>G|||||1696|WARNING_TRANSCRIPT_INCOMPLETE,C|downstream_gene_variant|MODIFIER|MEN1|ENSG00000133895|transcript|ENST00000450708|protein_coding||c.*2534A>G|||||2534|WARNING_TRANSCRIPT_NO_STOP_CODON,C|downstream_gene_variant|MODIFIER|MEN1|ENSG00000133895|transcript|ENST00000413626|protein_coding||c.*3006A>G|||||3006|WARNING_TRANSCRIPT_NO_STOP_CODON,C|non_coding_exon_variant|MODIFIER|MEN1|ENSG00000133895|transcript|ENST00000478548|processed_transcript|3/3|n.1170A>G||||||;AA=p.T541A;CDS=c.1621A>G;CNT=1;GENE=MEN1;STRAND=-;ASP;CAF=0.1655,0.8345;CLNACC=RCV000034785.3|RCV000082334.5|RCV000204881.1|RCV000210359.1,RCV000121334.3;CLNALLE=0,1;CLNDBN=not_provided|not_specified|Multiple_endocrine_neoplasia\x2c_type_1|Primary_hyperparathyroidism,not_specified;CLNDSDB=MedGen|MedGen|MedGen:OMIM:ORPHA:SNOMED_CT|MedGen:SNOMED_CT,MedGen;CLNDSDBID=CN221809|CN169374|C0025267:131100:652:30664006|C0221002:36348003,CN169374;CLNHGVS=NC_000011.9:g.64572018T\x3d,NC_000011.9:g.64572018T>C;CLNORIGIN=1,1;CLNREVSTAT=no_criteria|mult|single|single,no_criteria;CLNSIG=2|2|2|0,2;CLNSRC=HGMD,HGMD;CLNSRCID=CM085535,CM085535;COMMON=1;G5;GENEINFO=MAP4K2:5871|MEN1:4221;GNO;HD;KGPhase1;KGPhase3;LSD;NSM;PM;PMC;R5;REF;RS=2959656;RSPOS=64572018;RV;SAO=1;SLO;SSR=0;VC=SNV;VLD;VP=0x050168020a0515053f100100;WGT=1;dbSNPBuildID=101	GT:AD:VF	1/1:0,168:1.0
chr11	64572557	rs540012	A	G	200.0	PASS	TYPE=SNP;RepRegion=NA;DP=1115;UMT=453;VMT=452;VMF=0.9977925;ANN=G|synonymous_variant|LOW|MEN1|ENSG00000133895|transcript|ENST00000337652|protein_coding|9/10|c.1314T>C|p.His438His|1818/3162|1314/1848|438/615||,G|synonymous_variant|LOW|MEN1|ENSG00000133895|transcript|ENST00000377321|protein_coding|9/10|c.1194T>C|p.His398His|1262/2614|1194/1728|398/575||,G|synonymous_variant|LOW|MEN1|ENSG00000133895|transcript|ENST00000377326|protein_coding|8/9|c.1299T>C|p.His433His|1798/3150|1299/1833|433/610||,G|synonymous_variant|LOW|MEN1|ENSG00000133895|transcript|ENST00000312049|protein_coding|9/10|c.1299T>C|p.His433His|1409/2761|1299/1833|433/610||,G|synonymous_variant|LOW|MEN1|ENSG00000133895|transcript|ENST00000315422|protein_coding|9/10|c.1299T>C|p.His433His|1796/3148|1299/1833|433/610||,G|synonymous_variant|LOW|MEN1|ENSG00000133895|transcript|ENST00000443283|protein_coding|9/10|c.1314T>C|p.His438His|1424/2768|1314/1848|438/615||,G|synonymous_variant|LOW|MEN1|ENSG00000133895|transcript|ENST00000394374|protein_coding|9/10|c.1314T>C|p.His438His|1811/3155|1314/1848|438/615||,G|synonymous_variant|LOW|MEN1|ENSG00000133895|transcript|ENST00000394376|protein_coding|10/11|c.1314T>C|p.His438His|1690/3034|1314/1848|438/615||,G|synonymous_variant|LOW|MEN1|ENSG00000133895|transcript|ENST00000377313|protein_coding|8/9|c.1314T>C|p.His438His|1337/1871|1314/1848|438/615||,G|upstream_gene_variant|MODIFIER|MAP4K2|ENSG00000168067|transcript|ENST00000294066|protein_coding||c.-1936T>C|||||1844|,G|upstream_gene_variant|MODIFIER|MAP4K2|ENSG00000168067|transcript|ENST00000435926|nonsense_mediated_decay||c.-1936T>C|||||1923|,G|upstream_gene_variant|MODIFIER|MAP4K2|ENSG00000168067|transcript|ENST00000377350|protein_coding||c.-1936T>C|||||1844|,G|upstream_gene_variant|MODIFIER|MAP4K2|ENSG00000168067|transcript|ENST00000433890|nonsense_mediated_decay||c.-1936T>C|||||1936|,G|upstream_gene_variant|MODIFIER|MAP4K2|ENSG00000168067|transcript|ENST00000439069|protein_coding||c.-1936T>C|||||1910|WARNING_TRANSCRIPT_NO_STOP_CODON,G|upstream_gene_variant|MODIFIER|MAP4K2|ENSG00000168067|transcript|ENST00000493428|processed_transcript||n.-3272T>C|||||3272|,G|upstream_gene_variant|MODIFIER|MAP4K2|ENSG00000168067|transcript|ENST00000482314|processed_transcript||n.-2075T>C|||||2075|,G|upstream_gene_variant|MODIFIER|MAP4K2|ENSG00000168067|transcript|ENST00000468062|processed_transcript||n.-1956T>C|||||1956|,G|upstream_gene_variant|MODIFIER|MAP4K2|ENSG00000168067|transcript|ENST00000444560|nonsense_mediated_decay||c.-1936T>C|||||1858|,G|downstream_gene_variant|MODIFIER|MEN1|ENSG00000133895|transcript|ENST00000487019|processed_transcript||n.*41T>C|||||41|,G|downstream_gene_variant|MODIFIER|MEN1|ENSG00000133895|transcript|ENST00000440873|protein_coding||c.*1157T>C|||||1157|WARNING_TRANSCRIPT_INCOMPLETE,G|downstream_gene_variant|MODIFIER|MEN1|ENSG00000133895|transcript|ENST00000450708|protein_coding||c.*1995T>C|||||1995|WARNING_TRANSCRIPT_NO_STOP_CODON,G|downstream_gene_variant|MODIFIER|MEN1|ENSG00000133895|transcript|ENST00000413626|protein_coding||c.*2467T>C|||||2467|WARNING_TRANSCRIPT_NO_STOP_CODON,G|downstream_gene_variant|MODIFIER|MEN1|ENSG00000133895|transcript|ENST00000424912|protein_coding||c.*4585T>C|||||4585|WARNING_TRANSCRIPT_INCOMPLETE,G|downstream_gene_variant|MODIFIER|MEN1|ENSG00000133895|transcript|ENST00000429702|protein_coding||c.*4585T>C|||||4585|WARNING_TRANSCRIPT_INCOMPLETE,G|intron_variant|MODIFIER|MEN1|ENSG00000133895|transcript|ENST00000377316|protein_coding|7/7|c.1186-269T>C||||||,G|non_coding_exon_variant|MODIFIER|MEN1|ENSG00000133895|transcript|ENST00000478548|processed_transcript|2/3|n.848T>C||||||;ASP;CAF=0.02396,0.976;CLNACC=RCV000205798.1,RCV000153486.2;CLNALLE=0,1;CLNDBN=Multiple_endocrine_neoplasia\x2c_type_1,not_specified;CLNDSDB=MedGen:OMIM:ORPHA:SNOMED_CT,MedGen;CLNDSDBID=C0025267:131100:652:30664006,CN169374;CLNHGVS=NC_000011.9:g.64572557A\x3d,NC_000011.9:g.64572557A>G;CLNORIGIN=1,1;CLNREVSTAT=single,no_criteria;CLNSIG=2,2;COMMON=1;G5;GENEINFO=MAP4K2:5871|MEN1:4221;GNO;HD;KGPhase1;KGPhase3;LSD;OM;PM;PMC;R5;REF;RS=540012;RSPOS=64572557;SAO=1;SLO;SSR=0;SYN;VC=SNV;VLD;VP=0x05016802030515053e110100;WGT=1;dbSNPBuildID=83	GT:AD:VF	1/1:1,452:0.9977925
chr11	64572602	rs2071313	G	A	200.0	PASS	TYPE=SNP;RepRegion=NA;DP=1013;UMT=428;VMT=213;VMF=0.4976636;ANN=A|synonymous_variant|LOW|MEN1|ENSG00000133895|transcript|ENST00000337652|protein_coding|9/10|c.1269C>T|p.Asp423Asp|1773/3162|1269/1848|423/615||,A|synonymous_variant|LOW|MEN1|ENSG00000133895|transcript|ENST00000377321|protein_coding|9/10|c.1149C>T|p.Asp383Asp|1217/2614|1149/1728|383/575||,A|synonymous_variant|LOW|MEN1|ENSG00000133895|transcript|ENST00000377326|protein_coding|8/9|c.1254C>T|p.Asp418Asp|1753/3150|1254/1833|418/610||,A|synonymous_variant|LOW|MEN1|ENSG00000133895|transcript|ENST00000312049|protein_coding|9/10|c.1254C>T|p.Asp418Asp|1364/2761|1254/1833|418/610||,A|synonymous_variant|LOW|MEN1|ENSG00000133895|transcript|ENST00000315422|protein_coding|9/10|c.1254C>T|p.Asp418Asp|1751/3148|1254/1833|418/610||,A|synonymous_variant|LOW|MEN1|ENSG00000133895|transcript|ENST00000443283|protein_coding|9/10|c.1269C>T|p.Asp423Asp|1379/2768|1269/1848|423/615||,A|synonymous_variant|LOW|MEN1|ENSG00000133895|transcript|ENST00000394374|protein_coding|9/10|c.1269C>T|p.Asp423Asp|1766/3155|1269/1848|423/615||,A|synonymous_variant|LOW|MEN1|ENSG00000133895|transcript|ENST00000394376|protein_coding|10/11|c.1269C>T|p.Asp423Asp|1645/3034|1269/1848|423/615||,A|synonymous_variant|LOW|MEN1|ENSG00000133895|transcript|ENST00000377313|protein_coding|8/9|c.1269C>T|p.Asp423Asp|1292/1871|1269/1848|423/615||,A|upstream_gene_variant|MODIFIER|MAP4K2|ENSG00000168067|transcript|ENST00000294066|protein_coding||c.-1981C>T|||||1889|,A|upstream_gene_variant|MODIFIER|MAP4K2|ENSG00000168067|transcript|ENST00000435926|nonsense_mediated_decay||c.-1981C>T|||||1968|,A|upstream_gene_variant|MODIFIER|MAP4K2|ENSG00000168067|transcript|ENST00000377350|protein_coding||c.-1981C>T|||||1889|,A|upstream_gene_variant|MODIFIER|MAP4K2|ENSG00000168067|transcript|ENST00000433890|nonsense_mediated_decay||c.-1981C>T|||||1981|,A|upstream_gene_variant|MODIFIER|MAP4K2|ENSG00000168067|transcript|ENST00000439069|protein_coding||c.-1981C>T|||||1955|WARNING_TRANSCRIPT_NO_STOP_CODON,A|upstream_gene_variant|MODIFIER|MAP4K2|ENSG00000168067|transcript|ENST00000493428|processed_transcript||n.-3317C>T|||||3317|,A|upstream_gene_variant|MODIFIER|MAP4K2|ENSG00000168067|transcript|ENST00000482314|processed_transcript||n.-2120C>T|||||2120|,A|upstream_gene_variant|MODIFIER|MAP4K2|ENSG00000168067|transcript|ENST00000468062|processed_transcript||n.-2001C>T|||||2001|,A|upstream_gene_variant|MODIFIER|MAP4K2|ENSG00000168067|transcript|ENST00000444560|nonsense_mediated_decay||c.-1981C>T|||||1903|,A|downstream_gene_variant|MODIFIER|MEN1|ENSG00000133895|transcript|ENST00000440873|protein_coding||c.*1112C>T|||||1112|WARNING_TRANSCRIPT_INCOMPLETE,A|downstream_gene_variant|MODIFIER|MEN1|ENSG00000133895|transcript|ENST00000450708|protein_coding||c.*1950C>T|||||1950|WARNING_TRANSCRIPT_NO_STOP_CODON,A|downstream_gene_variant|MODIFIER|MEN1|ENSG00000133895|transcript|ENST00000413626|protein_coding||c.*2422C>T|||||2422|WARNING_TRANSCRIPT_NO_STOP_CODON,A|downstream_gene_variant|MODIFIER|MEN1|ENSG00000133895|transcript|ENST00000424912|protein_coding||c.*4540C>T|||||4540|WARNING_TRANSCRIPT_INCOMPLETE,A|downstream_gene_variant|MODIFIER|MEN1|ENSG00000133895|transcript|ENST00000429702|protein_coding||c.*4540C>T|||||4540|WARNING_TRANSCRIPT_INCOMPLETE,A|intron_variant|MODIFIER|MEN1|ENSG00000133895|transcript|ENST00000377316|protein_coding|7/7|c.1186-314C>T||||||,A|non_coding_exon_variant|MODIFIER|MEN1|ENSG00000133895|transcript|ENST00000478548|processed_transcript|2/3|n.803C>T||||||,A|non_coding_exon_variant|MODIFIER|MEN1|ENSG00000133895|transcript|ENST00000487019|processed_transcript|3/3|n.310C>T||||||;ASP;CAF=0.6921,0.3079;CLNACC=RCV000082332.4;CLNALLE=1;CLNDBN=not_specified;CLNDSDB=MedGen;CLNDSDBID=CN169374;CLNHGVS=NC_000011.9:g.64572602G>A;CLNORIGIN=1;CLNREVSTAT=single;CLNSIG=2;COMMON=1;G5;GENEINFO=MAP4K2:5871|MEN1:4221;GNO;HD;KGPhase1;KGPhase3;PM;PMC;R5;REF;RS=2071313;RSPOS=64572602;RV;S3D;SAO=0;SLO;SSR=0;SYN;VC=SNV;VLD;VP=0x05032802030515053e000100;WGT=1;dbSNPBuildID=96	GT:AD:VF	0/1:215,213:0.4976636
chr11	64575505	rs607969;COSM23054	C	T	200.0	PASS	TYPE=SNP;RepRegion=NA;DP=974;UMT=413;VMT=210;VMF=0.5084746;ANN=T|missense_variant|MODERATE|MEN1|ENSG00000133895|transcript|ENST00000337652|protein_coding|3/10|c.527G>A|p.Arg176Gln|1031/3162|527/1848|176/615||,T|missense_variant|MODERATE|MEN1|ENSG00000133895|transcript|ENST00000377316|protein_coding|2/8|c.512G>A|p.Arg171Gln|888/2868|512/1668|171/555||,T|missense_variant|MODERATE|MEN1|ENSG00000133895|transcript|ENST00000377321|protein_coding|3/10|c.512G>A|p.Arg171Gln|580/2614|512/1728|171/575||,T|missense_variant|MODERATE|MEN1|ENSG00000133895|transcript|ENST00000377326|protein_coding|2/9|c.512G>A|p.Arg171Gln|1011/3150|512/1833|171/610||,T|missense_variant|MODERATE|MEN1|ENSG00000133895|transcript|ENST00000312049|protein_coding|3/10|c.512G>A|p.Arg171Gln|622/2761|512/1833|171/610||,T|missense_variant|MODERATE|MEN1|ENSG00000133895|transcript|ENST00000315422|protein_coding|3/10|c.512G>A|p.Arg171Gln|1009/3148|512/1833|171/610||,T|missense_variant|MODERATE|MEN1|ENSG00000133895|transcript|ENST00000443283|protein_coding|3/10|c.527G>A|p.Arg176Gln|637/2768|527/1848|176/615||,T|missense_variant|MODERATE|MEN1|ENSG00000133895|transcript|ENST00000394374|protein_coding|3/10|c.527G>A|p.Arg176Gln|1024/3155|527/1848|176/615||,T|missense_variant|MODERATE|MEN1|ENSG00000133895|transcript|ENST00000394376|protein_coding|4/11|c.527G>A|p.Arg176Gln|903/3034|527/1848|176/615||,T|missense_variant|MODERATE|MEN1|ENSG00000133895|transcript|ENST00000377313|protein_coding|2/9|c.527G>A|p.Arg176Gln|550/1871|527/1848|176/615||,T|missense_variant|MODERATE|MEN1|ENSG00000133895|transcript|ENST00000440873|protein_coding|3/7|c.512G>A|p.Arg171Gln|580/1107|512/1039|171/345||WARNING_TRANSCRIPT_INCOMPLETE,T|missense_variant|MODERATE|MEN1|ENSG00000133895|transcript|ENST00000450708|protein_coding|3/6|c.512G>A|p.Arg171Gln|591/922|512/843|171/280||WARNING_TRANSCRIPT_NO_STOP_CODON,T|missense_variant|MODERATE|MEN1|ENSG00000133895|transcript|ENST00000413626|protein_coding|3/4|c.512G>A|p.Arg171Gln|599/870|512/783|171/260||WARNING_TRANSCRIPT_NO_STOP_CODON,T|upstream_gene_variant|MODIFIER|MAP4K2|ENSG00000168067|transcript|ENST00000294066|protein_coding||c.-4884G>A|||||4792|,T|upstream_gene_variant|MODIFIER|MAP4K2|ENSG00000168067|transcript|ENST00000435926|nonsense_mediated_decay||c.-4884G>A|||||4871|,T|upstream_gene_variant|MODIFIER|MAP4K2|ENSG00000168067|transcript|ENST00000377350|protein_coding||c.-4884G>A|||||4792|,T|upstream_gene_variant|MODIFIER|MAP4K2|ENSG00000168067|transcript|ENST00000433890|nonsense_mediated_decay||c.-4884G>A|||||4884|,T|upstream_gene_variant|MODIFIER|MAP4K2|ENSG00000168067|transcript|ENST00000439069|protein_coding||c.-4884G>A|||||4858|WARNING_TRANSCRIPT_NO_STOP_CODON,T|upstream_gene_variant|MODIFIER|MAP4K2|ENSG00000168067|transcript|ENST00000468062|processed_transcript||n.-4904G>A|||||4904|,T|upstream_gene_variant|MODIFIER|MAP4K2|ENSG00000168067|transcript|ENST00000444560|nonsense_mediated_decay||c.-4884G>A|||||4806|,T|upstream_gene_variant|MODIFIER|MEN1|ENSG00000133895|transcript|ENST00000478548|processed_transcript||n.-1665G>A|||||1665|,T|upstream_gene_variant|MODIFIER|MEN1|ENSG00000133895|transcript|ENST00000487019|processed_transcript||n.-2041G>A|||||2041|,T|downstream_gene_variant|MODIFIER|MEN1|ENSG00000133895|transcript|ENST00000424912|protein_coding||c.*1637G>A|||||1637|WARNING_TRANSCRIPT_INCOMPLETE,T|downstream_gene_variant|MODIFIER|MEN1|ENSG00000133895|transcript|ENST00000429702|protein_coding||c.*1637G>A|||||1637|WARNING_TRANSCRIPT_INCOMPLETE;AA=p.R171Q;CDS=c.512G>A;CNT=1;GENE=MEN1;STRAND=-;ASP;CAF=0.9938,0.00619;CLNACC=RCV000034787.1|RCV000082337.5|RCV000119143.3|RCV000202713.1|RCV000210794.1;CLNALLE=1;CLNDBN=not_provided|not_specified|Multiple_endocrine_neoplasia\x2c_type_1|Multiple_endocrine_neoplasia|Hereditary_cancer-predisposing_syndrome;CLNDSDB=MedGen|MedGen|MedGen:OMIM:ORPHA:SNOMED_CT|MedGen:ORPHA:SNOMED_CT|MedGen:SNOMED_CT;CLNDSDBID=CN221809|CN169374|C0025267:131100:652:30664006|C0027662:276161:46724008|C0027672:699346009;CLNHGVS=NC_000011.9:g.64575505C>T;CLNORIGIN=1;CLNREVSTAT=no_criteria|single|conf|single|single;CLNSIG=2|2|255|2|2;CLNSRC=HGMD;CLNSRCID=CM083722;COMMON=1;GENEINFO=MEN1:4221;GNO;HD;KGPhase1;KGPhase3;NSM;REF;RS=607969;RSPOS=64575505;S3D;SAO=0;SSR=0;VC=SNV;VLD;VP=0x050200000a05040537000101;WGT=1;dbSNPBuildID=83	GT:AD:VF	0/1:203,210:0.5084746
chr11	69462910	rs9344;COSM1179751	G	A	200.0	PASS	TYPE=SNP;RepRegion=HP;DP=630;UMT=230;VMT=118;VMF=0.5130435;ANN=A|splice_region_variant&synonymous_variant|LOW|CCND1|ENSG00000110092|transcript|ENST00000227507|protein_coding|4/5|c.723G>A|p.Pro241Pro|950/4307|723/888|241/295||,A|splice_region_variant&non_coding_exon_variant|LOW|CCND1|ENSG00000110092|transcript|ENST00000545484|retained_intron|2/2|n.429G>A||||||,A|splice_region_variant&non_coding_exon_variant|LOW|CCND1|ENSG00000110092|transcript|ENST00000542367|retained_intron|1/2|n.186G>A||||||,A|3_prime_UTR_variant|MODIFIER|CCND1|ENSG00000110092|transcript|ENST00000536559|protein_coding|2/2|c.*143G>A|||||143|,A|downstream_gene_variant|MODIFIER|CCND1|ENSG00000110092|transcript|ENST00000539241|retained_intron||n.*3954G>A|||||3954|,A|downstream_gene_variant|MODIFIER|CCND1|ENSG00000110092|transcript|ENST00000535993|retained_intron||n.*4825G>A|||||4825|,A|downstream_gene_variant|MODIFIER|ORAOV1|ENSG00000149716|transcript|ENST00000542515|processed_transcript||n.*4934C>T|||||4934|;AA=p.P241P;CDS=c.723G>A;CNT=1;GENE=CCND1_ENST00000227507;STRAND=+;ASP;CAF=0.5865,0.4135;CLNACC=RCV000014762.4|RCV000083293.4|RCV000087019.4;CLNALLE=1;CLNDBN=Colorectal_cancer\x2c_susceptibility_to|Multiple_myeloma\x2c_translocation_11\x2c14_type|VON_HIPPEL-LINDAU_SYNDROME\x2c_MODIFIER_OF;CLNDSDB=MedGen|MedGen|.;CLNDSDBID=C1858438|CN186214|.;CLNHGVS=NC_000011.9:g.69462910G>A;CLNORIGIN=1;CLNREVSTAT=no_criteria|no_criteria|no_criteria;CLNSIG=255|255|255;CLNSRC=OMIM_Allelic_Variant;CLNSRCID=168461.0001;COMMON=1;G5;G5A;GENEINFO=CCND1:595;GNO;HD;KGPhase1;KGPhase3;LSD;OM;PM;PMC;REF;RS=9344;RSPOS=69462910;S3D;SAO=1;SLO;SSR=0;SYN;TPA;VC=SNV;VLD;VP=0x05037800030517053f110100;WGT=1;dbSNPBuildID=52	GT:AD:VF	0/1:112,118:0.5130435
chr11	94212930	COSM253028;rs587781293	TA	T	7.41	HP	TYPE=INDEL;RepRegion=NA;DP=26;UMT=9;VMT=3;VMF=0.3333333;ANN=T|splice_region_variant&intron_variant|LOW|MRE11A|ENSG00000020922|transcript|ENST00000407439|protein_coding|4/19|c.324-4delT||||||,T|splice_region_variant&intron_variant|LOW|MRE11A|ENSG00000020922|transcript|ENST00000323929|protein_coding|4/19|c.315-4delT||||||,T|splice_region_variant&intron_variant|LOW|MRE11A|ENSG00000020922|transcript|ENST00000323977|protein_coding|4/18|c.315-4delT||||||,T|splice_region_variant&intron_variant|LOW|MRE11A|ENSG00000020922|transcript|ENST00000393241|protein_coding|4/19|c.315-4delT||||||,T|splice_region_variant&intron_variant|LOW|MRE11A|ENSG00000020922|transcript|ENST00000540013|protein_coding|4/7|c.315-4delT||||||,T|splice_region_variant&intron_variant|LOW|MRE11A|ENSG00000020922|transcript|ENST00000536754|protein_coding|4/4|c.315-4delT||||||WARNING_TRANSCRIPT_NO_STOP_CODON,T|splice_region_variant&intron_variant|LOW|MRE11A|ENSG00000020922|transcript|ENST00000538923|protein_coding|4/4|c.315-4delT||||||WARNING_TRANSCRIPT_NO_STOP_CODON,T|downstream_gene_variant|MODIFIER|MRE11A|ENSG00000020922|transcript|ENST00000536144|processed_transcript||n.*4005delT|||||4005|,T|intron_variant|MODIFIER|MRE11A|ENSG00000020922|transcript|ENST00000541157|processed_transcript|4/4|n.479-889delT||||||;AA=p.?;CDS=c.315-4delt;CNT=1;GENE=MRE11A;STRAND=-;ASP;CLNACC=RCV000128995.2;CLNALLE=1;CLNDBN=Hereditary_cancer-predisposing_syndrome;CLNDSDB=MedGen:SNOMED_CT;CLNDSDBID=C0027672:699346009;CLNHGVS=NC_000011.9:g.94212931delA;CLNORIGIN=1;CLNREVSTAT=single;CLNSIG=2;GENEINFO=MRE11A:4361;INT;LSD;PM;RS=587781293;RSPOS=94212931;RV;SAO=1;SSR=0;VC=DIV;VP=0x050060080005000002100200;WGT=1;dbSNPBuildID=142	GT:AD:VF	0/1:6,3:0.3333333
chr11	94225807	rs496797	C	T	200.0	PASS	TYPE=SNP;RepRegion=NA;DP=222;UMT=85;VMT=85;VMF=1.0;ANN=T|splice_donor_variant&intron_variant|HIGH|MRE11A|ENSG00000020922|transcript|ENST00000407439|protein_coding|2/19|c.29+1G>A||||||,T|upstream_gene_variant|MODIFIER|ANKRD49|ENSG00000168876|transcript|ENST00000302755|protein_coding||c.-4053C>T|||||3959|,T|upstream_gene_variant|MODIFIER|ANKRD49|ENSG00000168876|transcript|ENST00000544612|protein_coding||c.-4053C>T|||||988|,T|upstream_gene_variant|MODIFIER|ANKRD49|ENSG00000168876|transcript|ENST00000540349|protein_coding||c.-4053C>T|||||1338|,T|upstream_gene_variant|MODIFIER|ANKRD49|ENSG00000168876|transcript|ENST00000534911|nonsense_mediated_decay||c.-4053C>T|||||1343|,T|upstream_gene_variant|MODIFIER|ANKRD49|ENSG00000168876|transcript|ENST00000535502|protein_coding||c.-4053C>T|||||1362|WARNING_TRANSCRIPT_INCOMPLETE,T|upstream_gene_variant|MODIFIER|ANKRD49|ENSG00000168876|transcript|ENST00000545130|protein_coding||c.-4053C>T|||||1363|WARNING_TRANSCRIPT_INCOMPLETE,T|upstream_gene_variant|MODIFIER|ANKRD49|ENSG00000168876|transcript|ENST00000544514|nonsense_mediated_decay||c.-4053C>T|||||1363|,T|upstream_gene_variant|MODIFIER|ANKRD49|ENSG00000168876|transcript|ENST00000544253|protein_coding||c.-4053C>T|||||1367|,T|upstream_gene_variant|MODIFIER|ANKRD49|ENSG00000168876|transcript|ENST00000541144|protein_coding||c.-4053C>T|||||1388|WARNING_TRANSCRIPT_INCOMPLETE,T|upstream_gene_variant|MODIFIER|ANKRD49|ENSG00000168876|transcript|ENST00000539883|processed_transcript||n.-4114C>T|||||4114|,T|upstream_gene_variant|MODIFIER|ANKRD49|ENSG00000168876|transcript|ENST00000538535|processed_transcript||n.-4682C>T|||||4682|,T|intron_variant|MODIFIER|MRE11A|ENSG00000020922|transcript|ENST00000323929|protein_coding|2/19|c.20+141G>A||||||,T|intron_variant|MODIFIER|MRE11A|ENSG00000020922|transcript|ENST00000323977|protein_coding|2/18|c.20+141G>A||||||,T|intron_variant|MODIFIER|MRE11A|ENSG00000020922|transcript|ENST00000393241|protein_coding|2/19|c.20+141G>A||||||,T|intron_variant|MODIFIER|MRE11A|ENSG00000020922|transcript|ENST00000540013|protein_coding|2/7|c.20+141G>A||||||,T|intron_variant|MODIFIER|MRE11A|ENSG00000020922|transcript|ENST00000541157|processed_transcript|2/4|n.184+141G>A||||||,T|intron_variant|MODIFIER|MRE11A|ENSG00000020922|transcript|ENST00000536754|protein_coding|2/4|c.20+141G>A||||||WARNING_TRANSCRIPT_NO_STOP_CODON,T|intron_variant|MODIFIER|MRE11A|ENSG00000020922|transcript|ENST00000538923|protein_coding|2/4|c.20+141G>A||||||WARNING_TRANSCRIPT_NO_STOP_CODON,T|intron_variant|MODIFIER|MRE11A|ENSG00000020922|transcript|ENST00000536144|processed_transcript|2/4|n.255+141G>A||||||;LOF=(MRE11A|ENSG00000020922|10|0.10);ASP;CAF=0.4471,0.5529;COMMON=1;DSS;G5;G5A;GENEINFO=ANKRD49:54851|MRE11A:4361;GNO;INT;KGPhase1;KGPhase3;PM;PMC;R5;RS=496797;RSPOS=94225807;RV;SAO=0;SLO;SSR=0;VC=SNV;VLD;VP=0x0501281a000517013e000100;WGT=1;dbSNPBuildID=83	GT:AD:VF	1/1:0,85:1.0
chr11	108183167	rs659243	A	G	163.94	PASS	TYPE=SNP;RepRegion=NA;DP=156;UMT=60;VMT=60;VMF=1.0;ANN=G|missense_variant|MODERATE|ATM|ENSG00000149311|transcript|ENST00000278616|protein_coding|40/63|c.5948A>G|p.Asn1983Ser|6333/13147|5948/9171|1983/3056||,G|missense_variant|MODERATE|ATM|ENSG00000149311|transcript|ENST00000452508|protein_coding|41/64|c.5948A>G|p.Asn1983Ser|6137/12954|5948/9171|1983/3056||,G|3_prime_UTR_variant|MODIFIER|ATM|ENSG00000149311|transcript|ENST00000529588|nonsense_mediated_decay|4/5|c.*139A>G|||||2234|WARNING_TRANSCRIPT_NO_START_CODON,G|intron_variant|MODIFIER|C11orf65|ENSG00000166323|transcript|ENST00000525729|protein_coding|6/6|c.641-3369T>C||||||,G|non_coding_exon_variant|MODIFIER|ATM|ENSG00000149311|transcript|ENST00000524792|retained_intron|14/37|n.2163A>G||||||,G|non_coding_exon_variant|MODIFIER|ATM|ENSG00000149311|transcript|ENST00000533690|retained_intron|8/22|n.1352A>G||||||,G|non_coding_exon_variant|MODIFIER|ATM|ENSG00000149311|transcript|ENST00000532765|processed_transcript|3/6|n.265A>G||||||;ASP;CAF=0,1;CLNACC=RCV000128947.1,RCV000120149.2;CLNALLE=0,1;CLNDBN=Hereditary_cancer-predisposing_syndrome,not_specified;CLNDSDB=MedGen:SNOMED_CT,MedGen;CLNDSDBID=C0027672:699346009,CN169374;CLNHGVS=NC_000011.9:g.108183167A\x3d,NC_000011.9:g.108183167A>G;CLNORIGIN=1,1;CLNREVSTAT=single,single;CLNSIG=2,2;COMMON=0;GENEINFO=C11orf65:160140|ATM:472;GNO;HD;INT;KGPhase1;KGPhase3;LSD;NSM;PM;REF;RS=659243;RSPOS=108183167;SAO=1;SLO;SSR=0;VC=SNV;VP=0x050160080a0500053f100100;WGT=1;dbSNPBuildID=83	GT:AD:VF	1/1:0,60:1.0
chr12	25362777	rs1137282	A	G	44.08	PASS	TYPE=SNP;RepRegion=NA;DP=91;UMT=37;VMT=19;VMF=0.5135135;ANN=G|synonymous_variant|LOW|KRAS|ENSG00000133703|transcript|ENST00000311936|protein_coding|5/5|c.519T>C|p.Asp173Asp|711/5765|519/567|173/188||,G|synonymous_variant|LOW|KRAS|ENSG00000133703|transcript|ENST00000557334|protein_coding|3/3|c.180T>C|p.Asp60Asp|377/1052|180/228|60/75||,G|3_prime_UTR_variant|MODIFIER|KRAS|ENSG00000133703|transcript|ENST00000256078|protein_coding|6/6|c.*73T>C|||||5598|,G|downstream_gene_variant|MODIFIER|LYRM5|ENSG00000205707|transcript|ENST00000381356|protein_coding||c.*5531A>G|||||4829|,G|downstream_gene_variant|MODIFIER|LYRM5|ENSG00000205707|transcript|ENST00000557540|protein_coding||c.*5531A>G|||||4708|,G|downstream_gene_variant|MODIFIER|LYRM5|ENSG00000205707|transcript|ENST00000556885|protein_coding||c.*5531A>G|||||4828|,G|downstream_gene_variant|MODIFIER|LYRM5|ENSG00000205707|transcript|ENST00000553788|protein_coding||c.*580A>G|||||198|;ASP;CAF=0.8245,0.1755,.;CLNACC=RCV000038277.8;CLNALLE=1;CLNDBN=not_specified;CLNDSDB=MedGen;CLNDSDBID=CN169374;CLNHGVS=NC_000012.11:g.25362777A>G;CLNORIGIN=1;CLNREVSTAT=mult;CLNSIG=2;COMMON=1;G5;GENEINFO=KRAS:3845;GNO;HD;KGPhase1;KGPhase3;PM;PMC;REF;RS=1137282;RSPOS=25362777;RV;S3D;SAO=0;SLO;SSR=0;SYN;U3;VC=SNV;VLD;VP=0x05032880030515053f000100;WGT=1;dbSNPBuildID=86	GT:AD:VF	0/1:18,19:0.5135135
chr12	25368462	rs4362222	C	T	200.0	PASS	TYPE=SNP;RepRegion=NA;DP=216;UMT=89;VMT=89;VMF=1.0;ANN=T|synonymous_variant|LOW|KRAS|ENSG00000133703|transcript|ENST00000256078|protein_coding|5/6|c.483G>A|p.Arg161Arg|547/1119|483/570|161/189||,T|intron_variant|MODIFIER|KRAS|ENSG00000133703|transcript|ENST00000311936|protein_coding|4/4|c.451-5617G>A||||||,T|intron_variant|MODIFIER|KRAS|ENSG00000133703|transcript|ENST00000557334|protein_coding|2/2|c.112-5617G>A||||||;ASP;CAF=0.002396,0.9976;CLNACC=RCV000150886.1,RCV000039808.2|RCV000149847.3;CLNALLE=0,1;CLNDBN=not_specified,not_specified|Rasopathy;CLNDSDB=MedGen,MedGen|MedGen;CLNDSDBID=CN169374,CN169374|CN166718;CLNHGVS=NC_000012.11:g.25368462C\x3d,NC_000012.11:g.25368462C>T;CLNORIGIN=1,1;CLNREVSTAT=single,mult|no_criteria;CLNSIG=2,2|2;COMMON=1;GENEINFO=KRAS:3845;GNO;INT;KGPhase1;KGPhase3;REF;RS=4362222;RSPOS=25368462;S3D;SAO=0;SLO;SSR=0;SYN;VC=SNV;VLD;VP=0x05030008030504013e000100;WGT=1;dbSNPBuildID=111	GT:AD:VF	1/1:0,89:1.0
chr12	56494991	rs2271189	G	A	200.0	PASS	TYPE=SNP;RepRegion=NA;DP=1102;UMT=461;VMT=241;VMF=0.5227766;ANN=A|synonymous_variant|LOW|ERBB3|ENSG00000065361|transcript|ENST00000267101|protein_coding|27/28|c.3348G>A|p.Arg1116Arg|3788/5919|3348/4029|1116/1342||,A|synonymous_variant|LOW|ERBB3|ENSG00000065361|transcript|ENST00000450146|protein_coding|14/15|c.1419G>A|p.Arg473Arg|1723/2723|1419/2100|473/699||,A|synonymous_variant|LOW|ERBB3|ENSG00000065361|transcript|ENST00000415288|protein_coding|28/29|c.3171G>A|p.Arg1057Arg|3391/4353|3171/3852|1057/1283||,A|synonymous_variant|LOW|ERBB3|ENSG00000065361|transcript|ENST00000550070|protein_coding|12/13|c.1269G>A|p.Arg423Arg|1269/2729|1269/1950|423/649||WARNING_TRANSCRIPT_NO_START_CODON,A|synonymous_variant|LOW|ERBB3|ENSG00000065361|transcript|ENST00000553131|protein_coding|10/11|c.1071G>A|p.Arg357Arg|1805/3237|1071/1752|357/583||,A|synonymous_variant|LOW|ERBB3|ENSG00000065361|transcript|ENST00000549832|protein_coding|5/6|c.708G>A|p.Arg236Arg|1164/3289|708/1389|236/462||,A|3_prime_UTR_variant|MODIFIER|ERBB3|ENSG00000065361|transcript|ENST00000551085|nonsense_mediated_decay|26/27|c.*765G>A|||||2558|,A|3_prime_UTR_variant|MODIFIER|ERBB3|ENSG00000065361|transcript|ENST00000551242|nonsense_mediated_decay|10/11|c.*203G>A|||||1018|,A|upstream_gene_variant|MODIFIER|RP11-603J24.9|ENSG00000257411|transcript|ENST00000548861|protein_coding||c.-124G>A|||||124|WARNING_TRANSCRIPT_NO_START_CODON,A|upstream_gene_variant|MODIFIER|PA2G4|ENSG00000170515|transcript|ENST00000303305|protein_coding||c.-3531G>A|||||3112|,A|upstream_gene_variant|MODIFIER|PA2G4|ENSG00000170515|transcript|ENST00000552766|protein_coding||c.-3531G>A|||||3330|,A|upstream_gene_variant|MODIFIER|PA2G4|ENSG00000170515|transcript|ENST00000553057|protein_coding||c.-3837G>A|||||3712|WARNING_TRANSCRIPT_INCOMPLETE,A|upstream_gene_variant|MODIFIER|PA2G4|ENSG00000170515|transcript|ENST00000551061|protein_coding||c.-5455G>A|||||4955|WARNING_TRANSCRIPT_INCOMPLETE,A|downstream_gene_variant|MODIFIER|RP11-603J24.17|ENSG00000257553|transcript|ENST00000548595|antisense||n.*3407C>T|||||3407|,A|downstream_gene_variant|MODIFIER|ERBB3|ENSG00000065361|transcript|ENST00000550869|nonsense_mediated_decay||c.*5919G>A|||||4438|,A|downstream_gene_variant|MODIFIER|ERBB3|ENSG00000065361|transcript|ENST00000548709|retained_intron||n.*2227G>A|||||2227|,A|downstream_gene_variant|MODIFIER|ERBB3|ENSG00000065361|transcript|ENST00000552691|retained_intron||n.*907G>A|||||907|;ASP;CAF=0.7478,0.2522;COMMON=1;G5;GENEINFO=ERBB3:2065;GNO;HD;KGPhase1;KGPhase3;PM;PMC;REF;RS=2271189;RSPOS=56494991;RV;SAO=0;SLO;SSR=0;SYN;VC=SNV;VLD;VP=0x05012800030515053f000100;WGT=1;dbSNPBuildID=100	GT:AD:VF	0/1:220,241:0.5227766
chr13	32906729	rs144848;COSM147663	A	C	200.0	PASS	TYPE=SNP;RepRegion=NA;DP=278;UMT=116;VMT=116;VMF=1.0;ANN=C|missense_variant|MODERATE|BRCA2|ENSG00000139618|transcript|ENST00000380152|protein_coding|10/27|c.1114A>C|p.Asn372His|1347/10930|1114/10257|372/3418||,C|missense_variant|MODERATE|BRCA2|ENSG00000139618|transcript|ENST00000544455|protein_coding|10/28|c.1114A>C|p.Asn372His|1341/10984|1114/10257|372/3418||,C|missense_variant|MODERATE|BRCA2|ENSG00000139618|transcript|ENST00000530893|protein_coding|10/10|c.745A>C|p.Asn249His|1312/2011|745/1444|249/480||WARNING_TRANSCRIPT_INCOMPLETE;AA=p.N372H;CDS=c.1114A>C;CNT=1;GENE=BRCA2_ENST00000544455;STRAND=+;ASP;CAF=0.7506,0.2494;CLNACC=RCV000112880.1,RCV000009916.7|RCV000034427.1|RCV000120303.4|RCV000130720.2|RCV000207052.1;CLNALLE=0,1;CLNDBN=Breast-ovarian_cancer\x2c_familial_2,Breast-ovarian_cancer\x2c_familial_2|not_provided|not_specified|Hereditary_cancer-predisposing_syndrome|Ductal_breast_carcinoma;CLNDSDB=MedGen:OMIM,MedGen:OMIM|MedGen|MedGen|MedGen:SNOMED_CT|MedGen;CLNDSDBID=C2675520:612555,C2675520:612555|CN221809|CN169374|C0027672:699346009|C1527349;CLNHGVS=NC_000013.10:g.32906729A\x3d,NC_000013.10:g.32906729A>C;CLNORIGIN=1,1;CLNREVSTAT=no_assertion,exp|no_criteria|single|single|no_criteria;CLNSIG=1,2|2|2|2|0;CLNSRC=.,HGMD|OMIM_Allelic_Variant;CLNSRCID=.,CM002750|600185.0013;COMMON=1;G5;G5A;GENEINFO=BRCA2:675;GNO;HD;KGPhase1;KGPhase3;LSD;NSM;OM;PM;PMC;REF;RS=144848;RSPOS=32906729;RV;SAO=1;SLO;SSR=0;VC=SNV;VLD;VP=0x050168000a0517053f110101;WGT=1;dbSNPBuildID=83	GT:AD:VF	1/1:0,116:1.0
chr13	32913055	rs206075	A	G	150.58	PASS	TYPE=SNP;RepRegion=NA;DP=125;UMT=55;VMT=55;VMF=1.0;ANN=G|synonymous_variant|LOW|BRCA2|ENSG00000139618|transcript|ENST00000380152|protein_coding|11/27|c.4563A>G|p.Leu1521Leu|4796/10930|4563/10257|1521/3418||,G|synonymous_variant|LOW|BRCA2|ENSG00000139618|transcript|ENST00000544455|protein_coding|11/28|c.4563A>G|p.Leu1521Leu|4790/10984|4563/10257|1521/3418||;ASP;CAF=0.02596,.,0.974;CLNACC=RCV000113321.1,RCV000160224.1|RCV000164515.1|RCV000198429.1,RCV000119245.2|RCV000132170.2|RCV000152875.5;CLNALLE=0,1,2;CLNDBN=Breast-ovarian_cancer\x2c_familial_2,not_specified|Hereditary_cancer-predisposing_syndrome|Hereditary_breast_and_ovarian_cancer_syndrome,Breast-ovarian_cancer\x2c_familial_2|Hereditary_cancer-predisposing_syndrome|not_specified;CLNDSDB=MedGen:OMIM,MedGen|MedGen:SNOMED_CT|MedGen:Orphanet,MedGen:OMIM|MedGen:SNOMED_CT|MedGen;CLNDSDBID=C2675520:612555,CN169374|C0027672:699346009|C0677776:ORPHA145,C2675520:612555|C0027672:699346009|CN169374;CLNHGVS=NC_000013.10:g.32913055A\x3d,NC_000013.10:g.32913055A>C,NC_000013.10:g.32913055A>G;CLNORIGIN=1,1,1;CLNREVSTAT=no_criteria,single|single|single,exp|single|mult;CLNSIG=2,2|3|3,2|2|2;CLNSRC=Breast_Cancer_Information_Core_(BRCA2),.,.;CLNSRCID=4791&base_change\x3dG_to_A,.,.;COMMON=1;G5;GENEINFO=BRCA2:675;GNO;HD;KGPhase1;KGPhase3;LSD;OM;PM;REF;RS=206075;RSPOS=32913055;RV;SAO=1;SLO;SSR=0;SYN;VC=SNV;VLD;VP=0x05016000030515053f110101;WGT=1;dbSNPBuildID=79	GT:AD:VF	1/1:0,55:1.0
chr13	32913691	rs28897734	C	T	60.69	PASS	TYPE=SNP;RepRegion=NA;DP=75;UMT=38;VMT=25;VMF=0.6578947;ANN=T|synonymous_variant|LOW|BRCA2|ENSG00000139618|transcript|ENST00000380152|protein_coding|11/27|c.5199C>T|p.Ser1733Ser|5432/10930|5199/10257|1733/3418||,T|synonymous_variant|LOW|BRCA2|ENSG00000139618|transcript|ENST00000544455|protein_coding|11/28|c.5199C>T|p.Ser1733Ser|5426/10984|5199/10257|1733/3418||;ASP;CAF=0.9984,0.001597;CLNACC=RCV000044603.5|RCV000113396.4|RCV000152876.5|RCV000162368.1;CLNALLE=1;CLNDBN=Hereditary_breast_and_ovarian_cancer_syndrome|Breast-ovarian_cancer\x2c_familial_2|not_specified|Hereditary_cancer-predisposing_syndrome;CLNDSDB=MedGen:Orphanet|MedGen:OMIM|MedGen|MedGen:SNOMED_CT;CLNDSDBID=C0677776:ORPHA145|C2675520:612555|CN169374|C0027672:699346009;CLNHGVS=NC_000013.10:g.32913691C>T;CLNORIGIN=1;CLNREVSTAT=single|conf|mult|single;CLNSIG=2|255|2|3;CLNSRC=Breast_Cancer_Information_Core_(BRCA2);CLNSRCID=5427&base_change\x3dC_to_T;COMMON=1;GENEINFO=BRCA2:675;GNO;HD;KGPhase1;KGPhase3;LSD;PM;REF;RS=28897734;RSPOS=32913691;SAO=1;SLO;SSR=0;SYN;VC=SNV;VLD;VP=0x050160000305040537100100;WGT=1;dbSNPBuildID=125	GT:AD:VF	0/1:13,25:0.6578947
chr13	32915005	rs206076	G	C	200.0	PASS	TYPE=SNP;RepRegion=NA;DP=326;UMT=153;VMT=153;VMF=1.0;ANN=C|synonymous_variant|LOW|BRCA2|ENSG00000139618|transcript|ENST00000380152|protein_coding|11/27|c.6513G>C|p.Val2171Val|6746/10930|6513/10257|2171/3418||,C|synonymous_variant|LOW|BRCA2|ENSG00000139618|transcript|ENST00000544455|protein_coding|11/28|c.6513G>C|p.Val2171Val|6740/10984|6513/10257|2171/3418||;ASP;CAF=0.02596,0.9736,0.0003994;CLNACC=RCV000113602.1,RCV000119246.2|RCV000152878.5|RCV000162377.1,RCV000163332.1|RCV000168590.2|RCV000173959.1|RCV000195987.2;CLNALLE=0,1,2;CLNDBN=Breast-ovarian_cancer\x2c_familial_2,Breast-ovarian_cancer\x2c_familial_2|not_specified|Hereditary_cancer-predisposing_syndrome,Hereditary_cancer-predisposing_syndrome|not_specified|not_provided|Hereditary_breast_and_ovarian_cancer_syndrome;CLNDSDB=MedGen:OMIM,MedGen:OMIM|MedGen|MedGen:SNOMED_CT,MedGen:SNOMED_CT|MedGen|MedGen|MedGen:Orphanet;CLNDSDBID=C2675520:612555,C2675520:612555|CN169374|C0027672:699346009,C0027672:699346009|CN169374|CN221809|C0677776:ORPHA145;CLNHGVS=NC_000013.10:g.32915005G\x3d,NC_000013.10:g.32915005G>C,NC_000013.10:g.32915005G>T;CLNORIGIN=1,1,1;CLNREVSTAT=no_assertion,exp|mult|single,single|conf|single|single;CLNSIG=1,2|2|2,3|255|0|3;CLNSRC=Breast_Cancer_Information_Core_(BRCA2),.,.;CLNSRCID=6741&base_change\x3dC_to_G,.,.;COMMON=1;G5;GENEINFO=BRCA2:675;GNO;HD;KGPhase1;KGPhase3;LSD;OM;PM;REF;RS=206076;RSPOS=32915005;RV;SAO=1;SLO;SSR=0;SYN;VC=SNV;VLD;VP=0x05016000030515053f110100;WGT=1;dbSNPBuildID=79	GT:AD:VF	1/1:0,153:1.0
chr13	32929387	rs169547	T	C	200.0	PASS	TYPE=SNP;RepRegion=NA;DP=1232;UMT=504;VMT=503;VMF=0.9980159;ANN=C|missense_variant|MODERATE|BRCA2|ENSG00000139618|transcript|ENST00000380152|protein_coding|14/27|c.7397T>C|p.Val2466Ala|7630/10930|7397/10257|2466/3418||,C|missense_variant|MODERATE|BRCA2|ENSG00000139618|transcript|ENST00000544455|protein_coding|14/28|c.7397T>C|p.Val2466Ala|7624/10984|7397/10257|2466/3418||;ASP;CAF=0.02416,0.9758;CLNACC=RCV000045197.4|RCV000113751.2|RCV000168597.1|RCV000203672.1,RCV000120357.5|RCV000207137.1;CLNALLE=0,1;CLNDBN=Familial_cancer_of_breast|Breast-ovarian_cancer\x2c_familial_2|not_specified|Hereditary_breast_and_ovarian_cancer_syndrome,not_specified|Ductal_breast_carcinoma;CLNDSDB=MedGen:OMIM:SNOMED_CT|MedGen:OMIM|MedGen|MedGen:Orphanet,MedGen|MedGen;CLNDSDBID=C0346153:114480:254843006|C2675520:612555|CN169374|C0677776:ORPHA145,CN169374|C1527349;CLNHGVS=NC_000013.10:g.32929387T\x3d,NC_000013.10:g.32929387T>C;CLNORIGIN=1,1;CLNREVSTAT=single|exp|no_criteria|single,mult|no_criteria;CLNSIG=2|2|2|2,2|0;CLNSRC=.,HGMD;CLNSRCID=.,CM960194;COMMON=1;G5;GENEINFO=BRCA2:675;GNO;HD;KGPhase1;KGPhase3;LSD;NSM;PM;PMC;REF;RS=169547;RSPOS=32929387;RV;SAO=1;SLO;SSR=0;VC=SNV;VLD;VP=0x050168000a0515053f100101;WGT=1;dbSNPBuildID=79	GT:AD:VF	1/1:1,503:0.9980159
chr14	105239894	rs1130233	C	T	200.0	PASS	TYPE=SNP;RepRegion=NA;DP=339;UMT=139;VMT=139;VMF=1.0;ANN=T|synonymous_variant|LOW|AKT1|ENSG00000142208|transcript|ENST00000349310|protein_coding|10/15|c.726G>A|p.Glu242Glu|1157/2866|726/1443|242/480||,T|synonymous_variant|LOW|AKT1|ENSG00000142208|transcript|ENST00000554581|protein_coding|8/13|c.726G>A|p.Glu242Glu|2207/3916|726/1443|242/480||,T|synonymous_variant|LOW|AKT1|ENSG00000142208|transcript|ENST00000407796|protein_coding|9/14|c.726G>A|p.Glu242Glu|1001/2710|726/1443|242/480||,T|synonymous_variant|LOW|AKT1|ENSG00000142208|transcript|ENST00000402615|protein_coding|9/14|c.726G>A|p.Glu242Glu|2207/3913|726/1443|242/480||,T|synonymous_variant|LOW|AKT1|ENSG00000142208|transcript|ENST00000555528|protein_coding|9/14|c.726G>A|p.Glu242Glu|1379/3066|726/1443|242/480||,T|synonymous_variant|LOW|AKT1|ENSG00000142208|transcript|ENST00000544168|protein_coding|7/12|c.540G>A|p.Glu180Glu|661/1564|540/1257|180/418||,T|synonymous_variant|LOW|AKT1|ENSG00000142208|transcript|ENST00000554848|protein_coding|9/14|c.726G>A|p.Glu242Glu|878/1595|726/1443|242/480||,T|upstream_gene_variant|MODIFIER|AKT1|ENSG00000142208|transcript|ENST00000555458|protein_coding||c.-265G>A|||||243|,T|upstream_gene_variant|MODIFIER|AKT1|ENSG00000142208|transcript|ENST00000554192|protein_coding||c.-190G>A|||||66|,T|upstream_gene_variant|MODIFIER|AKT1|ENSG00000142208|transcript|ENST00000554585|processed_transcript||n.-178G>A|||||178|,T|downstream_gene_variant|MODIFIER|RP11-982M15.2|ENSG00000258430|transcript|ENST00000557223|antisense||n.*3286C>T|||||3286|,T|downstream_gene_variant|MODIFIER|AKT1|ENSG00000142208|transcript|ENST00000554826|retained_intron||n.*234G>A|||||234|,T|downstream_gene_variant|MODIFIER|AKT1|ENSG00000142208|transcript|ENST00000556836|retained_intron||n.*1140G>A|||||1140|,T|downstream_gene_variant|MODIFIER|AKT1|ENSG00000142208|transcript|ENST00000555380|protein_coding||c.*1583G>A|||||1583|WARNING_TRANSCRIPT_INCOMPLETE,T|downstream_gene_variant|MODIFIER|AKT1|ENSG00000142208|transcript|ENST00000555926|protein_coding||c.*3114G>A|||||3114|WARNING_TRANSCRIPT_INCOMPLETE,T|non_coding_exon_variant|MODIFIER|AKT1|ENSG00000142208|transcript|ENST00000553506|retained_intron|1/6|n.1124G>A||||||,T|non_coding_exon_variant|MODIFIER|AKT1|ENSG00000142208|transcript|ENST00000557552|retained_intron|1/4|n.5015G>A||||||;ASP;CAF=0.6775,0.3225;COMMON=1;G5;GENEINFO=AKT1:207;GNO;HD;KGPhase1;KGPhase3;PM;PMC;REF;RS=1130233;RSPOS=105239894;RV;S3D;SAO=0;SLO;SSR=0;SYN;VC=SNV;VLD;VP=0x05032800030515053e000100;WGT=1;dbSNPBuildID=86	GT:AD:VF	1/1:0,139:1.0
chr15	63922752	rs10851731;COSM147936	T	A	136.23	PASS	TYPE=SNP;RepRegion=NA;DP=524;UMT=215;VMT=72;VMF=0.3348837;ANN=A|synonymous_variant|LOW|HERC1|ENSG00000103657|transcript|ENST00000443617|protein_coding|69/78|c.12879A>T|p.Ile4293Ile|12967/15137|12879/14586|4293/4861||,A|3_prime_UTR_variant|MODIFIER|HERC1|ENSG00000103657|transcript|ENST00000561359|nonsense_mediated_decay|4/4|c.*387A>T|||||2042|WARNING_TRANSCRIPT_NO_START_CODON,A|upstream_gene_variant|MODIFIER|HERC1|ENSG00000103657|transcript|ENST00000558324|nonsense_mediated_decay||c.-4A>T|||||2|WARNING_TRANSCRIPT_NO_START_CODON,A|downstream_gene_variant|MODIFIER|HERC1|ENSG00000103657|transcript|ENST00000560897|nonsense_mediated_decay||c.*6547A>T|||||3410|WARNING_TRANSCRIPT_NO_START_CODON,A|non_coding_exon_variant|MODIFIER|HERC1|ENSG00000103657|transcript|ENST00000561348|retained_intron|1/4|n.145A>T||||||,A|non_coding_exon_variant|MODIFIER|HERC1|ENSG00000103657|transcript|ENST00000561436|retained_intron|4/4|n.518A>T||||||;ASP;CAF=0.3632,0.6368;COMMON=1;G5;GENEINFO=HERC1:8925;GNO;HD;KGPhase1;KGPhase3;REF;RS=10851731;RSPOS=63922752;RV;S3D;SAO=0;SLO;SSR=0;SYN;VC=SNV;VLD;VP=0x05030000030515053f000100;WGT=1;dbSNPBuildID=120;AA=p.I4293I;CDS=c.12879A>T;CNT=1;GENE=HERC1_ENST00000443617;STRAND=-	GT:AD:VF	0/1:143,72:0.3348837
chr15	63937209	rs2229749;COSM147938	C	G	57.2	PASS	TYPE=SNP;RepRegion=NA;DP=198;UMT=89;VMT=29;VMF=0.3258427;ANN=G|missense_variant|MODERATE|HERC1|ENSG00000103657|transcript|ENST00000443617|protein_coding|57/78|c.11166G>C|p.Glu3722Asp|11254/15137|11166/14586|3722/4861||;ASP;CAF=0.3636,0.6364,.;COMMON=1;G5;GENEINFO=HERC1:8925;GNO;HD;KGPhase1;KGPhase3;NSM;PM;PMC;REF;RS=2229749;RSPOS=63937209;RV;SAO=0;SLO;SSR=0;VC=SNV;VLD;VP=0x050128000a0515053e000100;WGT=1;dbSNPBuildID=98;AA=p.E3722D;CDS=c.11166G>C;CNT=1;GENE=HERC1_ENST00000443617;STRAND=-	GT:AD:VF	0/1:60,29:0.3258427
chr15	63954029	rs2228511	C	T	88.86	PASS	TYPE=SNP;RepRegion=NA;DP=370;UMT=157;VMT=47;VMF=0.2993631;ANN=T|synonymous_variant|LOW|HERC1|ENSG00000103657|transcript|ENST00000443617|protein_coding|45/78|c.9093G>A|p.Pro3031Pro|9181/15137|9093/14586|3031/4861||;ASP;CAF=0.3646,0.6354;COMMON=1;G5;G5A;GENEINFO=HERC1:8925;GNO;HD;KGPhase1;KGPhase3;REF;RS=2228511;RSPOS=63954029;RV;SAO=0;SLO;SSR=0;SYN;VC=SNV;VLD;VP=0x05010000030517053f000100;WGT=1;dbSNPBuildID=98	GT:AD:VF	0/1:110,47:0.2993631
chr15	63988357	rs2255243;COSM147942	C	G	113.49	PASS	TYPE=SNP;RepRegion=NA;DP=536;UMT=198;VMT=61;VMF=0.3080808;ANN=G|missense_variant|MODERATE|HERC1|ENSG00000103657|transcript|ENST00000443617|protein_coding|27/78|c.5087G>C|p.Gly1696Ala|5175/15137|5087/14586|1696/4861||,G|missense_variant|MODERATE|HERC1|ENSG00000103657|transcript|ENST00000561400|protein_coding|8/8|c.2039G>C|p.Gly680Ala|2181/2215|2039/2073|680/690||WARNING_TRANSCRIPT_NO_STOP_CODON,G|intron_variant|MODIFIER|RP11-317G6.1|ENSG00000259589|transcript|ENST00000559303|antisense|3/3|n.288-17308C>G||||||;ASP;CAF=0.364,.,0.636;COMMON=1;G5;GENEINFO=HERC1:8925;GNO;HD;KGPhase1;KGPhase3;NSM;REF;RS=2255243;RSPOS=63988357;RV;SAO=0;SLO;SSR=0;VC=SNV;VLD;VP=0x050100000a0515053e000100;WGT=1;dbSNPBuildID=100;AA=p.G1696A;CDS=c.5087G>C;CNT=1;GENE=HERC1_ENST00000443617;STRAND=-	GT:AD:VF	0/1:137,61:0.3080808
chr15	91337479	rs2227933	G	A	145.85	PASS	TYPE=SNP;RepRegion=NA;DP=599;UMT=237;VMT=77;VMF=0.3248945;ANN=A|synonymous_variant|LOW|BLM|ENSG00000197299|transcript|ENST00000355112|protein_coding|16/22|c.3102G>A|p.Thr1034Thr|3220/4555|3102/4254|1034/1417||,A|synonymous_variant|LOW|BLM|ENSG00000197299|transcript|ENST00000560509|protein_coding|16/20|c.3102G>A|p.Thr1034Thr|3153/3966|3102/3861|1034/1286||,A|3_prime_UTR_variant|MODIFIER|BLM|ENSG00000197299|transcript|ENST00000559724|nonsense_mediated_decay|16/22|c.*2026G>A|||||34114|,A|non_coding_exon_variant|MODIFIER|BLM|ENSG00000197299|transcript|ENST00000560136|processed_transcript|9/14|n.1128G>A||||||,A|non_coding_exon_variant|MODIFIER|BLM|ENSG00000197299|transcript|ENST00000560559|retained_intron|2/2|n.639G>A||||||,A|non_coding_exon_variant|MODIFIER|BLM|ENSG00000197299|transcript|ENST00000558825|retained_intron|1/7|n.449G>A||||||;ASP;CAF=0.8488,0.1512,.,.;CLNACC=RCV000078059.7|RCV000123848.2;CLNALLE=1;CLNDBN=not_specified|Hereditary_cancer-predisposing_syndrome;CLNDSDB=MedGen|MedGen:SNOMED_CT;CLNDSDBID=CN169374|C0027672:699346009;CLNHGVS=NC_000015.9:g.91337479G>A;CLNORIGIN=1;CLNREVSTAT=conf|single;CLNSIG=255|2;COMMON=1;G5;G5A;GENEINFO=BLM:641;GNO;HD;KGPhase1;KGPhase3;NOV;PM;PMC;REF;RS=2227933;RSPOS=91337479;S3D;SAO=0;SLO;SSR=0;SYN;VC=SNV;VLD;VP=0x05032800030517053f000104;WGT=1;dbSNPBuildID=98	GT:AD:VF	0/1:160,77:0.3248945
chr15	91346923	rs2227934	C	A	62.3	PASS	TYPE=SNP;RepRegion=NA;DP=194;UMT=75;VMT=30;VMF=0.4;ANN=A|synonymous_variant|LOW|BLM|ENSG00000197299|transcript|ENST00000355112|protein_coding|18/22|c.3531C>A|p.Ala1177Ala|3649/4555|3531/4254|1177/1417||,A|3_prime_UTR_variant|MODIFIER|BLM|ENSG00000197299|transcript|ENST00000559724|nonsense_mediated_decay|18/22|c.*2455C>A|||||43558|,A|intron_variant|MODIFIER|BLM|ENSG00000197299|transcript|ENST00000560509|protein_coding|17/19|c.3358+5356C>A||||||,A|non_coding_exon_variant|MODIFIER|BLM|ENSG00000197299|transcript|ENST00000560136|processed_transcript|11/14|n.1557C>A||||||,A|non_coding_exon_variant|MODIFIER|BLM|ENSG00000197299|transcript|ENST00000558825|retained_intron|3/7|n.878C>A||||||;ASP;CAF=0.8668,0.1332;CLNACC=RCV000078060.7;CLNALLE=1;CLNDBN=not_specified;CLNDSDB=MedGen;CLNDSDBID=CN169374;CLNHGVS=NC_000015.9:g.91346923C>A;CLNORIGIN=1;CLNREVSTAT=conf;CLNSIG=255;COMMON=1;G5;GENEINFO=BLM:641;GNO;HD;INT;KGPhase1;KGPhase3;PM;PMC;REF;RS=2227934;RSPOS=91346923;SAO=0;SLO;SSR=0;SYN;VC=SNV;VLD;VP=0x05012808030515053f000101;WGT=1;dbSNPBuildID=98	GT:AD:VF	0/1:45,30:0.4
chr15	91354505	rs1063147	C	T	49.28	PASS	TYPE=SNP;RepRegion=NA;DP=161;UMT=84;VMT=25;VMF=0.297619;ANN=T|synonymous_variant|LOW|BLM|ENSG00000197299|transcript|ENST00000355112|protein_coding|21/22|c.3945C>T|p.Leu1315Leu|4063/4555|3945/4254|1315/1417||,T|synonymous_variant|LOW|BLM|ENSG00000197299|transcript|ENST00000560509|protein_coding|19/20|c.3552C>T|p.Leu1184Leu|3603/3966|3552/3861|1184/1286||,T|3_prime_UTR_variant|MODIFIER|BLM|ENSG00000197299|transcript|ENST00000559724|nonsense_mediated_decay|21/22|c.*2869C>T|||||51140|,T|non_coding_exon_variant|MODIFIER|BLM|ENSG00000197299|transcript|ENST00000560136|processed_transcript|14/14|n.1971C>T||||||,T|non_coding_exon_variant|MODIFIER|BLM|ENSG00000197299|transcript|ENST00000558825|retained_intron|6/7|n.1292C>T||||||,T|non_coding_exon_variant|MODIFIER|BLM|ENSG00000197299|transcript|ENST00000560821|processed_transcript|3/4|n.365C>T||||||;ASP;CAF=0.8672,.,.,0.1328;CLNACC=RCV000078061.7;CLNALLE=3;CLNDBN=not_specified;CLNDSDB=MedGen;CLNDSDBID=CN169374;CLNHGVS=NC_000015.9:g.91354505C>T;CLNORIGIN=1;CLNREVSTAT=conf;CLNSIG=255;COMMON=1;G5;GENEINFO=BLM:641;GNO;HD;KGPhase1;KGPhase3;NOV;PM;PMC;REF;RS=1063147;RSPOS=91354505;SAO=0;SLO;SSR=0;SYN;VC=SNV;VLD;VP=0x05012800030515053f000104;WGT=1;dbSNPBuildID=86	GT:AD:VF	0/1:59,25:0.297619
chr16	14029033	rs1800067	G	A	67.97	PASS	TYPE=SNP;RepRegion=NA;DP=145;UMT=65;VMT=31;VMF=0.4769231;ANN=A|missense_variant|MODERATE|ERCC4|ENSG00000175595|transcript|ENST00000311895|protein_coding|8/11|c.1244G>A|p.Arg415Gln|1253/6758|1244/2751|415/916||,A|upstream_gene_variant|MODIFIER|ERCC4|ENSG00000175595|transcript|ENST00000462862|nonsense_mediated_decay||c.-2588G>A|||||2588|WARNING_TRANSCRIPT_NO_START_CODON,A|downstream_gene_variant|MODIFIER|ERCC4|ENSG00000175595|transcript|ENST00000575156|protein_coding||c.*2874G>A|||||1929|,A|downstream_gene_variant|MODIFIER|ERCC4|ENSG00000175595|transcript|ENST00000574194|nonsense_mediated_decay||c.*7033G>A|||||2937|WARNING_TRANSCRIPT_NO_START_CODON,A|downstream_gene_variant|MODIFIER|ERCC4|ENSG00000175595|transcript|ENST00000574781|processed_transcript||n.*4298G>A|||||4298|,A|intron_variant|MODIFIER|CTD-2135D7.2|ENSG00000262732|transcript|ENST00000570663|antisense|1/1|n.219+241C>T||||||,A|non_coding_exon_variant|MODIFIER|CTD-2135D7.2|ENSG00000262732|transcript|ENST00000575137|antisense|1/1|n.435C>T||||||,A|non_coding_exon_variant|MODIFIER|ERCC4|ENSG00000175595|transcript|ENST00000389138|retained_intron|3/6|n.521G>A||||||,A|non_coding_exon_variant|MODIFIER|ERCC4|ENSG00000175595|transcript|ENST00000573018|retained_intron|2/2|n.312G>A||||||;ASP;CAF=0.9714,0.02855;CLNACC=RCV000120828.1;CLNALLE=1;CLNDBN=not_specified;CLNDSDB=MedGen;CLNDSDBID=CN169374;CLNHGVS=NC_000016.9:g.14029033G>A;CLNORIGIN=1;CLNREVSTAT=no_assertion;CLNSIG=1;COMMON=1;G5;GENEINFO=ERCC4:2072;GNO;HD;KGPhase1;KGPhase3;LSD;NSM;PM;PMC;REF;RS=1800067;RSPOS=14029033;SAO=1;SLO;SSR=0;VC=SNV;VLD;VP=0x050168000a0515053f100100;WGT=1;dbSNPBuildID=89	GT:AD:VF	0/1:34,31:0.4769231
chr16	14041958	rs1799801	T	C	200.0	PASS	TYPE=SNP;RepRegion=NA;DP=459;UMT=239;VMT=239;VMF=1.0;ANN=C|synonymous_variant|LOW|ERCC4|ENSG00000175595|transcript|ENST00000311895|protein_coding|11/11|c.2505T>C|p.Ser835Ser|2514/6758|2505/2751|835/916||,C|downstream_gene_variant|MODIFIER|ERCC4|ENSG00000175595|transcript|ENST00000462862|nonsense_mediated_decay||c.*4115T>C|||||97|WARNING_TRANSCRIPT_NO_START_CODON,C|non_coding_exon_variant|MODIFIER|ERCC4|ENSG00000175595|transcript|ENST00000389138|retained_intron|6/6|n.1782T>C||||||;ASP;CAF=0.7588,0.2412;CLNACC=RCV000116988.2;CLNALLE=1;CLNDBN=not_specified;CLNDSDB=MedGen;CLNDSDBID=CN169374;CLNHGVS=NC_000016.9:g.14041958T>C;CLNORIGIN=1;CLNREVSTAT=no_criteria;CLNSIG=3;COMMON=1;G5;G5A;GENEINFO=ERCC4:2072;GNO;HD;KGPhase1;KGPhase3;LSD;PM;PMC;REF;RS=1799801;RSPOS=14041958;S3D;SAO=1;SLO;SSR=0;SYN;VC=SNV;VLD;VP=0x05036800030517053f100101;WGT=1;dbSNPBuildID=89	GT:AD:VF	1/1:0,239:1.0
chr16	68857441	rs1801552	T	C	200.0	PASS	TYPE=SNP;RepRegion=HP;DP=501;UMT=218;VMT=218;VMF=1.0;ANN=C|synonymous_variant|LOW|CDH1|ENSG00000039068|transcript|ENST00000261769|protein_coding|13/16|c.2076T>C|p.Ala692Ala|2267/4889|2076/2649|692/882||,C|synonymous_variant|LOW|CDH1|ENSG00000039068|transcript|ENST00000422392|protein_coding|12/15|c.1893T>C|p.Ala631Ala|1957/2567|1893/2466|631/821||,C|3_prime_UTR_variant|MODIFIER|CDH1|ENSG00000039068|transcript|ENST00000566612|nonsense_mediated_decay|12/15|c.*316T>C|||||1489|,C|3_prime_UTR_variant|MODIFIER|CDH1|ENSG00000039068|transcript|ENST00000566510|nonsense_mediated_decay|12/15|c.*742T>C|||||8010|,C|upstream_gene_variant|MODIFIER|RP11-354M1.2|ENSG00000260798|transcript|ENST00000563916|antisense||n.-12A>G|||||12|,C|downstream_gene_variant|MODIFIER|FTLP14|ENSG00000260459|transcript|ENST00000562087|processed_pseudogene||n.*468T>C|||||468|,C|non_coding_exon_variant|MODIFIER|CDH1|ENSG00000039068|transcript|ENST00000562836|processed_transcript|12/15|n.2147T>C||||||,C|non_coding_exon_variant|MODIFIER|CDH1|ENSG00000039068|transcript|ENST00000562118|retained_intron|1/4|n.294T>C||||||;ASP;CAF=0.2813,0.7187;CLNACC=RCV000132164.2;CLNALLE=1;CLNDBN=Hereditary_cancer-predisposing_syndrome;CLNDSDB=MedGen:SNOMED_CT;CLNDSDBID=C0027672:699346009;CLNHGVS=NC_000016.9:g.68857441T>C;CLNORIGIN=1;CLNREVSTAT=single;CLNSIG=2;COMMON=1;G5;GENEINFO=CDH1:999;GNO;HD;KGPhase1;KGPhase3;LSD;PM;PMC;REF;RS=1801552;RSPOS=68857441;S3D;SAO=1;SLO;SSR=0;SYN;VC=SNV;VLD;VP=0x05036800030515053f100101;WGT=1;dbSNPBuildID=89	GT:AD:VF	1/1:0,218:1.0
chr17	7579472	rs1042522;COSM250061	G	C	200.0	HP	TYPE=SNP;RepRegion=NA;DP=358;UMT=145;VMT=107;VMF=0.737931;ANN=C|missense_variant|MODERATE|TP53|ENSG00000141510|transcript|ENST00000269305|protein_coding|4/11|c.215C>G|p.Pro72Arg|405/2579|215/1182|72/393||,C|missense_variant|MODERATE|TP53|ENSG00000141510|transcript|ENST00000413465|protein_coding|3/7|c.215C>G|p.Pro72Arg|215/1018|215/858|72/285||,C|missense_variant|MODERATE|TP53|ENSG00000141510|transcript|ENST00000359597|protein_coding|3/9|c.215C>G|p.Pro72Arg|215/1152|215/1032|72/343||,C|missense_variant|MODERATE|TP53|ENSG00000141510|transcript|ENST00000420246|protein_coding|4/12|c.215C>G|p.Pro72Arg|348/2653|215/1026|72/341||,C|missense_variant|MODERATE|TP53|ENSG00000141510|transcript|ENST00000455263|protein_coding|4/12|c.215C>G|p.Pro72Arg|348/2580|215/1041|72/346||,C|missense_variant|MODERATE|TP53|ENSG00000141510|transcript|ENST00000445888|protein_coding|4/11|c.215C>G|p.Pro72Arg|351/2506|215/1182|72/393||,C|missense_variant|MODERATE|TP53|ENSG00000141510|transcript|ENST00000508793|protein_coding|4/5|c.215C>G|p.Pro72Arg|353/634|215/496|72/164||WARNING_TRANSCRIPT_INCOMPLETE,C|missense_variant|MODERATE|TP53|ENSG00000141510|transcript|ENST00000604348|protein_coding|4/5|c.215C>G|p.Pro72Arg|354/568|215/429|72/142||WARNING_TRANSCRIPT_NO_STOP_CODON,C|missense_variant|MODERATE|TP53|ENSG00000141510|transcript|ENST00000503591|protein_coding|5/6|c.215C>G|p.Pro72Arg|397/565|215/383|72/126||WARNING_TRANSCRIPT_INCOMPLETE,C|upstream_gene_variant|MODIFIER|TP53|ENSG00000141510|transcript|ENST00000504290|retained_intron||n.-661C>G|||||661|,C|upstream_gene_variant|MODIFIER|TP53|ENSG00000141510|transcript|ENST00000504937|retained_intron||n.-661C>G|||||661|,C|upstream_gene_variant|MODIFIER|TP53|ENSG00000141510|transcript|ENST00000510385|retained_intron||n.-661C>G|||||661|,C|upstream_gene_variant|MODIFIER|TP53|ENSG00000141510|transcript|ENST00000576024|protein_coding||c.-2569C>G|||||2567|WARNING_TRANSCRIPT_NO_START_CODON,C|upstream_gene_variant|MODIFIER|TP53|ENSG00000141510|transcript|ENST00000574684|processed_transcript||n.-1035C>G|||||1035|,C|intron_variant|MODIFIER|TP53|ENSG00000141510|transcript|ENST00000509690|protein_coding|1/5|c.-21-918C>G||||||WARNING_TRANSCRIPT_NO_STOP_CODON,C|intron_variant|MODIFIER|TP53|ENSG00000141510|transcript|ENST00000514944|protein_coding|3/5|c.96+228C>G||||||WARNING_TRANSCRIPT_INCOMPLETE,C|non_coding_exon_variant|MODIFIER|TP53|ENSG00000141510|transcript|ENST00000505014|retained_intron|3/5|n.471C>G||||||;AA=p.P72R;CDS=c.215C>G;CNT=3;GENE=TP53;STRAND=-;ASP;CAF=0.4571,0.5429,.;CLNACC=RCV000152112.1,RCV000013144.2|RCV000034639.1|RCV000079202.5|RCV000132165.2|RCV000144668.1|RCV000211157.1|RCV000211212.1|RCV000211311.1|RCV000211338.1|RCV000211395.1,RCV000164487.1;CLNALLE=0,1,2;CLNDBN=not_specified,CODON_72_POLYMORPHISM\x2c_(rs1042522)|not_provided|not_specified|Hereditary_cancer-predisposing_syndrome|Li-Fraumeni_syndrome_1|paclitaxel_response_-_Efficacy\x2c_Toxicity/ADR|cyclophosphamide_response_-_Efficacy\x2c_Toxicity/ADR|antineoplastic_agents_response_-_Efficacy\x2c_Toxicity/ADR|fluorouracil_response_-_Efficacy\x2c_Toxicity/ADR|cisplatin_response_-_Efficacy\x2c_Toxicity/ADR,Hereditary_cancer-predisposing_syndrome;CLNDSDB=MedGen,.|MedGen|MedGen|MedGen:SNOMED_CT|MedGen:OMIM|MedGen|MedGen|MedGen|MedGen|MedGen,MedGen:SNOMED_CT;CLNDSDBID=CN169374,.|CN221809|CN169374|C0027672:699346009|C1835398:151623|CN236572|CN236518|CN236462|CN236554|CN236501,C0027672:699346009;CLNHGVS=NC_000017.10:g.7579472G\x3d,NC_000017.10:g.7579472G>C,NC_000017.10:g.7579472G>T;CLNORIGIN=1,1,1;CLNREVSTAT=single,no_criteria|no_criteria|single|single|no_criteria|exp|exp|exp|exp|exp,single;CLNSIG=2,2|2|2|2|0|6|6|6|6|6,0;CLNSRC=.,HGMD|OMIM_Allelic_Variant|PharmGKB_Clinical_Annotation|PharmGKB,.;CLNSRCID=.,CM961374|191170.0005|655386635|655386635,.;COMMON=1;G5;G5A;GENEINFO=TP53:7157;GNO;HD;INT;KGPhase1;KGPhase3;LSD;NSM;OM;PM;PMC;R5;REF;RS=1042522;RSPOS=7579472;RV;SAO=1;SLO;SSR=0;TPA;VC=SNV;VLD;VP=0x0501780a0a0517053f110101;WGT=1;dbSNPBuildID=86	GT:AD:VF	0/1:38,107:0.737931
chr17	15973844	rs12942295	A	T	148.84	PASS	TYPE=SNP;RepRegion=NA;DP=184;UMT=100;VMT=65;VMF=0.65;ANN=T|splice_region_variant&intron_variant|LOW|NCOR1|ENSG00000141027|transcript|ENST00000268712|protein_coding|30/45|c.4153-5T>A||||||,T|splice_region_variant&intron_variant|LOW|NCOR1|ENSG00000141027|transcript|ENST00000395851|protein_coding|29/44|c.4201-5T>A||||||,T|splice_region_variant&intron_variant|LOW|NCOR1|ENSG00000141027|transcript|ENST00000395849|protein_coding|1/16|c.43-5T>A||||||WARNING_TRANSCRIPT_NO_START_CODON,T|splice_region_variant&intron_variant|LOW|NCOR1|ENSG00000141027|transcript|ENST00000395857|protein_coding|1/16|c.-96-5T>A||||||,T|splice_region_variant&intron_variant|LOW|NCOR1|ENSG00000141027|transcript|ENST00000458113|retained_intron|6/17|n.916-5T>A||||||,T|upstream_gene_variant|MODIFIER|NCOR1|ENSG00000141027|transcript|ENST00000470782|retained_intron||n.-2118T>A|||||2118|,T|upstream_gene_variant|MODIFIER|NCOR1|ENSG00000141027|transcript|ENST00000584872|retained_intron||n.-4645T>A|||||4645|;ASP;CAF=0.6484,0.3516;COMMON=1;G5;G5A;GENEINFO=NCOR1:9611;GNO;HD;INT;KGPhase1;KGPhase3;RS=12942295;RSPOS=15973844;SAO=0;SLO;SSR=0;VC=SNV;VLD;VP=0x05010008000517053e000100;WGT=1;dbSNPBuildID=121	GT:AD:VF	0/1:35,65:0.65
chr17	29553485	rs2285892	G	A	200.0	PASS	TYPE=SNP;RepRegion=NA;DP=280;UMT=121;VMT=121;VMF=1.0;ANN=A|synonymous_variant|LOW|NF1|ENSG00000196712|transcript|ENST00000358273|protein_coding|18/58|c.2034G>A|p.Pro678Pro|2417/12425|2034/8520|678/2839||,A|synonymous_variant|LOW|NF1|ENSG00000196712|transcript|ENST00000356175|protein_coding|18/57|c.2034G>A|p.Pro678Pro|2417/12362|2034/8457|678/2818||,A|synonymous_variant|LOW|NF1|ENSG00000196712|transcript|ENST00000579081|nonsense_mediated_decay|18/58|c.2136G>A|p.Pro712Pro|2136/8788|2136/4971|712/1656||WARNING_TRANSCRIPT_NO_START_CODON,A|synonymous_variant|LOW|NF1|ENSG00000196712|transcript|ENST00000456735|protein_coding|10/50|c.1032G>A|p.Pro344Pro|1032/7787|1032/7509|344/2502||WARNING_TRANSCRIPT_NO_START_CODON,A|3_prime_UTR_variant|MODIFIER|NF1|ENSG00000196712|transcript|ENST00000495910|nonsense_mediated_decay|16/29|c.*1435G>A|||||45033|WARNING_TRANSCRIPT_NO_START_CODON,A|downstream_gene_variant|MODIFIER|NF1|ENSG00000196712|transcript|ENST00000431387|protein_coding||c.*4477G>A|||||3703|,A|non_coding_exon_variant|MODIFIER|NF1|ENSG00000196712|transcript|ENST00000493220|retained_intron|2/21|n.201G>A||||||;ASP;CAF=0.5032,0.4968;CLNACC=RCV000162648.1|RCV000219876.1;CLNALLE=1;CLNDBN=Hereditary_cancer-predisposing_syndrome|not_specified;CLNDSDB=MedGen:SNOMED_CT|MedGen;CLNDSDBID=C0027672:699346009|CN169374;CLNHGVS=NC_000017.10:g.29553485G>A;CLNORIGIN=1;CLNREVSTAT=single|single;CLNSIG=2|2;COMMON=1;G5;G5A;GENEINFO=NF1:4763;GNO;HD;KGPhase1;KGPhase3;LSD;PM;PMC;REF;RS=2285892;RSPOS=29553485;SAO=1;SLO;SSR=0;SYN;VC=SNV;VLD;VP=0x05016800030517053f100100;WGT=1;dbSNPBuildID=100	GT:AD:VF	1/1:0,121:1.0
chr17	37873680	.	G	A	6.85	RPCP	TYPE=SNP;RepRegion=NA;DP=341;UMT=134;VMT=5;VMF=0.0373134;ANN=A|synonymous_variant|LOW|ERBB2|ENSG00000141736|transcript|ENST00000269571|protein_coding|15/27|c.1845G>A|p.Lys615Lys|2004/4545|1845/3768|615/1255||,A|synonymous_variant|LOW|ERBB2|ENSG00000141736|transcript|ENST00000584601|protein_coding|19/31|c.1755G>A|p.Lys585Lys|2552/4792|1755/3678|585/1225||,A|synonymous_variant|LOW|ERBB2|ENSG00000141736|transcript|ENST00000578199|protein_coding|18/18|c.1755G>A|p.Lys585Lys|2296/2526|1755/1812|585/603||,A|synonymous_variant|LOW|ERBB2|ENSG00000141736|transcript|ENST00000406381|protein_coding|17/29|c.1755G>A|p.Lys585Lys|2265/4806|1755/3678|585/1225||,A|synonymous_variant|LOW|ERBB2|ENSG00000141736|transcript|ENST00000541774|protein_coding|15/27|c.1800G>A|p.Lys600Lys|1800/4341|1800/3723|600/1240||,A|synonymous_variant|LOW|ERBB2|ENSG00000141736|transcript|ENST00000445658|protein_coding|9/21|c.1017G>A|p.Lys339Lys|1280/3238|1017/2940|339/979||,A|synonymous_variant|LOW|ERBB2|ENSG00000141736|transcript|ENST00000540147|protein_coding|15/27|c.1755G>A|p.Lys585Lys|2083/4624|1755/3678|585/1225||,A|synonymous_variant|LOW|ERBB2|ENSG00000141736|transcript|ENST00000584450|protein_coding|15/26|c.1845G>A|p.Lys615Lys|2060/3730|1845/3168|615/1055||,A|synonymous_variant|LOW|ERBB2|ENSG00000141736|transcript|ENST00000540042|protein_coding|15/15|c.1755G>A|p.Lys585Lys|1921/2147|1755/1812|585/603||,A|synonymous_variant|LOW|ERBB2|ENSG00000141736|transcript|ENST00000582818|protein_coding|2/6|c.162G>A|p.Lys54Lys|163/529|162/528|54/175||WARNING_TRANSCRIPT_NO_START_CODON,A|3_prime_UTR_variant|MODIFIER|ERBB2|ENSG00000141736|transcript|ENST00000578373|nonsense_mediated_decay|15/27|c.*1635G>A|||||10238|,A|upstream_gene_variant|MODIFIER|ERBB2|ENSG00000141736|transcript|ENST00000580074|protein_coding||c.-4G>A|||||2|WARNING_TRANSCRIPT_INCOMPLETE,A|downstream_gene_variant|MODIFIER|ERBB2|ENSG00000141736|transcript|ENST00000582648|nonsense_mediated_decay||c.*5434G>A|||||1116|,A|downstream_gene_variant|MODIFIER|ERBB2|ENSG00000141736|transcript|ENST00000578502|protein_coding||c.*2135G>A|||||2135|WARNING_TRANSCRIPT_NO_START_CODON,A|non_coding_exon_variant|MODIFIER|ERBB2|ENSG00000141736|transcript|ENST00000582788|retained_intron|8/8|n.1776G>A||||||,A|non_coding_exon_variant|MODIFIER|ERBB2|ENSG00000141736|transcript|ENST00000583038|retained_intron|11/17|n.2979G>A||||||,A|non_coding_exon_variant|MODIFIER|ERBB2|ENSG00000141736|transcript|ENST00000578630|retained_intron|1/5|n.454G>A||||||,A|non_coding_exon_variant|MODIFIER|ERBB2|ENSG00000141736|transcript|ENST00000584684|retained_intron|1/2|n.85G>A||||||	GT:AD:VF	0/1:129,5:0.0373134
chr17	37873681	.	T	C	6.86	PASS	TYPE=SNP;RepRegion=NA;DP=345;UMT=133;VMT=5;VMF=0.037594;ANN=C|missense_variant|MODERATE|ERBB2|ENSG00000141736|transcript|ENST00000269571|protein_coding|15/27|c.1846T>C|p.Phe616Leu|2005/4545|1846/3768|616/1255||,C|missense_variant|MODERATE|ERBB2|ENSG00000141736|transcript|ENST00000584601|protein_coding|19/31|c.1756T>C|p.Phe586Leu|2553/4792|1756/3678|586/1225||,C|missense_variant|MODERATE|ERBB2|ENSG00000141736|transcript|ENST00000578199|protein_coding|18/18|c.1756T>C|p.Phe586Leu|2297/2526|1756/1812|586/603||,C|missense_variant|MODERATE|ERBB2|ENSG00000141736|transcript|ENST00000406381|protein_coding|17/29|c.1756T>C|p.Phe586Leu|2266/4806|1756/3678|586/1225||,C|missense_variant|MODERATE|ERBB2|ENSG00000141736|transcript|ENST00000541774|protein_coding|15/27|c.1801T>C|p.Phe601Leu|1801/4341|1801/3723|601/1240||,C|missense_variant|MODERATE|ERBB2|ENSG00000141736|transcript|ENST00000445658|protein_coding|9/21|c.1018T>C|p.Phe340Leu|1281/3238|1018/2940|340/979||,C|missense_variant|MODERATE|ERBB2|ENSG00000141736|transcript|ENST00000540147|protein_coding|15/27|c.1756T>C|p.Phe586Leu|2084/4624|1756/3678|586/1225||,C|missense_variant|MODERATE|ERBB2|ENSG00000141736|transcript|ENST00000584450|protein_coding|15/26|c.1846T>C|p.Phe616Leu|2061/3730|1846/3168|616/1055||,C|missense_variant|MODERATE|ERBB2|ENSG00000141736|transcript|ENST00000540042|protein_coding|15/15|c.1756T>C|p.Phe586Leu|1922/2147|1756/1812|586/603||,C|missense_variant|MODERATE|ERBB2|ENSG00000141736|transcript|ENST00000582818|protein_coding|2/6|c.163T>C|p.Phe55Leu|164/529|163/528|55/175||WARNING_TRANSCRIPT_NO_START_CODON,C|3_prime_UTR_variant|MODIFIER|ERBB2|ENSG00000141736|transcript|ENST00000578373|nonsense_mediated_decay|15/27|c.*1636T>C|||||10239|,C|upstream_gene_variant|MODIFIER|ERBB2|ENSG00000141736|transcript|ENST00000580074|protein_coding||c.-3T>C|||||1|WARNING_TRANSCRIPT_INCOMPLETE,C|downstream_gene_variant|MODIFIER|ERBB2|ENSG00000141736|transcript|ENST00000582648|nonsense_mediated_decay||c.*5435T>C|||||1117|,C|downstream_gene_variant|MODIFIER|ERBB2|ENSG00000141736|transcript|ENST00000578502|protein_coding||c.*2136T>C|||||2136|WARNING_TRANSCRIPT_NO_START_CODON,C|non_coding_exon_variant|MODIFIER|ERBB2|ENSG00000141736|transcript|ENST00000582788|retained_intron|8/8|n.1777T>C||||||,C|non_coding_exon_variant|MODIFIER|ERBB2|ENSG00000141736|transcript|ENST00000583038|retained_intron|11/17|n.2980T>C||||||,C|non_coding_exon_variant|MODIFIER|ERBB2|ENSG00000141736|transcript|ENST00000578630|retained_intron|1/5|n.455T>C||||||,C|non_coding_exon_variant|MODIFIER|ERBB2|ENSG00000141736|transcript|ENST00000584684|retained_intron|1/2|n.86T>C||||||	GT:AD:VF	0/1:128,5:0.037594
chr17	37879585	rs1801201	A	G	200.0	PASS	TYPE=SNP;RepRegion=NA;DP=231;UMT=93;VMT=93;VMF=1.0;ANN=G|missense_variant|MODERATE|ERBB2|ENSG00000141736|transcript|ENST00000269571|protein_coding|17/27|c.1960A>G|p.Ile654Val|2119/4545|1960/3768|654/1255||,G|missense_variant|MODERATE|ERBB2|ENSG00000141736|transcript|ENST00000584601|protein_coding|21/31|c.1870A>G|p.Ile624Val|2667/4792|1870/3678|624/1225||,G|missense_variant|MODERATE|ERBB2|ENSG00000141736|transcript|ENST00000406381|protein_coding|19/29|c.1870A>G|p.Ile624Val|2380/4806|1870/3678|624/1225||,G|missense_variant|MODERATE|ERBB2|ENSG00000141736|transcript|ENST00000541774|protein_coding|17/27|c.1915A>G|p.Ile639Val|1915/4341|1915/3723|639/1240||,G|missense_variant|MODERATE|ERBB2|ENSG00000141736|transcript|ENST00000445658|protein_coding|11/21|c.1132A>G|p.Ile378Val|1395/3238|1132/2940|378/979||,G|missense_variant|MODERATE|ERBB2|ENSG00000141736|transcript|ENST00000540147|protein_coding|17/27|c.1870A>G|p.Ile624Val|2198/4624|1870/3678|624/1225||,G|missense_variant|MODERATE|ERBB2|ENSG00000141736|transcript|ENST00000584450|protein_coding|17/26|c.1960A>G|p.Ile654Val|2175/3730|1960/3168|654/1055||,G|missense_variant|MODERATE|ERBB2|ENSG00000141736|transcript|ENST00000582818|protein_coding|4/6|c.277A>G|p.Ile93Val|278/529|277/528|93/175||WARNING_TRANSCRIPT_NO_START_CODON,G|missense_variant|MODERATE|ERBB2|ENSG00000141736|transcript|ENST00000580074|protein_coding|2/6|c.64A>G|p.Ile22Val|66/754|64/752|22/249||WARNING_TRANSCRIPT_INCOMPLETE,G|3_prime_UTR_variant|MODIFIER|ERBB2|ENSG00000141736|transcript|ENST00000578373|nonsense_mediated_decay|17/27|c.*1750A>G|||||16143|,G|upstream_gene_variant|MODIFIER|MIR4728|ENSG00000265178|transcript|ENST00000580969|miRNA||n.-3163A>G|||||3163|,G|downstream_gene_variant|MODIFIER|ERBB2|ENSG00000141736|transcript|ENST00000584684|retained_intron||n.*3035A>G|||||3035|,G|non_coding_exon_variant|MODIFIER|ERBB2|ENSG00000141736|transcript|ENST00000583038|retained_intron|13/17|n.3094A>G||||||,G|non_coding_exon_variant|MODIFIER|ERBB2|ENSG00000141736|transcript|ENST00000578630|retained_intron|3/5|n.569A>G||||||;ASP;CAF=0.9974,.,0.002596;CLNACC=RCV000014888.2|RCV000120743.1;CLNALLE=2;CLNDBN=ERBB2_POLYMORPHISM|not_specified;CLNDSDB=.|MedGen;CLNDSDBID=.|CN169374;CLNHGVS=NC_000017.10:g.37879585A>G;CLNORIGIN=1;CLNREVSTAT=no_criteria|no_assertion;CLNSIG=2|1;CLNSRC=OMIM_Allelic_Variant;CLNSRCID=164870.0002;COMMON=1;GENEINFO=ERBB2:2064;GNO;HD;KGPhase1;KGPhase3;LSD;NSM;OM;PM;PMC;REF;RS=1801201;RSPOS=37879585;SAO=1;SLO;SSR=0;VC=SNV;VLD;VP=0x050168000a05040536110100;WGT=1;dbSNPBuildID=89	GT:AD:VF	1/1:0,93:1.0
chr17	37879588	rs1136201	A	G	200.0	PASS	TYPE=SNP;RepRegion=NA;DP=243;UMT=96;VMT=96;VMF=1.0;ANN=G|missense_variant|MODERATE|ERBB2|ENSG00000141736|transcript|ENST00000269571|protein_coding|17/27|c.1963A>G|p.Ile655Val|2122/4545|1963/3768|655/1255||,G|missense_variant|MODERATE|ERBB2|ENSG00000141736|transcript|ENST00000584601|protein_coding|21/31|c.1873A>G|p.Ile625Val|2670/4792|1873/3678|625/1225||,G|missense_variant|MODERATE|ERBB2|ENSG00000141736|transcript|ENST00000406381|protein_coding|19/29|c.1873A>G|p.Ile625Val|2383/4806|1873/3678|625/1225||,G|missense_variant|MODERATE|ERBB2|ENSG00000141736|transcript|ENST00000541774|protein_coding|17/27|c.1918A>G|p.Ile640Val|1918/4341|1918/3723|640/1240||,G|missense_variant|MODERATE|ERBB2|ENSG00000141736|transcript|ENST00000445658|protein_coding|11/21|c.1135A>G|p.Ile379Val|1398/3238|1135/2940|379/979||,G|missense_variant|MODERATE|ERBB2|ENSG00000141736|transcript|ENST00000540147|protein_coding|17/27|c.1873A>G|p.Ile625Val|2201/4624|1873/3678|625/1225||,G|missense_variant|MODERATE|ERBB2|ENSG00000141736|transcript|ENST00000584450|protein_coding|17/26|c.1963A>G|p.Ile655Val|2178/3730|1963/3168|655/1055||,G|missense_variant|MODERATE|ERBB2|ENSG00000141736|transcript|ENST00000582818|protein_coding|4/6|c.280A>G|p.Ile94Val|281/529|280/528|94/175||WARNING_TRANSCRIPT_NO_START_CODON,G|missense_variant|MODERATE|ERBB2|ENSG00000141736|transcript|ENST00000580074|protein_coding|2/6|c.67A>G|p.Ile23Val|69/754|67/752|23/249||WARNING_TRANSCRIPT_INCOMPLETE,G|3_prime_UTR_variant|MODIFIER|ERBB2|ENSG00000141736|transcript|ENST00000578373|nonsense_mediated_decay|17/27|c.*1753A>G|||||16146|,G|upstream_gene_variant|MODIFIER|MIR4728|ENSG00000265178|transcript|ENST00000580969|miRNA||n.-3160A>G|||||3160|,G|downstream_gene_variant|MODIFIER|ERBB2|ENSG00000141736|transcript|ENST00000584684|retained_intron||n.*3038A>G|||||3038|,G|non_coding_exon_variant|MODIFIER|ERBB2|ENSG00000141736|transcript|ENST00000583038|retained_intron|13/17|n.3097A>G||||||,G|non_coding_exon_variant|MODIFIER|ERBB2|ENSG00000141736|transcript|ENST00000578630|retained_intron|3/5|n.572A>G||||||;ASP;CAF=0.8786,0.1214,.;CLNACC=RCV000014887.2|RCV000120744.1;CLNALLE=1;CLNDBN=ERBB2_POLYMORPHISM|not_specified;CLNDSDB=.|MedGen;CLNDSDBID=.|CN169374;CLNHGVS=NC_000017.10:g.37879588A>G;CLNORIGIN=1;CLNREVSTAT=no_criteria|no_assertion;CLNSIG=2|1;CLNSRC=OMIM_Allelic_Variant;CLNSRCID=164870.0001;COMMON=1;G5;GENEINFO=ERBB2:2064;GNO;HD;KGPhase1;KGPhase3;LSD;NSM;OM;PM;PMC;REF;RS=1136201;RSPOS=37879588;SAO=1;SLO;SSR=0;VC=SNV;VLD;VP=0x050168000a0515053f110100;WGT=1;dbSNPBuildID=86	GT:AD:VF	1/1:0,96:1.0
chr17	37884037	rs1058808	C	G	157.31	PASS	TYPE=SNP;RepRegion=NA;DP=128;UMT=58;VMT=58;VMF=1.0;ANN=G|missense_variant|MODERATE|ERBB2|ENSG00000141736|transcript|ENST00000269571|protein_coding|27/27|c.3508C>G|p.Pro1170Ala|3667/4545|3508/3768|1170/1255||,G|missense_variant|MODERATE|ERBB2|ENSG00000141736|transcript|ENST00000584601|protein_coding|31/31|c.3418C>G|p.Pro1140Ala|4215/4792|3418/3678|1140/1225||,G|missense_variant|MODERATE|ERBB2|ENSG00000141736|transcript|ENST00000406381|protein_coding|29/29|c.3418C>G|p.Pro1140Ala|3928/4806|3418/3678|1140/1225||,G|missense_variant|MODERATE|ERBB2|ENSG00000141736|transcript|ENST00000541774|protein_coding|27/27|c.3463C>G|p.Pro1155Ala|3463/4341|3463/3723|1155/1240||,G|missense_variant|MODERATE|ERBB2|ENSG00000141736|transcript|ENST00000445658|protein_coding|21/21|c.2680C>G|p.Pro894Ala|2943/3238|2680/2940|894/979||,G|missense_variant|MODERATE|ERBB2|ENSG00000141736|transcript|ENST00000540147|protein_coding|27/27|c.3418C>G|p.Pro1140Ala|3746/4624|3418/3678|1140/1225||,G|3_prime_UTR_variant|MODIFIER|ERBB2|ENSG00000141736|transcript|ENST00000584450|protein_coding|26/26|c.*87C>G|||||87|,G|3_prime_UTR_variant|MODIFIER|ERBB2|ENSG00000141736|transcript|ENST00000578373|nonsense_mediated_decay|27/27|c.*3298C>G|||||20595|,G|upstream_gene_variant|MODIFIER|ERBB2|ENSG00000141736|transcript|ENST00000584888|processed_transcript||n.-602C>G|||||602|,G|downstream_gene_variant|MODIFIER|MIR4728|ENSG00000265178|transcript|ENST00000580969|miRNA||n.*1223C>G|||||1223|,G|downstream_gene_variant|MODIFIER|MIEN1|ENSG00000141741|transcript|ENST00000577810|protein_coding||c.*1814G>C|||||1374|,G|downstream_gene_variant|MODIFIER|ERBB2|ENSG00000141736|transcript|ENST00000583038|retained_intron||n.*1433C>G|||||1433|,G|downstream_gene_variant|MODIFIER|ERBB2|ENSG00000141736|transcript|ENST00000582818|protein_coding||c.*3834C>G|||||3834|WARNING_TRANSCRIPT_NO_START_CODON,G|downstream_gene_variant|MODIFIER|ERBB2|ENSG00000141736|transcript|ENST00000578630|retained_intron||n.*3816C>G|||||3816|,G|downstream_gene_variant|MODIFIER|ERBB2|ENSG00000141736|transcript|ENST00000580074|protein_coding||c.*2581C>G|||||2581|WARNING_TRANSCRIPT_INCOMPLETE,G|downstream_gene_variant|MODIFIER|MIEN1|ENSG00000141741|transcript|ENST00000582963|retained_intron||n.*712G>C|||||712|,G|downstream_gene_variant|MODIFIER|MIEN1|ENSG00000141741|transcript|ENST00000469568|retained_intron||n.*1372G>C|||||1372|,G|downstream_gene_variant|MODIFIER|MIEN1|ENSG00000141741|transcript|ENST00000474210|processed_transcript||n.*1372G>C|||||1372|,G|downstream_gene_variant|MODIFIER|MIEN1|ENSG00000141741|transcript|ENST00000394231|protein_coding||c.*1738G>C|||||1372|,G|downstream_gene_variant|MODIFIER|MIEN1|ENSG00000141741|transcript|ENST00000498164|retained_intron||n.*1376G>C|||||1376|;ASP;CAF=0.5479,0.4521;CLNACC=RCV000120753.1;CLNALLE=1;CLNDBN=not_specified;CLNDSDB=MedGen;CLNDSDBID=CN169374;CLNHGVS=NC_000017.10:g.37884037C>G;CLNORIGIN=1;CLNREVSTAT=no_assertion;CLNSIG=1;COMMON=1;G5;GENEINFO=ERBB2:2064;GNO;HD;KGPhase1;KGPhase3;LSD;NSM;PM;PMC;REF;RS=1058808;RSPOS=37884037;SAO=1;SLO;SSR=0;U3;VC=SNV;VLD;VP=0x050168800a0515053e100101;WGT=1;dbSNPBuildID=86	GT:AD:VF	1/1:0,58:1.0
chr17	56774222	.	T	G	7.56	SB;LowQ;RPCP	TYPE=SNP;RepRegion=NA;DP=3478;UMT=214;VMT=6;VMF=0.0280374;ANN=G|splice_donor_variant&intron_variant|HIGH|RAD51C|ENSG00000108384|transcript|ENST00000337432|protein_coding|3/8|c.571+2T>G||||||,G|splice_donor_variant&intron_variant|HIGH|RAD51C|ENSG00000108384|transcript|ENST00000461271|protein_coding|3/4|c.220+2T>G||||||WARNING_TRANSCRIPT_INCOMPLETE,G|splice_donor_variant&intron_variant|HIGH|RAD51C|ENSG00000108384|transcript|ENST00000583539|protein_coding|3/7|c.571+2T>G||||||,G|splice_donor_variant&intron_variant|HIGH|RAD51C|ENSG00000108384|transcript|ENST00000487921|processed_transcript|3/4|n.483+2T>G||||||,G|splice_donor_variant&intron_variant|HIGH|RAD51C|ENSG00000108384|transcript|ENST00000475762|nonsense_mediated_decay|3/7|c.*1274+2T>G||||||,G|splice_donor_variant&intron_variant|HIGH|RAD51C|ENSG00000108384|transcript|ENST00000584617|nonsense_mediated_decay|2/6|c.*150+2T>G||||||WARNING_TRANSCRIPT_NO_START_CODON,G|splice_donor_variant&intron_variant|HIGH|RAD51C|ENSG00000108384|transcript|ENST00000425173|protein_coding|2/4|c.367+2T>G||||||WARNING_TRANSCRIPT_NO_START_CODON,G|splice_donor_variant&intron_variant|HIGH|RAD51C|ENSG00000108384|transcript|ENST00000413590|protein_coding|2/7|c.208+2T>G||||||WARNING_TRANSCRIPT_NO_START_CODON,G|upstream_gene_variant|MODIFIER|TEX14|ENSG00000121101|transcript|ENST00000240361|protein_coding||c.-44860A>C|||||4838|,G|upstream_gene_variant|MODIFIER|TEX14|ENSG00000121101|transcript|ENST00000389934|protein_coding||c.-44860A>C|||||4806|,G|upstream_gene_variant|MODIFIER|TEX14|ENSG00000121101|transcript|ENST00000349033|protein_coding||c.-44860A>C|||||4838|,G|upstream_gene_variant|MODIFIER|TEX14|ENSG00000121101|transcript|ENST00000582740|nonsense_mediated_decay||c.-44860A>C|||||4816|,G|downstream_gene_variant|MODIFIER|RAD51C|ENSG00000108384|transcript|ENST00000476741|processed_transcript||n.*3140T>G|||||3140|,G|downstream_gene_variant|MODIFIER|RAD51C|ENSG00000108384|transcript|ENST00000486827|nonsense_mediated_decay||c.*4059T>G|||||1528|,G|downstream_gene_variant|MODIFIER|RAD51C|ENSG00000108384|transcript|ENST00000421782|protein_coding||c.*1668T>G|||||1527|,G|intron_variant|MODIFIER|RAD51C|ENSG00000108384|transcript|ENST00000487525|nonsense_mediated_decay|2/8|c.404+1672T>G||||||,G|intron_variant|MODIFIER|RAD51C|ENSG00000108384|transcript|ENST00000482007|nonsense_mediated_decay|2/7|c.404+1672T>G||||||;LOF=(RAD51C|ENSG00000108384|17|0.41)	GT:AD:VF	0/1:208,6:0.0280374
chr17	59760996	rs4986763	A	G	200.0	PASS	TYPE=SNP;RepRegion=NA;DP=10496;UMT=4455;VMT=4306;VMF=0.9665544;ANN=G|synonymous_variant|LOW|BRIP1|ENSG00000136492|transcript|ENST00000259008|protein_coding|20/20|c.3411T>C|p.Tyr1137Tyr|3679/6048|3411/3750|1137/1249||,G|downstream_gene_variant|MODIFIER|BRIP1|ENSG00000136492|transcript|ENST00000577598|protein_coding||c.*2121T>C|||||1137|;ASP;CAF=0.3792,0.6208;CLNACC=RCV000162378.1;CLNALLE=1;CLNDBN=Hereditary_cancer-predisposing_syndrome;CLNDSDB=MedGen:SNOMED_CT;CLNDSDBID=C0027672:699346009;CLNHGVS=NC_000017.10:g.59760996A>G;CLNORIGIN=1;CLNREVSTAT=single;CLNSIG=2;COMMON=1;G5;GENEINFO=BRIP1:83990;GNO;HD;KGPhase1;KGPhase3;LSD;PM;PMC;REF;RS=4986763;RSPOS=59760996;RV;SAO=1;SLO;SSR=0;SYN;VC=SNV;VLD;VP=0x05016800030515053f100100;WGT=1;dbSNPBuildID=113	GT:AD:VF	1/1:149,4306:0.9665544
chr17	59763347	rs4986764	A	G	200.0	PASS	TYPE=SNP;RepRegion=NA;DP=2002;UMT=961;VMT=929;VMF=0.9667014;ANN=G|missense_variant|MODERATE|BRIP1|ENSG00000136492|transcript|ENST00000259008|protein_coding|19/20|c.2755T>C|p.Ser919Pro|3023/6048|2755/3750|919/1249||,G|missense_variant|MODERATE|BRIP1|ENSG00000136492|transcript|ENST00000577598|protein_coding|18/18|c.2755T>C|p.Ser919Pro|2755/3969|2755/2985|919/994||;ASP;CAF=0.3722,0.6278;CLNACC=RCV000120400.1|RCV000132148.2;CLNALLE=1;CLNDBN=not_specified|Hereditary_cancer-predisposing_syndrome;CLNDSDB=MedGen|MedGen:SNOMED_CT;CLNDSDBID=CN169374|C0027672:699346009;CLNHGVS=NC_000017.10:g.59763347A>G;CLNORIGIN=1;CLNREVSTAT=no_assertion|single;CLNSIG=1|2;COMMON=1;G5;G5A;GENEINFO=BRIP1:83990;GNO;HD;KGPhase1;KGPhase3;LSD;NSM;PM;PMC;REF;RS=4986764;RSPOS=59763347;RV;SAO=1;SLO;SSR=0;VC=SNV;VLD;VP=0x050168000a0517053f100100;WGT=1;dbSNPBuildID=113	GT:AD:VF	1/1:32,929:0.9667014
chr17	59763465	rs4986765;COSM1479821;COSM437064	T	C	200.0	PASS	TYPE=SNP;RepRegion=NA;DP=5213;UMT=2183;VMT=2086;VMF=0.9555657;ANN=C|synonymous_variant|LOW|BRIP1|ENSG00000136492|transcript|ENST00000259008|protein_coding|19/20|c.2637A>G|p.Glu879Glu|2905/6048|2637/3750|879/1249||,C|synonymous_variant|LOW|BRIP1|ENSG00000136492|transcript|ENST00000577598|protein_coding|18/18|c.2637A>G|p.Glu879Glu|2637/3969|2637/2985|879/994||;AA=p.E879E,p.E879E;CDS=c.2637A>G,c.2637A>G;CNT=1,1;GENE=BRIP1,BRIP1_ENST00000259008;STRAND=-,-;ASP;CAF=0.1849,0.8151;CLNACC=RCV000162379.1;CLNALLE=1;CLNDBN=Hereditary_cancer-predisposing_syndrome;CLNDSDB=MedGen:SNOMED_CT;CLNDSDBID=C0027672:699346009;CLNHGVS=NC_000017.10:g.59763465T>C;CLNORIGIN=1;CLNREVSTAT=single;CLNSIG=2;COMMON=1;G5;GENEINFO=BRIP1:83990;GNO;HD;KGPhase1;KGPhase3;LSD;PM;PMC;REF;RS=4986765;RSPOS=59763465;RV;SAO=1;SLO;SSR=0;SYN;VC=SNV;VLD;VP=0x05016800030515053f100100;WGT=1;dbSNPBuildID=113	GT:AD:VF	1/1:97,2086:0.9555657
chr17	59876544	.	C	G	22.05	PASS	TYPE=SNP;RepRegion=NA;DP=11565;UMT=4386;VMT=49;VMF=0.0111719;ANN=G|synonymous_variant|LOW|BRIP1|ENSG00000136492|transcript|ENST00000259008|protein_coding|9/20|c.1257G>C|p.Arg419Arg|1525/6048|1257/3750|419/1249||,G|synonymous_variant|LOW|BRIP1|ENSG00000136492|transcript|ENST00000577598|protein_coding|8/18|c.1257G>C|p.Arg419Arg|1257/3969|1257/2985|419/994||	GT:AD:VF	0/1:4337,49:0.0111719
chr17	63533538	.	A	G	90.27	PASS	TYPE=SNP;RepRegion=NA;DP=736;UMT=274;VMT=54;VMF=0.1970803;ANN=G|missense_variant|MODERATE|AXIN2|ENSG00000168646|transcript|ENST00000307078|protein_coding|6/11|c.1616T>C|p.Val539Ala|1930/4259|1616/2532|539/843||,G|missense_variant|MODERATE|AXIN2|ENSG00000168646|transcript|ENST00000375702|protein_coding|5/9|c.1616T>C|p.Val539Ala|1725/2541|1616/2337|539/778||,G|upstream_gene_variant|MODIFIER|AXIN2|ENSG00000168646|transcript|ENST00000578251|retained_intron||n.-738T>C|||||738|,G|downstream_gene_variant|MODIFIER|CTD-2535L24.2|ENSG00000266076|transcript|ENST00000577662|nonsense_mediated_decay||c.*98551T>C|||||682|	GT:AD:VF	0/1:220,54:0.1970803
chr17	63533789	rs9915936	T	C	200.0	PASS	TYPE=SNP;RepRegion=NA;DP=527;UMT=214;VMT=213;VMF=0.9953271;ANN=C|synonymous_variant|LOW|AXIN2|ENSG00000168646|transcript|ENST00000307078|protein_coding|6/11|c.1365A>G|p.Pro455Pro|1679/4259|1365/2532|455/843||,C|synonymous_variant|LOW|AXIN2|ENSG00000168646|transcript|ENST00000375702|protein_coding|5/9|c.1365A>G|p.Pro455Pro|1474/2541|1365/2337|455/778||,C|upstream_gene_variant|MODIFIER|AXIN2|ENSG00000168646|transcript|ENST00000578251|retained_intron||n.-989A>G|||||989|,C|downstream_gene_variant|MODIFIER|CTD-2535L24.2|ENSG00000266076|transcript|ENST00000577662|nonsense_mediated_decay||c.*98300A>G|||||431|;ASP;CAF=0.09026,0.9097;COMMON=1;G5;GENEINFO=AXIN2:8313;GNO;HD;KGPhase1;KGPhase3;PM;PMC;REF;RS=9915936;RSPOS=63533789;SAO=0;SLO;SSR=0;SYN;VC=SNV;VLD;VP=0x05012800030515053e000100;WGT=1;dbSNPBuildID=119	GT:AD:VF	1/1:1,213:0.9953271
chr17	75369578	rs7217986	T	C	200.0	PASS	TYPE=SNP;RepRegion=NA;DP=534;UMT=201;VMT=200;VMF=0.9950249;ANN=C|5_prime_UTR_variant|MODIFIER|SEPT9|ENSG00000184640|transcript|ENST00000423034|protein_coding|1/11|c.-2T>C|||||2|,C|5_prime_UTR_variant|MODIFIER|SEPT9|ENSG00000184640|transcript|ENST00000590059|protein_coding|1/4|c.-33T>C|||||33|WARNING_TRANSCRIPT_INCOMPLETE,C|upstream_gene_variant|MODIFIER|SEPT9|ENSG00000184640|transcript|ENST00000587514|processed_transcript||n.-437T>C|||||437|,C|upstream_gene_variant|MODIFIER|SEPT9|ENSG00000184640|transcript|ENST00000590586|processed_transcript||n.-681T>C|||||681|,C|upstream_gene_variant|MODIFIER|SEPT9|ENSG00000184640|transcript|ENST00000592407|processed_transcript||n.-2425T>C|||||2425|,C|upstream_gene_variant|MODIFIER|SEPT9|ENSG00000184640|transcript|ENST00000427674|protein_coding||c.-28979T>C|||||2587|,C|downstream_gene_variant|MODIFIER|RP11-936I5.1|ENSG00000266998|transcript|ENST00000588701|antisense||n.*322A>G|||||322|,C|intron_variant|MODIFIER|SEPT9|ENSG00000184640|transcript|ENST00000427177|protein_coding|2/11|c.77-28563T>C||||||,C|intron_variant|MODIFIER|SEPT9|ENSG00000184640|transcript|ENST00000589070|protein_coding|1/1|c.32-28563T>C||||||WARNING_TRANSCRIPT_NO_STOP_CODON,C|intron_variant|MODIFIER|SEPT9|ENSG00000184640|transcript|ENST00000591833|nonsense_mediated_decay|3/3|c.*72-28563T>C||||||,C|intron_variant|MODIFIER|SEPT9|ENSG00000184640|transcript|ENST00000591198|protein_coding|1/10|c.20-28563T>C||||||,C|intron_variant|MODIFIER|SEPT9|ENSG00000184640|transcript|ENST00000590576|nonsense_mediated_decay|2/2|c.*77-28563T>C||||||,C|intron_variant|MODIFIER|SEPT9|ENSG00000184640|transcript|ENST00000449803|protein_coding|2/11|c.-416-28563T>C||||||,C|intron_variant|MODIFIER|SEPT9|ENSG00000184640|transcript|ENST00000431235|protein_coding|2/11|c.-416-28563T>C||||||,C|intron_variant|MODIFIER|SEPT9|ENSG00000184640|transcript|ENST00000587237|processed_transcript|3/3|n.407-28563T>C||||||,C|intron_variant|MODIFIER|SEPT9|ENSG00000184640|transcript|ENST00000329047|protein_coding|1/10|c.23-28563T>C||||||,C|intron_variant|MODIFIER|SEPT9|ENSG00000184640|transcript|ENST00000590294|protein_coding|1/11|c.23-28563T>C||||||,C|intron_variant|MODIFIER|SEPT9|ENSG00000184640|transcript|ENST00000588575|nonsense_mediated_decay|1/4|c.37-28841T>C||||||,C|intron_variant|MODIFIER|SEPT9|ENSG00000184640|transcript|ENST00000590595|protein_coding|1/1|c.37-28841T>C||||||WARNING_TRANSCRIPT_INCOMPLETE,C|intron_variant|MODIFIER|SEPT9|ENSG00000184640|transcript|ENST00000591934|protein_coding|2/2|c.98-28563T>C||||||WARNING_TRANSCRIPT_INCOMPLETE,C|intron_variant|MODIFIER|SEPT9|ENSG00000184640|transcript|ENST00000588690|protein_coding|1/11|c.-416-28563T>C||||||,C|intron_variant|MODIFIER|SEPT9|ENSG00000184640|transcript|ENST00000592098|processed_transcript|1/1|n.107-28563T>C||||||;ASP;CAF=0.7093,.,0.2907;COMMON=1;G5;GENEINFO=SEPT9:10801;HD;INT;KGPhase1;KGPhase3;RS=7217986;RSPOS=75369578;SAO=0;SLO;SSR=0;U5;VC=SNV;VLD;VP=0x050100480005150436000100;WGT=1;dbSNPBuildID=116	GT:AD:VF	1/1:1,200:0.9950249
chr17	75494705	rs2627223	A	G	186.13	PASS	TYPE=SNP;RepRegion=NA;DP=212;UMT=70;VMT=69;VMF=0.9857143;ANN=G|missense_variant|MODERATE|SEPT9|ENSG00000184640|transcript|ENST00000427177|protein_coding|12/12|c.1726A>G|p.Met576Val|1852/3821|1726/1761|576/586||,G|missense_variant|MODERATE|SEPT9|ENSG00000184640|transcript|ENST00000591198|protein_coding|11/11|c.1669A>G|p.Met557Val|1754/2160|1669/1704|557/567||,G|missense_variant|MODERATE|SEPT9|ENSG00000184640|transcript|ENST00000449803|protein_coding|12/12|c.1234A>G|p.Met412Val|2027/3996|1234/1269|412/422||,G|missense_variant|MODERATE|SEPT9|ENSG00000184640|transcript|ENST00000431235|protein_coding|12/12|c.1234A>G|p.Met412Val|2031/4004|1234/1269|412/422||,G|missense_variant|MODERATE|SEPT9|ENSG00000184640|transcript|ENST00000329047|protein_coding|11/11|c.1672A>G|p.Met558Val|2484/4453|1672/1707|558/568||,G|missense_variant|MODERATE|SEPT9|ENSG00000184640|transcript|ENST00000590294|protein_coding|11/12|c.1672A>G|p.Met558Val|2484/2816|1672/1707|558/568||,G|missense_variant|MODERATE|SEPT9|ENSG00000184640|transcript|ENST00000588690|protein_coding|11/12|c.1234A>G|p.Met412Val|1711/2919|1234/1269|412/422||,G|missense_variant|MODERATE|SEPT9|ENSG00000184640|transcript|ENST00000423034|protein_coding|11/11|c.1705A>G|p.Met569Val|2013/3984|1705/1740|569/579||,G|missense_variant|MODERATE|SEPT9|ENSG00000184640|transcript|ENST00000427674|protein_coding|11/11|c.1234A>G|p.Met412Val|1966/3937|1234/1269|412/422||,G|missense_variant|MODERATE|SEPT9|ENSG00000184640|transcript|ENST00000585930|protein_coding|10/10|c.1054A>G|p.Met352Val|1069/1387|1054/1089|352/362||,G|missense_variant|MODERATE|SEPT9|ENSG00000184640|transcript|ENST00000541152|protein_coding|10/10|c.973A>G|p.Met325Val|1055/3026|973/1008|325/335||,G|missense_variant|MODERATE|SEPT9|ENSG00000184640|transcript|ENST00000591088|protein_coding|10/10|c.973A>G|p.Met325Val|1290/1691|973/1008|325/335||,G|missense_variant|MODERATE|SEPT9|ENSG00000184640|transcript|ENST00000592951|protein_coding|10/10|c.973A>G|p.Met325Val|1376/1793|973/1008|325/335||,G|missense_variant|MODERATE|SEPT9|ENSG00000184640|transcript|ENST00000427180|protein_coding|10/10|c.1390A>G|p.Met464Val|1666/3635|1390/1425|464/474||,G|downstream_gene_variant|MODIFIER|SEPT9|ENSG00000184640|transcript|ENST00000592481|processed_transcript||n.*2256A>G|||||2256|,G|downstream_gene_variant|MODIFIER|SEPT9|ENSG00000184640|transcript|ENST00000586456|retained_intron||n.*1009A>G|||||1009|,G|non_coding_exon_variant|MODIFIER|SEPT9|ENSG00000184640|transcript|ENST00000589246|retained_intron|2/2|n.393A>G||||||;ASP;CAF=0.09345,0.9065;COMMON=1;G5;GENEINFO=SEPT9:10801;GNO;HD;KGPhase1;KGPhase3;NSM;PM;PMC;REF;RS=2627223;RSPOS=75494705;RV;S3D;SAO=0;SLO;SSR=0;VC=SNV;VLD;VP=0x050328000a05150537000100;WGT=1;dbSNPBuildID=100	GT:AD:VF	1/1:1,69:0.9857143
chr19	8961981	rs1035442	C	G	200.0	PASS	TYPE=SNP;RepRegion=NA;DP=384;UMT=169;VMT=169;VMF=1.0;ANN=G|missense_variant|MODERATE|MUC16|ENSG00000181143|transcript|ENST00000397910|protein_coding|83/84|c.43396G>C|p.Val14466Leu|43600/43816|43396/43524|14466/14507||,G|missense_variant|MODERATE|MUC16|ENSG00000181143|transcript|ENST00000599436|protein_coding|39/40|c.3862G>C|p.Val1288Leu|3864/4079|3862/3990|1288/1329||WARNING_TRANSCRIPT_NO_START_CODON,G|missense_variant|MODERATE|MUC16|ENSG00000181143|transcript|ENST00000380951|protein_coding|35/36|c.3319G>C|p.Val1107Leu|3343/3557|3319/3447|1107/1148||,G|3_prime_UTR_variant|MODIFIER|MUC16|ENSG00000181143|transcript|ENST00000596768|nonsense_mediated_decay|27/28|c.*662G>C|||||11601|WARNING_TRANSCRIPT_NO_START_CODON,G|3_prime_UTR_variant|MODIFIER|MUC16|ENSG00000181143|transcript|ENST00000601404|nonsense_mediated_decay|39/40|c.*189G>C|||||4765|WARNING_TRANSCRIPT_NO_START_CODON;ASP;CAF=0.08826,0.9117;COMMON=1;G5;GENEINFO=MUC16:94025;GNO;HD;KGPhase1;KGPhase3;NSM;REF;RS=1035442;RSPOS=8961981;RV;SAO=0;SLO;SSR=0;VC=SNV;VLD;VP=0x050100000a0515053f000100;WGT=1;dbSNPBuildID=86	GT:AD:VF	1/1:0,169:1.0
chr19	8987218	rs3764556	G	T	200.0	PASS	TYPE=SNP;RepRegion=NA;DP=545;UMT=225;VMT=224;VMF=0.9955556;ANN=T|missense_variant|MODERATE|MUC16|ENSG00000181143|transcript|ENST00000397910|protein_coding|68/84|c.41869C>A|p.Gln13957Lys|42073/43816|41869/43524|13957/14507||,T|missense_variant|MODERATE|MUC16|ENSG00000181143|transcript|ENST00000596768|nonsense_mediated_decay|18/28|c.1726C>A|p.Gln576Lys|1727/2888|1726/2010|576/669||WARNING_TRANSCRIPT_NO_START_CODON,T|missense_variant|MODERATE|MUC16|ENSG00000181143|transcript|ENST00000599436|protein_coding|25/40|c.2386C>A|p.Gln796Lys|2388/4079|2386/3990|796/1329||WARNING_TRANSCRIPT_NO_START_CODON,T|missense_variant|MODERATE|MUC16|ENSG00000181143|transcript|ENST00000601404|nonsense_mediated_decay|24/40|c.2320C>A|p.Gln774Lys|2322/4078|2320/3672|774/1223||WARNING_TRANSCRIPT_NO_START_CODON,T|missense_variant|MODERATE|MUC16|ENSG00000181143|transcript|ENST00000380951|protein_coding|20/36|c.1792C>A|p.Gln598Lys|1816/3557|1792/3447|598/1148||;ASP;CAF=0.5649,0.4351;COMMON=1;G5;G5A;GENEINFO=MUC16:94025;GNO;HD;KGPhase1;KGPhase3;NSM;REF;RS=3764556;RSPOS=8987218;S3D;SAO=0;SLO;SSR=0;VC=SNV;VLD;VP=0x050300000a0517053f000101;WGT=1;dbSNPBuildID=107	GT:AD:VF	1/1:1,224:0.9955556
chr19	8996417	.	C	A	89.6	PASS	TYPE=SNP;RepRegion=LowC;DP=204;UMT=88;VMT=42;VMF=0.4772727;ANN=A|missense_variant|MODERATE|MUC16|ENSG00000181143|transcript|ENST00000397910|protein_coding|61/84|c.41155G>T|p.Asp13719Tyr|41359/43816|41155/43524|13719/14507||,A|missense_variant|MODERATE|MUC16|ENSG00000181143|transcript|ENST00000596768|nonsense_mediated_decay|11/28|c.1012G>T|p.Asp338Tyr|1013/2888|1012/2010|338/669||WARNING_TRANSCRIPT_NO_START_CODON,A|missense_variant|MODERATE|MUC16|ENSG00000181143|transcript|ENST00000599436|protein_coding|18/40|c.1672G>T|p.Asp558Tyr|1674/4079|1672/3990|558/1329||WARNING_TRANSCRIPT_NO_START_CODON,A|missense_variant|MODERATE|MUC16|ENSG00000181143|transcript|ENST00000601404|nonsense_mediated_decay|18/40|c.1672G>T|p.Asp558Tyr|1674/4078|1672/3672|558/1223||WARNING_TRANSCRIPT_NO_START_CODON,A|missense_variant|MODERATE|MUC16|ENSG00000181143|transcript|ENST00000380951|protein_coding|13/36|c.1078G>T|p.Asp360Tyr|1102/3557|1078/3447|360/1148||	GT:AD:VF	0/1:46,42:0.4772727
chr19	8997189	rs111427194	T	TGGGAGA	158.91	LowC	TYPE=INDEL;RepRegion=NA;DP=213;UMT=89;VMT=66;VMF=0.741573;ANN=TGGGAGA|splice_region_variant&intron_variant|LOW|MUC16|ENSG00000181143|transcript|ENST00000397910|protein_coding|59/83|c.41011-10_41011-5dupTCTCCC||||||,TGGGAGA|splice_region_variant&intron_variant|LOW|MUC16|ENSG00000181143|transcript|ENST00000596768|nonsense_mediated_decay|9/27|c.868-10_868-5dupTCTCCC||||||WARNING_TRANSCRIPT_NO_START_CODON,TGGGAGA|splice_region_variant&intron_variant|LOW|MUC16|ENSG00000181143|transcript|ENST00000599436|protein_coding|16/39|c.1528-10_1528-5dupTCTCCC||||||WARNING_TRANSCRIPT_NO_START_CODON,TGGGAGA|splice_region_variant&intron_variant|LOW|MUC16|ENSG00000181143|transcript|ENST00000601404|nonsense_mediated_decay|16/39|c.1528-10_1528-5dupTCTCCC||||||WARNING_TRANSCRIPT_NO_START_CODON,TGGGAGA|splice_region_variant&intron_variant|LOW|MUC16|ENSG00000181143|transcript|ENST00000380951|protein_coding|11/35|c.934-10_934-5dupTCTCCC||||||;ASP;CAF=0.6458,.,0.3542,.;COMMON=1;G5;G5A;GENEINFO=MUC16:94025;GNO;INT;KGPhase1;KGPhase3;NOV;RS=111427194;RSPOS=8997189;SAO=0;SLO;SSR=0;VC=DIV;VLD;VP=0x05010008000517013e000204;WGT=1;dbSNPBuildID=132	GT:AD:VF	0/1:23,66:0.741573
chr19	8999453	rs11085765	C	T	74.94	PASS	TYPE=SNP;RepRegion=NA;DP=162;UMT=78;VMT=35;VMF=0.4487179;ANN=T|synonymous_variant|LOW|MUC16|ENSG00000181143|transcript|ENST00000397910|protein_coding|56/84|c.40722G>A|p.Leu13574Leu|40926/43816|40722/43524|13574/14507||,T|synonymous_variant|LOW|MUC16|ENSG00000181143|transcript|ENST00000596768|nonsense_mediated_decay|6/28|c.579G>A|p.Leu193Leu|580/2888|579/2010|193/669||WARNING_TRANSCRIPT_NO_START_CODON,T|synonymous_variant|LOW|MUC16|ENSG00000181143|transcript|ENST00000599436|protein_coding|13/40|c.1239G>A|p.Leu413Leu|1241/4079|1239/3990|413/1329||WARNING_TRANSCRIPT_NO_START_CODON,T|synonymous_variant|LOW|MUC16|ENSG00000181143|transcript|ENST00000601404|nonsense_mediated_decay|13/40|c.1239G>A|p.Leu413Leu|1241/4078|1239/3672|413/1223||WARNING_TRANSCRIPT_NO_START_CODON,T|synonymous_variant|LOW|MUC16|ENSG00000181143|transcript|ENST00000380951|protein_coding|8/36|c.645G>A|p.Leu215Leu|669/3557|645/3447|215/1148||;ASP;CAF=0.4016,0.5984;COMMON=1;G5;G5A;GENEINFO=MUC16:94025;GNO;KGPhase3;REF;RS=11085765;RSPOS=8999453;S3D;SAO=0;SLO;SSR=0;SYN;VC=SNV;VLD;VP=0x050300000305170126000100;WGT=1;dbSNPBuildID=120	GT:AD:VF	0/1:43,35:0.4487179
chr19	9001833	rs12976122	A	G	200.0	PASS	TYPE=SNP;RepRegion=NA;DP=636;UMT=249;VMT=112;VMF=0.4497992;ANN=G|missense_variant&splice_region_variant|MODERATE|MUC16|ENSG00000181143|transcript|ENST00000397910|protein_coding|53/84|c.40415T>C|p.Met13472Thr|40619/43816|40415/43524|13472/14507||,G|missense_variant&splice_region_variant|MODERATE|MUC16|ENSG00000181143|transcript|ENST00000596768|nonsense_mediated_decay|3/28|c.272T>C|p.Met91Thr|273/2888|272/2010|91/669||WARNING_TRANSCRIPT_NO_START_CODON,G|missense_variant&splice_region_variant|MODERATE|MUC16|ENSG00000181143|transcript|ENST00000599436|protein_coding|10/40|c.932T>C|p.Met311Thr|934/4079|932/3990|311/1329||WARNING_TRANSCRIPT_NO_START_CODON,G|missense_variant&splice_region_variant|MODERATE|MUC16|ENSG00000181143|transcript|ENST00000601404|nonsense_mediated_decay|10/40|c.932T>C|p.Met311Thr|934/4078|932/3672|311/1223||WARNING_TRANSCRIPT_NO_START_CODON,G|missense_variant&splice_region_variant|MODERATE|MUC16|ENSG00000181143|transcript|ENST00000380951|protein_coding|5/36|c.338T>C|p.Met113Thr|362/3557|338/3447|113/1148||;ASP;CAF=0.4018,0.5982;COMMON=1;G5;G5A;GENEINFO=MUC16:94025;GNO;HD;KGPhase1;KGPhase3;NSM;REF;RS=12976122;RSPOS=9001833;S3D;SAO=0;SLO;SSR=0;VC=SNV;VLD;VP=0x050300000a0517053e000100;WGT=1;dbSNPBuildID=121	GT:AD:VF	0/1:137,112:0.4497992
chr19	9001835	rs12985778	G	A	200.0	PASS	TYPE=SNP;RepRegion=NA;DP=636;UMT=249;VMT=113;VMF=0.4538153;ANN=A|synonymous_variant|LOW|MUC16|ENSG00000181143|transcript|ENST00000397910|protein_coding|53/84|c.40413C>T|p.Pro13471Pro|40617/43816|40413/43524|13471/14507||,A|synonymous_variant|LOW|MUC16|ENSG00000181143|transcript|ENST00000596768|nonsense_mediated_decay|3/28|c.270C>T|p.Pro90Pro|271/2888|270/2010|90/669||WARNING_TRANSCRIPT_NO_START_CODON,A|synonymous_variant|LOW|MUC16|ENSG00000181143|transcript|ENST00000599436|protein_coding|10/40|c.930C>T|p.Pro310Pro|932/4079|930/3990|310/1329||WARNING_TRANSCRIPT_NO_START_CODON,A|synonymous_variant|LOW|MUC16|ENSG00000181143|transcript|ENST00000601404|nonsense_mediated_decay|10/40|c.930C>T|p.Pro310Pro|932/4078|930/3672|310/1223||WARNING_TRANSCRIPT_NO_START_CODON,A|synonymous_variant|LOW|MUC16|ENSG00000181143|transcript|ENST00000380951|protein_coding|5/36|c.336C>T|p.Pro112Pro|360/3557|336/3447|112/1148||;ASP;CAF=0.4016,0.5984;COMMON=1;G5;G5A;GENEINFO=MUC16:94025;GNO;HD;KGPhase1;KGPhase3;REF;RS=12985778;RSPOS=9001835;S3D;SAO=0;SLO;SSR=0;SYN;VC=SNV;VLD;VP=0x05030000030517053e000100;WGT=1;dbSNPBuildID=121	GT:AD:VF	0/1:136,113:0.4538153
chr19	9003618	rs11085776	C	T	76.3	PASS	TYPE=SNP;RepRegion=NA;DP=154;UMT=64;VMT=34;VMF=0.53125;ANN=T|missense_variant|MODERATE|MUC16|ENSG00000181143|transcript|ENST00000397910|protein_coding|49/84|c.40022G>A|p.Arg13341His|40226/43816|40022/43524|13341/14507||,T|missense_variant|MODERATE|MUC16|ENSG00000181143|transcript|ENST00000599436|protein_coding|6/40|c.539G>A|p.Arg180His|541/4079|539/3990|180/1329||WARNING_TRANSCRIPT_NO_START_CODON,T|missense_variant|MODERATE|MUC16|ENSG00000181143|transcript|ENST00000601404|nonsense_mediated_decay|6/40|c.539G>A|p.Arg180His|541/4078|539/3672|180/1223||WARNING_TRANSCRIPT_NO_START_CODON,T|upstream_gene_variant|MODIFIER|MUC16|ENSG00000181143|transcript|ENST00000596768|nonsense_mediated_decay||c.-946G>A|||||945|WARNING_TRANSCRIPT_NO_START_CODON,T|upstream_gene_variant|MODIFIER|MUC16|ENSG00000181143|transcript|ENST00000380951|protein_coding||c.-261G>A|||||32|;ASP;CAF=0.38,0.62;COMMON=1;G5;G5A;GENEINFO=MUC16:94025;GNO;HD;KGPhase1;KGPhase3;NSM;REF;RS=11085776;RSPOS=9003618;S3D;SAO=0;SLO;SSR=0;VC=SNV;VLD;VP=0x050300000a0517053e000100;WGT=1;dbSNPBuildID=120	GT:AD:VF	0/1:30,34:0.53125
chr19	9003645	rs11085777	G	A	92.59	PASS	TYPE=SNP;RepRegion=NA;DP=175;UMT=81;VMT=42;VMF=0.5185185;ANN=A|missense_variant|MODERATE|MUC16|ENSG00000181143|transcript|ENST00000397910|protein_coding|49/84|c.39995C>T|p.Thr13332Ile|40199/43816|39995/43524|13332/14507||,A|missense_variant|MODERATE|MUC16|ENSG00000181143|transcript|ENST00000599436|protein_coding|6/40|c.512C>T|p.Thr171Ile|514/4079|512/3990|171/1329||WARNING_TRANSCRIPT_NO_START_CODON,A|missense_variant|MODERATE|MUC16|ENSG00000181143|transcript|ENST00000601404|nonsense_mediated_decay|6/40|c.512C>T|p.Thr171Ile|514/4078|512/3672|171/1223||WARNING_TRANSCRIPT_NO_START_CODON,A|upstream_gene_variant|MODIFIER|MUC16|ENSG00000181143|transcript|ENST00000596768|nonsense_mediated_decay||c.-973C>T|||||972|WARNING_TRANSCRIPT_NO_START_CODON,A|upstream_gene_variant|MODIFIER|MUC16|ENSG00000181143|transcript|ENST00000380951|protein_coding||c.-288C>T|||||59|;ASP;CAF=0.7478,0.2522;COMMON=1;G5;G5A;GENEINFO=MUC16:94025;GNO;HD;KGPhase1;KGPhase3;NSM;REF;RS=11085777;RSPOS=9003645;S3D;SAO=0;SLO;SSR=0;VC=SNV;VLD;VP=0x050300000a0517053e000100;WGT=1;dbSNPBuildID=120	GT:AD:VF	0/1:39,42:0.5185185
chr19	9005605	.	A	T	10.61	PASS	TYPE=SNP;RepRegion=NA;DP=269;UMT=125;VMT=7;VMF=0.056;ANN=T|synonymous_variant|LOW|MUC16|ENSG00000181143|transcript|ENST00000397910|protein_coding|46/84|c.39801T>A|p.Thr13267Thr|40005/43816|39801/43524|13267/14507||,T|synonymous_variant|LOW|MUC16|ENSG00000181143|transcript|ENST00000599436|protein_coding|3/40|c.318T>A|p.Thr106Thr|320/4079|318/3990|106/1329||WARNING_TRANSCRIPT_NO_START_CODON,T|synonymous_variant|LOW|MUC16|ENSG00000181143|transcript|ENST00000601404|nonsense_mediated_decay|3/40|c.318T>A|p.Thr106Thr|320/4078|318/3672|106/1223||WARNING_TRANSCRIPT_NO_START_CODON,T|upstream_gene_variant|MODIFIER|MUC16|ENSG00000181143|transcript|ENST00000596768|nonsense_mediated_decay||c.-2933T>A|||||2932|WARNING_TRANSCRIPT_NO_START_CODON,T|upstream_gene_variant|MODIFIER|MUC16|ENSG00000181143|transcript|ENST00000380951|protein_coding||c.-2248T>A|||||2019|	GT:AD:VF	0/1:118,7:0.056
chr19	9005616	.	G	T	10.69	PASS	TYPE=SNP;RepRegion=NA;DP=267;UMT=122;VMT=7;VMF=0.057377;ANN=T|missense_variant|MODERATE|MUC16|ENSG00000181143|transcript|ENST00000397910|protein_coding|46/84|c.39790C>A|p.His13264Asn|39994/43816|39790/43524|13264/14507||,T|missense_variant|MODERATE|MUC16|ENSG00000181143|transcript|ENST00000599436|protein_coding|3/40|c.307C>A|p.His103Asn|309/4079|307/3990|103/1329||WARNING_TRANSCRIPT_NO_START_CODON,T|missense_variant|MODERATE|MUC16|ENSG00000181143|transcript|ENST00000601404|nonsense_mediated_decay|3/40|c.307C>A|p.His103Asn|309/4078|307/3672|103/1223||WARNING_TRANSCRIPT_NO_START_CODON,T|upstream_gene_variant|MODIFIER|MUC16|ENSG00000181143|transcript|ENST00000596768|nonsense_mediated_decay||c.-2944C>A|||||2943|WARNING_TRANSCRIPT_NO_START_CODON,T|upstream_gene_variant|MODIFIER|MUC16|ENSG00000181143|transcript|ENST00000380951|protein_coding||c.-2259C>A|||||2030|	GT:AD:VF	0/1:115,7:0.057377
chr19	9005645	.	T	C	7.35	PASS	TYPE=SNP;RepRegion=NA;DP=261;UMT=106;VMT=5;VMF=0.0471698;ANN=C|missense_variant|MODERATE|MUC16|ENSG00000181143|transcript|ENST00000397910|protein_coding|46/84|c.39761A>G|p.Gln13254Arg|39965/43816|39761/43524|13254/14507||,C|missense_variant|MODERATE|MUC16|ENSG00000181143|transcript|ENST00000599436|protein_coding|3/40|c.278A>G|p.Gln93Arg|280/4079|278/3990|93/1329||WARNING_TRANSCRIPT_NO_START_CODON,C|missense_variant|MODERATE|MUC16|ENSG00000181143|transcript|ENST00000601404|nonsense_mediated_decay|3/40|c.278A>G|p.Gln93Arg|280/4078|278/3672|93/1223||WARNING_TRANSCRIPT_NO_START_CODON,C|upstream_gene_variant|MODIFIER|MUC16|ENSG00000181143|transcript|ENST00000596768|nonsense_mediated_decay||c.-2973A>G|||||2972|WARNING_TRANSCRIPT_NO_START_CODON,C|upstream_gene_variant|MODIFIER|MUC16|ENSG00000181143|transcript|ENST00000380951|protein_coding||c.-2288A>G|||||2059|	GT:AD:VF	0/1:101,5:0.0471698
chr19	9005649	.	G	C	7.65	PASS	TYPE=SNP;RepRegion=NA;DP=263;UMT=106;VMT=5;VMF=0.0471698;ANN=C|missense_variant|MODERATE|MUC16|ENSG00000181143|transcript|ENST00000397910|protein_coding|46/84|c.39757C>G|p.Gln13253Glu|39961/43816|39757/43524|13253/14507||,C|missense_variant|MODERATE|MUC16|ENSG00000181143|transcript|ENST00000599436|protein_coding|3/40|c.274C>G|p.Gln92Glu|276/4079|274/3990|92/1329||WARNING_TRANSCRIPT_NO_START_CODON,C|missense_variant|MODERATE|MUC16|ENSG00000181143|transcript|ENST00000601404|nonsense_mediated_decay|3/40|c.274C>G|p.Gln92Glu|276/4078|274/3672|92/1223||WARNING_TRANSCRIPT_NO_START_CODON,C|upstream_gene_variant|MODIFIER|MUC16|ENSG00000181143|transcript|ENST00000596768|nonsense_mediated_decay||c.-2977C>G|||||2976|WARNING_TRANSCRIPT_NO_START_CODON,C|upstream_gene_variant|MODIFIER|MUC16|ENSG00000181143|transcript|ENST00000380951|protein_coding||c.-2292C>G|||||2063|	GT:AD:VF	0/1:101,5:0.0471698
chr19	9005719	rs4804375	A	G	124.25	PASS	TYPE=SNP;RepRegion=NA;DP=250;UMT=101;VMT=56;VMF=0.5544554;ANN=G|synonymous_variant|LOW|MUC16|ENSG00000181143|transcript|ENST00000397910|protein_coding|46/84|c.39687T>C|p.Asp13229Asp|39891/43816|39687/43524|13229/14507||,G|synonymous_variant|LOW|MUC16|ENSG00000181143|transcript|ENST00000599436|protein_coding|3/40|c.204T>C|p.Asp68Asp|206/4079|204/3990|68/1329||WARNING_TRANSCRIPT_NO_START_CODON,G|synonymous_variant|LOW|MUC16|ENSG00000181143|transcript|ENST00000601404|nonsense_mediated_decay|3/40|c.204T>C|p.Asp68Asp|206/4078|204/3672|68/1223||WARNING_TRANSCRIPT_NO_START_CODON,G|upstream_gene_variant|MODIFIER|MUC16|ENSG00000181143|transcript|ENST00000596768|nonsense_mediated_decay||c.-3047T>C|||||3046|WARNING_TRANSCRIPT_NO_START_CODON,G|upstream_gene_variant|MODIFIER|MUC16|ENSG00000181143|transcript|ENST00000380951|protein_coding||c.-2362T>C|||||2133|;ASP;CAF=0.2668,0.7332;COMMON=1;G5;G5A;GENEINFO=MUC16:94025;GNO;HD;KGPhase1;KGPhase3;REF;RS=4804375;RSPOS=9005719;S3D;SAO=0;SLO;SSR=0;SYN;VC=SNV;VLD;VP=0x05030000030517053f000100;WGT=1;dbSNPBuildID=111	GT:AD:VF	0/1:45,56:0.5544554
chr19	9006749	rs75444444	C	T	81.27	PASS	TYPE=SNP;RepRegion=NA;DP=222;UMT=94;VMT=39;VMF=0.4148936;ANN=T|missense_variant|MODERATE|MUC16|ENSG00000181143|transcript|ENST00000397910|protein_coding|44/84|c.39499G>A|p.Val13167Met|39703/43816|39499/43524|13167/14507||,T|missense_variant|MODERATE|MUC16|ENSG00000181143|transcript|ENST00000599436|protein_coding|1/40|c.16G>A|p.Val6Met|18/4079|16/3990|6/1329||WARNING_TRANSCRIPT_NO_START_CODON,T|missense_variant|MODERATE|MUC16|ENSG00000181143|transcript|ENST00000601404|nonsense_mediated_decay|1/40|c.16G>A|p.Val6Met|18/4078|16/3672|6/1223||WARNING_TRANSCRIPT_NO_START_CODON,T|upstream_gene_variant|MODIFIER|MUC16|ENSG00000181143|transcript|ENST00000596768|nonsense_mediated_decay||c.-4077G>A|||||4076|WARNING_TRANSCRIPT_NO_START_CODON,T|upstream_gene_variant|MODIFIER|MUC16|ENSG00000181143|transcript|ENST00000380951|protein_coding||c.-3392G>A|||||3163|;ASP;CAF=0.8017,0.1983;COMMON=1;G5;G5A;GENEINFO=MUC16:94025;GNO;HD;KGPhase1;KGPhase3;NSM;REF;RS=75444444;RSPOS=9006749;S3D;SAO=0;SLO;SSR=0;U5;VC=SNV;VLD;VP=0x050300400a0517053e000100;WGT=1;dbSNPBuildID=131	GT:AD:VF	0/1:55,39:0.4148936
chr19	9014551	rs12459127	T	C	60.37	PASS	TYPE=SNP;RepRegion=NA;DP=315;UMT=88;VMT=30;VMF=0.3409091;ANN=C|synonymous_variant|LOW|MUC16|ENSG00000181143|transcript|ENST00000397910|protein_coding|31/84|c.38424A>G|p.Arg12808Arg|38628/43816|38424/43524|12808/14507||;ASP;CAF=0.6861,0.3139;COMMON=1;G5;G5A;GENEINFO=MUC16:94025;GNO;HD;KGPhase1;KGPhase3;REF;RS=12459127;RSPOS=9014551;S3D;SAO=0;SLO;SSR=0;SYN;VC=SNV;VLD;VP=0x05030000030517053e000100;WGT=1;dbSNPBuildID=120	GT:AD:VF	0/1:58,30:0.3409091
chr19	9014569	rs12462963	A	G	52.77	PASS	TYPE=SNP;RepRegion=NA;DP=298;UMT=77;VMT=26;VMF=0.3376623;ANN=G|synonymous_variant|LOW|MUC16|ENSG00000181143|transcript|ENST00000397910|protein_coding|31/84|c.38406T>C|p.Gly12802Gly|38610/43816|38406/43524|12802/14507||;ASP;CAF=0.6769,0.3231;COMMON=1;G5;G5A;GENEINFO=MUC16:94025;GNO;KGPhase1;KGPhase3;REF;RS=12462963;RSPOS=9014569;S3D;SAO=0;SLO;SSR=0;SYN;VC=SNV;VLD;VP=0x050300000305170136000100;WGT=1;dbSNPBuildID=120	GT:AD:VF	0/1:51,26:0.3376623
chr19	9018135	.	G	A	30.54	PASS	TYPE=SNP;RepRegion=NA;DP=176;UMT=73;VMT=16;VMF=0.2191781;ANN=A|splice_region_variant&synonymous_variant|LOW|MUC16|ENSG00000181143|transcript|ENST00000397910|protein_coding|25/84|c.37803C>T|p.Leu12601Leu|38007/43816|37803/43524|12601/14507||	GT:AD:VF	0/1:57,16:0.2191781
chr19	9019605	rs12981679	C	G	200.0	PASS	TYPE=SNP;RepRegion=NA;DP=288;UMT=98;VMT=98;VMF=1.0;ANN=G|missense_variant|MODERATE|MUC16|ENSG00000181143|transcript|ENST00000397910|protein_coding|22/84|c.37541G>C|p.Ser12514Thr|37745/43816|37541/43524|12514/14507||;ASP;CAF=0.3472,0.6528;COMMON=1;G5;G5A;GENEINFO=MUC16:94025;GNO;KGPhase1;KGPhase3;NSM;REF;RS=12981679;RSPOS=9019605;SAO=0;SLO;SSR=0;VC=SNV;VLD;VP=0x050100000a0517013e000100;WGT=1;dbSNPBuildID=121	GT:AD:VF	1/1:0,98:1.0
chr19	9024994	rs67631215;COSM148476	C	T	118.64	PASS	TYPE=SNP;RepRegion=NA;DP=229;UMT=110;VMT=55;VMF=0.5;ANN=T|missense_variant|MODERATE|MUC16|ENSG00000181143|transcript|ENST00000397910|protein_coding|16/84|c.36868G>A|p.Glu12290Lys|37072/43816|36868/43524|12290/14507||;ASP;CAF=0.6959,.,0.3041;COMMON=1;G5;GENEINFO=MUC16:94025;GNO;HD;KGPhase1;KGPhase3;NSM;REF;RS=67631215;RSPOS=9024994;S3D;SAO=0;SLO;SSR=0;VC=SNV;VLD;VP=0x050300000a0515053e000100;WGT=1;dbSNPBuildID=130;AA=p.E12290K;CDS=c.36868G>A;CNT=1;GENE=MUC16_ENST00000397910;STRAND=-	GT:AD:VF	0/1:55,55:0.5
chr19	9028373	rs56396897	G	A	200.0	PASS	TYPE=SNP;RepRegion=NA;DP=535;UMT=247;VMT=124;VMF=0.5020243;ANN=A|missense_variant|MODERATE|MUC16|ENSG00000181143|transcript|ENST00000397910|protein_coding|11/84|c.36419C>T|p.Thr12140Met|36623/43816|36419/43524|12140/14507||;ASP;CAF=0.7859,0.2141;COMMON=1;G5;GENEINFO=MUC16:94025;GNO;HD;KGPhase1;KGPhase3;NSM;REF;RS=56396897;RSPOS=9028373;S3D;SAO=0;SLO;SSR=0;VC=SNV;VLD;VP=0x050300000a0515053e000100;WGT=1;dbSNPBuildID=129	GT:AD:VF	0/1:123,124:0.5020243
chr19	9047186	.	G	A	48.96	PASS	TYPE=SNP;RepRegion=NA;DP=98;UMT=48;VMT=22;VMF=0.4583333;ANN=A|missense_variant|MODERATE|MUC16|ENSG00000181143|transcript|ENST00000397910|protein_coding|5/84|c.34445C>T|p.Pro11482Leu|34649/43816|34445/43524|11482/14507||	GT:AD:VF	0/1:26,22:0.4583333
chr19	9047267	rs10410169	C	T	83.19	PASS	TYPE=SNP;RepRegion=NA;DP=136;UMT=68;VMT=37;VMF=0.5441176;ANN=T|missense_variant|MODERATE|MUC16|ENSG00000181143|transcript|ENST00000397910|protein_coding|5/84|c.34364G>A|p.Gly11455Asp|34568/43816|34364/43524|11455/14507||;ASP;CAF=0.8105,0.1895;COMMON=1;G5;GENEINFO=MUC16:94025;GNO;HD;KGPhase1;KGPhase3;NSM;REF;RS=10410169;RSPOS=9047267;SAO=0;SLO;SSR=0;VC=SNV;VLD;VP=0x050100000a0515053f000100;WGT=1;dbSNPBuildID=119	GT:AD:VF	0/1:31,37:0.5441176
chr19	9047305	rs10415818	G	A	90.51	PASS	TYPE=SNP;RepRegion=NA;DP=148;UMT=79;VMT=41;VMF=0.5189873;ANN=A|synonymous_variant|LOW|MUC16|ENSG00000181143|transcript|ENST00000397910|protein_coding|5/84|c.34326C>T|p.His11442His|34530/43816|34326/43524|11442/14507||;ASP;CAF=0.8167,0.1833;COMMON=1;G5;GENEINFO=MUC16:94025;GNO;HD;KGPhase1;KGPhase3;REF;RS=10415818;RSPOS=9047305;SAO=0;SLO;SSR=0;SYN;VC=SNV;VLD;VP=0x05010000030515053f000100;WGT=1;dbSNPBuildID=119	GT:AD:VF	0/1:38,41:0.5189873
chr19	9048035	rs10417358	G	C	71.14	PASS	TYPE=SNP;RepRegion=RepT;DP=172;UMT=80;VMT=34;VMF=0.425;ANN=C|missense_variant|MODERATE|MUC16|ENSG00000181143|transcript|ENST00000397910|protein_coding|5/84|c.33596C>G|p.Ala11199Gly|33800/43816|33596/43524|11199/14507||;ASP;CAF=0.8105,0.1895;COMMON=1;G5;GENEINFO=MUC16:94025;GNO;HD;KGPhase1;KGPhase3;NSM;REF;RS=10417358;RSPOS=9048035;SAO=0;SLO;SSR=0;VC=SNV;VLD;VP=0x050100000a0515053f000100;WGT=1;dbSNPBuildID=119	GT:AD:VF	0/1:46,34:0.425
chr19	9048170	rs10417600	G	A	72.98	RepT	TYPE=SNP;RepRegion=RepT;DP=156;UMT=66;VMT=33;VMF=0.5;ANN=A|missense_variant|MODERATE|MUC16|ENSG00000181143|transcript|ENST00000397910|protein_coding|5/84|c.33461C>T|p.Ser11154Phe|33665/43816|33461/43524|11154/14507||;ASP;CAF=0.8107,0.1893;COMMON=1;G5;GENEINFO=MUC16:94025;GNO;HD;KGPhase1;KGPhase3;NSM;REF;RS=10417600;RSPOS=9048170;SAO=0;SLO;SSR=0;VC=SNV;VLD;VP=0x050100000a0515053f000100;WGT=1;dbSNPBuildID=119	GT:AD:VF	0/1:33,33:0.5
chr19	9048342	rs10854118;COSM148477;COSM148478	C	T	48.45	RepT	TYPE=SNP;RepRegion=NA;DP=125;UMT=50;VMT=22;VMF=0.44;ANN=T|missense_variant|MODERATE|MUC16|ENSG00000181143|transcript|ENST00000397910|protein_coding|5/84|c.33289G>A|p.Val11097Met|33493/43816|33289/43524|11097/14507||;ASP;CAF=0.5615,0.4385;COMMON=1;G5;G5A;GENEINFO=MUC16:94025;GNO;HD;KGPhase1;KGPhase3;NSM;REF;RS=10854118;RSPOS=9048342;SAO=0;SLO;SSR=0;VC=SNV;VLD;VP=0x050100000a0517053f000100;WGT=1;dbSNPBuildID=120;AA=p.V6730M,p.V11097M;CDS=c.20188G>A,c.33289G>A;CNT=1,1;GENE=MUC16_ENST00000331986,MUC16_ENST00000397910;STRAND=-,-	GT:AD:VF	0/1:28,22:0.44
chr19	9049149	rs12461007	G	A	100.79	PASS	TYPE=SNP;RepRegion=NA;DP=174;UMT=81;VMT=45;VMF=0.5555556;ANN=A|missense_variant|MODERATE|MUC16|ENSG00000181143|transcript|ENST00000397910|protein_coding|5/84|c.32482C>T|p.Pro10828Ser|32686/43816|32482/43524|10828/14507||;ASP;CAF=0.8009,0.1991;COMMON=1;G5;GENEINFO=MUC16:94025;GNO;HD;KGPhase1;KGPhase3;NSM;REF;RS=12461007;RSPOS=9049149;SAO=0;SLO;SSR=0;VC=SNV;VLD;VP=0x050100000a0515053f000100;WGT=1;dbSNPBuildID=120	GT:AD:VF	0/1:36,45:0.5555556
chr19	9049339	rs11883220	C	G	81.12	PASS	TYPE=SNP;RepRegion=NA;DP=182;UMT=81;VMT=38;VMF=0.4691358;ANN=G|synonymous_variant|LOW|MUC16|ENSG00000181143|transcript|ENST00000397910|protein_coding|5/84|c.32292G>C|p.Thr10764Thr|32496/43816|32292/43524|10764/14507||;ASP;CAF=0.6034,.,0.3958,0.0007987;COMMON=1;G5;GENEINFO=MUC16:94025;GNO;HD;KGPhase1;KGPhase3;REF;RS=11883220;RSPOS=9049339;SAO=0;SLO;SSR=0;SYN;VC=SNV;VLD;VP=0x05010000030515053f000100;WGT=1;dbSNPBuildID=120	GT:AD:VF	0/1:43,38:0.4691358
chr19	9049396	rs10425044	C	G	73.19	PASS	TYPE=SNP;RepRegion=NA;DP=171;UMT=82;VMT=35;VMF=0.4268293;ANN=G|synonymous_variant|LOW|MUC16|ENSG00000181143|transcript|ENST00000397910|protein_coding|5/84|c.32235G>C|p.Gly10745Gly|32439/43816|32235/43524|10745/14507||;ASP;CAF=0.8125,0.1875,.;COMMON=1;G5;GENEINFO=MUC16:94025;GNO;HD;KGPhase1;KGPhase3;REF;RS=10425044;RSPOS=9049396;SAO=0;SLO;SSR=0;SYN;VC=SNV;VLD;VP=0x05010000030515053f000100;WGT=1;dbSNPBuildID=119	GT:AD:VF	0/1:47,35:0.4268293
chr19	9049726	rs11670328	G	A	93.14	PASS	TYPE=SNP;RepRegion=NA;DP=133;UMT=64;VMT=40;VMF=0.625;ANN=A|synonymous_variant|LOW|MUC16|ENSG00000181143|transcript|ENST00000397910|protein_coding|5/84|c.31905C>T|p.Asp10635Asp|32109/43816|31905/43524|10635/14507||;ASP;CAF=0.751,0.249;COMMON=1;G5;G5A;GENEINFO=MUC16:94025;GNO;HD;KGPhase1;KGPhase3;REF;RS=11670328;RSPOS=9049726;SAO=0;SLO;SSR=0;SYN;VC=SNV;VLD;VP=0x05010000030517053e000100;WGT=1;dbSNPBuildID=120	GT:AD:VF	0/1:24,40:0.625
chr19	9056930	rs918535	T	G	52.31	PASS	TYPE=SNP;RepRegion=NA;DP=80;UMT=44;VMT=23;VMF=0.5227273;ANN=G|synonymous_variant|LOW|MUC16|ENSG00000181143|transcript|ENST00000397910|protein_coding|3/84|c.30516A>C|p.Thr10172Thr|30720/43816|30516/43524|10172/14507||;ASP;CAF=0.7568,0.2432;COMMON=1;G5;GENEINFO=MUC16:94025;GNO;HD;KGPhase1;KGPhase3;REF;RS=918535;RSPOS=9056930;SAO=0;SLO;SSR=0;SYN;VC=SNV;VLD;VP=0x05010000030515053f000100;WGT=1;dbSNPBuildID=86	GT:AD:VF	0/1:21,23:0.5227273
chr19	9056941	rs10410136	A	G	50.68	PASS	TYPE=SNP;RepRegion=NA;DP=78;UMT=42;VMT=22;VMF=0.5238095;ANN=G|missense_variant|MODERATE|MUC16|ENSG00000181143|transcript|ENST00000397910|protein_coding|3/84|c.30505T>C|p.Phe10169Leu|30709/43816|30505/43524|10169/14507||;ASP;CAF=0.8063,0.1937;COMMON=1;G5;GENEINFO=MUC16:94025;GNO;HD;KGPhase1;KGPhase3;NSM;REF;RS=10410136;RSPOS=9056941;SAO=0;SLO;SSR=0;VC=SNV;VLD;VP=0x050100000a0515053f000101;WGT=1;dbSNPBuildID=119	GT:AD:VF	0/1:20,22:0.5238095
chr19	9056982	rs11670318	G	A	31.87	PASS	TYPE=SNP;RepRegion=NA;DP=63;UMT=33;VMT=14;VMF=0.4242424;ANN=A|missense_variant|MODERATE|MUC16|ENSG00000181143|transcript|ENST00000397910|protein_coding|3/84|c.30464C>T|p.Thr10155Ile|30668/43816|30464/43524|10155/14507||;ASP;CAF=0.7522,0.2478;COMMON=1;G5;G5A;GENEINFO=MUC16:94025;GNO;HD;KGPhase1;KGPhase3;NSM;REF;RS=11670318;RSPOS=9056982;SAO=0;SLO;SSR=0;VC=SNV;VLD;VP=0x050100000a0517053f000100;WGT=1;dbSNPBuildID=120	GT:AD:VF	0/1:19,14:0.4242424
chr19	9057408	rs1423051	A	G	200.0	PASS	TYPE=SNP;RepRegion=NA;DP=164;UMT=79;VMT=79;VMF=1.0;ANN=G|missense_variant|MODERATE|MUC16|ENSG00000181143|transcript|ENST00000397910|protein_coding|3/84|c.30038T>C|p.Leu10013Pro|30242/43816|30038/43524|10013/14507||;ASP;CAF=0.08706,0.9129;COMMON=1;G5;GENEINFO=MUC16:94025;GNO;HD;KGPhase1;KGPhase3;NSM;REF;RS=1423051;RSPOS=9057408;SAO=0;SLO;SSR=0;VC=SNV;VLD;VP=0x050100000a0515053f000100;WGT=1;dbSNPBuildID=88	GT:AD:VF	1/1:0,79:1.0
chr19	9057687	rs1895364	A	G	115.86	PASS	TYPE=SNP;RepRegion=NA;DP=99;UMT=42;VMT=42;VMF=1.0;ANN=G|missense_variant|MODERATE|MUC16|ENSG00000181143|transcript|ENST00000397910|protein_coding|3/84|c.29759T>C|p.Ile9920Thr|29963/43816|29759/43524|9920/14507||;ASP;CAF=0.1414,0.8586;COMMON=1;G5;GENEINFO=MUC16:94025;GNO;HD;KGPhase1;KGPhase3;NSM;REF;RS=1895364;RSPOS=9057687;SAO=0;SLO;SSR=0;VC=SNV;VLD;VP=0x050100000a0515053f000101;WGT=1;dbSNPBuildID=92	GT:AD:VF	1/1:0,42:1.0
chr19	9057704	rs12984130	G	T	41.62	PASS	TYPE=SNP;RepRegion=NA;DP=105;UMT=45;VMT=19;VMF=0.4222222;ANN=T|synonymous_variant|LOW|MUC16|ENSG00000181143|transcript|ENST00000397910|protein_coding|3/84|c.29742C>A|p.Ile9914Ile|29946/43816|29742/43524|9914/14507||;ASP;CAF=0.7911,0.2089;COMMON=1;G5;GENEINFO=MUC16:94025;GNO;HD;KGPhase1;KGPhase3;REF;RS=12984130;RSPOS=9057704;SAO=0;SLO;SSR=0;SYN;VC=SNV;VLD;VP=0x05010000030515053f000100;WGT=1;dbSNPBuildID=121	GT:AD:VF	0/1:26,19:0.4222222
chr19	9057721	rs2216662	C	T	63.84	PASS	TYPE=SNP;RepRegion=NA;DP=119;UMT=52;VMT=28;VMF=0.5384615;ANN=T|missense_variant|MODERATE|MUC16|ENSG00000181143|transcript|ENST00000397910|protein_coding|3/84|c.29725G>A|p.Val9909Ile|29929/43816|29725/43524|9909/14507||;ASP;CAF=0.5579,0.4421;COMMON=1;G5;G5A;GENEINFO=MUC16:94025;GNO;HD;KGPhase1;KGPhase3;NSM;REF;RS=2216662;RSPOS=9057721;SAO=0;SLO;SSR=0;VC=SNV;VLD;VP=0x050100000a0517053f000100;WGT=1;dbSNPBuildID=96	GT:AD:VF	0/1:24,28:0.5384615
chr19	9057750	rs12982113	T	A	57.54	PASS	TYPE=SNP;RepRegion=NA;DP=126;UMT=63;VMT=27;VMF=0.4285714;ANN=A|missense_variant|MODERATE|MUC16|ENSG00000181143|transcript|ENST00000397910|protein_coding|3/84|c.29696A>T|p.Tyr9899Phe|29900/43816|29696/43524|9899/14507||;ASP;CAF=0.7813,0.2187;COMMON=1;G5;GENEINFO=MUC16:94025;GNO;HD;KGPhase1;KGPhase3;NSM;REF;RS=12982113;RSPOS=9057750;SAO=0;SLO;SSR=0;VC=SNV;VLD;VP=0x050100000a0515053f000100;WGT=1;dbSNPBuildID=121	GT:AD:VF	0/1:36,27:0.4285714
chr19	9057896	rs12984471	G	C	43.16	PASS	TYPE=SNP;RepRegion=RepT;DP=76;UMT=39;VMT=19;VMF=0.4871795;ANN=C|missense_variant|MODERATE|MUC16|ENSG00000181143|transcript|ENST00000397910|protein_coding|3/84|c.29550C>G|p.Asp9850Glu|29754/43816|29550/43524|9850/14507||;ASP;CAF=0.7899,0.001198,0.2089;COMMON=1;G5;GENEINFO=MUC16:94025;GNO;HD;KGPhase1;KGPhase3;NSM;REF;RS=12984471;RSPOS=9057896;SAO=0;SLO;SSR=0;VC=SNV;VLD;VP=0x050100000a0515053f000100;WGT=1;dbSNPBuildID=121	GT:AD:VF	0/1:20,19:0.4871795
chr19	9058907	rs1833777	G	C	48.51	RepT	TYPE=SNP;RepRegion=RepT;DP=74;UMT=39;VMT=21;VMF=0.5384615;ANN=C|missense_variant|MODERATE|MUC16|ENSG00000181143|transcript|ENST00000397910|protein_coding|3/84|c.28539C>G|p.His9513Gln|28743/43816|28539/43524|9513/14507||;ASP;CAF=0.5811,0.4189;COMMON=1;G5;G5A;GENEINFO=MUC16:94025;GNO;HD;KGPhase1;KGPhase3;NSM;REF;RS=1833777;RSPOS=9058907;SAO=0;SLO;SSR=0;VC=SNV;VLD;VP=0x050100000a0517053f000101;WGT=1;dbSNPBuildID=92	GT:AD:VF	0/1:18,21:0.5384615
chr19	9058942	rs1833778	C	T	58.2	RepT	TYPE=SNP;RepRegion=RepT;DP=72;UMT=37;VMT=24;VMF=0.6486486;ANN=T|missense_variant|MODERATE|MUC16|ENSG00000181143|transcript|ENST00000397910|protein_coding|3/84|c.28504G>A|p.Ala9502Thr|28708/43816|28504/43524|9502/14507||;ASP;CAF=0.5605,0.4395;COMMON=1;G5;G5A;GENEINFO=MUC16:94025;GNO;HD;KGPhase1;KGPhase3;NSM;REF;RS=1833778;RSPOS=9058942;SAO=0;SLO;SSR=0;VC=SNV;VLD;VP=0x050100000a0517053f000101;WGT=1;dbSNPBuildID=92	GT:AD:VF	0/1:13,24:0.6486486
chr19	9059232	rs12710265	T	C	170.76	RepT	TYPE=SNP;RepRegion=RepT;DP=348;UMT=159;VMT=80;VMF=0.5031447;ANN=C|missense_variant|MODERATE|MUC16|ENSG00000181143|transcript|ENST00000397910|protein_coding|3/84|c.28214A>G|p.Gln9405Arg|28418/43816|28214/43524|9405/14507||;ASP;CAF=0.8189,0.1811;COMMON=1;G5;GENEINFO=MUC16:94025;GNO;HD;KGPhase1;KGPhase3;NSM;REF;RS=12710265;RSPOS=9059232;SAO=0;SLO;SSR=0;VC=SNV;VLD;VP=0x050100000a05150537000101;WGT=1;dbSNPBuildID=121	GT:AD:VF	0/1:79,80:0.5031447
chr19	9059808	rs7508222	A	G	195.99	RepT	TYPE=SNP;RepRegion=RepT;DP=130;UMT=72;VMT=72;VMF=1.0;ANN=G|missense_variant|MODERATE|MUC16|ENSG00000181143|transcript|ENST00000397910|protein_coding|3/84|c.27638T>C|p.Ile9213Thr|27842/43816|27638/43524|9213/14507||;ASP;CAF=0.143,0.857,.;COMMON=1;G5;GENEINFO=MUC16:94025;GNO;HD;KGPhase1;KGPhase3;NSM;REF;RS=7508222;RSPOS=9059808;SAO=0;SLO;SSR=0;VC=SNV;VLD;VP=0x050100000a0515053f000101;WGT=1;dbSNPBuildID=116	GT:AD:VF	1/1:0,72:1.0
chr19	9060059	rs12977368	A	C	78.97	RepT	TYPE=SNP;RepRegion=RepT;DP=140;UMT=62;VMT=35;VMF=0.5645161;ANN=C|missense_variant|MODERATE|MUC16|ENSG00000181143|transcript|ENST00000397910|protein_coding|3/84|c.27387T>G|p.Asp9129Glu|27591/43816|27387/43524|9129/14507||;ASP;CAF=0.8209,0.1791;COMMON=1;G5;GENEINFO=MUC16:94025;GNO;HD;KGPhase1;KGPhase3;NSM;REF;RS=12977368;RSPOS=9060059;SAO=0;SLO;SSR=0;VC=SNV;VLD;VP=0x050100000a0515053f000100;WGT=1;dbSNPBuildID=121	GT:AD:VF	0/1:27,35:0.5645161
chr19	9060125	rs12972088	G	A	155.29	RepT	TYPE=SNP;RepRegion=RepT;DP=298;UMT=131;VMT=71;VMF=0.5419847;ANN=A|synonymous_variant|LOW|MUC16|ENSG00000181143|transcript|ENST00000397910|protein_coding|3/84|c.27321C>T|p.His9107His|27525/43816|27321/43524|9107/14507||;ASP;CAF=0.7897,0.2103;COMMON=1;G5;GENEINFO=MUC16:94025;GNO;HD;KGPhase1;KGPhase3;REF;RS=12972088;RSPOS=9060125;SAO=0;SLO;SSR=0;SYN;VC=SNV;VLD;VP=0x05010000030515053e000100;WGT=1;dbSNPBuildID=121	GT:AD:VF	0/1:60,71:0.5419847
chr19	9060605	rs2194168	G	A	200.0	RepT	TYPE=SNP;RepRegion=RepT;DP=193;UMT=82;VMT=82;VMF=1.0;ANN=A|synonymous_variant|LOW|MUC16|ENSG00000181143|transcript|ENST00000397910|protein_coding|3/84|c.26841C>T|p.Ser8947Ser|27045/43816|26841/43524|8947/14507||;ASP;CAF=0.1432,0.8568;COMMON=1;G5;G5A;GENEINFO=MUC16:94025;GNO;HD;KGPhase1;KGPhase3;REF;RS=2194168;RSPOS=9060605;SAO=0;SLO;SSR=0;SYN;VC=SNV;VLD;VP=0x05010000030517053e000100;WGT=1;dbSNPBuildID=96	GT:AD:VF	1/1:0,82:1.0
chr19	9060656	rs2216663;COSM148479;COSM148480;COSM148481	C	T	126.67	RepT	TYPE=SNP;RepRegion=RepT;DP=247;UMT=102;VMT=57;VMF=0.5588235;ANN=T|synonymous_variant|LOW|MUC16|ENSG00000181143|transcript|ENST00000397910|protein_coding|3/84|c.26790G>A|p.Glu8930Glu|26994/43816|26790/43524|8930/14507||;ASP;CAF=0.7903,0.2097;COMMON=1;G5;GENEINFO=MUC16:94025;GNO;HD;KGPhase1;KGPhase3;REF;RS=2216663;RSPOS=9060656;SAO=0;SLO;SSR=0;SYN;VC=SNV;VLD;VP=0x05010000030515053f000100;WGT=1;dbSNPBuildID=96;AA=p.E8930E,p.E4563E,p.E8930E;CDS=c.26790G>A,c.13689G>A,c.26790G>A;CNT=1,1,1;GENE=MUC16,MUC16_ENST00000331986,MUC16_ENST00000397910;STRAND=-,-,-	GT:AD:VF	0/1:45,57:0.5588235
chr19	9060812	rs1820099	T	C	169.28	RepT	TYPE=SNP;RepRegion=RepT;DP=138;UMT=62;VMT=62;VMF=1.0;ANN=C|synonymous_variant|LOW|MUC16|ENSG00000181143|transcript|ENST00000397910|protein_coding|3/84|c.26634A>G|p.Ser8878Ser|26838/43816|26634/43524|8878/14507||;ASP;CAF=0.1426,.,0.8574;COMMON=1;G5;GENEINFO=MUC16:94025;GNO;HD;KGPhase1;KGPhase3;REF;RS=1820099;RSPOS=9060812;SAO=0;SLO;SSR=0;SYN;VC=SNV;VLD;VP=0x05010000030515053f000101;WGT=1;dbSNPBuildID=92	GT:AD:VF	1/1:0,62:1.0
chr19	9062415	rs12978757	T	G	118.98	RepT	TYPE=SNP;RepRegion=RepT;DP=269;UMT=123;VMT=57;VMF=0.4634146;ANN=G|missense_variant|MODERATE|MUC16|ENSG00000181143|transcript|ENST00000397910|protein_coding|3/84|c.25031A>C|p.Asp8344Ala|25235/43816|25031/43524|8344/14507||;ASP;CAF=0.4113,.,0.5887;COMMON=1;G5;GENEINFO=MUC16:94025;GNO;HD;KGPhase1;KGPhase3;NSM;REF;RS=12978757;RSPOS=9062415;SAO=0;SLO;SSR=0;VC=SNV;VLD;VP=0x050100000a0515053f000101;WGT=1;dbSNPBuildID=121	GT:AD:VF	0/1:66,57:0.4634146
chr19	9062544	rs2547063	T	G	115.94	RepT	TYPE=SNP;RepRegion=NA;DP=85;UMT=44;VMT=43;VMF=0.9772727;ANN=G|missense_variant|MODERATE|MUC16|ENSG00000181143|transcript|ENST00000397910|protein_coding|3/84|c.24902A>C|p.Asn8301Thr|25106/43816|24902/43524|8301/14507||;ASP;CAF=0.1264,0.8736;COMMON=1;G5;G5A;GENEINFO=MUC16:94025;GNO;HD;KGPhase1;KGPhase3;NSM;REF;RS=2547063;RSPOS=9062544;SAO=0;SLO;SSR=0;VC=SNV;VLD;VP=0x050100000a0517053f000100;WGT=1;dbSNPBuildID=100	GT:AD:VF	1/1:1,43:0.9772727
chr19	9063678	rs2547064;COSM148482;COSM148483;COSM148484	T	G	79.99	PASS	TYPE=SNP;RepRegion=NA;DP=159;UMT=67;VMT=36;VMF=0.5373134;ANN=G|missense_variant|MODERATE|MUC16|ENSG00000181143|transcript|ENST00000397910|protein_coding|3/84|c.23768A>C|p.Asp7923Ala|23972/43816|23768/43524|7923/14507||;ASP;CAF=0.7899,.,0.2101;COMMON=1;G5;GENEINFO=MUC16:94025;GNO;HD;KGPhase1;KGPhase3;NSM;R5;REF;RS=2547064;RSPOS=9063678;SAO=0;SLO;SSR=0;VC=SNV;VLD;VP=0x050100020a0515053f000100;WGT=1;dbSNPBuildID=100;AA=p.D7923A,p.D3556A,p.D7923A;CDS=c.23768A>C,c.10667A>C,c.23768A>C;CNT=1,1,1;GENE=MUC16,MUC16_ENST00000331986,MUC16_ENST00000397910;STRAND=-,-,-	GT:AD:VF	0/1:31,36:0.5373134
chr19	9063935	rs2252675;COSM148485;COSM148486;COSM148487	G	A	108.4	PASS	TYPE=SNP;RepRegion=NA;DP=230;UMT=91;VMT=49;VMF=0.5384615;ANN=A|synonymous_variant|LOW|MUC16|ENSG00000181143|transcript|ENST00000397910|protein_coding|3/84|c.23511C>T|p.Ser7837Ser|23715/43816|23511/43524|7837/14507||;ASP;CAF=0.7897,0.2103;COMMON=1;G5;G5A;GENEINFO=MUC16:94025;GNO;HD;KGPhase1;KGPhase3;R5;REF;RS=2252675;RSPOS=9063935;RV;SAO=0;SLO;SSR=0;SYN;VC=SNV;VLD;VP=0x05010002030517053f000100;WGT=1;dbSNPBuildID=100;AA=p.S7837S,p.S3470S,p.S7837S;CDS=c.23511C>T,c.10410C>T,c.23511C>T;CNT=1,1,1;GENE=MUC16,MUC16_ENST00000331986,MUC16_ENST00000397910;STRAND=-,-,-	GT:AD:VF	0/1:42,49:0.5384615
chr19	9065632	rs1867691	T	C	99.78	PASS	TYPE=SNP;RepRegion=NA;DP=169;UMT=84;VMT=45;VMF=0.5357143;ANN=C|missense_variant|MODERATE|MUC16|ENSG00000181143|transcript|ENST00000397910|protein_coding|3/84|c.21814A>G|p.Ile7272Val|22018/43816|21814/43524|7272/14507||;ASP;CAF=0.7841,.,0.2159;COMMON=1;G5;GENEINFO=MUC16:94025;GNO;HD;KGPhase1;KGPhase3;NSM;REF;RS=1867691;RSPOS=9065632;RV;SAO=0;SLO;SSR=0;VC=SNV;VLD;VP=0x050100000a0515053f000100;WGT=1;dbSNPBuildID=92	GT:AD:VF	0/1:39,45:0.5357143
chr19	9066259	rs17000770;COSM1129649;COSM1129650;COSM1129651	T	C	122.2	PASS	TYPE=SNP;RepRegion=RepT;DP=257;UMT=116;VMT=57;VMF=0.4913793;ANN=C|missense_variant|MODERATE|MUC16|ENSG00000181143|transcript|ENST00000397910|protein_coding|3/84|c.21187A>G|p.Thr7063Ala|21391/43816|21187/43524|7063/14507||;ASP;CAF=0.649,0.351;COMMON=1;G5;G5A;GENEINFO=MUC16:94025;GNO;HD;KGPhase1;KGPhase3;NSM;REF;RS=17000770;RSPOS=9066259;SAO=0;SLO;SSR=0;VC=SNV;VLD;VP=0x050100000a0517053f000100;WGT=1;dbSNPBuildID=123;AA=p.T7063A,p.T7063A,p.T2696A;CDS=c.21187A>G,c.21187A>G,c.8086A>G;CNT=1,1,1;GENE=MUC16_ENST00000397910,MUC16,MUC16_ENST00000331986;STRAND=-,-,-	GT:AD:VF	0/1:59,57:0.4913793
chr19	9070194	rs1344572	A	G	131.89	RepT	TYPE=SNP;RepRegion=RepT;DP=88;UMT=48;VMT=48;VMF=1.0;ANN=G|missense_variant|MODERATE|MUC16|ENSG00000181143|transcript|ENST00000397910|protein_coding|3/84|c.17252T>C|p.Ile5751Thr|17456/43816|17252/43524|5751/14507||;ASP;CAF=0.05791,0.9421;COMMON=1;G5;GENEINFO=MUC16:94025;GNO;HD;KGPhase1;KGPhase3;NSM;REF;RS=1344572;RSPOS=9070194;SAO=0;SLO;SSR=0;VC=SNV;VLD;VP=0x050100000a0515053f000100;WGT=1;dbSNPBuildID=88	GT:AD:VF	1/1:0,48:1.0
chr19	9070225	rs1559172	G	C	152.01	RepT	TYPE=SNP;RepRegion=RepT;DP=124;UMT=56;VMT=56;VMF=1.0;ANN=C|missense_variant|MODERATE|MUC16|ENSG00000181143|transcript|ENST00000397910|protein_coding|3/84|c.17221C>G|p.His5741Asp|17425/43816|17221/43524|5741/14507||;ASP;CAF=0.1867,0.8133;COMMON=1;G5;G5A;GENEINFO=MUC16:94025;GNO;HD;KGPhase1;KGPhase3;NSM;REF;RS=1559172;RSPOS=9070225;SAO=0;SLO;SSR=0;VC=SNV;VLD;VP=0x050100000a0517053f000100;WGT=1;dbSNPBuildID=88	GT:AD:VF	1/1:0,56:1.0
chr19	9070402	rs12150888	G	T	100.38	RepT	TYPE=SNP;RepRegion=RepT;DP=185;UMT=72;VMT=44;VMF=0.6111111;ANN=T|missense_variant|MODERATE|MUC16|ENSG00000181143|transcript|ENST00000397910|protein_coding|3/84|c.17044C>A|p.Pro5682Thr|17248/43816|17044/43524|5682/14507||;ASP;CAF=0.8365,.,0.1635;COMMON=1;G5;GENEINFO=MUC16:94025;GNO;HD;KGPhase1;KGPhase3;NSM;REF;RS=12150888;RSPOS=9070402;SAO=0;SLO;SSR=0;VC=SNV;VLD;VP=0x050100000a05150537000100;WGT=1;dbSNPBuildID=120	GT:AD:VF	0/1:28,44:0.6111111
chr19	9070837	rs2547067	G	A	200.0	RepT	TYPE=SNP;RepRegion=NA;DP=174;UMT=76;VMT=76;VMF=1.0;ANN=A|missense_variant|MODERATE|MUC16|ENSG00000181143|transcript|ENST00000397910|protein_coding|3/84|c.16609C>T|p.Pro5537Ser|16813/43816|16609/43524|5537/14507||;ASP;CAF=0.1803,0.8197;COMMON=1;G5;G5A;GENEINFO=MUC16:94025;GNO;HD;KGPhase1;KGPhase3;NSM;REF;RS=2547067;RSPOS=9070837;SAO=0;SLO;SSR=0;VC=SNV;VLD;VP=0x050100000a0517053f000100;WGT=1;dbSNPBuildID=100	GT:AD:VF	1/1:0,76:1.0
chr19	9071763	rs10422567	T	A	138.77	PASS	TYPE=SNP;RepRegion=NA;DP=96;UMT=51;VMT=51;VMF=1.0;ANN=A|missense_variant|MODERATE|MUC16|ENSG00000181143|transcript|ENST00000397910|protein_coding|3/84|c.15683A>T|p.Asn5228Ile|15887/43816|15683/43524|5228/14507||;ASP;CAF=0.1815,0.8185;COMMON=1;G5;G5A;GENEINFO=MUC16:94025;GNO;HD;KGPhase1;KGPhase3;NSM;REF;RS=10422567;RSPOS=9071763;SAO=0;SLO;SSR=0;VC=SNV;VLD;VP=0x050100000a0517053f000101;WGT=1;dbSNPBuildID=119	GT:AD:VF	1/1:0,51:1.0
chr19	9072296	rs7254970	G	T	77.94	PASS	TYPE=SNP;RepRegion=NA;DP=167;UMT=65;VMT=35;VMF=0.5384615;ANN=T|synonymous_variant|LOW|MUC16|ENSG00000181143|transcript|ENST00000397910|protein_coding|3/84|c.15150C>A|p.Thr5050Thr|15354/43816|15150/43524|5050/14507||;ASP;CAF=0.8315,0.1685;COMMON=1;G5;GENEINFO=MUC16:94025;GNO;HD;KGPhase1;KGPhase3;REF;RS=7254970;RSPOS=9072296;SAO=0;SLO;SSR=0;SYN;VC=SNV;VLD;VP=0x05010000030515053f000100;WGT=1;dbSNPBuildID=116	GT:AD:VF	0/1:30,35:0.5384615
chr19	9072313	rs2121133	A	G	59.65	PASS	TYPE=SNP;RepRegion=NA;DP=140;UMT=57;VMT=27;VMF=0.4736842;ANN=G|missense_variant|MODERATE|MUC16|ENSG00000181143|transcript|ENST00000397910|protein_coding|3/84|c.15133T>C|p.Ser5045Pro|15337/43816|15133/43524|5045/14507||;ASP;CAF=0.7895,0.2105;COMMON=1;G5;G5A;GENEINFO=MUC16:94025;GNO;HD;KGPhase1;KGPhase3;NSM;REF;RS=2121133;RSPOS=9072313;SAO=0;SLO;SSR=0;VC=SNV;VLD;VP=0x050100000a0517053f000101;WGT=1;dbSNPBuildID=96	GT:AD:VF	0/1:30,27:0.4736842
chr19	9072742	rs2591590;COSM148488;COSM148489;COSM148490	T	C	76.33	PASS	TYPE=SNP;RepRegion=NA;DP=118;UMT=56;VMT=33;VMF=0.5892857;ANN=C|missense_variant|MODERATE|MUC16|ENSG00000181143|transcript|ENST00000397910|protein_coding|3/84|c.14704A>G|p.Ile4902Val|14908/43816|14704/43524|4902/14507||;ASP;CAF=0.7895,0.2105;COMMON=1;G5;G5A;GENEINFO=MUC16:94025;GNO;HD;KGPhase1;KGPhase3;NSM;REF;RS=2591590;RSPOS=9072742;SAO=0;SLO;SSR=0;VC=SNV;VLD;VP=0x050100000a0517053f000100;WGT=1;dbSNPBuildID=100;AA=p.I4902V,p.I535V,p.I4902V;CDS=c.14704A>G,c.1603A>G,c.14704A>G;CNT=1,1,1;GENE=MUC16,MUC16_ENST00000331986,MUC16_ENST00000397910;STRAND=-,-,-	GT:AD:VF	0/1:23,33:0.5892857
chr19	9074265	rs10406209	G	A	52.43	PASS	TYPE=SNP;RepRegion=NA;DP=150;UMT=66;VMT=25;VMF=0.3787879;ANN=A|missense_variant|MODERATE|MUC16|ENSG00000181143|transcript|ENST00000397910|protein_coding|3/84|c.13181C>T|p.Thr4394Ile|13385/43816|13181/43524|4394/14507||;ASP;CAF=0.8466,0.1534;COMMON=1;G5;GENEINFO=MUC16:94025;GNO;HD;KGPhase1;KGPhase3;NSM;REF;RS=10406209;RSPOS=9074265;SAO=0;SLO;SSR=0;VC=SNV;VLD;VP=0x050100000a05150537000100;WGT=1;dbSNPBuildID=119	GT:AD:VF	0/1:41,25:0.3787879
chr19	9074950	rs2591591	G	T	69.49	PASS	TYPE=SNP;RepRegion=NA;DP=110;UMT=50;VMT=30;VMF=0.6;ANN=T|missense_variant|MODERATE|MUC16|ENSG00000181143|transcript|ENST00000397910|protein_coding|3/84|c.12496C>A|p.His4166Asn|12700/43816|12496/43524|4166/14507||;ASP;CAF=0.7614,0.2386;COMMON=1;G5;G5A;GENEINFO=MUC16:94025;GNO;HD;KGPhase1;KGPhase3;NSM;REF;RS=2591591;RSPOS=9074950;SAO=0;SLO;SSR=0;VC=SNV;VLD;VP=0x050100000a0517053f000100;WGT=1;dbSNPBuildID=100	GT:AD:VF	0/1:20,30:0.6
chr19	9075217	rs2547068	T	A	42.32	PASS	TYPE=SNP;RepRegion=NA;DP=69;UMT=33;VMT=18;VMF=0.5454545;ANN=A|missense_variant|MODERATE|MUC16|ENSG00000181143|transcript|ENST00000397910|protein_coding|3/84|c.12229A>T|p.Thr4077Ser|12433/43816|12229/43524|4077/14507||;ASP;CAF=0.7572,0.2428;COMMON=1;G5;G5A;GENEINFO=MUC16:94025;GNO;HD;KGPhase1;KGPhase3;NSM;PM;PMC;REF;RS=2547068;RSPOS=9075217;SAO=0;SLO;SSR=0;VC=SNV;VLD;VP=0x050128000a0517053f000100;WGT=1;dbSNPBuildID=100	GT:AD:VF	0/1:15,18:0.5454545
chr19	9075346	rs2591592	T	A	122.88	PASS	TYPE=SNP;RepRegion=NA;DP=90;UMT=45;VMT=45;VMF=1.0;ANN=A|missense_variant|MODERATE|MUC16|ENSG00000181143|transcript|ENST00000397910|protein_coding|3/84|c.12100A>T|p.Ile4034Phe|12304/43816|12100/43524|4034/14507||;ASP;CAF=0.5617,0.4383;COMMON=1;G5;G5A;GENEINFO=MUC16:94025;GNO;HD;KGPhase1;KGPhase3;NSM;REF;RS=2591592;RSPOS=9075346;SAO=0;SLO;SSR=0;VC=SNV;VLD;VP=0x050100000a0517053f000100;WGT=1;dbSNPBuildID=100	GT:AD:VF	1/1:0,45:1.0
chr19	9075584	rs2547069;COSM148491;COSM148492	T	A	37.24	PASS	TYPE=SNP;RepRegion=NA;DP=68;UMT=32;VMT=16;VMF=0.5;ANN=A|synonymous_variant|LOW|MUC16|ENSG00000181143|transcript|ENST00000397910|protein_coding|3/84|c.11862A>T|p.Thr3954Thr|12066/43816|11862/43524|3954/14507||;ASP;CAF=0.7895,0.2105,.;COMMON=1;G5;GENEINFO=MUC16:94025;GNO;HD;KGPhase1;KGPhase3;REF;RS=2547069;RSPOS=9075584;SAO=0;SLO;SSR=0;SYN;VC=SNV;VLD;VP=0x05010000030515053f000100;WGT=1;dbSNPBuildID=100;AA=p.T3954T,p.T3954T;CDS=c.11862A>T,c.11862A>T;CNT=1,1;GENE=MUC16,MUC16_ENST00000397910;STRAND=-,-	GT:AD:VF	0/1:16,16:0.5
chr19	9075635	rs2547070	G	A	65.7	PASS	TYPE=SNP;RepRegion=NA;DP=85;UMT=40;VMT=27;VMF=0.675;ANN=A|synonymous_variant|LOW|MUC16|ENSG00000181143|transcript|ENST00000397910|protein_coding|3/84|c.11811C>T|p.Ser3937Ser|12015/43816|11811/43524|3937/14507||;ASP;CAF=0.7895,0.2105;COMMON=1;G5;GENEINFO=MUC16:94025;GNO;HD;KGPhase1;KGPhase3;REF;RS=2547070;RSPOS=9075635;SAO=0;SLO;SSR=0;SYN;VC=SNV;VLD;VP=0x05010000030515053f000100;WGT=1;dbSNPBuildID=100	GT:AD:VF	0/1:13,27:0.675
chr19	9075737	rs2547071	T	C	26.11	PASS	TYPE=SNP;RepRegion=NA;DP=46;UMT=24;VMT=11;VMF=0.4583333;ANN=C|synonymous_variant|LOW|MUC16|ENSG00000181143|transcript|ENST00000397910|protein_coding|3/84|c.11709A>G|p.Val3903Val|11913/43816|11709/43524|3903/14507||;ASP;CAF=0.5439,0.4561;COMMON=1;G5;G5A;GENEINFO=MUC16:94025;GNO;HD;KGPhase1;KGPhase3;REF;RS=2547071;RSPOS=9075737;SAO=0;SLO;SSR=0;SYN;VC=SNV;VLD;VP=0x05010000030517053e000100;WGT=1;dbSNPBuildID=100	GT:AD:VF	0/1:13,11:0.4583333
chr19	9075969	rs2591593;COSM148493;COSM148494	C	T	31.98	PASS	TYPE=SNP;RepRegion=NA;DP=47;UMT=23;VMT=13;VMF=0.5652174;ANN=T|missense_variant|MODERATE|MUC16|ENSG00000181143|transcript|ENST00000397910|protein_coding|3/84|c.11477G>A|p.Gly3826Glu|11681/43816|11477/43524|3826/14507||;ASP;CAF=0.7518,0.2482;COMMON=1;G5;G5A;GENEINFO=MUC16:94025;GNO;HD;KGPhase1;KGPhase3;NSM;REF;RS=2591593;RSPOS=9075969;SAO=0;SLO;SSR=0;VC=SNV;VLD;VP=0x050100000a0517053f000100;WGT=1;dbSNPBuildID=100;AA=p.G3826E,p.G3826E;CDS=c.11477G>A,c.11477G>A;CNT=1,1;GENE=MUC16,MUC16_ENST00000397910;STRAND=-,-	GT:AD:VF	0/1:10,13:0.5652174
chr19	9076083	rs2547072;COSM1398110;COSM1398111	G	A	35.32	PASS	TYPE=SNP;RepRegion=NA;DP=52;UMT=30;VMT=15;VMF=0.5;ANN=A|missense_variant|MODERATE|MUC16|ENSG00000181143|transcript|ENST00000397910|protein_coding|3/84|c.11363C>T|p.Thr3788Ile|11567/43816|11363/43524|3788/14507||;ASP;CAF=0.7518,0.2482;COMMON=1;G5;G5A;GENEINFO=MUC16:94025;GNO;HD;KGPhase1;KGPhase3;NSM;REF;RS=2547072;RSPOS=9076083;SAO=0;SLO;SSR=0;VC=SNV;VLD;VP=0x050100000a0517053f000100;WGT=1;dbSNPBuildID=100;AA=p.T3788I,p.T3788I;CDS=c.11363C>T,c.11363C>T;CNT=1,1;GENE=MUC16_ENST00000397910,MUC16;STRAND=-,-	GT:AD:VF	0/1:15,15:0.5
chr19	9076163	rs2547073	C	T	53.96	PASS	TYPE=SNP;RepRegion=NA;DP=126;UMT=59;VMT=25;VMF=0.4237288;ANN=T|synonymous_variant|LOW|MUC16|ENSG00000181143|transcript|ENST00000397910|protein_coding|3/84|c.11283G>A|p.Gln3761Gln|11487/43816|11283/43524|3761/14507||;ASP;CAF=0.7518,0.2482;COMMON=1;G5;G5A;GENEINFO=MUC16:94025;GNO;HD;KGPhase1;KGPhase3;REF;RS=2547073;RSPOS=9076163;SAO=0;SLO;SSR=0;SYN;VC=SNV;VLD;VP=0x05010000030517053f000100;WGT=1;dbSNPBuildID=100	GT:AD:VF	0/1:34,25:0.4237288
chr19	9076278	rs953551;COSM1398116;COSM1398117	G	A	60.5	PASS	TYPE=SNP;RepRegion=NA;DP=136;UMT=54;VMT=27;VMF=0.5;ANN=A|missense_variant|MODERATE|MUC16|ENSG00000181143|transcript|ENST00000397910|protein_coding|3/84|c.11168C>T|p.Thr3723Met|11372/43816|11168/43524|3723/14507||;ASP;CAF=0.744,0.256,.;COMMON=1;G5;GENEINFO=MUC16:94025;GNO;HD;KGPhase1;KGPhase3;NSM;REF;RS=953551;RSPOS=9076278;RV;SAO=0;SLO;SSR=0;VC=SNV;VLD;VP=0x050100000a0515053f000101;WGT=1;dbSNPBuildID=86;AA=p.T3723M,p.T3723M;CDS=c.11168C>T,c.11168C>T;CNT=1,1;GENE=MUC16_ENST00000397910,MUC16;STRAND=-,-	GT:AD:VF	0/1:27,27:0.5
chr19	9076728	rs2591594	C	T	41.72	PASS	TYPE=SNP;RepRegion=NA;DP=84;UMT=46;VMT=19;VMF=0.4130435;ANN=T|missense_variant|MODERATE|MUC16|ENSG00000181143|transcript|ENST00000397910|protein_coding|3/84|c.10718G>A|p.Arg3573His|10922/43816|10718/43524|3573/14507||;ASP;CAF=0.7518,0.2482;COMMON=1;G5;G5A;GENEINFO=MUC16:94025;GNO;HD;KGPhase1;KGPhase3;NSM;REF;RS=2591594;RSPOS=9076728;SAO=0;SLO;SSR=0;VC=SNV;VLD;VP=0x050100000a0517053f000100;WGT=1;dbSNPBuildID=100	GT:AD:VF	0/1:27,19:0.4130435
chr19	9076858	rs2547074	C	T	94.95	PASS	TYPE=SNP;RepRegion=NA;DP=205;UMT=91;VMT=44;VMF=0.4835165;ANN=T|missense_variant|MODERATE|MUC16|ENSG00000181143|transcript|ENST00000397910|protein_coding|3/84|c.10588G>A|p.Val3530Ile|10792/43816|10588/43524|3530/14507||;ASP;CAF=0.7516,0.2484;COMMON=1;G5;G5A;GENEINFO=MUC16:94025;GNO;HD;KGPhase1;KGPhase3;NSM;REF;RS=2547074;RSPOS=9076858;SAO=0;SLO;SSR=0;VC=SNV;VLD;VP=0x050100000a0517053f000100;WGT=1;dbSNPBuildID=100	GT:AD:VF	0/1:47,44:0.4835165
chr19	9076929	rs2547075	T	G	88.53	PASS	TYPE=SNP;RepRegion=NA;DP=197;UMT=74;VMT=40;VMF=0.5405405;ANN=G|missense_variant|MODERATE|MUC16|ENSG00000181143|transcript|ENST00000397910|protein_coding|3/84|c.10517A>C|p.Lys3506Thr|10721/43816|10517/43524|3506/14507||;ASP;CAF=0.7518,0.2482;COMMON=1;G5;G5A;GENEINFO=MUC16:94025;GNO;HD;KGPhase1;KGPhase3;NSM;REF;RS=2547075;RSPOS=9076929;SAO=0;SLO;SSR=0;VC=SNV;VLD;VP=0x050100000a0517053e000100;WGT=1;dbSNPBuildID=100	GT:AD:VF	0/1:34,40:0.5405405
chr19	9076950	rs2547076	C	A	102.18	PASS	TYPE=SNP;RepRegion=NA;DP=320;UMT=130;VMT=51;VMF=0.3923077;ANN=A|missense_variant|MODERATE|MUC16|ENSG00000181143|transcript|ENST00000397910|protein_coding|3/84|c.10496G>T|p.Arg3499Met|10700/43816|10496/43524|3499/14507||;ASP;CAF=0.7518,0.2482;COMMON=1;G5;G5A;GENEINFO=MUC16:94025;GNO;HD;KGPhase1;KGPhase3;NSM;REF;RS=2547076;RSPOS=9076950;SAO=0;SLO;SSR=0;VC=SNV;VLD;VP=0x050100000a0517053f000100;WGT=1;dbSNPBuildID=100	GT:AD:VF	0/1:79,51:0.3923077
chr19	9076991	rs2591595	C	T	25.79	PASS	TYPE=SNP;RepRegion=NA;DP=135;UMT=56;VMT=13;VMF=0.2321429;ANN=T|synonymous_variant|LOW|MUC16|ENSG00000181143|transcript|ENST00000397910|protein_coding|3/84|c.10455G>A|p.Ala3485Ala|10659/43816|10455/43524|3485/14507||;ASP;CAF=0.7518,0.2482;COMMON=1;G5;G5A;GENEINFO=MUC16:94025;GNO;HD;KGPhase1;KGPhase3;REF;RS=2591595;RSPOS=9076991;SAO=0;SLO;SSR=0;SYN;VC=SNV;VLD;VP=0x05010000030517053f000100;WGT=1;dbSNPBuildID=100	GT:AD:VF	0/1:43,13:0.2321429
chr19	9077060	rs2591596	C	T	38.99	PASS	TYPE=SNP;RepRegion=NA;DP=105;UMT=47;VMT=18;VMF=0.3829787;ANN=T|synonymous_variant|LOW|MUC16|ENSG00000181143|transcript|ENST00000397910|protein_coding|3/84|c.10386G>A|p.Val3462Val|10590/43816|10386/43524|3462/14507||;ASP;CAF=0.7516,0.2484;COMMON=1;G5;G5A;GENEINFO=MUC16:94025;GNO;HD;KGPhase1;KGPhase3;REF;RS=2591596;RSPOS=9077060;SAO=0;SLO;SSR=0;SYN;VC=SNV;VLD;VP=0x05010000030517053e000100;WGT=1;dbSNPBuildID=100	GT:AD:VF	0/1:29,18:0.3829787
chr19	9077264	rs1862461;COSM148495;COSM148496	T	G	81.39	PASS	TYPE=SNP;RepRegion=NA;DP=216;UMT=80;VMT=38;VMF=0.475;ANN=G|synonymous_variant|LOW|MUC16|ENSG00000181143|transcript|ENST00000397910|protein_coding|3/84|c.10182A>C|p.Val3394Val|10386/43816|10182/43524|3394/14507||;ASP;CAF=0.7504,0.2496;COMMON=1;G5;G5A;GENEINFO=MUC16:94025;GNO;HD;KGPhase1;KGPhase3;REF;RS=1862461;RSPOS=9077264;SAO=0;SLO;SSR=0;SYN;VC=SNV;VLD;VP=0x05010000030517053f000100;WGT=1;dbSNPBuildID=92;AA=p.V3394V,p.V3394V;CDS=c.10182A>C,c.10182A>C;CNT=1,1;GENE=MUC16,MUC16_ENST00000397910;STRAND=-,-	GT:AD:VF	0/1:42,38:0.475
chr19	9077436	rs1862462	G	A	106.2	PASS	TYPE=SNP;RepRegion=NA;DP=262;UMT=98;VMT=49;VMF=0.5;ANN=A|missense_variant|MODERATE|MUC16|ENSG00000181143|transcript|ENST00000397910|protein_coding|3/84|c.10010C>T|p.Ser3337Leu|10214/43816|10010/43524|3337/14507||;ASP;CAF=0.7518,0.2482;COMMON=1;G5;G5A;GENEINFO=MUC16:94025;GNO;HD;KGPhase1;KGPhase3;NSM;REF;RS=1862462;RSPOS=9077436;SAO=0;SLO;SSR=0;VC=SNV;VLD;VP=0x050100000a0517053f000100;WGT=1;dbSNPBuildID=92	GT:AD:VF	0/1:49,49:0.5
chr19	9077803	rs2591597	T	C	169.55	PASS	TYPE=SNP;RepRegion=NA;DP=319;UMT=130;VMT=76;VMF=0.5846154;ANN=C|missense_variant|MODERATE|MUC16|ENSG00000181143|transcript|ENST00000397910|protein_coding|3/84|c.9643A>G|p.Ser3215Gly|9847/43816|9643/43524|3215/14507||;ASP;CAF=0.7516,0.2484;COMMON=1;G5;G5A;GENEINFO=MUC16:94025;GNO;HD;KGPhase1;KGPhase3;NSM;REF;RS=2591597;RSPOS=9077803;SAO=0;SLO;SSR=0;VC=SNV;VLD;VP=0x050100000a0517053f000100;WGT=1;dbSNPBuildID=100	GT:AD:VF	0/1:54,76:0.5846154
chr19	9080462	rs2547065	C	G	92.51	PASS	TYPE=SNP;RepRegion=NA;DP=121;UMT=57;VMT=39;VMF=0.6842105;ANN=G|missense_variant|MODERATE|MUC16|ENSG00000181143|transcript|ENST00000397910|protein_coding|2/84|c.9569G>C|p.Ser3190Thr|9773/43816|9569/43524|3190/14507||;ASP;CAF=0.3956,0.6044;COMMON=1;G5;GENEINFO=MUC16:94025;GNO;HD;KGPhase1;KGPhase3;NSM;PM;PMC;REF;RS=2547065;RSPOS=9080462;RV;SAO=0;SLO;SSR=0;VC=SNV;VLD;VP=0x050128000a0515053f000100;WGT=1;dbSNPBuildID=100	GT:AD:VF	0/1:18,39:0.6842105
chr19	9083124	rs12608495;COSM148497;COSM148498	G	A	74.23	PASS	TYPE=SNP;RepRegion=NA;DP=106;UMT=62;VMT=33;VMF=0.5322581;ANN=A|synonymous_variant|LOW|MUC16|ENSG00000181143|transcript|ENST00000397910|protein_coding|1/84|c.8691C>T|p.Val2897Val|8895/43816|8691/43524|2897/14507||;ASP;CAF=0.861,0.139;COMMON=1;G5;GENEINFO=MUC16:94025;GNO;HD;KGPhase1;KGPhase3;REF;RS=12608495;RSPOS=9083124;SAO=0;SLO;SSR=0;SYN;VC=SNV;VLD;VP=0x05010000030515053f000100;WGT=1;dbSNPBuildID=120;AA=p.V2897V,p.V2897V;CDS=c.8691C>T,c.8691C>T;CNT=1,1;GENE=MUC16,MUC16_ENST00000397910;STRAND=-,-	GT:AD:VF	0/1:29,33:0.5322581
chr19	9083143	rs7245949	G	A	63.01	PASS	TYPE=SNP;RepRegion=NA;DP=112;UMT=64;VMT=29;VMF=0.453125;ANN=A|missense_variant|MODERATE|MUC16|ENSG00000181143|transcript|ENST00000397910|protein_coding|1/84|c.8672C>T|p.Thr2891Ile|8876/43816|8672/43524|2891/14507||;ASP;CAF=0.7736,0.2264;COMMON=1;G5;GENEINFO=MUC16:94025;GNO;HD;KGPhase1;KGPhase3;NSM;REF;RS=7245949;RSPOS=9083143;SAO=0;SLO;SSR=0;VC=SNV;VLD;VP=0x050100000a0515053f000100;WGT=1;dbSNPBuildID=116	GT:AD:VF	0/1:35,29:0.453125
chr19	9083174	rs7245960	G	A	74.77	PASS	TYPE=SNP;RepRegion=NA;DP=141;UMT=69;VMT=34;VMF=0.4927536;ANN=A|missense_variant|MODERATE|MUC16|ENSG00000181143|transcript|ENST00000397910|protein_coding|1/84|c.8641C>T|p.Pro2881Ser|8845/43816|8641/43524|2881/14507||;ASP;CAF=0.7734,0.2266;COMMON=1;G5;GENEINFO=MUC16:94025;GNO;HD;KGPhase1;KGPhase3;NSM;REF;RS=7245960;RSPOS=9083174;SAO=0;SLO;SSR=0;VC=SNV;VLD;VP=0x050100000a0515053f000100;WGT=1;dbSNPBuildID=116	GT:AD:VF	0/1:35,34:0.4927536
chr19	9084183	rs1609460	G	A	14.44	PASS	TYPE=SNP;RepRegion=NA;DP=69;UMT=34;VMT=7;VMF=0.2058824;ANN=A|synonymous_variant|LOW|MUC16|ENSG00000181143|transcript|ENST00000397910|protein_coding|1/84|c.7632C>T|p.Pro2544Pro|7836/43816|7632/43524|2544/14507||;ASP;CAF=0.5837,0.4163;COMMON=1;G5;G5A;GENEINFO=MUC16:94025;GNO;HD;KGPhase1;KGPhase3;REF;RS=1609460;RSPOS=9084183;RV;SAO=0;SLO;SSR=0;SYN;VC=SNV;VLD;VP=0x05010000030517053f000100;WGT=1;dbSNPBuildID=88	GT:AD:VF	0/1:27,7:0.2058824
chr19	9084216	rs1609459	T	C	26.91	PASS	TYPE=SNP;RepRegion=NA;DP=96;UMT=47;VMT=13;VMF=0.2765957;ANN=C|synonymous_variant|LOW|MUC16|ENSG00000181143|transcript|ENST00000397910|protein_coding|1/84|c.7599A>G|p.Ala2533Ala|7803/43816|7599/43524|2533/14507||;ASP;CAF=0.7736,0.2264;COMMON=1;G5;GENEINFO=MUC16:94025;GNO;HD;KGPhase1;KGPhase3;REF;RS=1609459;RSPOS=9084216;RV;SAO=0;SLO;SSR=0;SYN;VC=SNV;VLD;VP=0x05010000030515053f000101;WGT=1;dbSNPBuildID=88	GT:AD:VF	0/1:34,13:0.2765957
chr19	9084299	rs1609458;COSM1398148;COSM1398149	T	C	95.24	PASS	TYPE=SNP;RepRegion=NA;DP=248;UMT=90;VMT=44;VMF=0.4888889;ANN=C|missense_variant|MODERATE|MUC16|ENSG00000181143|transcript|ENST00000397910|protein_coding|1/84|c.7516A>G|p.Thr2506Ala|7720/43816|7516/43524|2506/14507||;ASP;CAF=0.5833,0.4167;COMMON=1;G5;G5A;GENEINFO=MUC16:94025;GNO;HD;KGPhase1;KGPhase3;NSM;REF;RS=1609458;RSPOS=9084299;RV;SAO=0;SLO;SSR=0;VC=SNV;VLD;VP=0x050100000a0517053f000101;WGT=1;dbSNPBuildID=88;AA=p.T2506A,p.T2506A;CDS=c.7516A>G,c.7516A>G;CNT=1,1;GENE=MUC16_ENST00000397910,MUC16;STRAND=-,-	GT:AD:VF	0/1:46,44:0.4888889
chr19	9086123	rs10402812	A	C	29.68	PASS	TYPE=SNP;RepRegion=NA;DP=67;UMT=31;VMT=13;VMF=0.4193548;ANN=C|missense_variant|MODERATE|MUC16|ENSG00000181143|transcript|ENST00000397910|protein_coding|1/84|c.5692T>G|p.Tyr1898Asp|5896/43816|5692/43524|1898/14507||;ASP;CAF=0.7736,0.2264;COMMON=1;G5;GENEINFO=MUC16:94025;GNO;HD;KGPhase1;KGPhase3;NSM;REF;RS=10402812;RSPOS=9086123;SAO=0;SLO;SSR=0;VC=SNV;VLD;VP=0x050100000a0515053f000100;WGT=1;dbSNPBuildID=119	GT:AD:VF	0/1:18,13:0.4193548
chr19	9086524	.	C	G	136.66	PASS	TYPE=SNP;RepRegion=NA;DP=332;UMT=117;VMT=63;VMF=0.5384615;ANN=G|missense_variant|MODERATE|MUC16|ENSG00000181143|transcript|ENST00000397910|protein_coding|1/84|c.5291G>C|p.Gly1764Ala|5495/43816|5291/43524|1764/14507||	GT:AD:VF	0/1:54,63:0.5384615
chr19	9087615	rs1596798	T	A	200.0	PASS	TYPE=SNP;RepRegion=NA;DP=277;UMT=117;VMT=117;VMF=1.0;ANN=A|missense_variant|MODERATE|MUC16|ENSG00000181143|transcript|ENST00000397910|protein_coding|1/84|c.4200A>T|p.Lys1400Asn|4404/43816|4200/43524|1400/14507||;ASP;CAF=0.003994,0.996;COMMON=1;GENEINFO=MUC16:94025;GNO;HD;KGPhase1;KGPhase3;NSM;REF;RS=1596798;RSPOS=9087615;RV;SAO=0;SLO;SSR=0;VC=SNV;VLD;VP=0x050100000a0504053f000100;WGT=1;dbSNPBuildID=88	GT:AD:VF	1/1:0,117:1.0
chr19	9088017	rs1596797	T	G	91.93	PASS	TYPE=SNP;RepRegion=NA;DP=185;UMT=89;VMT=43;VMF=0.4831461;ANN=G|missense_variant|MODERATE|MUC16|ENSG00000181143|transcript|ENST00000397910|protein_coding|1/84|c.3798A>C|p.Lys1266Asn|4002/43816|3798/43524|1266/14507||;ASP;CAF=0.2037,.,0.7963;COMMON=1;G5;GENEINFO=MUC16:94025;GNO;HD;KGPhase1;KGPhase3;NSM;PM;PMC;REF;RS=1596797;RSPOS=9088017;RV;SAO=0;SLO;SSR=0;VC=SNV;VLD;VP=0x050128000a0515053f000100;WGT=1;dbSNPBuildID=88	GT:AD:VF	0/1:46,43:0.4831461
chr19	9090531	rs12976721;COSM1129636;COSM1129637	T	C	83.37	PASS	TYPE=SNP;RepRegion=RepT,RepS;DP=173;UMT=76;VMT=38;VMF=0.5;ANN=C|synonymous_variant|LOW|MUC16|ENSG00000181143|transcript|ENST00000397910|protein_coding|1/84|c.1284A>G|p.Glu428Glu|1488/43816|1284/43524|428/14507||;ASP;CAF=0.7839,0.2161;COMMON=1;G5;GENEINFO=MUC16:94025;GNO;HD;KGPhase1;KGPhase3;REF;RS=12976721;RSPOS=9090531;SAO=0;SLO;SSR=0;SYN;VC=SNV;VLD;VP=0x05010000030515053f000100;WGT=1;dbSNPBuildID=121;AA=p.E428E,p.E428E;CDS=c.1284A>G,c.1284A>G;CNT=1,1;GENE=MUC16_ENST00000397910,MUC16;STRAND=-,-	GT:AD:VF	0/1:38,38:0.5
chr19	11097226	.	C	G	16.05	RBCP;RepT;RepS;RPCP	TYPE=SNP;RepRegion=RepT,RepS;DP=516;UMT=225;VMT=12;VMF=0.0533333;ANN=G|synonymous_variant|LOW|SMARCA4|ENSG00000127616|transcript|ENST00000358026|protein_coding|4/36|c.717C>G|p.Gly239Gly|1001/5790|717/5040|239/1679||,G|synonymous_variant|LOW|SMARCA4|ENSG00000127616|transcript|ENST00000344626|protein_coding|4/35|c.717C>G|p.Gly239Gly|922/5392|717/4944|239/1647||,G|synonymous_variant|LOW|SMARCA4|ENSG00000127616|transcript|ENST00000429416|protein_coding|5/36|c.717C>G|p.Gly239Gly|998/5691|717/4944|239/1647||,G|synonymous_variant|LOW|SMARCA4|ENSG00000127616|transcript|ENST00000541122|protein_coding|5/35|c.717C>G|p.Gly239Gly|1002/5139|717/4854|239/1617||,G|synonymous_variant|LOW|SMARCA4|ENSG00000127616|transcript|ENST00000589677|protein_coding|5/35|c.717C>G|p.Gly239Gly|1047/5181|717/4851|239/1616||,G|synonymous_variant|LOW|SMARCA4|ENSG00000127616|transcript|ENST00000444061|protein_coding|5/35|c.717C>G|p.Gly239Gly|813/4938|717/4842|239/1613||,G|synonymous_variant|LOW|SMARCA4|ENSG00000127616|transcript|ENST00000590574|protein_coding|4/34|c.717C>G|p.Gly239Gly|1154/5282|717/4845|239/1614||,G|synonymous_variant|LOW|SMARCA4|ENSG00000127616|transcript|ENST00000413806|protein_coding|3/33|c.717C>G|p.Gly239Gly|717/5320|717/4854|239/1617||,G|synonymous_variant|LOW|SMARCA4|ENSG00000127616|transcript|ENST00000450717|protein_coding|3/33|c.717C>G|p.Gly239Gly|717/5317|717/4851|239/1616||,G|non_coding_exon_variant|MODIFIER|SMARCA4|ENSG00000127616|transcript|ENST00000591545|retained_intron|3/24|n.591C>G||||||	GT:AD:VF	0/1:213,12:0.0533333
chr19	11097232	.	T	A	13.09	RBCP;RepT;RepS;RPCP	TYPE=SNP;RepRegion=RepT,RepS;DP=535;UMT=227;VMT=10;VMF=0.0440529;ANN=A|synonymous_variant|LOW|SMARCA4|ENSG00000127616|transcript|ENST00000358026|protein_coding|4/36|c.723T>A|p.Gly241Gly|1007/5790|723/5040|241/1679||,A|synonymous_variant|LOW|SMARCA4|ENSG00000127616|transcript|ENST00000344626|protein_coding|4/35|c.723T>A|p.Gly241Gly|928/5392|723/4944|241/1647||,A|synonymous_variant|LOW|SMARCA4|ENSG00000127616|transcript|ENST00000429416|protein_coding|5/36|c.723T>A|p.Gly241Gly|1004/5691|723/4944|241/1647||,A|synonymous_variant|LOW|SMARCA4|ENSG00000127616|transcript|ENST00000541122|protein_coding|5/35|c.723T>A|p.Gly241Gly|1008/5139|723/4854|241/1617||,A|synonymous_variant|LOW|SMARCA4|ENSG00000127616|transcript|ENST00000589677|protein_coding|5/35|c.723T>A|p.Gly241Gly|1053/5181|723/4851|241/1616||,A|synonymous_variant|LOW|SMARCA4|ENSG00000127616|transcript|ENST00000444061|protein_coding|5/35|c.723T>A|p.Gly241Gly|819/4938|723/4842|241/1613||,A|synonymous_variant|LOW|SMARCA4|ENSG00000127616|transcript|ENST00000590574|protein_coding|4/34|c.723T>A|p.Gly241Gly|1160/5282|723/4845|241/1614||,A|synonymous_variant|LOW|SMARCA4|ENSG00000127616|transcript|ENST00000413806|protein_coding|3/33|c.723T>A|p.Gly241Gly|723/5320|723/4854|241/1617||,A|synonymous_variant|LOW|SMARCA4|ENSG00000127616|transcript|ENST00000450717|protein_coding|3/33|c.723T>A|p.Gly241Gly|723/5317|723/4851|241/1616||,A|non_coding_exon_variant|MODIFIER|SMARCA4|ENSG00000127616|transcript|ENST00000591545|retained_intron|3/24|n.597T>A||||||	GT:AD:VF	0/1:217,10:0.0440529
chr19	11097238	.	C	G	12.82	RBCP;RepT;RepS;RPCP	TYPE=SNP;RepRegion=NA;DP=552;UMT=242;VMT=10;VMF=0.0413223;ANN=G|synonymous_variant|LOW|SMARCA4|ENSG00000127616|transcript|ENST00000358026|protein_coding|4/36|c.729C>G|p.Gly243Gly|1013/5790|729/5040|243/1679||,G|synonymous_variant|LOW|SMARCA4|ENSG00000127616|transcript|ENST00000344626|protein_coding|4/35|c.729C>G|p.Gly243Gly|934/5392|729/4944|243/1647||,G|synonymous_variant|LOW|SMARCA4|ENSG00000127616|transcript|ENST00000429416|protein_coding|5/36|c.729C>G|p.Gly243Gly|1010/5691|729/4944|243/1647||,G|synonymous_variant|LOW|SMARCA4|ENSG00000127616|transcript|ENST00000541122|protein_coding|5/35|c.729C>G|p.Gly243Gly|1014/5139|729/4854|243/1617||,G|synonymous_variant|LOW|SMARCA4|ENSG00000127616|transcript|ENST00000589677|protein_coding|5/35|c.729C>G|p.Gly243Gly|1059/5181|729/4851|243/1616||,G|synonymous_variant|LOW|SMARCA4|ENSG00000127616|transcript|ENST00000444061|protein_coding|5/35|c.729C>G|p.Gly243Gly|825/4938|729/4842|243/1613||,G|synonymous_variant|LOW|SMARCA4|ENSG00000127616|transcript|ENST00000590574|protein_coding|4/34|c.729C>G|p.Gly243Gly|1166/5282|729/4845|243/1614||,G|synonymous_variant|LOW|SMARCA4|ENSG00000127616|transcript|ENST00000413806|protein_coding|3/33|c.729C>G|p.Gly243Gly|729/5320|729/4854|243/1617||,G|synonymous_variant|LOW|SMARCA4|ENSG00000127616|transcript|ENST00000450717|protein_coding|3/33|c.729C>G|p.Gly243Gly|729/5317|729/4851|243/1616||,G|non_coding_exon_variant|MODIFIER|SMARCA4|ENSG00000127616|transcript|ENST00000591545|retained_intron|3/24|n.603C>G||||||	GT:AD:VF	0/1:232,10:0.0413223
chr19	11101993	rs17001073	G	A	169.94	PASS	TYPE=SNP;RepRegion=NA;DP=278;UMT=115;VMT=74;VMF=0.6434783;ANN=A|synonymous_variant|LOW|SMARCA4|ENSG00000127616|transcript|ENST00000358026|protein_coding|8/36|c.1413G>A|p.Lys471Lys|1697/5790|1413/5040|471/1679||,A|synonymous_variant|LOW|SMARCA4|ENSG00000127616|transcript|ENST00000344626|protein_coding|8/35|c.1413G>A|p.Lys471Lys|1618/5392|1413/4944|471/1647||,A|synonymous_variant|LOW|SMARCA4|ENSG00000127616|transcript|ENST00000429416|protein_coding|9/36|c.1413G>A|p.Lys471Lys|1694/5691|1413/4944|471/1647||,A|synonymous_variant|LOW|SMARCA4|ENSG00000127616|transcript|ENST00000541122|protein_coding|9/35|c.1413G>A|p.Lys471Lys|1698/5139|1413/4854|471/1617||,A|synonymous_variant|LOW|SMARCA4|ENSG00000127616|transcript|ENST00000589677|protein_coding|9/35|c.1413G>A|p.Lys471Lys|1743/5181|1413/4851|471/1616||,A|synonymous_variant|LOW|SMARCA4|ENSG00000127616|transcript|ENST00000444061|protein_coding|9/35|c.1413G>A|p.Lys471Lys|1509/4938|1413/4842|471/1613||,A|synonymous_variant|LOW|SMARCA4|ENSG00000127616|transcript|ENST00000590574|protein_coding|8/34|c.1413G>A|p.Lys471Lys|1850/5282|1413/4845|471/1614||,A|synonymous_variant|LOW|SMARCA4|ENSG00000127616|transcript|ENST00000413806|protein_coding|7/33|c.1413G>A|p.Lys471Lys|1413/5320|1413/4854|471/1617||,A|synonymous_variant|LOW|SMARCA4|ENSG00000127616|transcript|ENST00000450717|protein_coding|7/33|c.1413G>A|p.Lys471Lys|1413/5317|1413/4851|471/1616||,A|non_coding_exon_variant|MODIFIER|SMARCA4|ENSG00000127616|transcript|ENST00000591545|retained_intron|7/24|n.1287G>A||||||;ASP;CAF=0.9816,0.01837;CLNACC=RCV000114299.2;CLNALLE=1;CLNDBN=not_specified;CLNDSDB=MedGen;CLNDSDBID=CN169374;CLNHGVS=NC_000019.9:g.11101993G>A;CLNORIGIN=1;CLNREVSTAT=no_criteria;CLNSIG=3;COMMON=1;G5;GENEINFO=SMARCA4:6597;GNO;HD;KGPhase1;KGPhase3;LSD;PM;REF;RS=17001073;RSPOS=11101993;SAO=1;SLO;SSR=0;SYN;VC=SNV;VLD;VP=0x050160000305150537100100;WGT=1;dbSNPBuildID=123	GT:AD:VF	0/1:41,74:0.6434783
chr19	11105593	rs17001075	A	G	200.0	PASS	TYPE=SNP;RepRegion=NA;DP=814;UMT=390;VMT=255;VMF=0.6538462;ANN=G|synonymous_variant|LOW|SMARCA4|ENSG00000127616|transcript|ENST00000358026|protein_coding|9/36|c.1509A>G|p.Ala503Ala|1793/5790|1509/5040|503/1679||,G|synonymous_variant|LOW|SMARCA4|ENSG00000127616|transcript|ENST00000344626|protein_coding|9/35|c.1509A>G|p.Ala503Ala|1714/5392|1509/4944|503/1647||,G|synonymous_variant|LOW|SMARCA4|ENSG00000127616|transcript|ENST00000429416|protein_coding|10/36|c.1509A>G|p.Ala503Ala|1790/5691|1509/4944|503/1647||,G|synonymous_variant|LOW|SMARCA4|ENSG00000127616|transcript|ENST00000541122|protein_coding|10/35|c.1509A>G|p.Ala503Ala|1794/5139|1509/4854|503/1617||,G|synonymous_variant|LOW|SMARCA4|ENSG00000127616|transcript|ENST00000589677|protein_coding|10/35|c.1509A>G|p.Ala503Ala|1839/5181|1509/4851|503/1616||,G|synonymous_variant|LOW|SMARCA4|ENSG00000127616|transcript|ENST00000444061|protein_coding|10/35|c.1509A>G|p.Ala503Ala|1605/4938|1509/4842|503/1613||,G|synonymous_variant|LOW|SMARCA4|ENSG00000127616|transcript|ENST00000590574|protein_coding|9/34|c.1509A>G|p.Ala503Ala|1946/5282|1509/4845|503/1614||,G|synonymous_variant|LOW|SMARCA4|ENSG00000127616|transcript|ENST00000413806|protein_coding|8/33|c.1509A>G|p.Ala503Ala|1509/5320|1509/4854|503/1617||,G|synonymous_variant|LOW|SMARCA4|ENSG00000127616|transcript|ENST00000450717|protein_coding|8/33|c.1509A>G|p.Ala503Ala|1509/5317|1509/4851|503/1616||,G|non_coding_exon_variant|MODIFIER|SMARCA4|ENSG00000127616|transcript|ENST00000591545|retained_intron|8/24|n.1383A>G||||||;ASP;CAF=0.9862,0.01378;CLNACC=RCV000114301.2;CLNALLE=1;CLNDBN=not_specified;CLNDSDB=MedGen;CLNDSDBID=CN169374;CLNHGVS=NC_000019.9:g.11105593A>G;CLNORIGIN=1;CLNREVSTAT=no_criteria;CLNSIG=3;COMMON=1;G5;GENEINFO=SMARCA4:6597;GNO;HD;KGPhase1;KGPhase3;LSD;PM;REF;RS=17001075;RSPOS=11105593;SAO=1;SLO;SSR=0;SYN;VC=SNV;VLD;VP=0x050160000305150537100100;WGT=1;dbSNPBuildID=123	GT:AD:VF	0/1:135,255:0.6538462
chr19	11105608	rs7935	T	C	200.0	PASS	TYPE=SNP;RepRegion=NA;DP=756;UMT=337;VMT=336;VMF=0.9970326;ANN=C|synonymous_variant|LOW|SMARCA4|ENSG00000127616|transcript|ENST00000358026|protein_coding|9/36|c.1524T>C|p.His508His|1808/5790|1524/5040|508/1679||,C|synonymous_variant|LOW|SMARCA4|ENSG00000127616|transcript|ENST00000344626|protein_coding|9/35|c.1524T>C|p.His508His|1729/5392|1524/4944|508/1647||,C|synonymous_variant|LOW|SMARCA4|ENSG00000127616|transcript|ENST00000429416|protein_coding|10/36|c.1524T>C|p.His508His|1805/5691|1524/4944|508/1647||,C|synonymous_variant|LOW|SMARCA4|ENSG00000127616|transcript|ENST00000541122|protein_coding|10/35|c.1524T>C|p.His508His|1809/5139|1524/4854|508/1617||,C|synonymous_variant|LOW|SMARCA4|ENSG00000127616|transcript|ENST00000589677|protein_coding|10/35|c.1524T>C|p.His508His|1854/5181|1524/4851|508/1616||,C|synonymous_variant|LOW|SMARCA4|ENSG00000127616|transcript|ENST00000444061|protein_coding|10/35|c.1524T>C|p.His508His|1620/4938|1524/4842|508/1613||,C|synonymous_variant|LOW|SMARCA4|ENSG00000127616|transcript|ENST00000590574|protein_coding|9/34|c.1524T>C|p.His508His|1961/5282|1524/4845|508/1614||,C|synonymous_variant|LOW|SMARCA4|ENSG00000127616|transcript|ENST00000413806|protein_coding|8/33|c.1524T>C|p.His508His|1524/5320|1524/4854|508/1617||,C|synonymous_variant|LOW|SMARCA4|ENSG00000127616|transcript|ENST00000450717|protein_coding|8/33|c.1524T>C|p.His508His|1524/5317|1524/4851|508/1616||,C|non_coding_exon_variant|MODIFIER|SMARCA4|ENSG00000127616|transcript|ENST00000591545|retained_intron|8/24|n.1398T>C||||||;ASP;CAF=0.6885,0.3115;CLNACC=RCV000114302.1;CLNALLE=1;CLNDBN=not_specified;CLNDSDB=MedGen;CLNDSDBID=CN169374;CLNHGVS=NC_000019.9:g.11105608T>C;CLNORIGIN=1;CLNREVSTAT=single;CLNSIG=2;COMMON=1;G5;G5A;GENEINFO=SMARCA4:6597;GNO;HD;KGPhase1;KGPhase3;LSD;PM;PMC;REF;RS=7935;RSPOS=11105608;SAO=1;SLO;SSR=0;SYN;VC=SNV;VLD;VP=0x05016800030517053f100101;WGT=1;dbSNPBuildID=52	GT:AD:VF	1/1:1,336:0.9970326
chr19	11170839	rs7275;COSM1390290;COSM1390291	T	C	54.45	PASS	TYPE=SNP;RepRegion=RepS;DP=138;UMT=57;VMT=25;VMF=0.4385965;ANN=C|synonymous_variant|LOW|SMARCA4|ENSG00000127616|transcript|ENST00000358026|protein_coding|35/36|c.4983T>C|p.Asp1661Asp|5267/5790|4983/5040|1661/1679||,C|synonymous_variant|LOW|SMARCA4|ENSG00000127616|transcript|ENST00000344626|protein_coding|34/35|c.4887T>C|p.Asp1629Asp|5092/5392|4887/4944|1629/1647||,C|synonymous_variant|LOW|SMARCA4|ENSG00000127616|transcript|ENST00000429416|protein_coding|35/36|c.4887T>C|p.Asp1629Asp|5168/5691|4887/4944|1629/1647||,C|synonymous_variant|LOW|SMARCA4|ENSG00000127616|transcript|ENST00000541122|protein_coding|34/35|c.4797T>C|p.Asp1599Asp|5082/5139|4797/4854|1599/1617||,C|synonymous_variant|LOW|SMARCA4|ENSG00000127616|transcript|ENST00000589677|protein_coding|34/35|c.4794T>C|p.Asp1598Asp|5124/5181|4794/4851|1598/1616||,C|synonymous_variant|LOW|SMARCA4|ENSG00000127616|transcript|ENST00000444061|protein_coding|34/35|c.4785T>C|p.Asp1595Asp|4881/4938|4785/4842|1595/1613||,C|synonymous_variant|LOW|SMARCA4|ENSG00000127616|transcript|ENST00000590574|protein_coding|33/34|c.4788T>C|p.Asp1596Asp|5225/5282|4788/4845|1596/1614||,C|synonymous_variant|LOW|SMARCA4|ENSG00000127616|transcript|ENST00000413806|protein_coding|32/33|c.4797T>C|p.Asp1599Asp|4797/5320|4797/4854|1599/1617||,C|synonymous_variant|LOW|SMARCA4|ENSG00000127616|transcript|ENST00000450717|protein_coding|32/33|c.4794T>C|p.Asp1598Asp|4794/5317|4794/4851|1598/1616||,C|synonymous_variant|LOW|SMARCA4|ENSG00000127616|transcript|ENST00000586985|protein_coding|3/4|c.306T>C|p.Asp102Asp|307/534|306/339|102/112||WARNING_TRANSCRIPT_NO_START_CODON,C|upstream_gene_variant|MODIFIER|SMARCA4|ENSG00000127616|transcript|ENST00000586921|processed_transcript||n.-298T>C|||||298|,C|non_coding_exon_variant|MODIFIER|SMARCA4|ENSG00000127616|transcript|ENST00000592604|retained_intron|18/19|n.2710T>C||||||,C|non_coding_exon_variant|MODIFIER|SMARCA4|ENSG00000127616|transcript|ENST00000591595|retained_intron|16/17|n.2860T>C||||||,C|non_coding_exon_variant|MODIFIER|SMARCA4|ENSG00000127616|transcript|ENST00000585799|retained_intron|15/16|n.3325T>C||||||;AA=p.D1661D,p.D1629D;CDS=c.4983T>C,c.4887T>C;CNT=1,1;GENE=SMARCA4_ENST00000358026,SMARCA4;STRAND=+,+;ASP;CAF=0.7502,0.2498;CLNACC=RCV000114308.1;CLNALLE=1;CLNDBN=not_specified;CLNDSDB=MedGen;CLNDSDBID=CN169374;CLNHGVS=NC_000019.9:g.11170839T>C;CLNORIGIN=1;CLNREVSTAT=single;CLNSIG=2;COMMON=1;G5;G5A;GENEINFO=SMARCA4:6597;GNO;HD;KGPhase1;KGPhase3;LSD;PM;PMC;REF;RS=7275;RSPOS=11170839;SAO=1;SLO;SSR=0;SYN;VC=SNV;VLD;VP=0x05016800030517053f100100;WGT=1;dbSNPBuildID=52	GT:AD:VF	0/1:32,25:0.4385965
chr19	41858921	rs1800470	G	A	200.0	RepS	TYPE=SNP;RepRegion=NA;DP=447;UMT=189;VMT=186;VMF=0.984127;ANN=A|missense_variant|MODERATE|TGFB1|ENSG00000105329|transcript|ENST00000221930|protein_coding|1/7|c.29C>T|p.Pro10Leu|896/2769|29/1173|10/390||,A|upstream_gene_variant|MODIFIER|TMEM91|ENSG00000142046|transcript|ENST00000604123|protein_coding||c.-1158G>A|||||1153|,A|upstream_gene_variant|MODIFIER|TGFB1|ENSG00000105329|transcript|ENST00000597453|retained_intron||n.-4675C>T|||||4675|,A|downstream_gene_variant|MODIFIER|B9D2|ENSG00000123810|transcript|ENST00000243578|protein_coding||c.*1684C>T|||||1405|,A|downstream_gene_variant|MODIFIER|B9D2|ENSG00000123810|transcript|ENST00000594416|nonsense_mediated_decay||c.*4941C>T|||||1671|,A|intron_variant|MODIFIER|CTC-435M10.3|ENSG00000255730|transcript|ENST00000604424|processed_transcript|1/1|n.350+1814G>A||||||,A|intron_variant|MODIFIER|TMEM91|ENSG00000142046|transcript|ENST00000539627|protein_coding|1/2|c.-30+1814G>A||||||;ASP;CAF=0.4547,0.5453,.;CLNACC=RCV000013360.26|RCV000013361.3|RCV000032141.1;CLNALLE=1;CLNDBN=Cystic_fibrosis|Breast_cancer\x2c_invasive\x2c_susceptibility_to|Diaphyseal_dysplasia;CLNDSDB=MedGen:OMIM:ORPHA:SNOMED_CT|.|MedGen:OMIM:ORPHA:SNOMED_CT;CLNDSDBID=C0010674:219700:586:190905008|.|C0011989:131300:1328:34643004;CLNHGVS=NC_000019.9:g.41858921G>A;CLNORIGIN=1;CLNREVSTAT=no_criteria|no_criteria|no_criteria;CLNSIG=255|255|2;CLNSRC=OMIM_Allelic_Variant;CLNSRCID=190180.0007;COMMON=1;G5;GENEINFO=TMEM91:641649|TGFB1:7040;GNO;HD;INT;KGPhase1;KGPhase3;LSD;NSM;OM;PM;PMC;REF;RS=1800470;RSPOS=41858921;RV;SAO=1;SLO;SSR=0;TPA;VC=SNV;VLD;VP=0x050178080a05150537110100;WGT=1;dbSNPBuildID=89	GT:AD:VF	1/1:3,186:0.984127
chr2	17942775	rs1812152	T	A	200.0	PASS	TYPE=SNP;RepRegion=NA;DP=643;UMT=267;VMT=176;VMF=0.659176;ANN=A|missense_variant|MODERATE|GEN1|ENSG00000178295|transcript|ENST00000317402|protein_coding|3/14|c.274T>A|p.Ser92Thr|399/5722|274/2727|92/908||,A|missense_variant|MODERATE|GEN1|ENSG00000178295|transcript|ENST00000524465|protein_coding|3/4|c.274T>A|p.Ser92Thr|488/593|274/379|92/125||WARNING_TRANSCRIPT_INCOMPLETE,A|missense_variant|MODERATE|GEN1|ENSG00000178295|transcript|ENST00000381254|protein_coding|3/14|c.274T>A|p.Ser92Thr|488/6367|274/2727|92/908||,A|missense_variant|MODERATE|GEN1|ENSG00000178295|transcript|ENST00000532257|protein_coding|3/3|c.274T>A|p.Ser92Thr|492/498|274/280|92/92||WARNING_TRANSCRIPT_INCOMPLETE,A|intron_variant|MODIFIER|SMC6|ENSG00000163029|transcript|ENST00000402989|protein_coding|4/29|c.-5-15557A>T||||||,A|intron_variant|MODIFIER|SMC6|ENSG00000163029|transcript|ENST00000428868|protein_coding|3/4|c.-5-15557A>T||||||WARNING_TRANSCRIPT_NO_STOP_CODON,A|non_coding_exon_variant|MODIFIER|GEN1|ENSG00000178295|transcript|ENST00000534669|retained_intron|1/2|n.113T>A||||||;ASP;CAF=0.1863,0.8137,.;COMMON=1;G5;GENEINFO=GEN1:348654;GNO;HD;KGPhase1;KGPhase3;NSM;REF;RS=1812152;RSPOS=17942775;S3D;SAO=0;SLO;SSR=0;VC=SNV;VLD;VP=0x050300000a0515053f000100;WGT=1;dbSNPBuildID=92	GT:AD:VF	0/1:91,176:0.659176
chr2	17954027	rs300175	G	A	107.85	PASS	TYPE=SNP;RepRegion=NA;DP=100;UMT=39;VMT=39;VMF=1.0;ANN=A|missense_variant|MODERATE|GEN1|ENSG00000178295|transcript|ENST00000317402|protein_coding|8/14|c.929G>A|p.Ser310Asn|1054/5722|929/2727|310/908||,A|missense_variant|MODERATE|GEN1|ENSG00000178295|transcript|ENST00000381254|protein_coding|8/14|c.929G>A|p.Ser310Asn|1143/6367|929/2727|310/908||,A|missense_variant|MODERATE|GEN1|ENSG00000178295|transcript|ENST00000528873|protein_coding|3/9|c.242G>A|p.Ser81Asn|242/871|242/871|81/289||WARNING_TRANSCRIPT_INCOMPLETE,A|intron_variant|MODIFIER|SMC6|ENSG00000163029|transcript|ENST00000402989|protein_coding|4/29|c.-6+15055C>T||||||,A|intron_variant|MODIFIER|SMC6|ENSG00000163029|transcript|ENST00000428868|protein_coding|3/4|c.-6+15055C>T||||||WARNING_TRANSCRIPT_NO_STOP_CODON,A|non_coding_exon_variant|MODIFIER|GEN1|ENSG00000178295|transcript|ENST00000534451|retained_intron|1/4|n.113G>A||||||;ASP;CAF=0.02296,0.977;COMMON=1;G5;GENEINFO=GEN1:348654;GNO;HD;KGPhase1;KGPhase3;NSM;REF;RS=300175;RSPOS=17954027;SAO=0;SLO;SSR=0;VC=SNV;VLD;VP=0x050100000a0515053f000100;WGT=1;dbSNPBuildID=79	GT:AD:VF	1/1:0,39:1.0
chr2	17962450	rs300168	A	G	128.6	PASS	TYPE=SNP;RepRegion=LowC;DP=179;UMT=83;VMT=55;VMF=0.6626506;ANN=G|synonymous_variant|LOW|GEN1|ENSG00000178295|transcript|ENST00000317402|protein_coding|14/14|c.1971A>G|p.Glu657Glu|2096/5722|1971/2727|657/908||,G|synonymous_variant|LOW|GEN1|ENSG00000178295|transcript|ENST00000381254|protein_coding|14/14|c.1971A>G|p.Glu657Glu|2185/6367|1971/2727|657/908||,G|downstream_gene_variant|MODIFIER|GEN1|ENSG00000178295|transcript|ENST00000528873|protein_coding||c.*413A>G|||||413|WARNING_TRANSCRIPT_INCOMPLETE,G|intron_variant|MODIFIER|SMC6|ENSG00000163029|transcript|ENST00000402989|protein_coding|4/29|c.-6+6632T>C||||||,G|intron_variant|MODIFIER|SMC6|ENSG00000163029|transcript|ENST00000428868|protein_coding|3/4|c.-6+6632T>C||||||WARNING_TRANSCRIPT_NO_STOP_CODON;ASP;CAF=0.4261,0.5739;COMMON=1;G5;G5A;GENEINFO=GEN1:348654;GNO;HD;KGPhase1;KGPhase3;PM;PMC;REF;RS=300168;RSPOS=17962450;RV;SAO=0;SLO;SSR=0;SYN;VC=SNV;VLD;VP=0x05012800030517053f000100;WGT=1;dbSNPBuildID=79	GT:AD:VF	0/1:28,55:0.6626506
chr2	17962518	rs300169	C	T	50.74	LowC	TYPE=SNP;RepRegion=NA;DP=64;UMT=34;VMT=21;VMF=0.6176471;ANN=T|missense_variant|MODERATE|GEN1|ENSG00000178295|transcript|ENST00000317402|protein_coding|14/14|c.2039C>T|p.Thr680Ile|2164/5722|2039/2727|680/908||,T|missense_variant|MODERATE|GEN1|ENSG00000178295|transcript|ENST00000381254|protein_coding|14/14|c.2039C>T|p.Thr680Ile|2253/6367|2039/2727|680/908||,T|downstream_gene_variant|MODIFIER|GEN1|ENSG00000178295|transcript|ENST00000528873|protein_coding||c.*481C>T|||||481|WARNING_TRANSCRIPT_INCOMPLETE,T|intron_variant|MODIFIER|SMC6|ENSG00000163029|transcript|ENST00000402989|protein_coding|4/29|c.-6+6564G>A||||||,T|intron_variant|MODIFIER|SMC6|ENSG00000163029|transcript|ENST00000428868|protein_coding|3/4|c.-6+6564G>A||||||WARNING_TRANSCRIPT_NO_STOP_CODON;ASP;CAF=0.242,0.758;COMMON=1;G5;GENEINFO=GEN1:348654;GNO;HD;KGPhase1;KGPhase3;NSM;REF;RS=300169;RSPOS=17962518;SAO=0;SLO;SSR=0;VC=SNV;VLD;VP=0x050100000a0515053f000101;WGT=1;dbSNPBuildID=79	GT:AD:VF	0/1:13,21:0.6176471
chr2	47601106	rs1126497	T	C	200.0	PASS	TYPE=SNP;RepRegion=NA;DP=406;UMT=177;VMT=114;VMF=0.6440678;ANN=C|missense_variant|MODERATE|EPCAM|ENSG00000119888|transcript|ENST00000405271|protein_coding|4/10|c.428T>C|p.Met143Thr|642/1530|428/1029|143/342||,C|missense_variant|MODERATE|EPCAM|ENSG00000119888|transcript|ENST00000456133|nonsense_mediated_decay|4/11|c.428T>C|p.Met143Thr|637/1501|428/1029|143/342||,C|missense_variant|MODERATE|EPCAM|ENSG00000119888|transcript|ENST00000263735|protein_coding|3/9|c.344T>C|p.Met115Thr|702/1724|344/945|115/314||,C|missense_variant|MODERATE|EPCAM|ENSG00000119888|transcript|ENST00000419334|protein_coding|3/3|c.572T>C|p.Met191Thr|583/609|572/598|191/198||WARNING_TRANSCRIPT_INCOMPLETE,C|upstream_gene_variant|MODIFIER|MIR559|ENSG00000207923|transcript|ENST00000385188|miRNA||n.-3708T>C|||||3708|,C|non_coding_exon_variant|MODIFIER|EPCAM|ENSG00000119888|transcript|ENST00000474691|retained_intron|2/3|n.612T>C||||||,C|non_coding_exon_variant|MODIFIER|EPCAM|ENSG00000119888|transcript|ENST00000490733|retained_intron|1/6|n.193T>C||||||;ASP;CAF=0.3339,0.6661;CLNACC=RCV000162369.1;CLNALLE=1;CLNDBN=Hereditary_cancer-predisposing_syndrome;CLNDSDB=MedGen:SNOMED_CT;CLNDSDBID=C0027672:699346009;CLNHGVS=NC_000002.11:g.47601106T>C;CLNORIGIN=1;CLNREVSTAT=single;CLNSIG=2;COMMON=1;G5;G5A;GENEINFO=EPCAM:4072;GNO;HD;KGPhase1;KGPhase3;LSD;NSM;PM;PMC;REF;RS=1126497;RSPOS=47601106;SAO=1;SLO;SSR=0;VC=SNV;VLD;VP=0x050168000a0517053f100100;WGT=1;dbSNPBuildID=86	GT:AD:VF	0/1:63,114:0.6440678
chr2	47739551	rs2303424	A	G	142.28	PASS	TYPE=SNP;RepRegion=NA;DP=148;UMT=80;VMT=59;VMF=0.7375;ANN=G|missense_variant|MODERATE|MSH2|ENSG00000095002|transcript|ENST00000406134|protein_coding|16/16|c.2744A>G|p.Gln915Arg|2806/3628|2744/2766|915/921||,G|downstream_gene_variant|MODIFIER|KCNK12|ENSG00000184261|transcript|ENST00000327876|protein_coding||c.*8495T>C|||||4169|,G|non_coding_exon_variant|MODIFIER|MSH2|ENSG00000095002|transcript|ENST00000461394|processed_transcript|2/3|n.185A>G||||||;ASP;CAF=0.472,0.528;CLNACC=RCV000034801.1|RCV000122427.1;CLNALLE=1;CLNDBN=not_provided|not_specified;CLNDSDB=MedGen|MedGen;CLNDSDBID=CN221809|CN169374;CLNHGVS=NC_000002.11:g.47739551A>G;CLNORIGIN=1;CLNREVSTAT=no_criteria|no_assertion;CLNSIG=2|1;COMMON=1;G5;G5A;GENEINFO=MSH2:4436;GNO;HD;KGPhase1;KGPhase3;NSM;PM;PMC;REF;RS=2303424;RSPOS=47739551;RV;SAO=0;SLO;SSR=0;VC=SNV;VLD;VP=0x050128000a0517053f000100;WGT=1;dbSNPBuildID=100	GT:AD:VF	0/1:21,59:0.7375
chr2	48010537	.	T	C	8.0	LowQ	TYPE=SNP;RepRegion=NA;DP=363;UMT=160;VMT=6;VMF=0.0375;ANN=C|synonymous_variant|LOW|MSH6|ENSG00000116062|transcript|ENST00000234420|protein_coding|1/10|c.165T>C|p.Pro55Pro|317/7476|165/4083|55/1360||,C|synonymous_variant|LOW|MSH6|ENSG00000116062|transcript|ENST00000445503|nonsense_mediated_decay|1/9|c.165T>C|p.Pro55Pro|317/4158|165/483|55/160||,C|synonymous_variant|LOW|MSH6|ENSG00000116062|transcript|ENST00000456246|nonsense_mediated_decay|1/3|c.165T>C|p.Pro55Pro|271/846|165/315|55/104||,C|synonymous_variant|LOW|MSH6|ENSG00000116062|transcript|ENST00000540021|protein_coding|1/8|c.165T>C|p.Pro55Pro|216/3829|165/3693|55/1230||,C|upstream_gene_variant|MODIFIER|MSH6|ENSG00000116062|transcript|ENST00000455383|protein_coding||c.-7566T>C|||||187|WARNING_TRANSCRIPT_INCOMPLETE,C|upstream_gene_variant|MODIFIER|MSH6|ENSG00000116062|transcript|ENST00000420813|protein_coding||c.-7566T>C|||||557|WARNING_TRANSCRIPT_NO_STOP_CODON,C|upstream_gene_variant|MODIFIER|MSH6|ENSG00000116062|transcript|ENST00000538136|protein_coding||c.-15492T>C|||||557|,C|upstream_gene_variant|MODIFIER|MSH6|ENSG00000116062|transcript|ENST00000411819|protein_coding||c.-7566T>C|||||783|WARNING_TRANSCRIPT_NO_STOP_CODON,C|downstream_gene_variant|MODIFIER|RNU6-688P|ENSG00000251872|transcript|ENST00000516063|snRNA||n.*1933T>C|||||1933|,C|intron_variant|MODIFIER|MSH6|ENSG00000116062|transcript|ENST00000606499|protein_coding|3/3|c.-37-7529T>C||||||WARNING_TRANSCRIPT_NO_STOP_CODON,C|non_coding_exon_variant|MODIFIER|MSH6|ENSG00000116062|transcript|ENST00000493177|processed_transcript|1/2|n.229T>C||||||	GT:AD:VF	0/1:154,6:0.0375
chr2	48010538	.	G	A	6.33	PASS	TYPE=SNP;RepRegion=NA;DP=363;UMT=171;VMT=5;VMF=0.0292398;ANN=A|missense_variant|MODERATE|MSH6|ENSG00000116062|transcript|ENST00000234420|protein_coding|1/10|c.166G>A|p.Gly56Arg|318/7476|166/4083|56/1360||,A|missense_variant|MODERATE|MSH6|ENSG00000116062|transcript|ENST00000445503|nonsense_mediated_decay|1/9|c.166G>A|p.Gly56Arg|318/4158|166/483|56/160||,A|missense_variant|MODERATE|MSH6|ENSG00000116062|transcript|ENST00000456246|nonsense_mediated_decay|1/3|c.166G>A|p.Gly56Arg|272/846|166/315|56/104||,A|missense_variant|MODERATE|MSH6|ENSG00000116062|transcript|ENST00000540021|protein_coding|1/8|c.166G>A|p.Gly56Arg|217/3829|166/3693|56/1230||,A|upstream_gene_variant|MODIFIER|MSH6|ENSG00000116062|transcript|ENST00000455383|protein_coding||c.-7565G>A|||||186|WARNING_TRANSCRIPT_INCOMPLETE,A|upstream_gene_variant|MODIFIER|MSH6|ENSG00000116062|transcript|ENST00000420813|protein_coding||c.-7565G>A|||||556|WARNING_TRANSCRIPT_NO_STOP_CODON,A|upstream_gene_variant|MODIFIER|MSH6|ENSG00000116062|transcript|ENST00000538136|protein_coding||c.-15491G>A|||||556|,A|upstream_gene_variant|MODIFIER|MSH6|ENSG00000116062|transcript|ENST00000411819|protein_coding||c.-7565G>A|||||782|WARNING_TRANSCRIPT_NO_STOP_CODON,A|downstream_gene_variant|MODIFIER|RNU6-688P|ENSG00000251872|transcript|ENST00000516063|snRNA||n.*1934G>A|||||1934|,A|intron_variant|MODIFIER|MSH6|ENSG00000116062|transcript|ENST00000606499|protein_coding|3/3|c.-37-7528G>A||||||WARNING_TRANSCRIPT_NO_STOP_CODON,A|non_coding_exon_variant|MODIFIER|MSH6|ENSG00000116062|transcript|ENST00000493177|processed_transcript|1/2|n.230G>A||||||	GT:AD:VF	0/1:166,5:0.0292398
chr2	48010558	rs1042820	C	A	113.14	PASS	TYPE=SNP;RepRegion=NA;DP=376;UMT=186;VMT=60;VMF=0.3225806;ANN=A|synonymous_variant|LOW|MSH6|ENSG00000116062|transcript|ENST00000234420|protein_coding|1/10|c.186C>A|p.Arg62Arg|338/7476|186/4083|62/1360||,A|synonymous_variant|LOW|MSH6|ENSG00000116062|transcript|ENST00000445503|nonsense_mediated_decay|1/9|c.186C>A|p.Arg62Arg|338/4158|186/483|62/160||,A|synonymous_variant|LOW|MSH6|ENSG00000116062|transcript|ENST00000456246|nonsense_mediated_decay|1/3|c.186C>A|p.Arg62Arg|292/846|186/315|62/104||,A|synonymous_variant|LOW|MSH6|ENSG00000116062|transcript|ENST00000540021|protein_coding|1/8|c.186C>A|p.Arg62Arg|237/3829|186/3693|62/1230||,A|upstream_gene_variant|MODIFIER|MSH6|ENSG00000116062|transcript|ENST00000455383|protein_coding||c.-7545C>A|||||166|WARNING_TRANSCRIPT_INCOMPLETE,A|upstream_gene_variant|MODIFIER|MSH6|ENSG00000116062|transcript|ENST00000420813|protein_coding||c.-7545C>A|||||536|WARNING_TRANSCRIPT_NO_STOP_CODON,A|upstream_gene_variant|MODIFIER|MSH6|ENSG00000116062|transcript|ENST00000538136|protein_coding||c.-15471C>A|||||536|,A|upstream_gene_variant|MODIFIER|MSH6|ENSG00000116062|transcript|ENST00000411819|protein_coding||c.-7545C>A|||||762|WARNING_TRANSCRIPT_NO_STOP_CODON,A|downstream_gene_variant|MODIFIER|RNU6-688P|ENSG00000251872|transcript|ENST00000516063|snRNA||n.*1954C>A|||||1954|,A|intron_variant|MODIFIER|MSH6|ENSG00000116062|transcript|ENST00000606499|protein_coding|3/3|c.-37-7508C>A||||||WARNING_TRANSCRIPT_NO_STOP_CODON,A|non_coding_exon_variant|MODIFIER|MSH6|ENSG00000116062|transcript|ENST00000493177|processed_transcript|1/2|n.250C>A||||||;ASP;CAF=0.9309,0.06909;CLNACC=RCV000030261.3|RCV000035319.6|RCV000162361.1;CLNALLE=1;CLNDBN=Lynch_syndrome|not_specified|Hereditary_cancer-predisposing_syndrome;CLNDSDB=MedGen:Orphanet:SNOMED_CT|MedGen|MedGen:SNOMED_CT;CLNDSDBID=C1333990:ORPHA144:315058005|CN169374|C0027672:699346009;CLNHGVS=NC_000002.11:g.48010558C>A;CLNORIGIN=1;CLNREVSTAT=exp|mult|single;CLNSIG=2|2|2;CLNSRC=International_Society_for_Gastrointestinal_Hereditary_Tumours;CLNSRCID=c.186C>A;COMMON=1;G5;GENEINFO=MSH6:2956;GNO;KGPhase1;KGPhase3;LSD;PM;PMC;R5;REF;RS=1042820;RSPOS=48010558;RV;SAO=1;SLO;SSR=0;SYN;U5;VC=SNV;VLD;VP=0x050168420305150136100100;WGT=1;dbSNPBuildID=86	GT:AD:VF	0/1:126,60:0.3225806
chr2	48018081	rs1800932	A	G	70.7	PASS	TYPE=SNP;RepRegion=NA;DP=382;UMT=141;VMT=38;VMF=0.2695035;ANN=G|synonymous_variant|LOW|MSH6|ENSG00000116062|transcript|ENST00000234420|protein_coding|2/10|c.276A>G|p.Pro92Pro|428/7476|276/4083|92/1360||,G|synonymous_variant|LOW|MSH6|ENSG00000116062|transcript|ENST00000445503|nonsense_mediated_decay|2/9|c.276A>G|p.Pro92Pro|428/4158|276/483|92/160||,G|5_prime_UTR_variant|MODIFIER|MSH6|ENSG00000116062|transcript|ENST00000606499|protein_coding|4/4|c.-22A>G|||||22|WARNING_TRANSCRIPT_NO_STOP_CODON,G|5_prime_UTR_variant|MODIFIER|MSH6|ENSG00000116062|transcript|ENST00000455383|protein_coding|2/4|c.-22A>G|||||22|WARNING_TRANSCRIPT_INCOMPLETE,G|5_prime_UTR_variant|MODIFIER|MSH6|ENSG00000116062|transcript|ENST00000420813|protein_coding|2/3|c.-22A>G|||||22|WARNING_TRANSCRIPT_NO_STOP_CODON,G|5_prime_UTR_variant|MODIFIER|MSH6|ENSG00000116062|transcript|ENST00000538136|protein_coding|2/10|c.-627A>G|||||7948|,G|5_prime_UTR_variant|MODIFIER|MSH6|ENSG00000116062|transcript|ENST00000411819|protein_coding|2/4|c.-22A>G|||||22|WARNING_TRANSCRIPT_NO_STOP_CODON,G|intron_variant|MODIFIER|MSH6|ENSG00000116062|transcript|ENST00000456246|nonsense_mediated_decay|1/2|c.261-4952A>G||||||,G|intron_variant|MODIFIER|MSH6|ENSG00000116062|transcript|ENST00000540021|protein_coding|1/7|c.237+7472A>G||||||,G|intron_variant|MODIFIER|FBXO11|ENSG00000138081|transcript|ENST00000434234|nonsense_mediated_decay|3/3|c.*125-1502T>C||||||,G|intron_variant|MODIFIER|FBXO11|ENSG00000138081|transcript|ENST00000405808|protein_coding|3/3|c.170-1502T>C||||||;ASP;CAF=0.9133,0.08666;CLNACC=RCV000030265.3|RCV000035321.7|RCV000162362.1;CLNALLE=1;CLNDBN=Lynch_syndrome|not_specified|Hereditary_cancer-predisposing_syndrome;CLNDSDB=MedGen:Orphanet:SNOMED_CT|MedGen|MedGen:SNOMED_CT;CLNDSDBID=C1333990:ORPHA144:315058005|CN169374|C0027672:699346009;CLNHGVS=NC_000002.11:g.48018081A>G;CLNORIGIN=1;CLNREVSTAT=exp|mult|single;CLNSIG=2|2|2;CLNSRC=International_Society_for_Gastrointestinal_Hereditary_Tumours;CLNSRCID=c.276A>G;COMMON=1;G5;GENEINFO=MSH6:2956;GNO;HD;INT;KGPhase1;KGPhase3;LSD;PM;PMC;REF;RS=1800932;RSPOS=48018081;SAO=1;SLO;SSR=0;SYN;U5;VC=SNV;VLD;VP=0x050168480305150537100101;WGT=1;dbSNPBuildID=89	GT:AD:VF	0/1:103,38:0.2695035
chr2	48023115	rs1800935	T	C	200.0	PASS	TYPE=SNP;RepRegion=NA;DP=1824;UMT=742;VMT=742;VMF=1.0;ANN=C|synonymous_variant|LOW|MSH6|ENSG00000116062|transcript|ENST00000234420|protein_coding|3/10|c.540T>C|p.Asp180Asp|692/7476|540/4083|180/1360||,C|synonymous_variant|LOW|MSH6|ENSG00000116062|transcript|ENST00000455383|protein_coding|3/4|c.243T>C|p.Asp81Asp|474/578|243/347|81/114||WARNING_TRANSCRIPT_INCOMPLETE,C|synonymous_variant|LOW|MSH6|ENSG00000116062|transcript|ENST00000420813|protein_coding|3/3|c.243T>C|p.Asp81Asp|431/491|243/303|81/100||WARNING_TRANSCRIPT_NO_STOP_CODON,C|synonymous_variant|LOW|MSH6|ENSG00000116062|transcript|ENST00000411819|protein_coding|3/4|c.243T>C|p.Asp81Asp|338/548|243/453|81/150||WARNING_TRANSCRIPT_NO_STOP_CODON,C|5_prime_UTR_variant|MODIFIER|MSH6|ENSG00000116062|transcript|ENST00000538136|protein_coding|3/10|c.-363T>C|||||2914|,C|3_prime_UTR_variant|MODIFIER|MSH6|ENSG00000116062|transcript|ENST00000456246|nonsense_mediated_decay|2/3|c.*28T>C|||||28|,C|downstream_gene_variant|MODIFIER|RPL36AP15|ENSG00000235369|transcript|ENST00000444514|processed_pseudogene||n.*1850A>G|||||1850|,C|downstream_gene_variant|MODIFIER|MSH6|ENSG00000116062|transcript|ENST00000606499|protein_coding||c.*4860T>C|||||4860|WARNING_TRANSCRIPT_NO_STOP_CODON,C|intron_variant|MODIFIER|MSH6|ENSG00000116062|transcript|ENST00000445503|nonsense_mediated_decay|2/8|c.458-2635T>C||||||,C|intron_variant|MODIFIER|MSH6|ENSG00000116062|transcript|ENST00000540021|protein_coding|1/7|c.238-2635T>C||||||,C|intron_variant|MODIFIER|FBXO11|ENSG00000138081|transcript|ENST00000434234|nonsense_mediated_decay|3/3|c.*125-6536A>G||||||,C|intron_variant|MODIFIER|FBXO11|ENSG00000138081|transcript|ENST00000405808|protein_coding|3/3|c.170-6536A>G||||||;ASP;CAF=0.8648,0.1352;CLNACC=RCV000030275.3|RCV000035326.7|RCV000131276.2;CLNALLE=1;CLNDBN=Lynch_syndrome|not_specified|Hereditary_cancer-predisposing_syndrome;CLNDSDB=MedGen:Orphanet:SNOMED_CT|MedGen|MedGen:SNOMED_CT;CLNDSDBID=C1333990:ORPHA144:315058005|CN169374|C0027672:699346009;CLNHGVS=NC_000002.11:g.48023115T>C;CLNORIGIN=1;CLNREVSTAT=exp|single|single;CLNSIG=2|2|2;CLNSRC=International_Society_for_Gastrointestinal_Hereditary_Tumours;CLNSRCID=c.540T>C;COMMON=1;G5;GENEINFO=MSH6:2956;GNO;HD;INT;KGPhase1;KGPhase3;LSD;PM;PMC;REF;RS=1800935;RSPOS=48023115;SAO=1;SLO;SSR=0;SYN;U5;VC=SNV;VLD;VP=0x050168480305150537100101;WGT=1;dbSNPBuildID=89	GT:AD:VF	1/1:0,742:1.0
chr2	48025764	rs1800937	C	T	60.25	PASS	TYPE=SNP;RepRegion=NA;DP=97;UMT=39;VMT=25;VMF=0.6410256;ANN=T|missense_variant|MODERATE|MSH6|ENSG00000116062|transcript|ENST00000445503|nonsense_mediated_decay|3/9|c.472C>T|p.Arg158Cys|624/4158|472/483|158/160||,T|splice_region_variant&synonymous_variant|LOW|MSH6|ENSG00000116062|transcript|ENST00000455383|protein_coding|4/4|c.345C>T|p.Tyr115Tyr|576/578|345/347|115/114||WARNING_TRANSCRIPT_INCOMPLETE,T|synonymous_variant|LOW|MSH6|ENSG00000116062|transcript|ENST00000234420|protein_coding|4/10|c.642C>T|p.Tyr214Tyr|794/7476|642/4083|214/1360||,T|synonymous_variant|LOW|MSH6|ENSG00000116062|transcript|ENST00000540021|protein_coding|2/8|c.252C>T|p.Tyr84Tyr|303/3829|252/3693|84/1230||,T|synonymous_variant|LOW|MSH6|ENSG00000116062|transcript|ENST00000411819|protein_coding|4/4|c.345C>T|p.Tyr115Tyr|440/548|345/453|115/150||WARNING_TRANSCRIPT_NO_STOP_CODON,T|5_prime_UTR_premature_start_codon_gain_variant|LOW|MSH6|ENSG00000116062|transcript|ENST00000538136|protein_coding|4/10|c.-265C>T||||||,T|5_prime_UTR_variant|MODIFIER|MSH6|ENSG00000116062|transcript|ENST00000538136|protein_coding|4/10|c.-265C>T|||||265|,T|3_prime_UTR_variant|MODIFIER|MSH6|ENSG00000116062|transcript|ENST00000456246|nonsense_mediated_decay|3/3|c.*130C>T|||||2677|,T|upstream_gene_variant|MODIFIER|RPL36AP15|ENSG00000235369|transcript|ENST00000444514|processed_pseudogene||n.-534G>A|||||534|,T|downstream_gene_variant|MODIFIER|MSH6|ENSG00000116062|transcript|ENST00000420813|protein_coding||c.*2589C>T|||||2589|WARNING_TRANSCRIPT_NO_STOP_CODON,T|intron_variant|MODIFIER|FBXO11|ENSG00000138081|transcript|ENST00000434234|nonsense_mediated_decay|3/3|c.*125-9185G>A||||||,T|intron_variant|MODIFIER|FBXO11|ENSG00000138081|transcript|ENST00000405808|protein_coding|3/3|c.170-9185G>A||||||;ASP;CAF=0.9714,.,.,0.02855;CLNACC=RCV000075015.2,RCV000075016.2,RCV000030277.3|RCV000035327.7|RCV000132355.2;CLNALLE=1,2,3;CLNDBN=Lynch_syndrome,Lynch_syndrome,Lynch_syndrome|not_specified|Hereditary_cancer-predisposing_syndrome;CLNDSDB=MedGen:Orphanet:SNOMED_CT,MedGen:Orphanet:SNOMED_CT,MedGen:Orphanet:SNOMED_CT|MedGen|MedGen:SNOMED_CT;CLNDSDBID=C1333990:ORPHA144:315058005,C1333990:ORPHA144:315058005,C1333990:ORPHA144:315058005|CN169374|C0027672:699346009;CLNHGVS=NC_000002.11:g.48025764C>A,NC_000002.11:g.48025764C>G,NC_000002.11:g.48025764C>T;CLNORIGIN=1,1,1;CLNREVSTAT=exp,exp,exp|mult|single;CLNSIG=5,5,2|2|2;CLNSRC=International_Society_for_Gastrointestinal_Hereditary_Tumours,International_Society_for_Gastrointestinal_Hereditary_Tumours,HGMD|International_Society_for_Gastrointestinal_Hereditary_Tumours;CLNSRCID=c.642C>A,c.642C>G,CM036023|c.642C>T;COMMON=1;G5;GENEINFO=MSH6:2956;GNO;HD;KGPhase1;KGPhase3;LSD;NOV;PM;PMC;REF;RS=1800937;RSPOS=48025764;SAO=1;SLO;SSR=0;SYN;U5;VC=SNV;VLD;VP=0x050168400305150537100104;WGT=1;dbSNPBuildID=89	GT:AD:VF	0/1:14,25:0.6410256
chr2	202122995	rs3769823	A	G	121.56	PASS	TYPE=SNP;RepRegion=NA;DP=455;UMT=186;VMT=63;VMF=0.3387097;ANN=G|missense_variant|MODERATE|CASP8|ENSG00000064012|transcript|ENST00000358485|protein_coding|1/9|c.41A>G|p.Lys14Arg|237/2930|41/1617|14/538||,G|missense_variant|MODERATE|CASP8|ENSG00000064012|transcript|ENST00000437283|nonsense_mediated_decay|1/4|c.41A>G|p.Lys14Arg|155/777|41/177|14/58||,G|upstream_gene_variant|MODIFIER|CASP8|ENSG00000064012|transcript|ENST00000339403|retained_intron||n.-52A>G|||||52|,G|upstream_gene_variant|MODIFIER|CASP8|ENSG00000064012|transcript|ENST00000323492|protein_coding||c.-8215A>G|||||2228|,G|upstream_gene_variant|MODIFIER|CASP8|ENSG00000064012|transcript|ENST00000429881|protein_coding||c.-8215A>G|||||3684|WARNING_TRANSCRIPT_INCOMPLETE,G|intron_variant|MODIFIER|CASP8|ENSG00000064012|transcript|ENST00000392263|protein_coding|2/8|c.-26-8189A>G||||||WARNING_TRANSCRIPT_NO_STOP_CODON,G|intron_variant|MODIFIER|CASP8|ENSG00000064012|transcript|ENST00000264274|protein_coding|2/6|c.-26-8189A>G||||||,G|intron_variant|MODIFIER|CASP8|ENSG00000064012|transcript|ENST00000392259|protein_coding|2/8|c.-26-8189A>G||||||,G|intron_variant|MODIFIER|CASP8|ENSG00000064012|transcript|ENST00000392266|protein_coding|2/7|c.-26-8189A>G||||||,G|intron_variant|MODIFIER|CASP8|ENSG00000064012|transcript|ENST00000432109|protein_coding|2/9|c.1-8215A>G||||||,G|intron_variant|MODIFIER|CASP8|ENSG00000064012|transcript|ENST00000264275|protein_coding|2/9|c.-26-8189A>G||||||,G|intron_variant|MODIFIER|CASP8|ENSG00000064012|transcript|ENST00000471383|retained_intron|2/4|n.251-8189A>G||||||,G|intron_variant|MODIFIER|CASP8|ENSG00000064012|transcript|ENST00000450491|protein_coding|2/5|c.-4-13244A>G||||||WARNING_TRANSCRIPT_INCOMPLETE,G|intron_variant|MODIFIER|CASP8|ENSG00000064012|transcript|ENST00000440732|protein_coding|2/3|c.1-8215A>G||||||WARNING_TRANSCRIPT_INCOMPLETE,G|intron_variant|MODIFIER|CASP8|ENSG00000064012|transcript|ENST00000392258|protein_coding|2/7|c.-26-8189A>G||||||,G|intron_variant|MODIFIER|CASP8|ENSG00000064012|transcript|ENST00000447616|protein_coding|1/4|c.-27+240A>G||||||WARNING_TRANSCRIPT_INCOMPLETE,G|intron_variant|MODIFIER|CASP8|ENSG00000064012|transcript|ENST00000413726|protein_coding|1/4|c.-27+118A>G||||||WARNING_TRANSCRIPT_INCOMPLETE,G|intron_variant|MODIFIER|CASP8|ENSG00000064012|transcript|ENST00000490412|processed_transcript|1/2|n.36+118A>G||||||;ASP;CAF=0.3536,0.6464;COMMON=1;G5;G5A;GENEINFO=CASP8:841;GNO;HD;INT;KGPhase1;KGPhase3;NSM;PM;PMC;REF;RS=3769823;RSPOS=202122995;RV;SAO=0;SLO;SSR=0;U5;VC=SNV;VLD;VP=0x050128480a0517053f000101;WGT=1;dbSNPBuildID=107	GT:AD:VF	0/1:123,63:0.3387097
chr2	202149696	rs1045487	G	A	62.43	PASS	TYPE=SNP;RepRegion=NA;DP=391;UMT=155;VMT=35;VMF=0.2258065;ANN=A|synonymous_variant|LOW|CASP8|ENSG00000064012|transcript|ENST00000358485|protein_coding|8/9|c.1137G>A|p.Lys379Lys|1333/2930|1137/1617|379/538||,A|synonymous_variant|LOW|CASP8|ENSG00000064012|transcript|ENST00000392263|protein_coding|8/9|c.915G>A|p.Lys305Lys|1150/1627|915/1392|305/463||WARNING_TRANSCRIPT_NO_STOP_CODON,A|synonymous_variant|LOW|CASP8|ENSG00000064012|transcript|ENST00000264274|protein_coding|6/7|c.708G>A|p.Lys236Lys|943/2540|708/1188|236/395||,A|synonymous_variant|LOW|CASP8|ENSG00000064012|transcript|ENST00000432109|protein_coding|9/10|c.960G>A|p.Lys320Lys|1149/1629|960/1440|320/479||,A|synonymous_variant|LOW|CASP8|ENSG00000064012|transcript|ENST00000264275|protein_coding|9/10|c.1011G>A|p.Lys337Lys|1291/1906|1011/1491|337/496||,A|synonymous_variant|LOW|CASP8|ENSG00000064012|transcript|ENST00000323492|protein_coding|7/8|c.915G>A|p.Lys305Lys|1055/2650|915/1395|305/464||,A|synonymous_variant|LOW|CASP8|ENSG00000064012|transcript|ENST00000444430|protein_coding|2/3|c.297G>A|p.Lys99Lys|297/1275|297/777|99/258||WARNING_TRANSCRIPT_NO_START_CODON,A|3_prime_UTR_variant|MODIFIER|CASP8|ENSG00000064012|transcript|ENST00000392259|protein_coding|8/9|c.*187G>A|||||8034|,A|3_prime_UTR_variant|MODIFIER|CASP8|ENSG00000064012|transcript|ENST00000392266|protein_coding|7/8|c.*187G>A|||||8034|,A|downstream_gene_variant|MODIFIER|ALS2CR12|ENSG00000155749|transcript|ENST00000286190|protein_coding||c.*3682C>T|||||3298|,A|downstream_gene_variant|MODIFIER|CASP8|ENSG00000064012|transcript|ENST00000392258|protein_coding||c.*8034G>A|||||3058|,A|downstream_gene_variant|MODIFIER|CASP8|ENSG00000064012|transcript|ENST00000424461|protein_coding||c.*8034G>A|||||3114|WARNING_TRANSCRIPT_NO_START_CODON,A|downstream_gene_variant|MODIFIER|ALS2CR12|ENSG00000155749|transcript|ENST00000415745|protein_coding||c.*3791C>T|||||3383|WARNING_TRANSCRIPT_NO_START_CODON,A|downstream_gene_variant|MODIFIER|ALS2CR12|ENSG00000155749|transcript|ENST00000405148|protein_coding||c.*3682C>T|||||3451|,A|downstream_gene_variant|MODIFIER|ALS2CR12|ENSG00000155749|transcript|ENST00000494171|retained_intron||n.*3452C>T|||||3452|,A|downstream_gene_variant|MODIFIER|ALS2CR12|ENSG00000155749|transcript|ENST00000392257|protein_coding||c.*3682C>T|||||3452|,A|downstream_gene_variant|MODIFIER|ALS2CR12|ENSG00000155749|transcript|ENST00000439709|protein_coding||c.*3682C>T|||||3457|,A|downstream_gene_variant|MODIFIER|ALS2CR12|ENSG00000155749|transcript|ENST00000494223|retained_intron||n.*3578C>T|||||3578|,A|non_coding_exon_variant|MODIFIER|CASP8|ENSG00000064012|transcript|ENST00000339403|retained_intron|8/9|n.1181G>A||||||;ASP;CAF=0.8247,0.1753;COMMON=1;G5;GENEINFO=CASP8:841;GNO;HD;KGPhase1;KGPhase3;PM;PMC;R3;REF;RS=1045487;RSPOS=202149696;S3D;SAO=0;SLO;SSR=0;SYN;VC=SNV;VLD;VP=0x05032804030515053f000100;WGT=1;dbSNPBuildID=86	GT:AD:VF	0/1:120,35:0.2258065
chr2	215632256	rs2070093	A	G	200.0	PASS	TYPE=SNP;RepRegion=NA;DP=881;UMT=340;VMT=216;VMF=0.6352941;ANN=G|synonymous_variant|LOW|BARD1|ENSG00000138376|transcript|ENST00000260947|protein_coding|6/11|c.1518T>C|p.His506His|1653/5499|1518/2334|506/777||,G|synonymous_variant|LOW|BARD1|ENSG00000138376|transcript|ENST00000449967|protein_coding|5/10|c.1086T>C|p.His362His|1473/2257|1086/1704|362/567||,G|3_prime_UTR_variant|MODIFIER|BARD1|ENSG00000138376|transcript|ENST00000455743|nonsense_mediated_decay|5/10|c.*1138T>C|||||13962|,G|intron_variant|MODIFIER|BARD1|ENSG00000138376|transcript|ENST00000421162|protein_coding|2/5|c.216-14977T>C||||||WARNING_TRANSCRIPT_NO_STOP_CODON;ASP;CAF=0.2294,0.7706;CLNACC=RCV000162380.1;CLNALLE=1;CLNDBN=Hereditary_cancer-predisposing_syndrome;CLNDSDB=MedGen:SNOMED_CT;CLNDSDBID=C0027672:699346009;CLNHGVS=NC_000002.11:g.215632256A>G;CLNORIGIN=1;CLNREVSTAT=single;CLNSIG=2;COMMON=1;G5;G5A;GENEINFO=BARD1:580;GNO;HD;INT;KGPhase1;KGPhase3;LSD;PM;PMC;REF;RS=2070093;RSPOS=215632256;RV;SAO=1;SLO;SSR=0;SYN;VC=SNV;VLD;VP=0x05016808030517053f100101;WGT=1;dbSNPBuildID=96	GT:AD:VF	0/1:124,216:0.6352941
chr2	215645464	rs2229571	C	G	99.18	PASS	TYPE=SNP;RepRegion=NA;DP=184;UMT=68;VMT=43;VMF=0.6323529;ANN=G|missense_variant|MODERATE|BARD1|ENSG00000138376|transcript|ENST00000260947|protein_coding|4/11|c.1134G>C|p.Arg378Ser|1269/5499|1134/2334|378/777||,G|missense_variant|MODERATE|BARD1|ENSG00000138376|transcript|ENST00000449967|protein_coding|3/10|c.702G>C|p.Arg234Ser|1089/2257|702/1704|234/567||,G|3_prime_UTR_variant|MODIFIER|BARD1|ENSG00000138376|transcript|ENST00000455743|nonsense_mediated_decay|3/10|c.*754G>C|||||754|,G|downstream_gene_variant|MODIFIER|BARD1|ENSG00000138376|transcript|ENST00000471787|processed_transcript||n.*157G>C|||||157|,G|intron_variant|MODIFIER|BARD1|ENSG00000138376|transcript|ENST00000421162|protein_coding|2/5|c.215+16321G>C||||||WARNING_TRANSCRIPT_NO_STOP_CODON;ASP;CAF=0.5407,0.4593;CLNACC=RCV000132162.2;CLNALLE=1;CLNDBN=Hereditary_cancer-predisposing_syndrome;CLNDSDB=MedGen:SNOMED_CT;CLNDSDBID=C0027672:699346009;CLNHGVS=NC_000002.11:g.215645464C>G;CLNORIGIN=1;CLNREVSTAT=single;CLNSIG=2;COMMON=1;G5;G5A;GENEINFO=BARD1:580;GNO;HD;INT;KGPhase1;KGPhase3;LSD;NSM;PM;PMC;REF;RS=2229571;RSPOS=215645464;RV;SAO=1;SLO;SSR=0;VC=SNV;VLD;VP=0x050168080a0517053f100101;WGT=1;dbSNPBuildID=98	GT:AD:VF	0/1:25,43:0.6323529
chr2	215645502	rs28997575;rs587781282	GTGGTGAAGAACATTCAGGCAA	G	15.46	PASS	TYPE=INDEL;RepRegion=NA;DP=158;UMT=82;VMT=9;VMF=0.1097561;ANN=G|inframe_deletion|MODERATE|BARD1|ENSG00000138376|transcript|ENST00000260947|protein_coding|4/11|c.1075_1095delTTGCCTGAATGTTCTTCACCA|p.Leu359_Pro365del|1230/5499|1075/2334|359/777||,G|inframe_deletion|MODERATE|BARD1|ENSG00000138376|transcript|ENST00000449967|protein_coding|3/10|c.643_663delTTGCCTGAATGTTCTTCACCA|p.Leu215_Pro221del|1050/2257|643/1704|215/567||,G|3_prime_UTR_variant|MODIFIER|BARD1|ENSG00000138376|transcript|ENST00000455743|nonsense_mediated_decay|3/10|c.*695_*715delTTGCCTGAATGTTCTTCACCA|||||695|,G|downstream_gene_variant|MODIFIER|BARD1|ENSG00000138376|transcript|ENST00000471787|processed_transcript||n.*98_*118delTTGCCTGAATGTTCTTCACCA|||||118|,G|intron_variant|MODIFIER|BARD1|ENSG00000138376|transcript|ENST00000421162|protein_coding|2/5|c.215+16262_215+16282delTTGCCTGAATGTTCTTCACCA||||||WARNING_TRANSCRIPT_NO_STOP_CODON;ASP;CAF=0.9553,0.04473,0.9553,0.04473;CLNACC=RCV000128959.3|RCV000197321.1,RCV000128959.3|RCV000197321.1;CLNALLE=1,1;CLNDBN=Hereditary_cancer-predisposing_syndrome|Familial_cancer_of_breast,Hereditary_cancer-predisposing_syndrome|Familial_cancer_of_breast;CLNDSDB=MedGen:SNOMED_CT|MedGen:OMIM:SNOMED_CT,MedGen:SNOMED_CT|MedGen:OMIM:SNOMED_CT;CLNDSDBID=C0027672:699346009|C0346153:114480:254843006,C0027672:699346009|C0346153:114480:254843006;CLNHGVS=NC_000002.11:g.215645503_215645523del21,NC_000002.11:g.215645503_215645523del21;CLNORIGIN=1,1;CLNREVSTAT=mult|single,mult|single;CLNSIG=2|2,2|2;COMMON=1,1;G5;GENEINFO=BARD1:580,BARD1:580;INT;KGPhase3;LSD;PM;RS=28997575,587781282;RSPOS=215645503,215645507;RV;SAO=0,0;SLO;SSR=0,0;VC=DIV,DIV;VLD;VP=0x05016008000515002e100200,0x050060080005000002100200;WGT=1,1;dbSNPBuildID=125,142	GT:AD:VF	0/1:73,9:0.1097561
chr20	32989422	rs146684479	C	T	71.53	PASS	TYPE=SNP;RepRegion=RepT;DP=221;UMT=93;VMT=35;VMF=0.3763441;ANN=T|downstream_gene_variant|MODIFIER|CDC42P1|ENSG00000234933|transcript|ENST00000456658|processed_pseudogene||n.*533G>A|||||533|,T|intron_variant|MODIFIER|ITCH|ENSG00000078747|transcript|ENST00000262650|protein_coding|3/25|c.71-7035C>T||||||,T|intron_variant|MODIFIER|ITCH|ENSG00000078747|transcript|ENST00000374864|protein_coding|3/24|c.71-7035C>T||||||,T|intron_variant|MODIFIER|ITCH|ENSG00000078747|transcript|ENST00000486883|processed_transcript|3/5|n.299-7035C>T||||||,T|intron_variant|MODIFIER|ITCH|ENSG00000078747|transcript|ENST00000535650|protein_coding|3/23|c.-119+7735C>T||||||;ASP;CAF=0.9982,0.001797;COMMON=1;GENEINFO=ITCH:83737;HD;INT;KGPhase1;KGPhase3;R5;RS=146684479;RSPOS=32989422;SAO=0;SSR=0;VC=SNV;VLD;VP=0x0500000a0005040436000100;WGT=1;dbSNPBuildID=134	GT:AD:VF	0/1:58,35:0.3763441
chr20	33005016	.	T	C	6.08	RepT	TYPE=SNP;RepRegion=NA;DP=464;UMT=192;VMT=5;VMF=0.0260417;ANN=C|missense_variant|MODERATE|ITCH|ENSG00000078747|transcript|ENST00000262650|protein_coding|7/26|c.569T>C|p.Ile190Thr|705/3089|569/2712|190/903||,C|downstream_gene_variant|MODIFIER|ITCH|ENSG00000078747|transcript|ENST00000486883|processed_transcript||n.*3331T>C|||||3331|,C|intron_variant|MODIFIER|ITCH|ENSG00000078747|transcript|ENST00000374864|protein_coding|6/24|c.475+3331T>C||||||,C|intron_variant|MODIFIER|ITCH|ENSG00000078747|transcript|ENST00000535650|protein_coding|5/23|c.145+3331T>C||||||	GT:AD:VF	0/1:187,5:0.0260417
chr22	41574132	.	C	T	29.57	PASS	TYPE=SNP;RepRegion=NA;DP=142;UMT=45;VMT=14;VMF=0.3111111;ANN=T|synonymous_variant|LOW|EP300|ENSG00000100393|transcript|ENST00000263253|protein_coding|31/31|c.6417C>T|p.Gly2139Gly|7636/9585|6417/7245|2139/2414||,T|intron_variant|MODIFIER|RP1-85F18.6|ENSG00000232754|transcript|ENST00000415054|antisense|1/2|n.82+4935G>A||||||,T|intron_variant|MODIFIER|RP1-85F18.5|ENSG00000231993|transcript|ENST00000420537|antisense|2/2|n.224-3304G>A||||||	GT:AD:VF	0/1:31,14:0.3111111
chr22	50277835	rs910796	T	C	200.0	PASS	TYPE=SNP;RepRegion=NA;DP=269;UMT=103;VMT=103;VMF=1.0;ANN=C|synonymous_variant|LOW|ZBED4|ENSG00000100426|transcript|ENST00000216268|protein_coding|2/2|c.525T>C|p.Ser175Ser|1002/6893|525/3516|175/1171||;ASP;CAF=0.0647,0.9353;COMMON=1;G5;GENEINFO=ZBED4:9889;GNO;HD;KGPhase1;KGPhase3;REF;RS=910796;RSPOS=50277835;SAO=0;SLO;SSR=0;SYN;VC=SNV;VLD;VP=0x05010000030515053f000100;WGT=1;dbSNPBuildID=86	GT:AD:VF	1/1:0,103:1.0
chr22	50277883	rs910797	A	G	200.0	PASS	TYPE=SNP;RepRegion=NA;DP=347;UMT=126;VMT=126;VMF=1.0;ANN=G|synonymous_variant|LOW|ZBED4|ENSG00000100426|transcript|ENST00000216268|protein_coding|2/2|c.573A>G|p.Pro191Pro|1050/6893|573/3516|191/1171||;ASP;CAF=0.0647,0.9353;COMMON=1;G5;GENEINFO=ZBED4:9889;GNO;HD;KGPhase1;KGPhase3;REF;RS=910797;RSPOS=50277883;SAO=0;SLO;SSR=0;SYN;VC=SNV;VLD;VP=0x05010000030515053f000101;WGT=1;dbSNPBuildID=86	GT:AD:VF	1/1:0,126:1.0
chr22	50278438	rs910798	A	G	200.0	PASS	TYPE=SNP;RepRegion=NA;DP=269;UMT=114;VMT=114;VMF=1.0;ANN=G|synonymous_variant|LOW|ZBED4|ENSG00000100426|transcript|ENST00000216268|protein_coding|2/2|c.1128A>G|p.Pro376Pro|1605/6893|1128/3516|376/1171||;ASP;CAF=0.06569,.,0.9343;COMMON=1;G5;GENEINFO=ZBED4:9889;GNO;HD;KGPhase1;KGPhase3;REF;RS=910798;RSPOS=50278438;SAO=0;SLO;SSR=0;SYN;VC=SNV;VLD;VP=0x05010000030515053f000100;WGT=1;dbSNPBuildID=86	GT:AD:VF	1/1:0,114:1.0
chr22	50278568	rs910799	A	G	163.94	PASS	TYPE=SNP;RepRegion=NA;DP=139;UMT=60;VMT=60;VMF=1.0;ANN=G|missense_variant|MODERATE|ZBED4|ENSG00000100426|transcript|ENST00000216268|protein_coding|2/2|c.1258A>G|p.Ile420Val|1735/6893|1258/3516|420/1171||;ASP;CAF=0.3822,0.6178;COMMON=1;G5;G5A;GENEINFO=ZBED4:9889;GNO;HD;KGPhase1;KGPhase3;NSM;PM;PMC;REF;RS=910799;RSPOS=50278568;SAO=0;SLO;SSR=0;VC=SNV;VLD;VP=0x050128000a0517053f000101;WGT=1;dbSNPBuildID=86	GT:AD:VF	1/1:0,60:1.0
chr22	50278642	rs910800	C	T	200.0	PASS	TYPE=SNP;RepRegion=NA;DP=500;UMT=209;VMT=209;VMF=1.0;ANN=T|synonymous_variant|LOW|ZBED4|ENSG00000100426|transcript|ENST00000216268|protein_coding|2/2|c.1332C>T|p.Gly444Gly|1809/6893|1332/3516|444/1171||;ASP;CAF=0.3998,0.6002;COMMON=1;G5;G5A;GENEINFO=ZBED4:9889;GNO;HD;KGPhase1;KGPhase3;REF;RS=910800;RSPOS=50278642;SAO=0;SLO;SSR=0;SYN;VC=SNV;VLD;VP=0x05010000030517053f000100;WGT=1;dbSNPBuildID=86	GT:AD:VF	1/1:0,209:1.0
chr22	50280136	rs5770755	T	C	200.0	PASS	TYPE=SNP;RepRegion=NA;DP=448;UMT=185;VMT=184;VMF=0.9945946;ANN=C|synonymous_variant|LOW|ZBED4|ENSG00000100426|transcript|ENST00000216268|protein_coding|2/2|c.2826T>C|p.Ala942Ala|3303/6893|2826/3516|942/1171||;ASP;CAF=0.4099,0.5901;COMMON=1;G5;G5A;GENEINFO=ZBED4:9889;GNO;HD;KGPhase1;KGPhase3;REF;RS=5770755;RSPOS=50280136;S3D;SAO=0;SLO;SSR=0;SYN;VC=SNV;VLD;VP=0x05030000030517053f000100;WGT=1;dbSNPBuildID=114	GT:AD:VF	1/1:1,184:0.9945946
chr3	142168331	rs1802904	C	T	200.0	PASS	TYPE=SNP;RepRegion=NA;DP=292;UMT=119;VMT=119;VMF=1.0;ANN=T|synonymous_variant|LOW|ATR|ENSG00000175054|transcript|ENST00000350721|protein_coding|47/47|c.7875G>A|p.Gln2625Gln|7997/8249|7875/7935|2625/2644||,T|synonymous_variant|LOW|ATR|ENSG00000175054|transcript|ENST00000383101|protein_coding|46/46|c.7683G>A|p.Gln2561Gln|7805/8056|7683/7743|2561/2580||,T|3_prime_UTR_variant|MODIFIER|ATR|ENSG00000175054|transcript|ENST00000504521|nonsense_mediated_decay|4/4|c.*221G>A|||||1084|WARNING_TRANSCRIPT_NO_START_CODON,T|3_prime_UTR_variant|MODIFIER|ATR|ENSG00000175054|transcript|ENST00000515810|nonsense_mediated_decay|3/3|c.*181G>A|||||1044|WARNING_TRANSCRIPT_NO_START_CODON,T|3_prime_UTR_variant|MODIFIER|ATR|ENSG00000175054|transcript|ENST00000513291|protein_coding|9/9|c.*3567G>A|||||3567|WARNING_TRANSCRIPT_NO_START_CODON,T|upstream_gene_variant|MODIFIER|XRN1|ENSG00000114127|transcript|ENST00000264951|protein_coding||c.-1545G>A|||||1427|,T|upstream_gene_variant|MODIFIER|RP11-383G6.4|ENSG00000242479|transcript|ENST00000481134|processed_pseudogene||n.-613C>T|||||613|,T|upstream_gene_variant|MODIFIER|XRN1|ENSG00000114127|transcript|ENST00000392981|protein_coding||c.-1545G>A|||||1497|,T|upstream_gene_variant|MODIFIER|XRN1|ENSG00000114127|transcript|ENST00000463916|protein_coding||c.-1545G>A|||||1479|,T|upstream_gene_variant|MODIFIER|XRN1|ENSG00000114127|transcript|ENST00000486211|nonsense_mediated_decay||c.-1545G>A|||||1477|,T|upstream_gene_variant|MODIFIER|XRN1|ENSG00000114127|transcript|ENST00000544157|protein_coding||c.-25850G>A|||||1477|,T|upstream_gene_variant|MODIFIER|XRN1|ENSG00000114127|transcript|ENST00000470537|retained_intron||n.-1462G>A|||||1462|,T|upstream_gene_variant|MODIFIER|XRN1|ENSG00000114127|transcript|ENST00000465074|processed_transcript||n.-1461G>A|||||1461|,T|downstream_gene_variant|MODIFIER|ATR|ENSG00000175054|transcript|ENST00000511016|retained_intron||n.*3264G>A|||||3264|,T|non_coding_exon_variant|MODIFIER|ATR|ENSG00000175054|transcript|ENST00000515107|retained_intron|3/3|n.375G>A||||||;ASP;CAF=0.08367,0.9163;CLNACC=RCV000079601.6;CLNALLE=1;CLNDBN=not_specified;CLNDSDB=MedGen;CLNDSDBID=CN169374;CLNHGVS=NC_000003.11:g.142168331C>T;CLNORIGIN=1;CLNREVSTAT=conf;CLNSIG=255;COMMON=1;G5;GENEINFO=XRN1:54464|ATR:545;GNO;HD;KGPhase1;KGPhase3;PM;PMC;R5;REF;RS=1802904;RSPOS=142168331;RV;SAO=0;SLO;SSR=0;SYN;VC=SNV;VLD;VP=0x05012802030515053f000100;WGT=1;dbSNPBuildID=89	GT:AD:VF	1/1:0,119:1.0
chr3	142217537	rs2227932	A	G	200.0	PASS	TYPE=SNP;RepRegion=HP;DP=702;UMT=308;VMT=161;VMF=0.5227273;ANN=G|missense_variant|MODERATE|ATR|ENSG00000175054|transcript|ENST00000514393|nonsense_mediated_decay|2/4|c.143T>C|p.Met48Thr|143/552|143/153|48/50||WARNING_TRANSCRIPT_NO_START_CODON,G|synonymous_variant|LOW|ATR|ENSG00000175054|transcript|ENST00000350721|protein_coding|32/47|c.5460T>C|p.Tyr1820Tyr|5582/8249|5460/7935|1820/2644||,G|synonymous_variant|LOW|ATR|ENSG00000175054|transcript|ENST00000383101|protein_coding|31/46|c.5268T>C|p.Tyr1756Tyr|5390/8056|5268/7743|1756/2580||,G|non_coding_exon_variant|MODIFIER|ATR|ENSG00000175054|transcript|ENST00000507620|retained_intron|2/4|n.556T>C||||||;ASP;CAF=0.9331,0.06689;CLNACC=RCV000145320.2;CLNALLE=1;CLNDBN=not_specified;CLNDSDB=MedGen;CLNDSDBID=CN169374;CLNHGVS=NC_000003.11:g.142217537A>G;CLNORIGIN=1;CLNREVSTAT=conf;CLNSIG=255;COMMON=1;G5;GENEINFO=ATR:545;GNO;HD;KGPhase1;KGPhase3;LSD;PM;PMC;REF;RS=2227932;RSPOS=142217537;RV;SAO=1;SLO;SSR=0;SYN;VC=SNV;VLD;VP=0x05016800030515053f100100;WGT=1;dbSNPBuildID=98	GT:AD:VF	0/1:147,161:0.5227273
chr3	142274739	COSM214499	AT	A	22.61	HP	TYPE=INDEL;RepRegion=NA;DP=239;UMT=94;VMT=13;VMF=0.1382979;ANN=A|frameshift_variant|HIGH|ATR|ENSG00000175054|transcript|ENST00000350721|protein_coding|10/47|c.2320delA|p.Ile774fs|2442/8249|2320/7935|774/2644||,A|frameshift_variant|HIGH|ATR|ENSG00000175054|transcript|ENST00000383101|protein_coding|9/46|c.2128delA|p.Ile710fs|2250/8056|2128/7743|710/2580||,A|downstream_gene_variant|MODIFIER|ATR|ENSG00000175054|transcript|ENST00000515863|retained_intron||n.*172delA|||||172|,A|downstream_gene_variant|MODIFIER|ATR|ENSG00000175054|transcript|ENST00000515149|protein_coding||c.*485delA|||||485|WARNING_TRANSCRIPT_INCOMPLETE,A|downstream_gene_variant|MODIFIER|ATR|ENSG00000175054|transcript|ENST00000507148|nonsense_mediated_decay||c.*6440delA|||||4441|;LOF=(ATR|ENSG00000175054|12|0.17);AA=p.I774fs*5;CDS=c.2320delA;CNT=24;GENE=ATR;STRAND=-	GT:AD:VF	0/1:81,13:0.1382979
chr3	178936091	COSM125370;COSM763;rs104886003	G	A	70.07	PASS	TYPE=SNP;RepRegion=NA;DP=190;UMT=58;VMT=31;VMF=0.5344828;ANN=A|missense_variant|MODERATE|PIK3CA|ENSG00000121879|transcript|ENST00000263967|protein_coding|10/21|c.1633G>A|p.Glu545Lys|1790/9093|1633/3207|545/1068||,A|upstream_gene_variant|MODIFIER|PIK3CA|ENSG00000121879|transcript|ENST00000462255|retained_intron||n.-1248G>A|||||1248|;AA=p.E545K,p.E545K;CDS=c.1633G>A,c.1633G>A;CNT=172,1078;GENE=PIK3CA_ENST00000263967,PIK3CA;STRAND=+,+;ASP;CLNACC=RCV000014631.4|RCV000014632.4|RCV000014633.4|RCV000014634.4|RCV000014636.4|RCV000038671.7|RCV000055930.5|RCV000119356.1;CLNALLE=1;CLNDBN=Breast_adenocarcinoma|Ovarian_epithelial_cancer|Carcinoma_of_colon|Neoplasm_of_stomach|Keratosis\x2c_seborrheic|Non-small_cell_lung_cancer|Megalencephaly_cutis_marmorata_telangiectatica_congenita|Sarcoma;CLNDSDB=MedGen|MedGen|MedGen:OMIM:SNOMED_CT|MedGen:OMIM:SNOMED_CT|MedGen:OMIM|MedGen:SNOMED_CT|MedGen:OMIM:ORPHA|MedGen;CLNDSDBID=C0858252|C0677886|C0699790:114500:269533000|C0038356:613659:126824007|C0022603:182000|C0007131:254637007|C1865285:602501:60040|C1261473;CLNHGVS=NC_000003.11:g.178936091G>A;CLNORIGIN=2;CLNREVSTAT=no_criteria|no_criteria|no_criteria|no_criteria|no_criteria|no_criteria|no_criteria|no_assertion;CLNSIG=5|5|5|5|5|5|5|1;CLNSRC=OMIM_Allelic_Variant;CLNSRCID=171834.0003;GENEINFO=PIK3CA:5290;LSD;NSM;OM;PM;REF;RS=104886003;RSPOS=178936091;S3D;SAO=3;SSR=0;VC=SNV;VP=0x050260000a05000002110120;WGT=1;dbSNPBuildID=132	GT:AD:VF	0/1:27,31:0.5344828
chr4	84383735	rs13125836	C	T	200.0	PASS	TYPE=SNP;RepRegion=NA;DP=399;UMT=178;VMT=123;VMF=0.6910112;ANN=T|missense_variant|MODERATE|FAM175A|ENSG00000163322|transcript|ENST00000321945|protein_coding|9/9|c.1117G>A|p.Asp373Asn|1226/2869|1117/1230|373/409||,T|missense_variant|MODERATE|FAM175A|ENSG00000163322|transcript|ENST00000506553|protein_coding|9/9|c.970G>A|p.Asp324Asn|1296/1869|970/1083|324/360||,T|3_prime_UTR_variant|MODIFIER|FAM175A|ENSG00000163322|transcript|ENST00000475656|nonsense_mediated_decay|8/8|c.*825G>A|||||7805|,T|downstream_gene_variant|MODIFIER|MRPS18C|ENSG00000163319|transcript|ENST00000295491|protein_coding||c.*1385C>T|||||284|,T|downstream_gene_variant|MODIFIER|MRPS18C|ENSG00000163319|transcript|ENST00000512375|retained_intron||n.*3438C>T|||||3438|,T|downstream_gene_variant|MODIFIER|MRPS18C|ENSG00000163319|transcript|ENST00000507019|protein_coding||c.*1385C>T|||||1159|,T|downstream_gene_variant|MODIFIER|MRPS18C|ENSG00000163319|transcript|ENST00000507349|protein_coding||c.*1553C>T|||||1345|,T|downstream_gene_variant|MODIFIER|MRPS18C|ENSG00000163319|transcript|ENST00000505719|protein_coding||c.*1553C>T|||||1254|WARNING_TRANSCRIPT_NO_START_CODON,T|downstream_gene_variant|MODIFIER|MRPS18C|ENSG00000163319|transcript|ENST00000505525|retained_intron||n.*1346C>T|||||1346|,T|downstream_gene_variant|MODIFIER|MRPS18C|ENSG00000163319|transcript|ENST00000514581|retained_intron||n.*1347C>T|||||1347|,T|intron_variant|MODIFIER|MRPS18C|ENSG00000163319|transcript|ENST00000509970|protein_coding|5/5|c.*36+1349C>T||||||WARNING_TRANSCRIPT_NO_START_CODON,T|intron_variant|MODIFIER|MRPS18C|ENSG00000163319|transcript|ENST00000509571|processed_transcript|1/1|n.41+1349C>T||||||,T|non_coding_exon_variant|MODIFIER|FAM175A|ENSG00000163322|transcript|ENST00000504777|retained_intron|4/4|n.1391G>A||||||;ASP;CAF=0.979,0.02097;COMMON=1;G5;GENEINFO=FAM175A:84142;GNO;HD;KGPhase1;KGPhase3;NSM;PM;PMC;REF;RS=13125836;RSPOS=84383735;SAO=0;SLO;SSR=0;VC=SNV;VLD;VP=0x050128000a05150537000101;WGT=1;dbSNPBuildID=121	GT:AD:VF	0/1:55,123:0.6910112
chr4	84383810	rs12642536	C	T	133.05	PASS	TYPE=SNP;RepRegion=NA;DP=702;UMT=260;VMT=73;VMF=0.2807692;ANN=T|missense_variant|MODERATE|FAM175A|ENSG00000163322|transcript|ENST00000321945|protein_coding|9/9|c.1042G>A|p.Ala348Thr|1151/2869|1042/1230|348/409||,T|missense_variant|MODERATE|FAM175A|ENSG00000163322|transcript|ENST00000506553|protein_coding|9/9|c.895G>A|p.Ala299Thr|1221/1869|895/1083|299/360||,T|3_prime_UTR_variant|MODIFIER|FAM175A|ENSG00000163322|transcript|ENST00000475656|nonsense_mediated_decay|8/8|c.*750G>A|||||7730|,T|downstream_gene_variant|MODIFIER|MRPS18C|ENSG00000163319|transcript|ENST00000295491|protein_coding||c.*1460C>T|||||359|,T|downstream_gene_variant|MODIFIER|MRPS18C|ENSG00000163319|transcript|ENST00000512375|retained_intron||n.*3513C>T|||||3513|,T|downstream_gene_variant|MODIFIER|MRPS18C|ENSG00000163319|transcript|ENST00000507019|protein_coding||c.*1460C>T|||||1234|,T|downstream_gene_variant|MODIFIER|MRPS18C|ENSG00000163319|transcript|ENST00000507349|protein_coding||c.*1628C>T|||||1420|,T|downstream_gene_variant|MODIFIER|MRPS18C|ENSG00000163319|transcript|ENST00000505719|protein_coding||c.*1628C>T|||||1329|WARNING_TRANSCRIPT_NO_START_CODON,T|downstream_gene_variant|MODIFIER|MRPS18C|ENSG00000163319|transcript|ENST00000505525|retained_intron||n.*1421C>T|||||1421|,T|downstream_gene_variant|MODIFIER|MRPS18C|ENSG00000163319|transcript|ENST00000514581|retained_intron||n.*1422C>T|||||1422|,T|intron_variant|MODIFIER|MRPS18C|ENSG00000163319|transcript|ENST00000509970|protein_coding|5/5|c.*36+1424C>T||||||WARNING_TRANSCRIPT_NO_START_CODON,T|intron_variant|MODIFIER|MRPS18C|ENSG00000163319|transcript|ENST00000509571|processed_transcript|1/1|n.41+1424C>T||||||,T|non_coding_exon_variant|MODIFIER|FAM175A|ENSG00000163322|transcript|ENST00000504777|retained_intron|4/4|n.1316G>A||||||;ASP;CAF=0.5811,.,0.4189;COMMON=1;G5;GENEINFO=FAM175A:84142;GNO;HD;KGPhase1;KGPhase3;NSM;REF;RS=12642536;RSPOS=84383810;SAO=0;SLO;SSR=0;VC=SNV;VLD;VP=0x050100000a0515053f000101;WGT=1;dbSNPBuildID=120	GT:AD:VF	0/1:187,73:0.2807692
chr4	169432673	rs61051061	C	T	51.87	PASS	TYPE=SNP;RepRegion=NA;DP=126;UMT=47;VMT=23;VMF=0.4893617;ANN=T|synonymous_variant|LOW|PALLD|ENSG00000129116|transcript|ENST00000505667|protein_coding|2/22|c.18C>T|p.Ser6Ser|191/3637|18/3372|6/1123||,T|synonymous_variant|LOW|PALLD|ENSG00000129116|transcript|ENST00000261509|protein_coding|2/21|c.18C>T|p.Ser6Ser|229/5809|18/3321|6/1106||,T|synonymous_variant|LOW|PALLD|ENSG00000129116|transcript|ENST00000511948|protein_coding|3/3|c.18C>T|p.Ser6Ser|510/576|18/84|6/27||WARNING_TRANSCRIPT_NO_STOP_CODON,T|5_prime_UTR_variant|MODIFIER|PALLD|ENSG00000129116|transcript|ENST00000335742|protein_coding|2/21|c.-1129C>T|||||169869|,T|upstream_gene_variant|MODIFIER|PALLD|ENSG00000129116|transcript|ENST00000333488|protein_coding||c.-352C>T|||||46|,T|upstream_gene_variant|MODIFIER|PALLD|ENSG00000129116|transcript|ENST00000508898|protein_coding||c.-46C>T|||||46|WARNING_TRANSCRIPT_NO_START_CODON,T|intron_variant|MODIFIER|DDX60L|ENSG00000181381|transcript|ENST00000505150|processed_transcript|2/4|n.289-18637G>A||||||,T|intron_variant|MODIFIER|DDX60L|ENSG00000181381|transcript|ENST00000512958|processed_transcript|1/5|n.50-5389G>A||||||;ASP;CAF=0.8151,0.1849;COMMON=1;G5;G5A;GENEINFO=PALLD:23022;GNO;HD;KGPhase1;KGPhase3;REF;RS=61051061;RSPOS=169432673;SAO=0;SLO;SSR=0;SYN;VC=SNV;VLD;VP=0x05010000030517053e000100;WGT=1;dbSNPBuildID=129	GT:AD:VF	0/1:24,23:0.4893617
chr4	169432738	COSM217308	C	T	8.1	PrimerCP	TYPE=SNP;RepRegion=NA;DP=423;UMT=154;VMT=6;VMF=0.038961;ANN=T|missense_variant|MODERATE|PALLD|ENSG00000129116|transcript|ENST00000505667|protein_coding|2/22|c.83C>T|p.Pro28Leu|256/3637|83/3372|28/1123||,T|missense_variant|MODERATE|PALLD|ENSG00000129116|transcript|ENST00000261509|protein_coding|2/21|c.83C>T|p.Pro28Leu|294/5809|83/3321|28/1106||,T|missense_variant&splice_region_variant|MODERATE|PALLD|ENSG00000129116|transcript|ENST00000511948|protein_coding|3/3|c.83C>T|p.Pro28Leu|575/576|83/84|28/27||WARNING_TRANSCRIPT_NO_STOP_CODON,T|missense_variant|MODERATE|PALLD|ENSG00000129116|transcript|ENST00000508898|protein_coding|1/8|c.20C>T|p.Pro7Leu|20/2320|20/1539|7/512||WARNING_TRANSCRIPT_NO_START_CODON,T|5_prime_UTR_premature_start_codon_gain_variant|LOW|PALLD|ENSG00000129116|transcript|ENST00000335742|protein_coding|2/21|c.-1064C>T||||||,T|5_prime_UTR_premature_start_codon_gain_variant|LOW|PALLD|ENSG00000129116|transcript|ENST00000333488|protein_coding|1/8|c.-287C>T||||||,T|5_prime_UTR_variant|MODIFIER|PALLD|ENSG00000129116|transcript|ENST00000335742|protein_coding|2/21|c.-1064C>T|||||169804|,T|5_prime_UTR_variant|MODIFIER|PALLD|ENSG00000129116|transcript|ENST00000333488|protein_coding|1/8|c.-287C>T|||||287|,T|intron_variant|MODIFIER|DDX60L|ENSG00000181381|transcript|ENST00000505150|processed_transcript|2/4|n.289-18702G>A||||||,T|intron_variant|MODIFIER|DDX60L|ENSG00000181381|transcript|ENST00000512958|processed_transcript|1/5|n.50-5454G>A||||||;AA=p.P28L;CDS=c.83C>T;CNT=2;GENE=PALLD;STRAND=+	GT:AD:VF	0/1:148,6:0.038961
chr4	169432841	rs1806729	G	A	98.72	PASS	TYPE=SNP;RepRegion=NA;DP=218;UMT=79;VMT=44;VMF=0.556962;ANN=A|synonymous_variant|LOW|PALLD|ENSG00000129116|transcript|ENST00000505667|protein_coding|2/22|c.186G>A|p.Lys62Lys|359/3637|186/3372|62/1123||,A|synonymous_variant|LOW|PALLD|ENSG00000129116|transcript|ENST00000261509|protein_coding|2/21|c.186G>A|p.Lys62Lys|397/5809|186/3321|62/1106||,A|synonymous_variant|LOW|PALLD|ENSG00000129116|transcript|ENST00000508898|protein_coding|1/8|c.123G>A|p.Lys41Lys|123/2320|123/1539|41/512||WARNING_TRANSCRIPT_NO_START_CODON,A|5_prime_UTR_variant|MODIFIER|PALLD|ENSG00000129116|transcript|ENST00000335742|protein_coding|2/21|c.-961G>A|||||169701|,A|5_prime_UTR_variant|MODIFIER|PALLD|ENSG00000129116|transcript|ENST00000333488|protein_coding|1/8|c.-184G>A|||||184|,A|downstream_gene_variant|MODIFIER|PALLD|ENSG00000129116|transcript|ENST00000511948|protein_coding||c.*102G>A|||||102|WARNING_TRANSCRIPT_NO_STOP_CODON,A|intron_variant|MODIFIER|DDX60L|ENSG00000181381|transcript|ENST00000505150|processed_transcript|2/4|n.289-18805C>T||||||,A|intron_variant|MODIFIER|DDX60L|ENSG00000181381|transcript|ENST00000512958|processed_transcript|1/5|n.50-5557C>T||||||;ASP;CAF=0.764,0.236;COMMON=1;G5;G5A;GENEINFO=PALLD:23022;GNO;HD;KGPhase1;KGPhase3;REF;RS=1806729;RSPOS=169432841;RV;SAO=0;SLO;SSR=0;SYN;VC=SNV;VLD;VP=0x05010000030517053f000100;WGT=1;dbSNPBuildID=92	GT:AD:VF	0/1:35,44:0.556962
chr4	169433326	rs7655494	T	C	70.32	PASS	TYPE=SNP;RepRegion=NA;DP=127;UMT=66;VMT=32;VMF=0.4848485;ANN=C|missense_variant|MODERATE|PALLD|ENSG00000129116|transcript|ENST00000505667|protein_coding|2/22|c.671T>C|p.Met224Thr|844/3637|671/3372|224/1123||,C|missense_variant|MODERATE|PALLD|ENSG00000129116|transcript|ENST00000261509|protein_coding|2/21|c.671T>C|p.Met224Thr|882/5809|671/3321|224/1106||,C|missense_variant|MODERATE|PALLD|ENSG00000129116|transcript|ENST00000333488|protein_coding|1/8|c.302T>C|p.Met101Thr|608/2320|302/1233|101/410||,C|missense_variant|MODERATE|PALLD|ENSG00000129116|transcript|ENST00000508898|protein_coding|1/8|c.608T>C|p.Met203Thr|608/2320|608/1539|203/512||WARNING_TRANSCRIPT_NO_START_CODON,C|5_prime_UTR_variant|MODIFIER|PALLD|ENSG00000129116|transcript|ENST00000335742|protein_coding|2/21|c.-476T>C|||||169216|,C|downstream_gene_variant|MODIFIER|PALLD|ENSG00000129116|transcript|ENST00000511948|protein_coding||c.*587T>C|||||587|WARNING_TRANSCRIPT_NO_STOP_CODON,C|intron_variant|MODIFIER|DDX60L|ENSG00000181381|transcript|ENST00000505150|processed_transcript|2/4|n.288+18386A>G||||||,C|intron_variant|MODIFIER|DDX60L|ENSG00000181381|transcript|ENST00000512958|processed_transcript|1/5|n.50-6042A>G||||||;ASP;CAF=0.7604,.,0.2396;COMMON=1;G5;GENEINFO=PALLD:23022;GNO;HD;KGPhase1;KGPhase3;NSM;REF;RS=7655494;RSPOS=169433326;SAO=0;SLO;SSR=0;VC=SNV;VLD;VP=0x050100000a0515053e000100;WGT=1;dbSNPBuildID=116	GT:AD:VF	0/1:34,32:0.4848485
chr4	169433327	rs7671781	G	A	65.61	PASS	TYPE=SNP;RepRegion=NA;DP=119;UMT=64;VMT=30;VMF=0.46875;ANN=A|missense_variant|MODERATE|PALLD|ENSG00000129116|transcript|ENST00000505667|protein_coding|2/22|c.672G>A|p.Met224Ile|845/3637|672/3372|224/1123||,A|missense_variant|MODERATE|PALLD|ENSG00000129116|transcript|ENST00000261509|protein_coding|2/21|c.672G>A|p.Met224Ile|883/5809|672/3321|224/1106||,A|missense_variant|MODERATE|PALLD|ENSG00000129116|transcript|ENST00000333488|protein_coding|1/8|c.303G>A|p.Met101Ile|609/2320|303/1233|101/410||,A|missense_variant|MODERATE|PALLD|ENSG00000129116|transcript|ENST00000508898|protein_coding|1/8|c.609G>A|p.Met203Ile|609/2320|609/1539|203/512||WARNING_TRANSCRIPT_NO_START_CODON,A|5_prime_UTR_variant|MODIFIER|PALLD|ENSG00000129116|transcript|ENST00000335742|protein_coding|2/21|c.-475G>A|||||169215|,A|downstream_gene_variant|MODIFIER|PALLD|ENSG00000129116|transcript|ENST00000511948|protein_coding||c.*588G>A|||||588|WARNING_TRANSCRIPT_NO_STOP_CODON,A|intron_variant|MODIFIER|DDX60L|ENSG00000181381|transcript|ENST00000505150|processed_transcript|2/4|n.288+18385C>T||||||,A|intron_variant|MODIFIER|DDX60L|ENSG00000181381|transcript|ENST00000512958|processed_transcript|1/5|n.50-6043C>T||||||;ASP;CAF=0.7604,0.2396;COMMON=1;G5;GENEINFO=PALLD:23022;GNO;HD;KGPhase1;KGPhase3;NSM;REF;RS=7671781;RSPOS=169433327;SAO=0;SLO;SSR=0;VC=SNV;VLD;VP=0x050100000a0515053e000100;WGT=1;dbSNPBuildID=116	GT:AD:VF	0/1:34,30:0.46875
chr4	169433333	rs7673220	C	T	68.83	PASS	TYPE=SNP;RepRegion=NA;DP=114;UMT=62;VMT=31;VMF=0.5;ANN=T|synonymous_variant|LOW|PALLD|ENSG00000129116|transcript|ENST00000505667|protein_coding|2/22|c.678C>T|p.Asp226Asp|851/3637|678/3372|226/1123||,T|synonymous_variant|LOW|PALLD|ENSG00000129116|transcript|ENST00000261509|protein_coding|2/21|c.678C>T|p.Asp226Asp|889/5809|678/3321|226/1106||,T|synonymous_variant|LOW|PALLD|ENSG00000129116|transcript|ENST00000333488|protein_coding|1/8|c.309C>T|p.Asp103Asp|615/2320|309/1233|103/410||,T|synonymous_variant|LOW|PALLD|ENSG00000129116|transcript|ENST00000508898|protein_coding|1/8|c.615C>T|p.Asp205Asp|615/2320|615/1539|205/512||WARNING_TRANSCRIPT_NO_START_CODON,T|5_prime_UTR_variant|MODIFIER|PALLD|ENSG00000129116|transcript|ENST00000335742|protein_coding|2/21|c.-469C>T|||||169209|,T|downstream_gene_variant|MODIFIER|PALLD|ENSG00000129116|transcript|ENST00000511948|protein_coding||c.*594C>T|||||594|WARNING_TRANSCRIPT_NO_STOP_CODON,T|intron_variant|MODIFIER|DDX60L|ENSG00000181381|transcript|ENST00000505150|processed_transcript|2/4|n.288+18379G>A||||||,T|intron_variant|MODIFIER|DDX60L|ENSG00000181381|transcript|ENST00000512958|processed_transcript|1/5|n.50-6049G>A||||||;ASP;CAF=0.7604,0.2396;COMMON=1;G5;G5A;GENEINFO=PALLD:23022;GNO;HD;KGPhase1;KGPhase3;REF;RS=7673220;RSPOS=169433333;SAO=0;SLO;SSR=0;SYN;VC=SNV;VLD;VP=0x05010000030517053f000100;WGT=1;dbSNPBuildID=116	GT:AD:VF	0/1:31,31:0.5
chr4	169433444	rs72695199	C	T	69.43	PASS	TYPE=SNP;RepRegion=NA;DP=127;UMT=60;VMT=31;VMF=0.5166667;ANN=T|synonymous_variant|LOW|PALLD|ENSG00000129116|transcript|ENST00000505667|protein_coding|2/22|c.789C>T|p.Ser263Ser|962/3637|789/3372|263/1123||,T|synonymous_variant|LOW|PALLD|ENSG00000129116|transcript|ENST00000261509|protein_coding|2/21|c.789C>T|p.Ser263Ser|1000/5809|789/3321|263/1106||,T|synonymous_variant|LOW|PALLD|ENSG00000129116|transcript|ENST00000333488|protein_coding|1/8|c.420C>T|p.Ser140Ser|726/2320|420/1233|140/410||,T|synonymous_variant|LOW|PALLD|ENSG00000129116|transcript|ENST00000508898|protein_coding|1/8|c.726C>T|p.Ser242Ser|726/2320|726/1539|242/512||WARNING_TRANSCRIPT_NO_START_CODON,T|5_prime_UTR_variant|MODIFIER|PALLD|ENSG00000129116|transcript|ENST00000335742|protein_coding|2/21|c.-358C>T|||||169098|,T|downstream_gene_variant|MODIFIER|PALLD|ENSG00000129116|transcript|ENST00000511948|protein_coding||c.*705C>T|||||705|WARNING_TRANSCRIPT_NO_STOP_CODON,T|intron_variant|MODIFIER|DDX60L|ENSG00000181381|transcript|ENST00000505150|processed_transcript|2/4|n.288+18268G>A||||||,T|intron_variant|MODIFIER|DDX60L|ENSG00000181381|transcript|ENST00000512958|processed_transcript|1/5|n.50-6160G>A||||||;ASP;CAF=0.9427,0.05731;COMMON=1;G5;GENEINFO=PALLD:23022;GNO;HD;KGPhase1;KGPhase3;REF;RS=72695199;RSPOS=169433444;SAO=0;SLO;SSR=0;SYN;VC=SNV;VLD;VP=0x05010000030515053e000100;WGT=1;dbSNPBuildID=130	GT:AD:VF	0/1:29,31:0.5166667
chr4	169799448	rs62333013;COSN504962	A	G	41.5	PASS	TYPE=SNP;RepRegion=NA;DP=87;UMT=47;VMT=19;VMF=0.4042553;ANN=G|missense_variant|MODERATE|PALLD|ENSG00000129116|transcript|ENST00000335742|protein_coding|11/21|c.1393A>G|p.Ser465Gly|2750/6435|1393/3006|465/1001||,G|missense_variant|MODERATE|PALLD|ENSG00000129116|transcript|ENST00000507735|protein_coding|2/12|c.406A>G|p.Ser136Gly|706/4379|406/2019|136/672||,G|intron_variant|MODIFIER|PALLD|ENSG00000129116|transcript|ENST00000505667|protein_coding|10/21|c.1965-12625A>G||||||,G|intron_variant|MODIFIER|PALLD|ENSG00000129116|transcript|ENST00000261509|protein_coding|10/20|c.1965-12625A>G||||||,G|intron_variant|MODIFIER|PALLD|ENSG00000129116|transcript|ENST00000512127|protein_coding|9/18|c.819-12625A>G||||||,G|intron_variant|MODIFIER|PALLD|ENSG00000129116|transcript|ENST00000510998|protein_coding|1/3|c.-157-12625A>G||||||WARNING_TRANSCRIPT_INCOMPLETE,G|intron_variant|MODIFIER|PALLD|ENSG00000129116|transcript|ENST00000393726|protein_coding|1/5|c.-157-12625A>G||||||WARNING_TRANSCRIPT_INCOMPLETE,G|intron_variant|MODIFIER|CBR4|ENSG00000145439|transcript|ENST00000510042|nonsense_mediated_decay|4/5|c.*455-13711T>C||||||,G|intron_variant|MODIFIER|CBR4|ENSG00000145439|transcript|ENST00000509108|processed_transcript|3/3|n.366-14324T>C||||||;GENE=PALLD;STRAND=+;ASP;CAF=0.5214,0.4786;CLNACC=RCV000160875.1;CLNALLE=1;CLNDBN=Hereditary_cancer-predisposing_syndrome;CLNDSDB=MedGen:SNOMED_CT;CLNDSDBID=C0027672:699346009;CLNHGVS=NC_000004.11:g.169799448A>G;CLNORIGIN=1;CLNREVSTAT=single;CLNSIG=2;COMMON=1;G5;G5A;GENEINFO=PALLD:23022;GNO;INT;KGPhase1;KGPhase3;LSD;NSM;PM;PMC;REF;RS=62333013;RSPOS=169799448;SAO=1;SLO;SSR=0;VC=SNV;VLD;VP=0x050168080a05170136100100;WGT=1;dbSNPBuildID=129	GT:AD:VF	0/1:28,19:0.4042553
chr5	56111751	rs28710284	G	C	199.68	PASS	TYPE=SNP;RepRegion=NA;DP=118;UMT=74;VMT=74;VMF=1.0;ANN=C|synonymous_variant|LOW|MAP3K1|ENSG00000095015|transcript|ENST00000399503|protein_coding|1/20|c.351G>C|p.Ala117Ala|351/7011|351/4539|117/1512||;ASP;CAF=0.3143,0.6857;COMMON=1;G5;G5A;GENEINFO=MAP3K1:4214;GNO;KGPhase1;KGPhase3;R5;REF;RS=28710284;RSPOS=56111751;SAO=0;SLO;SSR=0;SYN;VC=SNV;VLD;VP=0x050100020305170136000100;WGT=1;dbSNPBuildID=125	GT:AD:VF	1/1:0,74:1.0
chr5	56161787	rs832575	G	A	158.6	PASS	TYPE=SNP;RepRegion=NA;DP=127;UMT=58;VMT=58;VMF=1.0;ANN=A|synonymous_variant|LOW|MAP3K1|ENSG00000095015|transcript|ENST00000399503|protein_coding|6/20|c.1284G>A|p.Thr428Thr|1284/7011|1284/4539|428/1512||,A|upstream_gene_variant|MODIFIER|AC008937.2|ENSG00000237705|transcript|ENST00000415589|antisense||n.-3796C>T|||||3796|;ASP;CAF=0.1957,0.8043;COMMON=1;G5;GENEINFO=MAP3K1:4214;GNO;HD;KGPhase1;KGPhase3;REF;RS=832575;RSPOS=56161787;SAO=0;SLO;SSR=0;SYN;VC=SNV;VLD;VP=0x05010000030515053f000101;WGT=1;dbSNPBuildID=86	GT:AD:VF	1/1:0,58:1.0
chr5	56177443	rs702689	G	A	200.0	PASS	TYPE=SNP;RepRegion=NA;DP=196;UMT=79;VMT=79;VMF=1.0;ANN=A|missense_variant|MODERATE|MAP3K1|ENSG00000095015|transcript|ENST00000399503|protein_coding|14/20|c.2416G>A|p.Asp806Asn|2416/7011|2416/4539|806/1512||,A|upstream_gene_variant|MODIFIER|MAP3K1|ENSG00000095015|transcript|ENST00000469188|retained_intron||n.-4337G>A|||||4337|;ASP;CAF=0.5236,0.4764;COMMON=1;G5;GENEINFO=MAP3K1:4214;GNO;HD;KGPhase1;KGPhase3;NSM;PM;PMC;REF;RS=702689;RSPOS=56177443;SAO=0;SLO;SSR=0;VC=SNV;VLD;VP=0x050128000a0515053f000101;WGT=1;dbSNPBuildID=86	GT:AD:VF	1/1:0,79:1.0
chr5	56177743	rs832582	G	A	200.0	PASS	TYPE=SNP;RepRegion=RepT,RepS,LowC;DP=242;UMT=111;VMT=111;VMF=1.0;ANN=A|missense_variant|MODERATE|MAP3K1|ENSG00000095015|transcript|ENST00000399503|protein_coding|14/20|c.2716G>A|p.Val906Ile|2716/7011|2716/4539|906/1512||,A|upstream_gene_variant|MODIFIER|MAP3K1|ENSG00000095015|transcript|ENST00000469188|retained_intron||n.-4037G>A|||||4037|;ASP;CAF=0.2917,0.7083;COMMON=1;G5;G5A;GENEINFO=MAP3K1:4214;GNO;HD;KGPhase1;KGPhase3;NSM;PM;PMC;REF;RS=832582;RSPOS=56177743;SAO=0;SLO;SSR=0;VC=SNV;VLD;VP=0x050128000a0517053f000100;WGT=1;dbSNPBuildID=86	GT:AD:VF	1/1:0,111:1.0
chr5	56178217	rs832583	A	C	159.96	PASS	TYPE=SNP;RepRegion=NA;DP=148;UMT=59;VMT=59;VMF=1.0;ANN=C|synonymous_variant|LOW|MAP3K1|ENSG00000095015|transcript|ENST00000399503|protein_coding|14/20|c.3190A>C|p.Arg1064Arg|3190/7011|3190/4539|1064/1512||,C|upstream_gene_variant|MODIFIER|MAP3K1|ENSG00000095015|transcript|ENST00000469188|retained_intron||n.-3563A>C|||||3563|;ASP;CAF=0.2917,0.7083,.;COMMON=1;G5;GENEINFO=MAP3K1:4214;GNO;HD;KGPhase1;KGPhase3;NSM;REF;RS=832583;RSPOS=56178217;SAO=0;SLO;SSR=0;SYN;VC=SNV;VLD;VP=0x050100000b0515053f000101;WGT=1;dbSNPBuildID=86	GT:AD:VF	1/1:0,59:1.0
chr5	56179424	.	G	A	7.96	PASS	TYPE=SNP;RepRegion=NA;DP=666;UMT=274;VMT=7;VMF=0.0255474;ANN=A|missense_variant|MODERATE|MAP3K1|ENSG00000095015|transcript|ENST00000399503|protein_coding|15/20|c.3737G>A|p.Gly1246Asp|3737/7011|3737/4539|1246/1512||,A|upstream_gene_variant|MODIFIER|MAP3K1|ENSG00000095015|transcript|ENST00000469188|retained_intron||n.-2356G>A|||||2356|	GT:AD:VF	0/1:267,7:0.0255474
chr5	67522722	rs706713	C	T	36.64	PASS	TYPE=SNP;RepRegion=NA;DP=211;UMT=97;VMT=20;VMF=0.2061856;ANN=T|synonymous_variant|LOW|PIK3R1|ENSG00000145675|transcript|ENST00000396611|protein_coding|1/15|c.219C>T|p.Tyr73Tyr|261/6459|219/2199|73/732||,T|synonymous_variant|LOW|PIK3R1|ENSG00000145675|transcript|ENST00000521381|protein_coding|2/16|c.219C>T|p.Tyr73Tyr|835/7011|219/2175|73/724||,T|synonymous_variant|LOW|PIK3R1|ENSG00000145675|transcript|ENST00000521657|protein_coding|2/16|c.219C>T|p.Tyr73Tyr|783/3891|219/2175|73/724||,T|synonymous_variant|LOW|PIK3R1|ENSG00000145675|transcript|ENST00000274335|protein_coding|1/15|c.219C>T|p.Tyr73Tyr|261/6435|219/2175|73/724||,T|downstream_gene_variant|MODIFIER|PIK3R1|ENSG00000145675|transcript|ENST00000517643|processed_transcript||n.*352C>T|||||352|,T|non_coding_exon_variant|MODIFIER|PIK3R1|ENSG00000145675|transcript|ENST00000517412|retained_intron|1/2|n.458C>T||||||;ASP;CAF=0.5807,0.4193;CLNACC=RCV000147276.1;CLNALLE=1;CLNDBN=not_specified;CLNDSDB=MedGen;CLNDSDBID=CN169374;CLNHGVS=NC_000005.9:g.67522722C>T;CLNORIGIN=1;CLNREVSTAT=single;CLNSIG=3;COMMON=1;G5;G5A;GENEINFO=PIK3R1:5295;GNO;HD;KGPhase1;KGPhase3;LSD;PM;PMC;REF;RS=706713;RSPOS=67522722;SAO=1;SLO;SSR=0;SYN;VC=SNV;VLD;VP=0x05016800030517053f100101;WGT=1;dbSNPBuildID=86	GT:AD:VF	0/1:77,20:0.2061856
chr5	67588148	rs3730089	G	A	81.79	PASS	TYPE=SNP;RepRegion=NA;DP=373;UMT=143;VMT=43;VMF=0.3006993;ANN=A|missense_variant|MODERATE|PIK3R1|ENSG00000145675|transcript|ENST00000396611|protein_coding|7/15|c.978G>A|p.Met326Ile|1020/6459|978/2199|326/732||,A|missense_variant|MODERATE|PIK3R1|ENSG00000145675|transcript|ENST00000521381|protein_coding|8/16|c.978G>A|p.Met326Ile|1594/7011|978/2175|326/724||,A|missense_variant|MODERATE|PIK3R1|ENSG00000145675|transcript|ENST00000521657|protein_coding|8/16|c.978G>A|p.Met326Ile|1542/3891|978/2175|326/724||,A|missense_variant|MODERATE|PIK3R1|ENSG00000145675|transcript|ENST00000274335|protein_coding|7/15|c.978G>A|p.Met326Ile|1020/6435|978/2175|326/724||,A|missense_variant|MODERATE|PIK3R1|ENSG00000145675|transcript|ENST00000523807|protein_coding|4/6|c.168G>A|p.Met56Ile|368/552|168/352|56/116||WARNING_TRANSCRIPT_INCOMPLETE,A|missense_variant|MODERATE|PIK3R1|ENSG00000145675|transcript|ENST00000522084|protein_coding|3/4|c.168G>A|p.Met56Ile|565/705|168/308|56/101||WARNING_TRANSCRIPT_INCOMPLETE,A|missense_variant|MODERATE|PIK3R1|ENSG00000145675|transcript|ENST00000320694|protein_coding|2/10|c.78G>A|p.Met26Ile|446/2625|78/1275|26/424||,A|missense_variant|MODERATE|PIK3R1|ENSG00000145675|transcript|ENST00000336483|protein_coding|2/10|c.168G>A|p.Met56Ile|260/2439|168/1365|56/454||,A|upstream_gene_variant|MODIFIER|PIK3R1|ENSG00000145675|transcript|ENST00000519025|protein_coding||c.-166G>A|||||166|WARNING_TRANSCRIPT_NO_START_CODON,A|upstream_gene_variant|MODIFIER|PIK3R1|ENSG00000145675|transcript|ENST00000523872|protein_coding||c.-851G>A|||||248|,A|upstream_gene_variant|MODIFIER|PIK3R1|ENSG00000145675|transcript|ENST00000520550|retained_intron||n.-363G>A|||||363|,A|intron_variant|MODIFIER|PIK3R1|ENSG00000145675|transcript|ENST00000521409|protein_coding|1/4|c.-70-781G>A||||||WARNING_TRANSCRIPT_INCOMPLETE,A|intron_variant|MODIFIER|PIK3R1|ENSG00000145675|transcript|ENST00000517698|nonsense_mediated_decay|1/6|c.107-781G>A||||||,A|non_coding_exon_variant|MODIFIER|PIK3R1|ENSG00000145675|transcript|ENST00000518292|retained_intron|2/3|n.225G>A||||||,A|non_coding_exon_variant|MODIFIER|PIK3R1|ENSG00000145675|transcript|ENST00000518813|retained_intron|1/9|n.1521G>A||||||;ASP;CAF=0.7796,0.2204;CLNACC=RCV000121812.2;CLNALLE=1;CLNDBN=not_specified;CLNDSDB=MedGen;CLNDSDBID=CN169374;CLNHGVS=NC_000005.9:g.67588148G>A;CLNORIGIN=1;CLNREVSTAT=single;CLNSIG=3;COMMON=1;G5;GENEINFO=PIK3R1:5295;GNO;HD;KGPhase1;KGPhase3;LSD;NSM;PM;PMC;R5;REF;RS=3730089;RSPOS=67588148;S3D;SAO=1;SLO;SSR=0;VC=SNV;VLD;VP=0x050368020a0515053f100100;WGT=1;dbSNPBuildID=107	GT:AD:VF	0/1:100,43:0.3006993
chr5	112162854	rs2229992;COSM1432175	T	C	200.0	PASS	TYPE=SNP;RepRegion=NA;DP=1160;UMT=419;VMT=418;VMF=0.9976134;ANN=C|synonymous_variant|LOW|APC|ENSG00000134982|transcript|ENST00000257430|protein_coding|12/16|c.1458T>C|p.Tyr486Tyr|1514/10701|1458/8532|486/2843||,C|synonymous_variant|LOW|APC|ENSG00000134982|transcript|ENST00000457016|protein_coding|12/16|c.1458T>C|p.Tyr486Tyr|1838/11025|1458/8532|486/2843||,C|synonymous_variant|LOW|APC|ENSG00000134982|transcript|ENST00000507379|protein_coding|10/14|c.1404T>C|p.Tyr468Tyr|1600/3602|1404/3406|468/1134||WARNING_TRANSCRIPT_INCOMPLETE,C|synonymous_variant|LOW|APC|ENSG00000134982|transcript|ENST00000508376|protein_coding|13/17|c.1458T>C|p.Tyr486Tyr|1615/10619|1458/8532|486/2843||,C|synonymous_variant|LOW|APC|ENSG00000134982|transcript|ENST00000512211|protein_coding|12/16|c.1458T>C|p.Tyr486Tyr|1605/4061|1458/3914|486/1303||WARNING_TRANSCRIPT_INCOMPLETE,C|synonymous_variant|LOW|APC|ENSG00000134982|transcript|ENST00000504915|protein_coding|3/7|c.147T>C|p.Tyr49Tyr|147/817|147/817|49/271||WARNING_TRANSCRIPT_INCOMPLETE,C|3_prime_UTR_variant|MODIFIER|APC|ENSG00000134982|transcript|ENST00000508624|nonsense_mediated_decay|13/17|c.*780T>C|||||17002|,C|upstream_gene_variant|MODIFIER|CTC-554D6.1|ENSG00000258864|transcript|ENST00000520401|nonsense_mediated_decay||c.-58T>C|||||56|WARNING_TRANSCRIPT_NO_START_CODON,C|upstream_gene_variant|MODIFIER|APC|ENSG00000134982|transcript|ENST00000505084|retained_intron||n.-56T>C|||||56|,C|upstream_gene_variant|MODIFIER|APC|ENSG00000134982|transcript|ENST00000514164|retained_intron||n.-1678T>C|||||1678|,C|intron_variant|MODIFIER|APC|ENSG00000134982|transcript|ENST00000502371|retained_intron|1/2|n.96+5166T>C||||||;AA=p.Y486Y;CDS=c.1458T>C;CNT=1;GENE=APC;STRAND=+;ASP;CAF=0.49,0.51;CLNACC=RCV000035064.7|RCV000074147.1|RCV000131423.2;CLNALLE=1;CLNDBN=not_specified|Familial_colorectal_cancer|Hereditary_cancer-predisposing_syndrome;CLNDSDB=MedGen|MedGen|MedGen:SNOMED_CT;CLNDSDBID=CN169374|CN029768|C0027672:699346009;CLNHGVS=NC_000005.9:g.112162854T>C;CLNORIGIN=1;CLNREVSTAT=single|no_criteria|single;CLNSIG=2|255|2;COMMON=1;G5;G5A;GENEINFO=APC:324;GNO;HD;KGPhase1;KGPhase3;LSD;OM;PM;PMC;REF;RS=2229992;RSPOS=112162854;S3D;SAO=1;SLO;SSR=0;SYN;VC=SNV;VLD;VP=0x05036800030517053f110101;WGT=1;dbSNPBuildID=98	GT:AD:VF	1/1:1,418:0.9976134
chr5	112164561	rs351771	G	A	200.0	PASS	TYPE=SNP;RepRegion=NA;DP=311;UMT=131;VMT=131;VMF=1.0;ANN=A|synonymous_variant|LOW|APC|ENSG00000134982|transcript|ENST00000257430|protein_coding|14/16|c.1635G>A|p.Ala545Ala|1691/10701|1635/8532|545/2843||,A|synonymous_variant|LOW|CTC-554D6.1|ENSG00000258864|transcript|ENST00000520401|nonsense_mediated_decay|3/8|c.120G>A|p.Ala40Ala|122/694|120/282|40/93||WARNING_TRANSCRIPT_NO_START_CODON,A|synonymous_variant|LOW|APC|ENSG00000134982|transcript|ENST00000457016|protein_coding|14/16|c.1635G>A|p.Ala545Ala|2015/11025|1635/8532|545/2843||,A|synonymous_variant|LOW|APC|ENSG00000134982|transcript|ENST00000507379|protein_coding|12/14|c.1581G>A|p.Ala527Ala|1777/3602|1581/3406|527/1134||WARNING_TRANSCRIPT_INCOMPLETE,A|synonymous_variant|LOW|APC|ENSG00000134982|transcript|ENST00000508376|protein_coding|15/17|c.1635G>A|p.Ala545Ala|1792/10619|1635/8532|545/2843||,A|synonymous_variant|LOW|APC|ENSG00000134982|transcript|ENST00000512211|protein_coding|14/16|c.1635G>A|p.Ala545Ala|1782/4061|1635/3914|545/1303||WARNING_TRANSCRIPT_INCOMPLETE,A|synonymous_variant|LOW|APC|ENSG00000134982|transcript|ENST00000504915|protein_coding|5/7|c.324G>A|p.Ala108Ala|324/817|324/817|108/271||WARNING_TRANSCRIPT_INCOMPLETE,A|3_prime_UTR_variant|MODIFIER|APC|ENSG00000134982|transcript|ENST00000508624|nonsense_mediated_decay|15/17|c.*957G>A|||||18709|,A|intron_variant|MODIFIER|APC|ENSG00000134982|transcript|ENST00000502371|retained_intron|1/2|n.97-6087G>A||||||,A|non_coding_exon_variant|MODIFIER|APC|ENSG00000134982|transcript|ENST00000505084|retained_intron|3/3|n.122G>A||||||,A|non_coding_exon_variant|MODIFIER|APC|ENSG00000134982|transcript|ENST00000514164|retained_intron|1/3|n.30G>A||||||;ASP;CAF=0.3339,0.6661;CLNACC=RCV000035066.7|RCV000074153.1|RCV000162371.1;CLNALLE=1;CLNDBN=not_specified|Familial_colorectal_cancer|Hereditary_cancer-predisposing_syndrome;CLNDSDB=MedGen|MedGen|MedGen:SNOMED_CT;CLNDSDBID=CN169374|CN029768|C0027672:699346009;CLNHGVS=NC_000005.9:g.112164561G>A;CLNORIGIN=1;CLNREVSTAT=single|no_criteria|single;CLNSIG=2|255|2;COMMON=1;G5;G5A;GENEINFO=APC:324;GNO;HD;KGPhase1;KGPhase3;LSD;OM;PM;PMC;REF;RS=351771;RSPOS=112164561;RV;S3D;SAO=1;SLO;SSR=0;SYN;VC=SNV;VLD;VP=0x05036800030517053f110100;WGT=1;dbSNPBuildID=79	GT:AD:VF	1/1:0,131:1.0
chr5	112174196	.	A	G	76.6	PASS	TYPE=SNP;RepRegion=NA;DP=350;UMT=164;VMT=42;VMF=0.2560976;ANN=G|missense_variant|MODERATE|APC|ENSG00000134982|transcript|ENST00000257430|protein_coding|16/16|c.2905A>G|p.Ser969Gly|2961/10701|2905/8532|969/2843||,G|missense_variant|MODERATE|APC|ENSG00000134982|transcript|ENST00000457016|protein_coding|16/16|c.2905A>G|p.Ser969Gly|3285/11025|2905/8532|969/2843||,G|missense_variant|MODERATE|APC|ENSG00000134982|transcript|ENST00000507379|protein_coding|14/14|c.2851A>G|p.Ser951Gly|3047/3602|2851/3406|951/1134||WARNING_TRANSCRIPT_INCOMPLETE,G|missense_variant|MODERATE|APC|ENSG00000134982|transcript|ENST00000508376|protein_coding|17/17|c.2905A>G|p.Ser969Gly|3062/10619|2905/8532|969/2843||,G|missense_variant|MODERATE|APC|ENSG00000134982|transcript|ENST00000512211|protein_coding|16/16|c.2905A>G|p.Ser969Gly|3052/4061|2905/3914|969/1303||WARNING_TRANSCRIPT_INCOMPLETE,G|3_prime_UTR_variant|MODIFIER|APC|ENSG00000134982|transcript|ENST00000508624|nonsense_mediated_decay|17/17|c.*2227A>G|||||28344|,G|downstream_gene_variant|MODIFIER|APC|ENSG00000134982|transcript|ENST00000504915|protein_coding||c.*777A>G|||||777|WARNING_TRANSCRIPT_INCOMPLETE,G|downstream_gene_variant|MODIFIER|APC|ENSG00000134982|transcript|ENST00000514164|retained_intron||n.*655A>G|||||655|,G|intron_variant|MODIFIER|CTC-554D6.1|ENSG00000258864|transcript|ENST00000520401|nonsense_mediated_decay|3/7|c.228+9527A>G||||||WARNING_TRANSCRIPT_NO_START_CODON,G|non_coding_exon_variant|MODIFIER|APC|ENSG00000134982|transcript|ENST00000502371|retained_intron|3/3|n.1258A>G||||||	GT:AD:VF	0/1:122,42:0.2560976
chr5	112175617	rs67622085;COSM19049	T	A	200.0	PASS	TYPE=SNP;RepRegion=NA;DP=301;UMT=133;VMT=103;VMF=0.7744361;ANN=A|synonymous_variant|LOW|APC|ENSG00000134982|transcript|ENST00000257430|protein_coding|16/16|c.4326T>A|p.Pro1442Pro|4382/10701|4326/8532|1442/2843||,A|synonymous_variant|LOW|APC|ENSG00000134982|transcript|ENST00000457016|protein_coding|16/16|c.4326T>A|p.Pro1442Pro|4706/11025|4326/8532|1442/2843||,A|synonymous_variant|LOW|APC|ENSG00000134982|transcript|ENST00000508376|protein_coding|17/17|c.4326T>A|p.Pro1442Pro|4483/10619|4326/8532|1442/2843||,A|3_prime_UTR_variant|MODIFIER|APC|ENSG00000134982|transcript|ENST00000508624|nonsense_mediated_decay|17/17|c.*3648T>A|||||29765|,A|downstream_gene_variant|MODIFIER|APC|ENSG00000134982|transcript|ENST00000507379|protein_coding||c.*866T>A|||||866|WARNING_TRANSCRIPT_INCOMPLETE,A|downstream_gene_variant|MODIFIER|APC|ENSG00000134982|transcript|ENST00000512211|protein_coding||c.*412T>A|||||412|WARNING_TRANSCRIPT_INCOMPLETE,A|downstream_gene_variant|MODIFIER|APC|ENSG00000134982|transcript|ENST00000502371|retained_intron||n.*49T>A|||||49|,A|downstream_gene_variant|MODIFIER|APC|ENSG00000134982|transcript|ENST00000504915|protein_coding||c.*2198T>A|||||2198|WARNING_TRANSCRIPT_INCOMPLETE,A|downstream_gene_variant|MODIFIER|APC|ENSG00000134982|transcript|ENST00000514164|retained_intron||n.*2076T>A|||||2076|,A|intron_variant|MODIFIER|CTC-554D6.1|ENSG00000258864|transcript|ENST00000520401|nonsense_mediated_decay|3/7|c.228+10948T>A||||||WARNING_TRANSCRIPT_NO_START_CODON;AA=p.P1442P;CDS=c.4326T>A;CNT=2;GENE=APC;STRAND=+;ASP;CAF=0.9944,0.005591;CLNACC=RCV000119144.3|RCV000131961.2;CLNALLE=1;CLNDBN=Familial_adenomatous_polyposis_1|Hereditary_cancer-predisposing_syndrome;CLNDSDB=MedGen:OMIM|MedGen:SNOMED_CT;CLNDSDBID=C2713442:175100|C0027672:699346009;CLNHGVS=NC_000005.9:g.112175617T>A;CLNORIGIN=1;CLNREVSTAT=single|single;CLNSIG=2|2;COMMON=1;GENEINFO=APC:324;GNO;HD;KGPhase1;KGPhase3;LSD;OM;PM;REF;RS=67622085;RSPOS=112175617;SAO=1;SLO;SSR=0;SYN;VC=SNV;VLD;VP=0x050160000305040536110100;WGT=1;dbSNPBuildID=130	GT:AD:VF	0/1:30,103:0.7744361
chr5	112175770	rs41115	G	A	200.0	PASS	TYPE=SNP;RepRegion=NA;DP=598;UMT=264;VMT=263;VMF=0.9962121;ANN=A|synonymous_variant|LOW|APC|ENSG00000134982|transcript|ENST00000257430|protein_coding|16/16|c.4479G>A|p.Thr1493Thr|4535/10701|4479/8532|1493/2843||,A|synonymous_variant|LOW|APC|ENSG00000134982|transcript|ENST00000457016|protein_coding|16/16|c.4479G>A|p.Thr1493Thr|4859/11025|4479/8532|1493/2843||,A|synonymous_variant|LOW|APC|ENSG00000134982|transcript|ENST00000508376|protein_coding|17/17|c.4479G>A|p.Thr1493Thr|4636/10619|4479/8532|1493/2843||,A|3_prime_UTR_variant|MODIFIER|APC|ENSG00000134982|transcript|ENST00000508624|nonsense_mediated_decay|17/17|c.*3801G>A|||||29918|,A|downstream_gene_variant|MODIFIER|APC|ENSG00000134982|transcript|ENST00000507379|protein_coding||c.*1019G>A|||||1019|WARNING_TRANSCRIPT_INCOMPLETE,A|downstream_gene_variant|MODIFIER|APC|ENSG00000134982|transcript|ENST00000512211|protein_coding||c.*565G>A|||||565|WARNING_TRANSCRIPT_INCOMPLETE,A|downstream_gene_variant|MODIFIER|APC|ENSG00000134982|transcript|ENST00000502371|retained_intron||n.*202G>A|||||202|,A|downstream_gene_variant|MODIFIER|APC|ENSG00000134982|transcript|ENST00000504915|protein_coding||c.*2351G>A|||||2351|WARNING_TRANSCRIPT_INCOMPLETE,A|downstream_gene_variant|MODIFIER|APC|ENSG00000134982|transcript|ENST00000514164|retained_intron||n.*2229G>A|||||2229|,A|intron_variant|MODIFIER|CTC-554D6.1|ENSG00000258864|transcript|ENST00000520401|nonsense_mediated_decay|3/7|c.228+11101G>A||||||WARNING_TRANSCRIPT_NO_START_CODON;ASP;CAF=0.3345,0.6655;CLNACC=RCV000035071.7|RCV000074234.1|RCV000162372.1;CLNALLE=1;CLNDBN=not_specified|Familial_colorectal_cancer|Hereditary_cancer-predisposing_syndrome;CLNDSDB=MedGen|MedGen|MedGen:SNOMED_CT;CLNDSDBID=CN169374|CN029768|C0027672:699346009;CLNHGVS=NC_000005.9:g.112175770G>A;CLNORIGIN=1;CLNREVSTAT=single|no_criteria|single;CLNSIG=2|255|2;COMMON=1;G5;GENEINFO=APC:324;GNO;HD;KGPhase1;KGPhase3;LSD;OM;PM;PMC;REF;RS=41115;RSPOS=112175770;RV;SAO=1;SLO;SSR=0;SYN;VC=SNV;VLD;VP=0x05016800030515053f110101;WGT=1;dbSNPBuildID=76	GT:AD:VF	1/1:1,263:0.9962121
chr5	112176325	rs42427	G	A	200.0	PASS	TYPE=SNP;RepRegion=NA;DP=370;UMT=161;VMT=161;VMF=1.0;ANN=A|synonymous_variant|LOW|APC|ENSG00000134982|transcript|ENST00000257430|protein_coding|16/16|c.5034G>A|p.Gly1678Gly|5090/10701|5034/8532|1678/2843||,A|synonymous_variant|LOW|APC|ENSG00000134982|transcript|ENST00000457016|protein_coding|16/16|c.5034G>A|p.Gly1678Gly|5414/11025|5034/8532|1678/2843||,A|synonymous_variant|LOW|APC|ENSG00000134982|transcript|ENST00000508376|protein_coding|17/17|c.5034G>A|p.Gly1678Gly|5191/10619|5034/8532|1678/2843||,A|3_prime_UTR_variant|MODIFIER|APC|ENSG00000134982|transcript|ENST00000508624|nonsense_mediated_decay|17/17|c.*4356G>A|||||30473|,A|downstream_gene_variant|MODIFIER|APC|ENSG00000134982|transcript|ENST00000507379|protein_coding||c.*1574G>A|||||1574|WARNING_TRANSCRIPT_INCOMPLETE,A|downstream_gene_variant|MODIFIER|APC|ENSG00000134982|transcript|ENST00000512211|protein_coding||c.*1120G>A|||||1120|WARNING_TRANSCRIPT_INCOMPLETE,A|downstream_gene_variant|MODIFIER|APC|ENSG00000134982|transcript|ENST00000502371|retained_intron||n.*757G>A|||||757|,A|downstream_gene_variant|MODIFIER|APC|ENSG00000134982|transcript|ENST00000504915|protein_coding||c.*2906G>A|||||2906|WARNING_TRANSCRIPT_INCOMPLETE,A|downstream_gene_variant|MODIFIER|APC|ENSG00000134982|transcript|ENST00000514164|retained_intron||n.*2784G>A|||||2784|,A|intron_variant|MODIFIER|CTC-554D6.1|ENSG00000258864|transcript|ENST00000520401|nonsense_mediated_decay|3/7|c.228+11656G>A||||||WARNING_TRANSCRIPT_NO_START_CODON;ASP;CAF=0.3333,0.6667;CLNACC=RCV000035074.7|RCV000074235.1|RCV000162373.1;CLNALLE=1;CLNDBN=not_specified|Familial_colorectal_cancer|Hereditary_cancer-predisposing_syndrome;CLNDSDB=MedGen|MedGen|MedGen:SNOMED_CT;CLNDSDBID=CN169374|CN029768|C0027672:699346009;CLNHGVS=NC_000005.9:g.112176325G>A;CLNORIGIN=1;CLNREVSTAT=single|no_criteria|single;CLNSIG=2|255|2;COMMON=1;G5;G5A;GENEINFO=APC:324;GNO;HD;KGPhase1;KGPhase3;LSD;OM;PM;PMC;REF;RS=42427;RSPOS=112176325;SAO=1;SLO;SSR=0;SYN;VC=SNV;VLD;VP=0x05016800030517053f110101;WGT=1;dbSNPBuildID=76	GT:AD:VF	1/1:0,161:1.0
chr5	112176559	rs866006	T	G	157.31	PASS	TYPE=SNP;RepRegion=NA;DP=137;UMT=58;VMT=58;VMF=1.0;ANN=G|synonymous_variant|LOW|APC|ENSG00000134982|transcript|ENST00000257430|protein_coding|16/16|c.5268T>G|p.Ser1756Ser|5324/10701|5268/8532|1756/2843||,G|synonymous_variant|LOW|APC|ENSG00000134982|transcript|ENST00000457016|protein_coding|16/16|c.5268T>G|p.Ser1756Ser|5648/11025|5268/8532|1756/2843||,G|synonymous_variant|LOW|APC|ENSG00000134982|transcript|ENST00000508376|protein_coding|17/17|c.5268T>G|p.Ser1756Ser|5425/10619|5268/8532|1756/2843||,G|3_prime_UTR_variant|MODIFIER|APC|ENSG00000134982|transcript|ENST00000508624|nonsense_mediated_decay|17/17|c.*4590T>G|||||30707|,G|downstream_gene_variant|MODIFIER|APC|ENSG00000134982|transcript|ENST00000507379|protein_coding||c.*1808T>G|||||1808|WARNING_TRANSCRIPT_INCOMPLETE,G|downstream_gene_variant|MODIFIER|APC|ENSG00000134982|transcript|ENST00000512211|protein_coding||c.*1354T>G|||||1354|WARNING_TRANSCRIPT_INCOMPLETE,G|downstream_gene_variant|MODIFIER|APC|ENSG00000134982|transcript|ENST00000502371|retained_intron||n.*991T>G|||||991|,G|downstream_gene_variant|MODIFIER|APC|ENSG00000134982|transcript|ENST00000504915|protein_coding||c.*3140T>G|||||3140|WARNING_TRANSCRIPT_INCOMPLETE,G|downstream_gene_variant|MODIFIER|APC|ENSG00000134982|transcript|ENST00000514164|retained_intron||n.*3018T>G|||||3018|,G|intron_variant|MODIFIER|CTC-554D6.1|ENSG00000258864|transcript|ENST00000520401|nonsense_mediated_decay|3/7|c.228+11890T>G||||||WARNING_TRANSCRIPT_NO_START_CODON;ASP;CAF=0.3331,.,0.6669;CLNACC=RCV000166360.1,RCV000035076.7|RCV000074236.1|RCV000162374.1;CLNALLE=1,2;CLNDBN=Hereditary_cancer-predisposing_syndrome,not_specified|Familial_colorectal_cancer|Hereditary_cancer-predisposing_syndrome;CLNDSDB=MedGen:SNOMED_CT,MedGen|MedGen|MedGen:SNOMED_CT;CLNDSDBID=C0027672:699346009,CN169374|CN029768|C0027672:699346009;CLNHGVS=NC_000005.9:g.112176559T>A,NC_000005.9:g.112176559T>G;CLNORIGIN=1,1;CLNREVSTAT=single,single|no_criteria|single;CLNSIG=3,2|255|2;COMMON=1;G5;GENEINFO=APC:324;GNO;HD;KGPhase1;KGPhase3;LSD;OM;PM;PMC;REF;RS=866006;RSPOS=112176559;RV;SAO=1;SLO;SSR=0;SYN;VC=SNV;VLD;VP=0x05016800030515053f110100;WGT=1;dbSNPBuildID=86	GT:AD:VF	1/1:0,58:1.0
chr5	112176756	rs459552	T	A	154.66	PASS	TYPE=SNP;RepRegion=NA;DP=118;UMT=57;VMT=57;VMF=1.0;ANN=A|missense_variant|MODERATE|APC|ENSG00000134982|transcript|ENST00000257430|protein_coding|16/16|c.5465T>A|p.Val1822Asp|5521/10701|5465/8532|1822/2843||,A|missense_variant|MODERATE|APC|ENSG00000134982|transcript|ENST00000457016|protein_coding|16/16|c.5465T>A|p.Val1822Asp|5845/11025|5465/8532|1822/2843||,A|missense_variant|MODERATE|APC|ENSG00000134982|transcript|ENST00000508376|protein_coding|17/17|c.5465T>A|p.Val1822Asp|5622/10619|5465/8532|1822/2843||,A|3_prime_UTR_variant|MODIFIER|APC|ENSG00000134982|transcript|ENST00000508624|nonsense_mediated_decay|17/17|c.*4787T>A|||||30904|,A|downstream_gene_variant|MODIFIER|APC|ENSG00000134982|transcript|ENST00000507379|protein_coding||c.*2005T>A|||||2005|WARNING_TRANSCRIPT_INCOMPLETE,A|downstream_gene_variant|MODIFIER|APC|ENSG00000134982|transcript|ENST00000512211|protein_coding||c.*1551T>A|||||1551|WARNING_TRANSCRIPT_INCOMPLETE,A|downstream_gene_variant|MODIFIER|APC|ENSG00000134982|transcript|ENST00000502371|retained_intron||n.*1188T>A|||||1188|,A|downstream_gene_variant|MODIFIER|APC|ENSG00000134982|transcript|ENST00000504915|protein_coding||c.*3337T>A|||||3337|WARNING_TRANSCRIPT_INCOMPLETE,A|downstream_gene_variant|MODIFIER|APC|ENSG00000134982|transcript|ENST00000514164|retained_intron||n.*3215T>A|||||3215|,A|intron_variant|MODIFIER|CTC-554D6.1|ENSG00000258864|transcript|ENST00000520401|nonsense_mediated_decay|3/7|c.228+12087T>A||||||WARNING_TRANSCRIPT_NO_START_CODON;ASP;CAF=0.1346,0.8654;CLNACC=RCV000020089.2|RCV000034393.1|RCV000035078.8|RCV000074239.1|RCV000132160.2,RCV000216852.1;CLNALLE=1,-1;CLNDBN=Familial_adenomatous_polyposis_1|not_provided|not_specified|Familial_colorectal_cancer|Hereditary_cancer-predisposing_syndrome,Tumor_predisposition_syndrome;CLNDSDB=MedGen:OMIM|MedGen|MedGen|MedGen|MedGen:SNOMED_CT,MedGen:OMIM:ORPHA;CLNDSDBID=C2713442:175100|CN221809|CN169374|CN029768|C0027672:699346009,C3280492:614327:289539;CLNHGVS=NC_000005.9:g.112176756T>A,NC_000005.9:g.112176756T>G;CLNORIGIN=1,1;CLNREVSTAT=no_criteria|no_criteria|single|no_criteria|single,single;CLNSIG=2|2|2|255|2,0;COMMON=1;G5;GENEINFO=APC:324;GNO;HD;KGPhase1;KGPhase3;LSD;NSM;OM;PM;PMC;REF;RS=459552;RSPOS=112176756;RV;SAO=1;SLO;SSR=0;VC=SNV;VLD;VP=0x050168000a0515053f110101;WGT=1;dbSNPBuildID=80	GT:AD:VF	1/1:0,57:1.0
chr5	112177171	rs465899	G	A	200.0	PASS	TYPE=SNP;RepRegion=HP,LowC;DP=261;UMT=119;VMT=119;VMF=1.0;ANN=A|synonymous_variant|LOW|APC|ENSG00000134982|transcript|ENST00000257430|protein_coding|16/16|c.5880G>A|p.Pro1960Pro|5936/10701|5880/8532|1960/2843||,A|synonymous_variant|LOW|APC|ENSG00000134982|transcript|ENST00000457016|protein_coding|16/16|c.5880G>A|p.Pro1960Pro|6260/11025|5880/8532|1960/2843||,A|synonymous_variant|LOW|APC|ENSG00000134982|transcript|ENST00000508376|protein_coding|17/17|c.5880G>A|p.Pro1960Pro|6037/10619|5880/8532|1960/2843||,A|3_prime_UTR_variant|MODIFIER|APC|ENSG00000134982|transcript|ENST00000508624|nonsense_mediated_decay|17/17|c.*5202G>A|||||31319|,A|downstream_gene_variant|MODIFIER|APC|ENSG00000134982|transcript|ENST00000507379|protein_coding||c.*2420G>A|||||2420|WARNING_TRANSCRIPT_INCOMPLETE,A|downstream_gene_variant|MODIFIER|APC|ENSG00000134982|transcript|ENST00000512211|protein_coding||c.*1966G>A|||||1966|WARNING_TRANSCRIPT_INCOMPLETE,A|downstream_gene_variant|MODIFIER|APC|ENSG00000134982|transcript|ENST00000502371|retained_intron||n.*1603G>A|||||1603|,A|downstream_gene_variant|MODIFIER|APC|ENSG00000134982|transcript|ENST00000504915|protein_coding||c.*3752G>A|||||3752|WARNING_TRANSCRIPT_INCOMPLETE,A|downstream_gene_variant|MODIFIER|APC|ENSG00000134982|transcript|ENST00000514164|retained_intron||n.*3630G>A|||||3630|,A|intron_variant|MODIFIER|CTC-554D6.1|ENSG00000258864|transcript|ENST00000520401|nonsense_mediated_decay|3/7|c.228+12502G>A||||||WARNING_TRANSCRIPT_NO_START_CODON;ASP;CAF=0.3335,0.6665;CLNACC=RCV000035080.7|RCV000074242.1|RCV000162375.1;CLNALLE=1;CLNDBN=not_specified|Familial_colorectal_cancer|Hereditary_cancer-predisposing_syndrome;CLNDSDB=MedGen|MedGen|MedGen:SNOMED_CT;CLNDSDBID=CN169374|CN029768|C0027672:699346009;CLNHGVS=NC_000005.9:g.112177171G>A;CLNORIGIN=1;CLNREVSTAT=single|no_criteria|single;CLNSIG=2|255|2;COMMON=1;G5;GENEINFO=APC:324;GNO;HD;KGPhase1;KGPhase3;LSD;OM;PM;PMC;REF;RS=465899;RSPOS=112177171;RV;SAO=1;SLO;SSR=0;SYN;VC=SNV;VLD;VP=0x05016800030515053f110101;WGT=1;dbSNPBuildID=80	GT:AD:VF	1/1:0,119:1.0
chr5	131931451	COSM1433045;COSM1433046	TA	T	6.46	HP	TYPE=INDEL;RepRegion=NA;DP=796;UMT=293;VMT=6;VMF=0.0204778;ANN=T|frameshift_variant|HIGH|RAD50|ENSG00000113522|transcript|ENST00000265335|protein_coding|13/25|c.2165delA|p.Lys722fs|2552/6022|2165/3939|722/1312||INFO_REALIGN_3_PRIME,T|frameshift_variant|HIGH|RAD50|ENSG00000113522|transcript|ENST00000378823|protein_coding|13/25|c.1748delA|p.Lys583fs|2566/6597|1748/3522|583/1173||INFO_REALIGN_3_PRIME,T|frameshift_variant&splice_region_variant|HIGH|RAD50|ENSG00000113522|transcript|ENST00000453394|protein_coding|12/12|c.1982delA|p.???661fs|2076/2076|1982/1982|661/659||WARNING_TRANSCRIPT_INCOMPLETE&INFO_REALIGN_3_PRIME,T|3_prime_UTR_variant|MODIFIER|RAD50|ENSG00000113522|transcript|ENST00000533482|nonsense_mediated_decay|13/25|c.*1791delA|||||16443|INFO_REALIGN_3_PRIME,T|3_prime_UTR_variant|MODIFIER|RAD50|ENSG00000113522|transcript|ENST00000423956|nonsense_mediated_decay|12/18|c.*351delA|||||879|INFO_REALIGN_3_PRIME,T|downstream_gene_variant|MODIFIER|RAD50|ENSG00000113522|transcript|ENST00000434288|protein_coding||c.*2810delA|||||2233|WARNING_TRANSCRIPT_NO_START_CODON,T|non_coding_exon_variant|MODIFIER|RAD50|ENSG00000113522|transcript|ENST00000496204|processed_transcript|2/4|n.248delA||||||INFO_REALIGN_3_PRIME;LOF=(RAD50|ENSG00000113522|11|0.18);AA=p.K722fs*14,p.K583fs*14;CDS=c.2157delA,c.1740delA;CNT=6,6;GENE=RAD50_ENST00000265335,RAD50;STRAND=+,+	GT:AD:VF	0/1:287,6:0.0204778
chr6	564145	rs2277095	A	G	145.59	PASS	TYPE=SNP;RepRegion=NA;DP=323;UMT=136;VMT=68;VMF=0.5;ANN=G|synonymous_variant|LOW|EXOC2|ENSG00000112685|transcript|ENST00000230449|protein_coding|16/28|c.1677T>C|p.His559His|1813/4449|1677/2775|559/924||,G|synonymous_variant|LOW|EXOC2|ENSG00000112685|transcript|ENST00000448181|protein_coding|6/18|c.462T>C|p.His154His|584/1835|462/1560|154/519||;ASP;CAF=0.8642,0.1358;COMMON=1;G5;GENEINFO=EXOC2:55770;GNO;HD;KGPhase1;KGPhase3;REF;RS=2277095;RSPOS=564145;SAO=0;SLO;SSR=0;SYN;VC=SNV;VLD;VP=0x05010000030515053f000100;WGT=1;dbSNPBuildID=100	GT:AD:VF	0/1:68,68:0.5
chr6	152129077	rs2077647	T	C	200.0	PASS	TYPE=SNP;RepRegion=NA;DP=642;UMT=221;VMT=105;VMF=0.4751131;ANN=C|synonymous_variant|LOW|ESR1|ENSG00000091831|transcript|ENST00000206249|protein_coding|1/8|c.30T>C|p.Ser10Ser|392/6455|30/1788|10/595||,C|synonymous_variant|LOW|ESR1|ENSG00000091831|transcript|ENST00000404742|protein_coding|3/3|c.30T>C|p.Ser10Ser|400/624|30/254|10/83||WARNING_TRANSCRIPT_INCOMPLETE,C|synonymous_variant|LOW|ESR1|ENSG00000091831|transcript|ENST00000440973|protein_coding|3/10|c.30T>C|p.Ser10Ser|400/6466|30/1788|10/595||,C|synonymous_variant|LOW|ESR1|ENSG00000091831|transcript|ENST00000338799|protein_coding|2/9|c.30T>C|p.Ser10Ser|1490/3335|30/1788|10/595||,C|synonymous_variant|LOW|ESR1|ENSG00000091831|transcript|ENST00000456483|protein_coding|2/8|c.30T>C|p.Ser10Ser|248/5978|30/1452|10/483||,C|synonymous_variant|LOW|ESR1|ENSG00000091831|transcript|ENST00000446550|protein_coding|2/2|c.30T>C|p.Ser10Ser|414/731|30/347|10/114||WARNING_TRANSCRIPT_INCOMPLETE,C|synonymous_variant|LOW|ESR1|ENSG00000091831|transcript|ENST00000443427|protein_coding|2/9|c.30T>C|p.Ser10Ser|291/6357|30/1788|10/595||,C|synonymous_variant|LOW|ESR1|ENSG00000091831|transcript|ENST00000406599|protein_coding|1/4|c.30T>C|p.Ser10Ser|264/1251|30/1005|10/334||,C|upstream_gene_variant|MODIFIER|ESR1|ENSG00000091831|transcript|ENST00000488573|processed_transcript||n.-163T>C|||||163|,C|upstream_gene_variant|MODIFIER|ESR1|ENSG00000091831|transcript|ENST00000427531|protein_coding||c.-34722T>C|||||1165|,C|downstream_gene_variant|MODIFIER|ESR1|ENSG00000091831|transcript|ENST00000473497|processed_transcript||n.*85T>C|||||85|;ASP;CAF=0.5335,.,0.4665;COMMON=1;G5;GENEINFO=ESR1:2099;GNO;HD;KGPhase1;KGPhase3;PM;PMC;REF;RS=2077647;RSPOS=152129077;RV;SAO=0;SLO;SSR=0;SYN;VC=SNV;VLD;VP=0x05012800030515053f000100;WGT=1;dbSNPBuildID=96	GT:AD:VF	0/1:116,105:0.4751131
chr6	152201875	rs4986934	T	C	200.0	PASS	TYPE=SNP;RepRegion=NA;DP=3025;UMT=1185;VMT=1185;VMF=1.0;ANN=C|synonymous_variant|LOW|ESR1|ENSG00000091831|transcript|ENST00000206249|protein_coding|3/8|c.729T>C|p.Arg243Arg|1091/6455|729/1788|243/595||,C|synonymous_variant|LOW|ESR1|ENSG00000091831|transcript|ENST00000440973|protein_coding|5/10|c.729T>C|p.Arg243Arg|1099/6466|729/1788|243/595||,C|synonymous_variant|LOW|ESR1|ENSG00000091831|transcript|ENST00000338799|protein_coding|4/9|c.729T>C|p.Arg243Arg|2189/3335|729/1788|243/595||,C|synonymous_variant|LOW|ESR1|ENSG00000091831|transcript|ENST00000456483|protein_coding|4/8|c.729T>C|p.Arg243Arg|947/5978|729/1452|243/483||,C|synonymous_variant|LOW|ESR1|ENSG00000091831|transcript|ENST00000443427|protein_coding|4/9|c.729T>C|p.Arg243Arg|990/6357|729/1788|243/595||,C|synonymous_variant|LOW|ESR1|ENSG00000091831|transcript|ENST00000427531|protein_coding|3/7|c.210T>C|p.Arg70Arg|442/5436|210/933|70/310||,C|synonymous_variant|LOW|ESR1|ENSG00000091831|transcript|ENST00000415488|protein_coding|1/3|c.84T>C|p.Arg28Arg|84/323|84/323|28/106||WARNING_TRANSCRIPT_INCOMPLETE,C|intron_variant|MODIFIER|ESR1|ENSG00000091831|transcript|ENST00000406599|protein_coding|1/3|c.452+72376T>C||||||;ASP;CAF=0.01438,0.9856,.;COMMON=1;GENEINFO=ESR1:2099;GNO;HD;KGPhase1;KGPhase3;PM;PMC;REF;RS=4986934;RSPOS=152201875;SAO=0;SLO;SSR=0;SYN;VC=SNV;VLD;VP=0x05012800030514053f000100;WGT=1;dbSNPBuildID=118	GT:AD:VF	1/1:0,1185:1.0
chr6	152265522	rs1801132	G	C	200.0	PASS	TYPE=SNP;RepRegion=NA;DP=520;UMT=203;VMT=201;VMF=0.9901478;ANN=C|synonymous_variant|LOW|ESR1|ENSG00000091831|transcript|ENST00000206249|protein_coding|4/8|c.975G>C|p.Pro325Pro|1337/6455|975/1788|325/595||,C|synonymous_variant|LOW|ESR1|ENSG00000091831|transcript|ENST00000440973|protein_coding|6/10|c.975G>C|p.Pro325Pro|1345/6466|975/1788|325/595||,C|synonymous_variant|LOW|ESR1|ENSG00000091831|transcript|ENST00000338799|protein_coding|5/9|c.975G>C|p.Pro325Pro|2435/3335|975/1788|325/595||,C|synonymous_variant|LOW|ESR1|ENSG00000091831|transcript|ENST00000443427|protein_coding|5/9|c.975G>C|p.Pro325Pro|1236/6357|975/1788|325/595||,C|synonymous_variant|LOW|ESR1|ENSG00000091831|transcript|ENST00000427531|protein_coding|4/7|c.456G>C|p.Pro152Pro|688/5436|456/933|152/310||,C|intron_variant|MODIFIER|ESR1|ENSG00000091831|transcript|ENST00000456483|protein_coding|4/7|c.760+63616G>C||||||,C|intron_variant|MODIFIER|ESR1|ENSG00000091831|transcript|ENST00000406599|protein_coding|1/3|c.453-116604G>C||||||,C|intron_variant|MODIFIER|ESR1|ENSG00000091831|transcript|ENST00000415488|protein_coding|1/2|c.115+63616G>C||||||WARNING_TRANSCRIPT_INCOMPLETE,C|non_coding_exon_variant|MODIFIER|ESR1|ENSG00000091831|transcript|ENST00000482101|processed_transcript|1/3|n.216G>C||||||;ASP;CAF=0.2823,0.7177;COMMON=1;G5;GENEINFO=ESR1:2099;GNO;HD;KGPhase1;KGPhase3;PM;PMC;REF;RS=1801132;RSPOS=152265522;SAO=0;SLO;SSR=0;SYN;VC=SNV;VLD;VP=0x05012800030515053f000100;WGT=1;dbSNPBuildID=89	GT:AD:VF	1/1:2,201:0.9901478
chr6	152420095	rs2228480	G	A	181.82	PASS	TYPE=SNP;RepRegion=NA;DP=406;UMT=185;VMT=87;VMF=0.4702703;ANN=A|synonymous_variant|LOW|ESR1|ENSG00000091831|transcript|ENST00000206249|protein_coding|8/8|c.1782G>A|p.Thr594Thr|2144/6455|1782/1788|594/595||,A|synonymous_variant|LOW|ESR1|ENSG00000091831|transcript|ENST00000440973|protein_coding|10/10|c.1782G>A|p.Thr594Thr|2152/6466|1782/1788|594/595||,A|synonymous_variant|LOW|ESR1|ENSG00000091831|transcript|ENST00000338799|protein_coding|9/9|c.1782G>A|p.Thr594Thr|3242/3335|1782/1788|594/595||,A|synonymous_variant|LOW|ESR1|ENSG00000091831|transcript|ENST00000456483|protein_coding|8/8|c.1446G>A|p.Thr482Thr|1664/5978|1446/1452|482/483||,A|synonymous_variant|LOW|ESR1|ENSG00000091831|transcript|ENST00000443427|protein_coding|9/9|c.1782G>A|p.Thr594Thr|2043/6357|1782/1788|594/595||,A|synonymous_variant|LOW|ESR1|ENSG00000091831|transcript|ENST00000406599|protein_coding|4/4|c.999G>A|p.Thr333Thr|1233/1251|999/1005|333/334||,A|intron_variant|MODIFIER|ESR1|ENSG00000091831|transcript|ENST00000427531|protein_coding|6/6|c.851-26306G>A||||||;ASP;CAF=0.8113,0.1887;COMMON=1;G5;GENEINFO=ESR1:2099;GNO;HD;KGPhase1;KGPhase3;PM;PMC;REF;RS=2228480;RSPOS=152420095;S3D;SAO=0;SLO;SSR=0;SYN;VC=SNV;VLD;VP=0x05032800030515053f000101;WGT=1;dbSNPBuildID=98	GT:AD:VF	0/1:98,87:0.4702703
chr6	152443744	rs2295190	G	T	121.23	PASS	TYPE=SNP;RepRegion=NA;DP=236;UMT=115;VMT=57;VMF=0.4956522;ANN=T|missense_variant|MODERATE|SYNE1|ENSG00000131018|transcript|ENST00000265368|protein_coding|146/146|c.26221C>A|p.Leu8741Met|26823/27745|26221/26394|8741/8797||,T|missense_variant|MODERATE|SYNE1|ENSG00000131018|transcript|ENST00000367255|protein_coding|146/146|c.26221C>A|p.Leu8741Met|26823/27748|26221/26394|8741/8797||,T|missense_variant|MODERATE|SYNE1|ENSG00000131018|transcript|ENST00000539504|protein_coding|17/17|c.2686C>A|p.Leu896Met|2846/3768|2686/2859|896/952||,T|missense_variant|MODERATE|SYNE1|ENSG00000131018|transcript|ENST00000356820|protein_coding|61/61|c.9793C>A|p.Leu3265Met|9913/10835|9793/9966|3265/3321||,T|missense_variant|MODERATE|SYNE1|ENSG00000131018|transcript|ENST00000423061|protein_coding|146/146|c.26077C>A|p.Leu8693Met|26514/27436|26077/26250|8693/8749||,T|missense_variant|MODERATE|SYNE1|ENSG00000131018|transcript|ENST00000341594|protein_coding|147/147|c.25057C>A|p.Leu8353Met|25659/26581|25057/25230|8353/8409||,T|missense_variant|MODERATE|SYNE1|ENSG00000131018|transcript|ENST00000448038|protein_coding|147/147|c.26077C>A|p.Leu8693Met|26679/27601|26077/26250|8693/8749||,T|missense_variant|MODERATE|SYNE1|ENSG00000131018|transcript|ENST00000354674|protein_coding|18/18|c.2755C>A|p.Leu919Met|2902/3154|2755/2928|919/975||,T|3_prime_UTR_variant|MODIFIER|SYNE1|ENSG00000131018|transcript|ENST00000367257|protein_coding|25/25|c.*32C>A|||||32|WARNING_TRANSCRIPT_NO_START_CODON,T|3_prime_UTR_variant|MODIFIER|SYNE1|ENSG00000131018|transcript|ENST00000367251|protein_coding|31/31|c.*32C>A|||||32|WARNING_TRANSCRIPT_NO_START_CODON,T|intron_variant|MODIFIER|ESR1|ENSG00000091831|transcript|ENST00000427531|protein_coding|6/6|c.851-2657G>T||||||,T|non_coding_exon_variant|MODIFIER|SYNE1|ENSG00000131018|transcript|ENST00000478916|retained_intron|8/8|n.6858C>A||||||,T|non_coding_exon_variant|MODIFIER|SYNE1|ENSG00000131018|transcript|ENST00000460912|processed_transcript|18/18|n.2835C>A||||||,T|non_coding_exon_variant|MODIFIER|SYNE1|ENSG00000131018|transcript|ENST00000347037|processed_transcript|19/19|n.2969C>A||||||,T|non_coding_exon_variant|MODIFIER|SYNE1|ENSG00000131018|transcript|ENST00000409694|retained_intron|59/59|n.9805C>A||||||,T|non_coding_exon_variant|MODIFIER|SYNE1|ENSG00000131018|transcript|ENST00000367256|retained_intron|61/61|n.9913C>A||||||,T|non_coding_exon_variant|MODIFIER|SYNE1|ENSG00000131018|transcript|ENST00000536990|processed_transcript|18/18|n.2999C>A||||||;ASP;CAF=0.9231,0.07688;CLNACC=RCV000118476.2;CLNALLE=1;CLNDBN=not_specified;CLNDSDB=MedGen;CLNDSDBID=CN169374;CLNHGVS=NC_000006.11:g.152443744G>T;CLNORIGIN=1;CLNREVSTAT=no_criteria;CLNSIG=3;COMMON=1;G5;GENEINFO=SYNE1:23345;GNO;HD;KGPhase1;KGPhase3;LSD;NSM;PM;PMC;REF;RS=2295190;RSPOS=152443744;SAO=1;SLO;SSR=0;VC=SNV;VLD;VP=0x050168000a0515053f100101;WGT=1;dbSNPBuildID=100	GT:AD:VF	0/1:58,57:0.4956522
chr6	152464839	rs2256135	A	G	200.0	PASS	TYPE=SNP;RepRegion=NA;DP=314;UMT=136;VMT=136;VMF=1.0;ANN=G|synonymous_variant|LOW|SYNE1|ENSG00000131018|transcript|ENST00000265368|protein_coding|138/146|c.25038T>C|p.Arg8346Arg|25640/27745|25038/26394|8346/8797||,G|synonymous_variant|LOW|SYNE1|ENSG00000131018|transcript|ENST00000367255|protein_coding|138/146|c.25038T>C|p.Arg8346Arg|25640/27748|25038/26394|8346/8797||,G|synonymous_variant|LOW|SYNE1|ENSG00000131018|transcript|ENST00000539504|protein_coding|9/17|c.1503T>C|p.Arg501Arg|1663/3768|1503/2859|501/952||,G|synonymous_variant|LOW|SYNE1|ENSG00000131018|transcript|ENST00000367257|protein_coding|18/25|c.2976T>C|p.Arg992Arg|2976/5022|2976/4068|992/1355||WARNING_TRANSCRIPT_NO_START_CODON,G|synonymous_variant|LOW|SYNE1|ENSG00000131018|transcript|ENST00000356820|protein_coding|53/61|c.8610T>C|p.Arg2870Arg|8730/10835|8610/9966|2870/3321||,G|synonymous_variant|LOW|SYNE1|ENSG00000131018|transcript|ENST00000423061|protein_coding|138/146|c.24894T>C|p.Arg8298Arg|25331/27436|24894/26250|8298/8749||,G|synonymous_variant|LOW|SYNE1|ENSG00000131018|transcript|ENST00000341594|protein_coding|139/147|c.23874T>C|p.Arg7958Arg|24476/26581|23874/25230|7958/8409||,G|synonymous_variant|LOW|SYNE1|ENSG00000131018|transcript|ENST00000448038|protein_coding|139/147|c.24894T>C|p.Arg8298Arg|25496/27601|24894/26250|8298/8749||,G|synonymous_variant|LOW|SYNE1|ENSG00000131018|transcript|ENST00000367251|protein_coding|24/31|c.3873T>C|p.Arg1291Arg|3873/5837|3873/4965|1291/1654||WARNING_TRANSCRIPT_NO_START_CODON,G|synonymous_variant|LOW|SYNE1|ENSG00000131018|transcript|ENST00000354674|protein_coding|10/18|c.1572T>C|p.Arg524Arg|1719/3154|1572/2928|524/975||,G|downstream_gene_variant|MODIFIER|SYNE1|ENSG00000131018|transcript|ENST00000472563|retained_intron||n.*4180T>C|||||4180|,G|non_coding_exon_variant|MODIFIER|SYNE1|ENSG00000131018|transcript|ENST00000478916|retained_intron|1/8|n.4060T>C||||||,G|non_coding_exon_variant|MODIFIER|SYNE1|ENSG00000131018|transcript|ENST00000460912|processed_transcript|10/18|n.1652T>C||||||,G|non_coding_exon_variant|MODIFIER|SYNE1|ENSG00000131018|transcript|ENST00000347037|processed_transcript|11/19|n.1786T>C||||||,G|non_coding_exon_variant|MODIFIER|SYNE1|ENSG00000131018|transcript|ENST00000409694|retained_intron|51/59|n.8622T>C||||||,G|non_coding_exon_variant|MODIFIER|SYNE1|ENSG00000131018|transcript|ENST00000367256|retained_intron|53/61|n.8730T>C||||||,G|non_coding_exon_variant|MODIFIER|SYNE1|ENSG00000131018|transcript|ENST00000536990|processed_transcript|11/18|n.1875T>C||||||;ASP;CAF=0.3103,0.6897;CLNACC=RCV000118470.2;CLNALLE=1;CLNDBN=not_specified;CLNDSDB=MedGen;CLNDSDBID=CN169374;CLNHGVS=NC_000006.11:g.152464839A>G;CLNORIGIN=1;CLNREVSTAT=no_criteria;CLNSIG=3;COMMON=1;G5;G5A;GENEINFO=SYNE1:23345;GNO;HD;KGPhase1;KGPhase3;LSD;PM;PMC;REF;RS=2256135;RSPOS=152464839;SAO=1;SLO;SSR=0;SYN;VC=SNV;VLD;VP=0x05016800030517053f100100;WGT=1;dbSNPBuildID=100	GT:AD:VF	1/1:0,136:1.0
chr6	152466674	rs2747662	T	C	200.0	PASS	TYPE=SNP;RepRegion=NA;DP=1067;UMT=496;VMT=262;VMF=0.5282258;ANN=C|synonymous_variant|LOW|SYNE1|ENSG00000131018|transcript|ENST00000423061|protein_coding|137/146|c.24780A>G|p.Glu8260Glu|25217/27436|24780/26250|8260/8749||,C|synonymous_variant|LOW|SYNE1|ENSG00000131018|transcript|ENST00000448038|protein_coding|138/147|c.24780A>G|p.Glu8260Glu|25382/27601|24780/26250|8260/8749||,C|synonymous_variant|LOW|SYNE1|ENSG00000131018|transcript|ENST00000367251|protein_coding|23/31|c.3759A>G|p.Glu1253Glu|3759/5837|3759/4965|1253/1654||WARNING_TRANSCRIPT_NO_START_CODON,C|synonymous_variant|LOW|SYNE1|ENSG00000131018|transcript|ENST00000354674|protein_coding|9/18|c.1458A>G|p.Glu486Glu|1605/3154|1458/2928|486/975||,C|downstream_gene_variant|MODIFIER|SYNE1|ENSG00000131018|transcript|ENST00000472563|retained_intron||n.*2345A>G|||||2345|,C|downstream_gene_variant|MODIFIER|SYNE1|ENSG00000131018|transcript|ENST00000476519|processed_transcript||n.*4060A>G|||||4060|,C|intron_variant|MODIFIER|SYNE1|ENSG00000131018|transcript|ENST00000265368|protein_coding|137/145|c.24977-1774A>G||||||,C|intron_variant|MODIFIER|SYNE1|ENSG00000131018|transcript|ENST00000367255|protein_coding|137/145|c.24977-1774A>G||||||,C|intron_variant|MODIFIER|SYNE1|ENSG00000131018|transcript|ENST00000539504|protein_coding|8/16|c.1442-1774A>G||||||,C|intron_variant|MODIFIER|SYNE1|ENSG00000131018|transcript|ENST00000367257|protein_coding|17/24|c.2915-1774A>G||||||WARNING_TRANSCRIPT_NO_START_CODON,C|intron_variant|MODIFIER|SYNE1|ENSG00000131018|transcript|ENST00000356820|protein_coding|52/60|c.8549-1774A>G||||||,C|intron_variant|MODIFIER|SYNE1|ENSG00000131018|transcript|ENST00000341594|protein_coding|138/146|c.23813-1774A>G||||||,C|intron_variant|MODIFIER|SYNE1|ENSG00000131018|transcript|ENST00000409694|retained_intron|50/58|n.8561-1774A>G||||||,C|intron_variant|MODIFIER|SYNE1|ENSG00000131018|transcript|ENST00000367256|retained_intron|52/60|n.8669-1774A>G||||||,C|intron_variant|MODIFIER|SYNE1|ENSG00000131018|transcript|ENST00000536990|processed_transcript|10/17|n.1814-1774A>G||||||,C|non_coding_exon_variant|MODIFIER|SYNE1|ENSG00000131018|transcript|ENST00000478916|retained_intron|1/8|n.2225A>G||||||,C|non_coding_exon_variant|MODIFIER|SYNE1|ENSG00000131018|transcript|ENST00000460912|processed_transcript|9/18|n.1538A>G||||||,C|non_coding_exon_variant|MODIFIER|SYNE1|ENSG00000131018|transcript|ENST00000347037|processed_transcript|10/19|n.1672A>G||||||;ASP;CAF=0.6338,0.3662;CLNACC=RCV000118469.1;CLNALLE=1;CLNDBN=not_specified;CLNDSDB=MedGen;CLNDSDBID=CN169374;CLNHGVS=NC_000006.11:g.152466674T>C;CLNORIGIN=1;CLNREVSTAT=single;CLNSIG=2;COMMON=1;G5;G5A;GENEINFO=SYNE1:23345;GNO;HD;INT;KGPhase1;KGPhase3;LSD;PM;REF;RS=2747662;RSPOS=152466674;SAO=1;SLO;SSR=0;SYN;VC=SNV;VLD;VP=0x05016008030517053f100100;WGT=1;dbSNPBuildID=100	GT:AD:VF	0/1:234,262:0.5282258
chr6	152469188	rs2252755	C	G	200.0	PASS	TYPE=SNP;RepRegion=NA;DP=512;UMT=208;VMT=100;VMF=0.4807692;ANN=G|missense_variant|MODERATE|SYNE1|ENSG00000131018|transcript|ENST00000265368|protein_coding|137/146|c.24968G>C|p.Gly8323Ala|25570/27745|24968/26394|8323/8797||,G|missense_variant|MODERATE|SYNE1|ENSG00000131018|transcript|ENST00000367255|protein_coding|137/146|c.24968G>C|p.Gly8323Ala|25570/27748|24968/26394|8323/8797||,G|missense_variant|MODERATE|SYNE1|ENSG00000131018|transcript|ENST00000539504|protein_coding|8/17|c.1433G>C|p.Gly478Ala|1593/3768|1433/2859|478/952||,G|missense_variant|MODERATE|SYNE1|ENSG00000131018|transcript|ENST00000367257|protein_coding|17/25|c.2906G>C|p.Gly969Ala|2906/5022|2906/4068|969/1355||WARNING_TRANSCRIPT_NO_START_CODON,G|missense_variant|MODERATE|SYNE1|ENSG00000131018|transcript|ENST00000356820|protein_coding|52/61|c.8540G>C|p.Gly2847Ala|8660/10835|8540/9966|2847/3321||,G|missense_variant|MODERATE|SYNE1|ENSG00000131018|transcript|ENST00000423061|protein_coding|136/146|c.24755G>C|p.Gly8252Ala|25192/27436|24755/26250|8252/8749||,G|missense_variant|MODERATE|SYNE1|ENSG00000131018|transcript|ENST00000341594|protein_coding|138/147|c.23804G>C|p.Gly7935Ala|24406/26581|23804/25230|7935/8409||,G|missense_variant|MODERATE|SYNE1|ENSG00000131018|transcript|ENST00000448038|protein_coding|137/147|c.24755G>C|p.Gly8252Ala|25357/27601|24755/26250|8252/8749||,G|missense_variant|MODERATE|SYNE1|ENSG00000131018|transcript|ENST00000367251|protein_coding|22/31|c.3734G>C|p.Gly1245Ala|3734/5837|3734/4965|1245/1654||WARNING_TRANSCRIPT_NO_START_CODON,G|missense_variant|MODERATE|SYNE1|ENSG00000131018|transcript|ENST00000354674|protein_coding|8/18|c.1433G>C|p.Gly478Ala|1580/3154|1433/2928|478/975||,G|upstream_gene_variant|MODIFIER|SYNE1|ENSG00000131018|transcript|ENST00000478916|retained_intron||n.-290G>C|||||290|,G|downstream_gene_variant|MODIFIER|SYNE1|ENSG00000131018|transcript|ENST00000476519|processed_transcript||n.*1546G>C|||||1546|,G|downstream_gene_variant|MODIFIER|SYNE1|ENSG00000131018|transcript|ENST00000490866|retained_intron||n.*4012G>C|||||4012|,G|non_coding_exon_variant|MODIFIER|SYNE1|ENSG00000131018|transcript|ENST00000460912|processed_transcript|8/18|n.1513G>C||||||,G|non_coding_exon_variant|MODIFIER|SYNE1|ENSG00000131018|transcript|ENST00000347037|processed_transcript|9/19|n.1647G>C||||||,G|non_coding_exon_variant|MODIFIER|SYNE1|ENSG00000131018|transcript|ENST00000409694|retained_intron|50/59|n.8552G>C||||||,G|non_coding_exon_variant|MODIFIER|SYNE1|ENSG00000131018|transcript|ENST00000367256|retained_intron|52/61|n.8660G>C||||||,G|non_coding_exon_variant|MODIFIER|SYNE1|ENSG00000131018|transcript|ENST00000536990|processed_transcript|10/18|n.1805G>C||||||,G|non_coding_exon_variant|MODIFIER|SYNE1|ENSG00000131018|transcript|ENST00000472563|retained_intron|2/2|n.356G>C||||||;ASP;CAF=0.6006,0.3994;CLNACC=RCV000118468.2;CLNALLE=1;CLNDBN=not_specified;CLNDSDB=MedGen;CLNDSDBID=CN169374;CLNHGVS=NC_000006.11:g.152469188C>G;CLNORIGIN=1;CLNREVSTAT=no_criteria;CLNSIG=3;COMMON=1;G5;G5A;GENEINFO=SYNE1:23345;GNO;HD;KGPhase1;KGPhase3;LSD;NSM;PM;REF;RS=2252755;RSPOS=152469188;SAO=1;SLO;SSR=0;VC=SNV;VLD;VP=0x050160000a0517053f100101;WGT=1;dbSNPBuildID=100	GT:AD:VF	0/1:108,100:0.4807692
chr6	152470752	rs17082236	C	A	150.55	PASS	TYPE=SNP;RepRegion=NA;DP=443;UMT=150;VMT=72;VMF=0.48;ANN=A|missense_variant|MODERATE|SYNE1|ENSG00000131018|transcript|ENST00000265368|protein_coding|136/146|c.24502G>T|p.Ala8168Ser|25104/27745|24502/26394|8168/8797||,A|missense_variant|MODERATE|SYNE1|ENSG00000131018|transcript|ENST00000367255|protein_coding|136/146|c.24502G>T|p.Ala8168Ser|25104/27748|24502/26394|8168/8797||,A|missense_variant|MODERATE|SYNE1|ENSG00000131018|transcript|ENST00000539504|protein_coding|7/17|c.967G>T|p.Ala323Ser|1127/3768|967/2859|323/952||,A|missense_variant|MODERATE|SYNE1|ENSG00000131018|transcript|ENST00000367257|protein_coding|16/25|c.2440G>T|p.Ala814Ser|2440/5022|2440/4068|814/1355||WARNING_TRANSCRIPT_NO_START_CODON,A|missense_variant|MODERATE|SYNE1|ENSG00000131018|transcript|ENST00000356820|protein_coding|51/61|c.8074G>T|p.Ala2692Ser|8194/10835|8074/9966|2692/3321||,A|missense_variant|MODERATE|SYNE1|ENSG00000131018|transcript|ENST00000423061|protein_coding|135/146|c.24289G>T|p.Ala8097Ser|24726/27436|24289/26250|8097/8749||,A|missense_variant|MODERATE|SYNE1|ENSG00000131018|transcript|ENST00000341594|protein_coding|137/147|c.23338G>T|p.Ala7780Ser|23940/26581|23338/25230|7780/8409||,A|missense_variant|MODERATE|SYNE1|ENSG00000131018|transcript|ENST00000448038|protein_coding|136/147|c.24289G>T|p.Ala8097Ser|24891/27601|24289/26250|8097/8749||,A|missense_variant|MODERATE|SYNE1|ENSG00000131018|transcript|ENST00000367251|protein_coding|21/31|c.3268G>T|p.Ala1090Ser|3268/5837|3268/4965|1090/1654||WARNING_TRANSCRIPT_NO_START_CODON,A|missense_variant|MODERATE|SYNE1|ENSG00000131018|transcript|ENST00000354674|protein_coding|7/18|c.967G>T|p.Ala323Ser|1114/3154|967/2928|323/975||,A|upstream_gene_variant|MODIFIER|SYNE1|ENSG00000131018|transcript|ENST00000478916|retained_intron||n.-1854G>T|||||1854|,A|upstream_gene_variant|MODIFIER|SYNE1|ENSG00000131018|transcript|ENST00000472563|retained_intron||n.-111G>T|||||111|,A|downstream_gene_variant|MODIFIER|SYNE1|ENSG00000131018|transcript|ENST00000490866|retained_intron||n.*2448G>T|||||2448|,A|non_coding_exon_variant|MODIFIER|SYNE1|ENSG00000131018|transcript|ENST00000460912|processed_transcript|7/18|n.1047G>T||||||,A|non_coding_exon_variant|MODIFIER|SYNE1|ENSG00000131018|transcript|ENST00000347037|processed_transcript|8/19|n.1181G>T||||||,A|non_coding_exon_variant|MODIFIER|SYNE1|ENSG00000131018|transcript|ENST00000409694|retained_intron|49/59|n.8086G>T||||||,A|non_coding_exon_variant|MODIFIER|SYNE1|ENSG00000131018|transcript|ENST00000367256|retained_intron|51/61|n.8194G>T||||||,A|non_coding_exon_variant|MODIFIER|SYNE1|ENSG00000131018|transcript|ENST00000536990|processed_transcript|9/18|n.1339G>T||||||,A|non_coding_exon_variant|MODIFIER|SYNE1|ENSG00000131018|transcript|ENST00000476519|processed_transcript|5/5|n.564G>T||||||;ASP;CAF=0.8844,0.1156;CLNACC=RCV000118466.2;CLNALLE=1;CLNDBN=not_specified;CLNDSDB=MedGen;CLNDSDBID=CN169374;CLNHGVS=NC_000006.11:g.152470752C>A;CLNORIGIN=1;CLNREVSTAT=no_criteria;CLNSIG=3;COMMON=1;G5;GENEINFO=SYNE1:23345;GNO;HD;KGPhase1;KGPhase3;LSD;NSM;PM;REF;RS=17082236;RSPOS=152470752;SAO=1;SLO;SSR=0;VC=SNV;VLD;VP=0x050160000a0515053f100101;WGT=1;dbSNPBuildID=123	GT:AD:VF	0/1:78,72:0.48
chr6	152473181	rs910415	T	C	117.47	PASS	TYPE=SNP;RepRegion=HP,LowC;DP=315;UMT=134;VMT=57;VMF=0.4253731;ANN=C|synonymous_variant|LOW|SYNE1|ENSG00000131018|transcript|ENST00000265368|protein_coding|134/146|c.24225A>G|p.Ala8075Ala|24827/27745|24225/26394|8075/8797||,C|synonymous_variant|LOW|SYNE1|ENSG00000131018|transcript|ENST00000367255|protein_coding|134/146|c.24225A>G|p.Ala8075Ala|24827/27748|24225/26394|8075/8797||,C|synonymous_variant|LOW|SYNE1|ENSG00000131018|transcript|ENST00000539504|protein_coding|5/17|c.690A>G|p.Ala230Ala|850/3768|690/2859|230/952||,C|synonymous_variant|LOW|SYNE1|ENSG00000131018|transcript|ENST00000367257|protein_coding|14/25|c.2163A>G|p.Ala721Ala|2163/5022|2163/4068|721/1355||WARNING_TRANSCRIPT_NO_START_CODON,C|synonymous_variant|LOW|SYNE1|ENSG00000131018|transcript|ENST00000356820|protein_coding|49/61|c.7797A>G|p.Ala2599Ala|7917/10835|7797/9966|2599/3321||,C|synonymous_variant|LOW|SYNE1|ENSG00000131018|transcript|ENST00000423061|protein_coding|133/146|c.24012A>G|p.Ala8004Ala|24449/27436|24012/26250|8004/8749||,C|synonymous_variant|LOW|SYNE1|ENSG00000131018|transcript|ENST00000341594|protein_coding|135/147|c.23061A>G|p.Ala7687Ala|23663/26581|23061/25230|7687/8409||,C|synonymous_variant|LOW|SYNE1|ENSG00000131018|transcript|ENST00000448038|protein_coding|134/147|c.24012A>G|p.Ala8004Ala|24614/27601|24012/26250|8004/8749||,C|synonymous_variant|LOW|SYNE1|ENSG00000131018|transcript|ENST00000367251|protein_coding|19/31|c.2991A>G|p.Ala997Ala|2991/5837|2991/4965|997/1654||WARNING_TRANSCRIPT_NO_START_CODON,C|synonymous_variant|LOW|SYNE1|ENSG00000131018|transcript|ENST00000354674|protein_coding|5/18|c.690A>G|p.Ala230Ala|837/3154|690/2928|230/975||,C|upstream_gene_variant|MODIFIER|SYNE1|ENSG00000131018|transcript|ENST00000478916|retained_intron||n.-4283A>G|||||4283|,C|upstream_gene_variant|MODIFIER|SYNE1|ENSG00000131018|transcript|ENST00000472563|retained_intron||n.-2540A>G|||||2540|,C|downstream_gene_variant|MODIFIER|SYNE1|ENSG00000131018|transcript|ENST00000490866|retained_intron||n.*19A>G|||||19|,C|non_coding_exon_variant|MODIFIER|SYNE1|ENSG00000131018|transcript|ENST00000460912|processed_transcript|5/18|n.770A>G||||||,C|non_coding_exon_variant|MODIFIER|SYNE1|ENSG00000131018|transcript|ENST00000347037|processed_transcript|6/19|n.904A>G||||||,C|non_coding_exon_variant|MODIFIER|SYNE1|ENSG00000131018|transcript|ENST00000409694|retained_intron|47/59|n.7809A>G||||||,C|non_coding_exon_variant|MODIFIER|SYNE1|ENSG00000131018|transcript|ENST00000367256|retained_intron|49/61|n.7917A>G||||||,C|non_coding_exon_variant|MODIFIER|SYNE1|ENSG00000131018|transcript|ENST00000536990|processed_transcript|7/18|n.1062A>G||||||,C|non_coding_exon_variant|MODIFIER|SYNE1|ENSG00000131018|transcript|ENST00000476519|processed_transcript|3/5|n.287A>G||||||;ASP;CAF=0.9635,.,0.03654;CLNACC=RCV000118465.2;CLNALLE=2;CLNDBN=not_specified;CLNDSDB=MedGen;CLNDSDBID=CN169374;CLNHGVS=NC_000006.11:g.152473181T>C;CLNORIGIN=1;CLNREVSTAT=no_criteria;CLNSIG=3;COMMON=1;G5;GENEINFO=SYNE1:23345;GNO;HD;KGPhase1;KGPhase3;LSD;PM;REF;RS=910415;RSPOS=152473181;SAO=1;SLO;SSR=0;SYN;VC=SNV;VLD;VP=0x05016000030515053f100100;WGT=1;dbSNPBuildID=86	GT:AD:VF	0/1:77,57:0.4253731
chr6	152540278	rs2147377	A	C	200.0	HP;LowC	TYPE=SNP;RepRegion=HP,LowC;DP=278;UMT=121;VMT=120;VMF=0.9917355;ANN=C|missense_variant|MODERATE|SYNE1|ENSG00000131018|transcript|ENST00000265368|protein_coding|120/146|c.21904T>G|p.Phe7302Val|22506/27745|21904/26394|7302/8797||,C|missense_variant|MODERATE|SYNE1|ENSG00000131018|transcript|ENST00000367255|protein_coding|120/146|c.21904T>G|p.Phe7302Val|22506/27748|21904/26394|7302/8797||,C|missense_variant|MODERATE|SYNE1|ENSG00000131018|transcript|ENST00000356820|protein_coding|35/61|c.5476T>G|p.Phe1826Val|5596/10835|5476/9966|1826/3321||,C|missense_variant|MODERATE|SYNE1|ENSG00000131018|transcript|ENST00000423061|protein_coding|119/146|c.21691T>G|p.Phe7231Val|22128/27436|21691/26250|7231/8749||,C|missense_variant|MODERATE|SYNE1|ENSG00000131018|transcript|ENST00000341594|protein_coding|121/147|c.20740T>G|p.Phe6914Val|21342/26581|20740/25230|6914/8409||,C|missense_variant|MODERATE|SYNE1|ENSG00000131018|transcript|ENST00000448038|protein_coding|120/147|c.21691T>G|p.Phe7231Val|22293/27601|21691/26250|7231/8749||,C|missense_variant|MODERATE|SYNE1|ENSG00000131018|transcript|ENST00000367251|protein_coding|5/31|c.670T>G|p.Phe224Val|670/5837|670/4965|224/1654||WARNING_TRANSCRIPT_NO_START_CODON,C|upstream_gene_variant|MODIFIER|SYNE1|ENSG00000131018|transcript|ENST00000367257|protein_coding||c.-758T>G|||||758|WARNING_TRANSCRIPT_NO_START_CODON,C|non_coding_exon_variant|MODIFIER|SYNE1|ENSG00000131018|transcript|ENST00000409694|retained_intron|33/59|n.5488T>G||||||,C|non_coding_exon_variant|MODIFIER|SYNE1|ENSG00000131018|transcript|ENST00000367256|retained_intron|35/61|n.5596T>G||||||;ASP;CAF=0.004393,0.9956;CLNACC=RCV000118459.2;CLNALLE=1;CLNDBN=not_specified;CLNDSDB=MedGen;CLNDSDBID=CN169374;CLNHGVS=NC_000006.11:g.152540278A>C;CLNORIGIN=1;CLNREVSTAT=no_criteria;CLNSIG=3;COMMON=1;GENEINFO=SYNE1:23345;GNO;HD;KGPhase1;KGPhase3;LSD;NSM;PM;REF;RS=2147377;RSPOS=152540278;SAO=1;SLO;SSR=0;VC=SNV;VLD;VP=0x050160000a0504053f100100;WGT=1;dbSNPBuildID=96	GT:AD:VF	1/1:1,120:0.9917355
chr6	152647681	rs2306916	A	T	200.0	PASS	TYPE=SNP;RepRegion=NA;DP=436;UMT=184;VMT=184;VMF=1.0;ANN=T|missense_variant|MODERATE|SYNE1|ENSG00000131018|transcript|ENST00000265368|protein_coding|79/146|c.15043T>A|p.Leu5015Met|15645/27745|15043/26394|5015/8797||,T|missense_variant|MODERATE|SYNE1|ENSG00000131018|transcript|ENST00000367255|protein_coding|79/146|c.15043T>A|p.Leu5015Met|15645/27748|15043/26394|5015/8797||,T|missense_variant|MODERATE|SYNE1|ENSG00000131018|transcript|ENST00000423061|protein_coding|78/146|c.14830T>A|p.Leu4944Met|15267/27436|14830/26250|4944/8749||,T|missense_variant|MODERATE|SYNE1|ENSG00000131018|transcript|ENST00000341594|protein_coding|82/147|c.14284T>A|p.Leu4762Met|14886/26581|14284/25230|4762/8409||,T|missense_variant|MODERATE|SYNE1|ENSG00000131018|transcript|ENST00000448038|protein_coding|79/147|c.14830T>A|p.Leu4944Met|15432/27601|14830/26250|4944/8749||,T|non_coding_exon_variant|MODIFIER|SYNE1|ENSG00000131018|transcript|ENST00000490135|retained_intron|3/11|n.2389T>A||||||;ASP;CAF=0.1853,0.8147;CLNACC=RCV000118448.2;CLNALLE=1;CLNDBN=not_specified;CLNDSDB=MedGen;CLNDSDBID=CN169374;CLNHGVS=NC_000006.11:g.152647681A>T;CLNORIGIN=1;CLNREVSTAT=no_criteria;CLNSIG=3;COMMON=1;G5;GENEINFO=SYNE1:23345;GNO;HD;KGPhase1;KGPhase3;LSD;NSM;PM;REF;RS=2306916;RSPOS=152647681;SAO=1;SLO;SSR=0;VC=SNV;VLD;VP=0x050160000a0515053f100101;WGT=1;dbSNPBuildID=100	GT:AD:VF	1/1:0,184:1.0
chr6	152650903	rs35085679	G	A	188.13	PASS	TYPE=SNP;RepRegion=NA;DP=525;UMT=221;VMT=93;VMF=0.4208145;ANN=A|synonymous_variant|LOW|SYNE1|ENSG00000131018|transcript|ENST00000265368|protein_coding|78/146|c.14917C>T|p.Leu4973Leu|15519/27745|14917/26394|4973/8797||,A|synonymous_variant|LOW|SYNE1|ENSG00000131018|transcript|ENST00000367255|protein_coding|78/146|c.14917C>T|p.Leu4973Leu|15519/27748|14917/26394|4973/8797||,A|synonymous_variant|LOW|SYNE1|ENSG00000131018|transcript|ENST00000423061|protein_coding|77/146|c.14704C>T|p.Leu4902Leu|15141/27436|14704/26250|4902/8749||,A|synonymous_variant|LOW|SYNE1|ENSG00000131018|transcript|ENST00000341594|protein_coding|81/147|c.14158C>T|p.Leu4720Leu|14760/26581|14158/25230|4720/8409||,A|synonymous_variant|LOW|SYNE1|ENSG00000131018|transcript|ENST00000448038|protein_coding|78/147|c.14704C>T|p.Leu4902Leu|15306/27601|14704/26250|4902/8749||,A|non_coding_exon_variant|MODIFIER|SYNE1|ENSG00000131018|transcript|ENST00000490135|retained_intron|2/11|n.2263C>T||||||;ASP;CAF=0.9663,0.03375;CLNACC=RCV000118447.2;CLNALLE=1;CLNDBN=not_specified;CLNDSDB=MedGen;CLNDSDBID=CN169374;CLNHGVS=NC_000006.11:g.152650903G>A;CLNORIGIN=1;CLNREVSTAT=no_criteria;CLNSIG=3;COMMON=1;G5;GENEINFO=SYNE1:23345;GNO;HD;KGPhase1;KGPhase3;LSD;PM;REF;RS=35085679;RSPOS=152650903;RV;SAO=1;SLO;SSR=0;SYN;VC=SNV;VLD;VP=0x050160000305150536100100;WGT=1;dbSNPBuildID=126	GT:AD:VF	0/1:128,93:0.4208145
chr6	152652034	rs6911096;COSM1487365;COSM450728;COSM450729	A	T	146.71	PASS	TYPE=SNP;RepRegion=NA;DP=117;UMT=54;VMT=54;VMF=1.0;ANN=T|missense_variant|MODERATE|SYNE1|ENSG00000131018|transcript|ENST00000265368|protein_coding|78/146|c.13786T>A|p.Ser4596Thr|14388/27745|13786/26394|4596/8797||,T|missense_variant|MODERATE|SYNE1|ENSG00000131018|transcript|ENST00000367255|protein_coding|78/146|c.13786T>A|p.Ser4596Thr|14388/27748|13786/26394|4596/8797||,T|missense_variant|MODERATE|SYNE1|ENSG00000131018|transcript|ENST00000423061|protein_coding|77/146|c.13573T>A|p.Ser4525Thr|14010/27436|13573/26250|4525/8749||,T|missense_variant|MODERATE|SYNE1|ENSG00000131018|transcript|ENST00000341594|protein_coding|81/147|c.13027T>A|p.Ser4343Thr|13629/26581|13027/25230|4343/8409||,T|missense_variant|MODERATE|SYNE1|ENSG00000131018|transcript|ENST00000448038|protein_coding|78/147|c.13573T>A|p.Ser4525Thr|14175/27601|13573/26250|4525/8749||,T|downstream_gene_variant|MODIFIER|SYNE1|ENSG00000131018|transcript|ENST00000471834|retained_intron||n.*4379T>A|||||4379|,T|non_coding_exon_variant|MODIFIER|SYNE1|ENSG00000131018|transcript|ENST00000490135|retained_intron|2/11|n.1132T>A||||||;AA=p.S4525T,p.S4596T,p.S4596T;CDS=c.13573T>A,c.13786T>A,c.13786T>A;CNT=1,1,1;GENE=SYNE1_ENST00000423061,SYNE1,SYNE1_ENST00000265368;STRAND=-,-,-;ASP;CAF=0.1967,0.8033;CLNACC=RCV000118444.2;CLNALLE=1;CLNDBN=not_specified;CLNDSDB=MedGen;CLNDSDBID=CN169374;CLNHGVS=NC_000006.11:g.152652034A>T;CLNORIGIN=1;CLNREVSTAT=no_criteria;CLNSIG=3;COMMON=1;G5;G5A;GENEINFO=SYNE1:23345;GNO;HD;KGPhase1;KGPhase3;LSD;NSM;PM;REF;RS=6911096;RSPOS=152652034;SAO=1;SLO;SSR=0;VC=SNV;VLD;VP=0x050160000a0517053f100100;WGT=1;dbSNPBuildID=116	GT:AD:VF	1/1:0,54:1.0
chr6	152652599	rs10499268	G	A	151.53	PASS	TYPE=SNP;RepRegion=NA;DP=422;UMT=183;VMT=75;VMF=0.4098361;ANN=A|synonymous_variant|LOW|SYNE1|ENSG00000131018|transcript|ENST00000265368|protein_coding|78/146|c.13221C>T|p.Asp4407Asp|13823/27745|13221/26394|4407/8797||,A|synonymous_variant|LOW|SYNE1|ENSG00000131018|transcript|ENST00000367255|protein_coding|78/146|c.13221C>T|p.Asp4407Asp|13823/27748|13221/26394|4407/8797||,A|synonymous_variant|LOW|SYNE1|ENSG00000131018|transcript|ENST00000423061|protein_coding|77/146|c.13008C>T|p.Asp4336Asp|13445/27436|13008/26250|4336/8749||,A|synonymous_variant|LOW|SYNE1|ENSG00000131018|transcript|ENST00000341594|protein_coding|80/147|c.12816C>T|p.Asp4272Asp|13418/26581|12816/25230|4272/8409||,A|synonymous_variant|LOW|SYNE1|ENSG00000131018|transcript|ENST00000448038|protein_coding|78/147|c.13008C>T|p.Asp4336Asp|13610/27601|13008/26250|4336/8749||,A|downstream_gene_variant|MODIFIER|SYNE1|ENSG00000131018|transcript|ENST00000471834|retained_intron||n.*3814C>T|||||3814|,A|non_coding_exon_variant|MODIFIER|SYNE1|ENSG00000131018|transcript|ENST00000490135|retained_intron|2/11|n.567C>T||||||;ASP;CAF=0.9665,0.03355;CLNACC=RCV000118443.2;CLNALLE=1;CLNDBN=not_specified;CLNDSDB=MedGen;CLNDSDBID=CN169374;CLNHGVS=NC_000006.11:g.152652599G>A;CLNORIGIN=1;CLNREVSTAT=no_criteria;CLNSIG=3;COMMON=1;G5;GENEINFO=SYNE1:23345;GNO;HD;KGPhase1;KGPhase3;LSD;PM;REF;RS=10499268;RSPOS=152652599;SAO=1;SLO;SSR=0;SYN;VC=SNV;VLD;VP=0x050160000305150537100100;WGT=1;dbSNPBuildID=119	GT:AD:VF	0/1:108,75:0.4098361
chr6	152658141	rs28385621	C	A	200.0	PASS	TYPE=SNP;RepRegion=NA;DP=698;UMT=303;VMT=163;VMF=0.5379538;ANN=A|missense_variant|MODERATE|SYNE1|ENSG00000131018|transcript|ENST00000265368|protein_coding|76/146|c.12363G>T|p.Lys4121Asn|12965/27745|12363/26394|4121/8797||,A|missense_variant|MODERATE|SYNE1|ENSG00000131018|transcript|ENST00000367255|protein_coding|76/146|c.12363G>T|p.Lys4121Asn|12965/27748|12363/26394|4121/8797||,A|missense_variant|MODERATE|SYNE1|ENSG00000131018|transcript|ENST00000423061|protein_coding|75/146|c.12150G>T|p.Lys4050Asn|12587/27436|12150/26250|4050/8749||,A|missense_variant|MODERATE|SYNE1|ENSG00000131018|transcript|ENST00000341594|protein_coding|78/147|c.11958G>T|p.Lys3986Asn|12560/26581|11958/25230|3986/8409||,A|missense_variant|MODERATE|SYNE1|ENSG00000131018|transcript|ENST00000448038|protein_coding|76/147|c.12150G>T|p.Lys4050Asn|12752/27601|12150/26250|4050/8749||,A|upstream_gene_variant|MODIFIER|SYNE1|ENSG00000131018|transcript|ENST00000490135|retained_intron||n.-2859G>T|||||2859|,A|non_coding_exon_variant|MODIFIER|SYNE1|ENSG00000131018|transcript|ENST00000471834|retained_intron|19/19|n.5501G>T||||||;ASP;CAF=0.9123,0.08766;CLNACC=RCV000118440.2;CLNALLE=1;CLNDBN=not_specified;CLNDSDB=MedGen;CLNDSDBID=CN169374;CLNHGVS=NC_000006.11:g.152658141C>A;CLNORIGIN=1;CLNREVSTAT=no_criteria;CLNSIG=3;COMMON=1;G5;GENEINFO=SYNE1:23345;GNO;HD;KGPhase1;KGPhase3;LSD;NSM;PM;REF;RS=28385621;RSPOS=152658141;SAO=1;SLO;SSR=0;VC=SNV;VLD;VP=0x050160000a05150536100100;WGT=1;dbSNPBuildID=125	GT:AD:VF	0/1:140,163:0.5379538
chr6	152658142	rs9479297	T	C	200.0	PASS	TYPE=SNP;RepRegion=NA;DP=696;UMT=306;VMT=302;VMF=0.9869281;ANN=C|missense_variant|MODERATE|SYNE1|ENSG00000131018|transcript|ENST00000265368|protein_coding|76/146|c.12362A>G|p.Lys4121Arg|12964/27745|12362/26394|4121/8797||,C|missense_variant|MODERATE|SYNE1|ENSG00000131018|transcript|ENST00000367255|protein_coding|76/146|c.12362A>G|p.Lys4121Arg|12964/27748|12362/26394|4121/8797||,C|missense_variant|MODERATE|SYNE1|ENSG00000131018|transcript|ENST00000423061|protein_coding|75/146|c.12149A>G|p.Lys4050Arg|12586/27436|12149/26250|4050/8749||,C|missense_variant|MODERATE|SYNE1|ENSG00000131018|transcript|ENST00000341594|protein_coding|78/147|c.11957A>G|p.Lys3986Arg|12559/26581|11957/25230|3986/8409||,C|missense_variant|MODERATE|SYNE1|ENSG00000131018|transcript|ENST00000448038|protein_coding|76/147|c.12149A>G|p.Lys4050Arg|12751/27601|12149/26250|4050/8749||,C|upstream_gene_variant|MODIFIER|SYNE1|ENSG00000131018|transcript|ENST00000490135|retained_intron||n.-2860A>G|||||2860|,C|non_coding_exon_variant|MODIFIER|SYNE1|ENSG00000131018|transcript|ENST00000471834|retained_intron|19/19|n.5500A>G||||||;ASP;CAF=0.2069,0.7931;CLNACC=RCV000118439.2;CLNALLE=1;CLNDBN=not_specified;CLNDSDB=MedGen;CLNDSDBID=CN169374;CLNHGVS=NC_000006.11:g.152658142T>C;CLNORIGIN=1;CLNREVSTAT=no_criteria;CLNSIG=3;COMMON=1;G5;GENEINFO=SYNE1:23345;GNO;HD;KGPhase1;KGPhase3;LSD;NSM;PM;REF;RS=9479297;RSPOS=152658142;SAO=1;SLO;SSR=0;VC=SNV;VLD;VP=0x050160000a0515053f100101;WGT=1;dbSNPBuildID=119	GT:AD:VF	1/1:4,302:0.9869281
chr6	152665261	rs4645434;COSM136573;COSM1441465;COSM42924	C	A	200.0	PASS	TYPE=SNP;RepRegion=NA;DP=545;UMT=240;VMT=240;VMF=1.0;ANN=A|missense_variant|MODERATE|SYNE1|ENSG00000131018|transcript|ENST00000265368|protein_coding|74/146|c.12180G>T|p.Glu4060Asp|12782/27745|12180/26394|4060/8797||,A|missense_variant|MODERATE|SYNE1|ENSG00000131018|transcript|ENST00000367255|protein_coding|74/146|c.12180G>T|p.Glu4060Asp|12782/27748|12180/26394|4060/8797||,A|missense_variant|MODERATE|SYNE1|ENSG00000131018|transcript|ENST00000423061|protein_coding|73/146|c.11967G>T|p.Glu3989Asp|12404/27436|11967/26250|3989/8749||,A|missense_variant|MODERATE|SYNE1|ENSG00000131018|transcript|ENST00000341594|protein_coding|76/147|c.11775G>T|p.Glu3925Asp|12377/26581|11775/25230|3925/8409||,A|missense_variant|MODERATE|SYNE1|ENSG00000131018|transcript|ENST00000448038|protein_coding|74/147|c.11967G>T|p.Glu3989Asp|12569/27601|11967/26250|3989/8749||,A|non_coding_exon_variant|MODIFIER|SYNE1|ENSG00000131018|transcript|ENST00000471834|retained_intron|17/19|n.5318G>T||||||;AA=p.E4060D,p.E3989D,p.E4060D;CDS=c.12180G>T,c.11967G>T,c.12180G>T;CNT=2,1,3;GENE=SYNE1_ENST00000265368,SYNE1_ENST00000423061,SYNE1;STRAND=-,-,-;ASP;CAF=0.4545,0.5455;CLNACC=RCV000118437.2;CLNALLE=1;CLNDBN=not_specified;CLNDSDB=MedGen;CLNDSDBID=CN169374;CLNHGVS=NC_000006.11:g.152665261C>A;CLNORIGIN=1;CLNREVSTAT=no_criteria;CLNSIG=3;COMMON=1;G5;G5A;GENEINFO=SYNE1:23345;GNO;HD;KGPhase1;KGPhase3;LSD;NSM;PM;REF;RS=4645434;RSPOS=152665261;SAO=1;SLO;SSR=0;VC=SNV;VLD;VP=0x050160000a0517053f100101;WGT=1;dbSNPBuildID=111	GT:AD:VF	1/1:0,240:1.0
chr6	152671475	rs9478320	A	C	200.0	PASS	TYPE=SNP;RepRegion=NA;DP=334;UMT=136;VMT=136;VMF=1.0;ANN=C|splice_region_variant&intron_variant|LOW|SYNE1|ENSG00000131018|transcript|ENST00000265368|protein_coding|71/145|c.11734-5T>G||||||,C|splice_region_variant&intron_variant|LOW|SYNE1|ENSG00000131018|transcript|ENST00000367255|protein_coding|71/145|c.11734-5T>G||||||,C|splice_region_variant&intron_variant|LOW|SYNE1|ENSG00000131018|transcript|ENST00000341594|protein_coding|74/146|c.11506-5T>G||||||,C|splice_region_variant&intron_variant|LOW|SYNE1|ENSG00000131018|transcript|ENST00000471834|retained_intron|14/18|n.4872-5T>G||||||,C|intron_variant|MODIFIER|SYNE1|ENSG00000131018|transcript|ENST00000423061|protein_coding|71/145|c.11688+278T>G||||||,C|intron_variant|MODIFIER|SYNE1|ENSG00000131018|transcript|ENST00000448038|protein_coding|72/146|c.11688+278T>G||||||;ASP;CAF=0.4125,0.5875;COMMON=1;G5;G5A;GENEINFO=SYNE1:23345;GNO;HD;INT;KGPhase1;KGPhase3;RS=9478320;RSPOS=152671475;SAO=0;SLO;SSR=0;VC=SNV;VLD;VP=0x05010008000517053f000100;WGT=1;dbSNPBuildID=119	GT:AD:VF	1/1:0,136:1.0
chr6	152675854	rs9397102	A	G	200.0	PASS	TYPE=SNP;RepRegion=NA;DP=338;UMT=163;VMT=163;VMF=1.0;ANN=G|splice_region_variant&intron_variant|LOW|SYNE1|ENSG00000131018|transcript|ENST00000423061|protein_coding|67/145|c.10881+6T>C||||||,G|splice_region_variant&intron_variant|LOW|SYNE1|ENSG00000131018|transcript|ENST00000448038|protein_coding|68/146|c.10881+6T>C||||||,G|synonymous_variant|LOW|SYNE1|ENSG00000131018|transcript|ENST00000265368|protein_coding|67/146|c.10866T>C|p.Ser3622Ser|11468/27745|10866/26394|3622/8797||,G|synonymous_variant|LOW|SYNE1|ENSG00000131018|transcript|ENST00000367255|protein_coding|67/146|c.10866T>C|p.Ser3622Ser|11468/27748|10866/26394|3622/8797||,G|synonymous_variant|LOW|SYNE1|ENSG00000131018|transcript|ENST00000341594|protein_coding|70/147|c.10779T>C|p.Ser3593Ser|11381/26581|10779/25230|3593/8409||,G|non_coding_exon_variant|MODIFIER|SYNE1|ENSG00000131018|transcript|ENST00000471834|retained_intron|10/19|n.4004T>C||||||;ASP;CAF=0.4317,0.5683;CLNACC=RCV000118433.2;CLNALLE=1;CLNDBN=not_specified;CLNDSDB=MedGen;CLNDSDBID=CN169374;CLNHGVS=NC_000006.11:g.152675854A>G;CLNORIGIN=1;CLNREVSTAT=no_criteria;CLNSIG=3;COMMON=1;G5;G5A;GENEINFO=SYNE1:23345;GNO;HD;INT;KGPhase1;KGPhase3;LSD;PM;REF;RS=9397102;RSPOS=152675854;SAO=1;SLO;SSR=0;SYN;VC=SNV;VLD;VP=0x05016008030517053f100100;WGT=1;dbSNPBuildID=119	GT:AD:VF	1/1:0,163:1.0
chr6	152683413	rs4407724	G	T	200.0	PASS	TYPE=SNP;RepRegion=NA;DP=919;UMT=381;VMT=381;VMF=1.0;ANN=T|synonymous_variant|LOW|SYNE1|ENSG00000131018|transcript|ENST00000265368|protein_coding|64/146|c.10191C>A|p.Gly3397Gly|10793/27745|10191/26394|3397/8797||,T|synonymous_variant|LOW|SYNE1|ENSG00000131018|transcript|ENST00000367255|protein_coding|64/146|c.10191C>A|p.Gly3397Gly|10793/27748|10191/26394|3397/8797||,T|synonymous_variant|LOW|SYNE1|ENSG00000131018|transcript|ENST00000423061|protein_coding|64/146|c.10212C>A|p.Gly3404Gly|10649/27436|10212/26250|3404/8749||,T|synonymous_variant|LOW|SYNE1|ENSG00000131018|transcript|ENST00000448038|protein_coding|65/147|c.10212C>A|p.Gly3404Gly|10814/27601|10212/26250|3404/8749||,T|downstream_gene_variant|MODIFIER|SYNE1|ENSG00000131018|transcript|ENST00000454018|protein_coding||c.*4727C>A|||||4714|WARNING_TRANSCRIPT_NO_START_CODON,T|downstream_gene_variant|MODIFIER|SYNE1|ENSG00000131018|transcript|ENST00000469439|protein_coding||c.*4727C>A|||||4719|WARNING_TRANSCRIPT_NO_START_CODON,T|intron_variant|MODIFIER|SYNE1|ENSG00000131018|transcript|ENST00000341594|protein_coding|67/146|c.10312-64C>A||||||,T|non_coding_exon_variant|MODIFIER|SYNE1|ENSG00000131018|transcript|ENST00000471834|retained_intron|7/19|n.3329C>A||||||;ASP;CAF=0.3409,.,0.6591;CLNACC=RCV000118428.2;CLNALLE=2;CLNDBN=not_specified;CLNDSDB=MedGen;CLNDSDBID=CN169374;CLNHGVS=NC_000006.11:g.152683413G>T;CLNORIGIN=1;CLNREVSTAT=no_criteria;CLNSIG=3;COMMON=1;G5;G5A;GENEINFO=SYNE1:23345;GNO;HD;KGPhase1;KGPhase3;LSD;PM;REF;RS=4407724;RSPOS=152683413;SAO=1;SLO;SSR=0;SYN;VC=SNV;VLD;VP=0x05016000030517053e100100;WGT=1;dbSNPBuildID=111	GT:AD:VF	1/1:0,381:1.0
chr6	152694184	rs6913579	T	C	200.0	PASS	TYPE=SNP;RepRegion=NA;DP=727;UMT=345;VMT=345;VMF=1.0;ANN=C|synonymous_variant|LOW|SYNE1|ENSG00000131018|transcript|ENST00000265368|protein_coding|59/146|c.9495A>G|p.Glu3165Glu|10097/27745|9495/26394|3165/8797||,C|synonymous_variant|LOW|SYNE1|ENSG00000131018|transcript|ENST00000367255|protein_coding|59/146|c.9495A>G|p.Glu3165Glu|10097/27748|9495/26394|3165/8797||,C|synonymous_variant|LOW|SYNE1|ENSG00000131018|transcript|ENST00000423061|protein_coding|59/146|c.9516A>G|p.Glu3172Glu|9953/27436|9516/26250|3172/8749||,C|synonymous_variant|LOW|SYNE1|ENSG00000131018|transcript|ENST00000341594|protein_coding|62/147|c.9612A>G|p.Glu3204Glu|10214/26581|9612/25230|3204/8409||,C|synonymous_variant|LOW|SYNE1|ENSG00000131018|transcript|ENST00000448038|protein_coding|60/147|c.9516A>G|p.Glu3172Glu|10118/27601|9516/26250|3172/8749||,C|synonymous_variant|LOW|SYNE1|ENSG00000131018|transcript|ENST00000454018|protein_coding|5/8|c.843A>G|p.Glu281Glu|845/1548|843/1533|281/510||WARNING_TRANSCRIPT_NO_START_CODON,C|synonymous_variant|LOW|SYNE1|ENSG00000131018|transcript|ENST00000469439|protein_coding|1/3|c.87A>G|p.Glu29Glu|88/630|87/621|29/206||WARNING_TRANSCRIPT_NO_START_CODON,C|downstream_gene_variant|MODIFIER|SYNE1|ENSG00000131018|transcript|ENST00000461872|retained_intron||n.*3016A>G|||||3016|,C|non_coding_exon_variant|MODIFIER|SYNE1|ENSG00000131018|transcript|ENST00000471834|retained_intron|4/19|n.701A>G||||||;ASP;CAF=0.5317,0.4683,.;CLNACC=RCV000118493.2;CLNALLE=1;CLNDBN=not_specified;CLNDSDB=MedGen;CLNDSDBID=CN169374;CLNHGVS=NC_000006.11:g.152694184T>C;CLNORIGIN=1;CLNREVSTAT=no_criteria;CLNSIG=3;COMMON=1;G5;GENEINFO=SYNE1:23345;GNO;HD;KGPhase1;KGPhase3;LSD;PM;REF;RS=6913579;RSPOS=152694184;SAO=1;SLO;SSR=0;SYN;VC=SNV;VLD;VP=0x05016000030515053f100101;WGT=1;dbSNPBuildID=116	GT:AD:VF	1/1:0,345:1.0
chr6	152772264	rs214976	A	G	147.44	PASS	TYPE=SNP;RepRegion=NA;DP=329;UMT=148;VMT=70;VMF=0.472973;ANN=G|missense_variant|MODERATE|SYNE1|ENSG00000131018|transcript|ENST00000265368|protein_coding|26/146|c.3104T>C|p.Val1035Ala|3706/27745|3104/26394|1035/8797||,G|missense_variant|MODERATE|SYNE1|ENSG00000131018|transcript|ENST00000367255|protein_coding|26/146|c.3104T>C|p.Val1035Ala|3706/27748|3104/26394|1035/8797||,G|missense_variant|MODERATE|SYNE1|ENSG00000131018|transcript|ENST00000423061|protein_coding|26/146|c.3125T>C|p.Val1042Ala|3562/27436|3125/26250|1042/8749||,G|missense_variant|MODERATE|SYNE1|ENSG00000131018|transcript|ENST00000341594|protein_coding|29/147|c.3302T>C|p.Val1101Ala|3904/26581|3302/25230|1101/8409||,G|missense_variant|MODERATE|SYNE1|ENSG00000131018|transcript|ENST00000448038|protein_coding|27/147|c.3125T>C|p.Val1042Ala|3727/27601|3125/26250|1042/8749||,G|missense_variant|MODERATE|SYNE1|ENSG00000131018|transcript|ENST00000367253|protein_coding|24/36|c.3104T>C|p.Val1035Ala|3104/5189|3104/5178|1035/1725||,G|missense_variant|MODERATE|SYNE1|ENSG00000131018|transcript|ENST00000367248|protein_coding|25/32|c.3074T>C|p.Val1025Ala|3543/7165|3074/4302|1025/1433||,G|missense_variant|MODERATE|SYNE1|ENSG00000131018|transcript|ENST00000413186|protein_coding|24/31|c.3104T>C|p.Val1035Ala|3104/4860|3104/4332|1035/1443||,G|downstream_gene_variant|MODIFIER|SYNE1|ENSG00000131018|transcript|ENST00000495090|protein_coding||c.*2346T>C|||||2287|,G|downstream_gene_variant|MODIFIER|SYNE1|ENSG00000131018|transcript|ENST00000474655|nonsense_mediated_decay||c.*20514T>C|||||2288|WARNING_TRANSCRIPT_NO_START_CODON,G|non_coding_exon_variant|MODIFIER|SYNE1|ENSG00000131018|transcript|ENST00000461872|retained_intron|24/55|n.3322T>C||||||;ASP;CAF=0.3928,0.6072;CLNACC=RCV000118478.2;CLNALLE=1;CLNDBN=not_specified;CLNDSDB=MedGen;CLNDSDBID=CN169374;CLNHGVS=NC_000006.11:g.152772264A>G;CLNORIGIN=1;CLNREVSTAT=no_criteria;CLNSIG=3;COMMON=1;G5;GENEINFO=SYNE1:23345;GNO;HD;KGPhase1;KGPhase3;LSD;NSM;PM;PMC;REF;RS=214976;RSPOS=152772264;RV;SAO=1;SLO;SSR=0;VC=SNV;VLD;VP=0x050168000a0515053f100101;WGT=1;dbSNPBuildID=79	GT:AD:VF	0/1:78,70:0.472973
chr6	152809527	rs9397106	A	T	59.13	PASS	TYPE=SNP;RepRegion=NA;DP=115;UMT=48;VMT=26;VMF=0.5416667;ANN=T|splice_region_variant&intron_variant|LOW|SYNE1|ENSG00000131018|transcript|ENST00000265368|protein_coding|12/145|c.1047+4T>A||||||,T|splice_region_variant&intron_variant|LOW|SYNE1|ENSG00000131018|transcript|ENST00000367255|protein_coding|12/145|c.1047+4T>A||||||,T|splice_region_variant&intron_variant|LOW|SYNE1|ENSG00000131018|transcript|ENST00000423061|protein_coding|12/145|c.1068+4T>A||||||,T|splice_region_variant&intron_variant|LOW|SYNE1|ENSG00000131018|transcript|ENST00000341594|protein_coding|12/146|c.1047+4T>A||||||,T|splice_region_variant&intron_variant|LOW|SYNE1|ENSG00000131018|transcript|ENST00000448038|protein_coding|13/146|c.1068+4T>A||||||,T|splice_region_variant&intron_variant|LOW|SYNE1|ENSG00000131018|transcript|ENST00000461872|retained_intron|10/54|n.1265+4T>A||||||,T|splice_region_variant&intron_variant|LOW|SYNE1|ENSG00000131018|transcript|ENST00000367253|protein_coding|10/35|c.1047+4T>A||||||,T|splice_region_variant&intron_variant|LOW|SYNE1|ENSG00000131018|transcript|ENST00000367248|protein_coding|11/31|c.1017+4T>A||||||,T|splice_region_variant&intron_variant|LOW|SYNE1|ENSG00000131018|transcript|ENST00000413186|protein_coding|10/30|c.1047+4T>A||||||,T|splice_region_variant&intron_variant|LOW|SYNE1|ENSG00000131018|transcript|ENST00000466159|protein_coding|10/17|c.1047+4T>A||||||,T|splice_region_variant&intron_variant|LOW|SYNE1|ENSG00000131018|transcript|ENST00000537750|protein_coding|11/16|c.996+4T>A||||||WARNING_TRANSCRIPT_INCOMPLETE;ASP;CAF=0.4107,0.5893;CLNACC=RCV000118432.3;CLNALLE=1;CLNDBN=not_specified;CLNDSDB=MedGen;CLNDSDBID=CN169374;CLNHGVS=NC_000006.11:g.152809527A>T;CLNORIGIN=1;CLNREVSTAT=conf;CLNSIG=255;COMMON=1;G5;G5A;GENEINFO=SYNE1:23345;GNO;HD;INT;KGPhase1;KGPhase3;LSD;PM;RS=9397106;RSPOS=152809527;SAO=1;SLO;SSR=0;VC=SNV;VLD;VP=0x05016008000517053e100100;WGT=1;dbSNPBuildID=119	GT:AD:VF	0/1:22,26:0.5416667
chr7	6026530	rs1805324	C	T	200.0	PASS	TYPE=SNP;RepRegion=NA;DP=583;UMT=248;VMT=247;VMF=0.9959677;ANN=T|missense_variant|MODERATE|PMS2|ENSG00000122512|transcript|ENST00000265849|protein_coding|11/15|c.1866G>A|p.Met622Ile|1972/2855|1866/2589|622/862||,T|missense_variant|MODERATE|PMS2|ENSG00000122512|transcript|ENST00000441476|protein_coding|8/12|c.1548G>A|p.Met516Ile|1548/2271|1548/2271|516/756||,T|intron_variant|MODIFIER|PMS2|ENSG00000122512|transcript|ENST00000382321|protein_coding|7/10|c.804-3908G>A||||||,T|intron_variant|MODIFIER|PMS2|ENSG00000122512|transcript|ENST00000406569|protein_coding|11/11|c.1678+188G>A||||||,T|intron_variant|MODIFIER|PMS2|ENSG00000122512|transcript|ENST00000469652|processed_transcript|2/2|n.63-3994G>A||||||;ASP;CAF=0.9918,.,0.008187;CLNACC=RCV000034623.3|RCV000076832.4|RCV000121850.1|RCV000131477.2;CLNALLE=2;CLNDBN=not_provided|Lynch_syndrome|not_specified|Hereditary_cancer-predisposing_syndrome;CLNDSDB=MedGen|MedGen:Orphanet:SNOMED_CT|MedGen|MedGen:SNOMED_CT;CLNDSDBID=CN221809|C1333990:ORPHA144:315058005|CN169374|C0027672:699346009;CLNHGVS=NC_000007.13:g.6026530C>T;CLNORIGIN=1;CLNREVSTAT=no_criteria|exp|single|single;CLNSIG=2|2|2|2;CLNSRC=International_Society_for_Gastrointestinal_Hereditary_Tumours;CLNSRCID=c.1866G>A;COMMON=1;GENEINFO=PMS2:5395;GNO;HD;KGPhase1;KGPhase3;LSD;NSM;PM;PMC;REF;RS=1805324;RSPOS=6026530;RV;SAO=1;SLO;SSR=0;VC=SNV;VLD;VP=0x050168000a0504053f100100;WGT=1;dbSNPBuildID=98	GT:AD:VF	1/1:1,247:0.9959677
chr7	6026775	rs2228006	T	C	200.0	PASS	TYPE=SNP;RepRegion=NA;DP=1114;UMT=92;VMT=92;VMF=1.0;ANN=C|missense_variant|MODERATE|PMS2|ENSG00000122512|transcript|ENST00000265849|protein_coding|11/15|c.1621A>G|p.Lys541Glu|1727/2855|1621/2589|541/862||,C|missense_variant|MODERATE|PMS2|ENSG00000122512|transcript|ENST00000441476|protein_coding|8/12|c.1303A>G|p.Lys435Glu|1303/2271|1303/2271|435/756||,C|missense_variant|MODERATE|PMS2|ENSG00000122512|transcript|ENST00000406569|protein_coding|11/12|c.1621A>G|p.Lys541Glu|1621/1719|1621/1719|541/572||,C|intron_variant|MODIFIER|PMS2|ENSG00000122512|transcript|ENST00000382321|protein_coding|7/10|c.804-4153A>G||||||,C|intron_variant|MODIFIER|PMS2|ENSG00000122512|transcript|ENST00000469652|processed_transcript|2/2|n.63-4239A>G||||||;ASP;CAF=0.1168,0.8832;CLNACC=RCV000030365.3|RCV000034619.3,RCV000121840.3;CLNALLE=0,1;CLNDBN=Lynch_syndrome|not_provided,not_specified;CLNDSDB=MedGen:Orphanet:SNOMED_CT|MedGen,MedGen;CLNDSDBID=C1333990:ORPHA144:315058005|CN221809,CN169374;CLNHGVS=NC_000007.13:g.6026775T\x3d,NC_000007.13:g.6026775T>C;CLNORIGIN=1,1;CLNREVSTAT=exp|no_criteria,no_criteria;CLNSIG=2|2,2;CLNSRC=International_Society_for_Gastrointestinal_Hereditary_Tumours,.;CLNSRCID=c.1621G>A,.;COMMON=1;G5;GENEINFO=PMS2:5395;GNO;HD;KGPhase1;KGPhase3;NSM;PM;PMC;REF;RS=2228006;RSPOS=6026775;RV;SAO=0;SLO;SSR=0;VC=SNV;VLD;VP=0x050128000a0515053f000100;WGT=1;dbSNPBuildID=98	GT:AD:VF	1/1:0,92:1.0
chr7	55214348	rs2072454;COSM1451542;COSM42978	C	T	200.0	PASS	TYPE=SNP;RepRegion=NA;DP=192;UMT=78;VMT=78;VMF=1.0;ANN=T|synonymous_variant|LOW|EGFR|ENSG00000146648|transcript|ENST00000275493|protein_coding|4/28|c.474C>T|p.Asn158Asn|651/9821|474/3633|158/1210||,T|synonymous_variant|LOW|EGFR|ENSG00000146648|transcript|ENST00000342916|protein_coding|4/16|c.474C>T|p.Asn158Asn|720/2239|474/1887|158/628||,T|synonymous_variant|LOW|EGFR|ENSG00000146648|transcript|ENST00000344576|protein_coding|4/16|c.474C>T|p.Asn158Asn|719/2864|474/2118|158/705||,T|synonymous_variant|LOW|EGFR|ENSG00000146648|transcript|ENST00000420316|protein_coding|4/10|c.474C>T|p.Asn158Asn|718/1570|474/1218|158/405||,T|synonymous_variant|LOW|EGFR|ENSG00000146648|transcript|ENST00000442591|protein_coding|4/18|c.474C>T|p.Asn158Asn|634/2529|474/1974|158/657||,T|synonymous_variant|LOW|EGFR|ENSG00000146648|transcript|ENST00000450046|protein_coding|4/4|c.315C>T|p.Asn105Asn|622/691|315/384|105/127||WARNING_TRANSCRIPT_NO_STOP_CODON,T|synonymous_variant|LOW|EGFR|ENSG00000146648|transcript|ENST00000454757|protein_coding|4/28|c.315C>T|p.Asn105Asn|498/3938|315/3474|105/1157||,T|intron_variant|MODIFIER|EGFR|ENSG00000146648|transcript|ENST00000455089|protein_coding|3/25|c.424+3167C>T||||||;ASP;CAF=0.5246,0.4754;COMMON=1;G5;GENEINFO=EGFR:1956;GNO;HD;INT;KGPhase1;KGPhase3;PM;PMC;REF;RS=2072454;RSPOS=55214348;S3D;SAO=0;SLO;SSR=0;SYN;VC=SNV;VLD;VP=0x05032808030515053f000100;WGT=1;dbSNPBuildID=96;AA=p.N158N,p.N158N;CDS=c.474C>T,c.474C>T;CNT=2,3;GENE=EGFR_ENST00000344576,EGFR;STRAND=+,+	GT:AD:VF	1/1:0,78:1.0
chr7	55238087	rs10258429	C	T	200.0	PASS	TYPE=SNP;RepRegion=NA;DP=207;UMT=89;VMT=89;VMF=1.0;ANN=T|synonymous_variant|LOW|EGFR|ENSG00000146648|transcript|ENST00000344576|protein_coding|16/16|c.1968C>T|p.His656His|2213/2864|1968/2118|656/705||,T|downstream_gene_variant|MODIFIER|EGFR|ENSG00000146648|transcript|ENST00000342916|protein_coding||c.*1865C>T|||||1759|,T|intron_variant|MODIFIER|EGFR|ENSG00000146648|transcript|ENST00000275493|protein_coding|15/27|c.1881-781C>T||||||,T|intron_variant|MODIFIER|EGFR|ENSG00000146648|transcript|ENST00000455089|protein_coding|14/25|c.1746-781C>T||||||,T|intron_variant|MODIFIER|EGFR|ENSG00000146648|transcript|ENST00000442591|protein_coding|15/17|c.1881-781C>T||||||,T|intron_variant|MODIFIER|EGFR|ENSG00000146648|transcript|ENST00000454757|protein_coding|15/27|c.1722-781C>T||||||;ASP;CAF=0.8876,0.1124;COMMON=1;G5;GENEINFO=EGFR:1956;GNO;HD;INT;KGPhase1;KGPhase3;REF;RS=10258429;RSPOS=55238087;SAO=0;SLO;SSR=0;SYN;VC=SNV;VLD;VP=0x05010008030515053e000100;WGT=1;dbSNPBuildID=119	GT:AD:VF	1/1:0,89:1.0
chr7	55249063	rs1050171;COSM1451600	G	A	195.99	PASS	TYPE=SNP;RepRegion=NA;DP=150;UMT=72;VMT=72;VMF=1.0;ANN=A|synonymous_variant|LOW|EGFR|ENSG00000146648|transcript|ENST00000275493|protein_coding|20/28|c.2361G>A|p.Gln787Gln|2538/9821|2361/3633|787/1210||,A|synonymous_variant|LOW|EGFR|ENSG00000146648|transcript|ENST00000455089|protein_coding|19/26|c.2226G>A|p.Gln742Gln|2483/3844|2226/3276|742/1091||,A|synonymous_variant|LOW|EGFR|ENSG00000146648|transcript|ENST00000454757|protein_coding|20/28|c.2202G>A|p.Gln734Gln|2385/3938|2202/3474|734/1157||,A|intron_variant|MODIFIER|EGFR|ENSG00000146648|transcript|ENST00000442591|protein_coding|17/17|c.*28+8442G>A||||||,A|non_coding_exon_variant|MODIFIER|EGFR-AS1|ENSG00000224057|transcript|ENST00000442411|antisense|2/2|n.1186C>T||||||;AA=p.Q787Q;CDS=c.2361G>A;CNT=2;GENE=EGFR;STRAND=+;ASP;CAF=0.5673,0.4327;CLNACC=RCV000038427.2;CLNALLE=1;CLNDBN=not_specified;CLNDSDB=MedGen;CLNDSDBID=CN169374;CLNHGVS=NC_000007.13:g.55249063G>A;CLNORIGIN=2;CLNREVSTAT=no_criteria;CLNSIG=2;COMMON=1;G5;G5A;GENEINFO=EGFR:1956|EGFR-AS1:100507500;GNO;HD;KGPhase1;KGPhase3;LSD;PM;PMC;REF;RS=1050171;RSPOS=55249063;SAO=3;SLO;SSR=0;SYN;TPA;VC=SNV;VLD;VP=0x05017800030517053f100120;WGT=1;dbSNPBuildID=86	GT:AD:VF	1/1:0,72:1.0
chr7	55266417	rs1140475	T	C	200.0	PASS	TYPE=SNP;RepRegion=NA;DP=204;UMT=81;VMT=81;VMF=1.0;ANN=C|synonymous_variant|LOW|EGFR|ENSG00000146648|transcript|ENST00000275493|protein_coding|23/28|c.2709T>C|p.Thr903Thr|2886/9821|2709/3633|903/1210||,C|synonymous_variant|LOW|EGFR|ENSG00000146648|transcript|ENST00000455089|protein_coding|22/26|c.2574T>C|p.Thr858Thr|2831/3844|2574/3276|858/1091||,C|synonymous_variant|LOW|EGFR|ENSG00000146648|transcript|ENST00000454757|protein_coding|23/28|c.2550T>C|p.Thr850Thr|2733/3938|2550/3474|850/1157||,C|intron_variant|MODIFIER|EGFR|ENSG00000146648|transcript|ENST00000442591|protein_coding|17/17|c.*28+25796T>C||||||,C|non_coding_exon_variant|MODIFIER|EGFR|ENSG00000146648|transcript|ENST00000485503|retained_intron|2/3|n.39T>C||||||;ASP;CAF=0.08327,.,0.9167;CLNACC=RCV000038451.2;CLNALLE=0;CLNDBN=not_specified;CLNDSDB=MedGen;CLNDSDBID=CN169374;CLNHGVS=NC_000007.13:g.55266417T\x3d;CLNORIGIN=2;CLNREVSTAT=no_criteria;CLNSIG=2;COMMON=1;G5;GENEINFO=EGFR:1956;GNO;HD;KGPhase1;KGPhase3;PM;PMC;REF;RS=1140475;RSPOS=55266417;SAO=0;SLO;SSR=0;SYN;VC=SNV;VLD;VP=0x05012800030515053f000101;WGT=1;dbSNPBuildID=86	GT:AD:VF	1/1:0,81:1.0
chr7	55268916	rs2293347	C	T	200.0	PASS	TYPE=SNP;RepRegion=NA;DP=249;UMT=97;VMT=97;VMF=1.0;ANN=T|synonymous_variant|LOW|EGFR|ENSG00000146648|transcript|ENST00000275493|protein_coding|25/28|c.2982C>T|p.Asp994Asp|3159/9821|2982/3633|994/1210||,T|synonymous_variant|LOW|EGFR|ENSG00000146648|transcript|ENST00000455089|protein_coding|24/26|c.2847C>T|p.Asp949Asp|3104/3844|2847/3276|949/1091||,T|synonymous_variant|LOW|EGFR|ENSG00000146648|transcript|ENST00000454757|protein_coding|25/28|c.2823C>T|p.Asp941Asp|3006/3938|2823/3474|941/1157||,T|downstream_gene_variant|MODIFIER|EGFR|ENSG00000146648|transcript|ENST00000485503|retained_intron||n.*421C>T|||||421|,T|intron_variant|MODIFIER|EGFR|ENSG00000146648|transcript|ENST00000442591|protein_coding|17/17|c.*28+28295C>T||||||;ASP;CAF=0.8582,0.1418;COMMON=1;G5;GENEINFO=EGFR:1956;GNO;HD;KGPhase1;KGPhase3;PM;PMC;REF;RS=2293347;RSPOS=55268916;RV;SAO=0;SLO;SSR=0;SYN;VC=SNV;VLD;VP=0x05012800030515053f000100;WGT=1;dbSNPBuildID=100	GT:AD:VF	1/1:0,97:1.0
chr7	151873853	rs6464211	C	T	200.0	PASS	TYPE=SNP;RepRegion=HP;DP=801;UMT=331;VMT=128;VMF=0.3867069;ANN=T|synonymous_variant|LOW|KMT2C|ENSG00000055609|transcript|ENST00000355193|protein_coding|38/60|c.8685G>A|p.Gln2895Gln|8904/17029|8685/14907|2895/4968||,T|synonymous_variant|LOW|KMT2C|ENSG00000055609|transcript|ENST00000360104|protein_coding|1/22|c.1200G>A|p.Gln400Gln|1201/11183|1200/7323|400/2440||WARNING_TRANSCRIPT_NO_START_CODON,T|synonymous_variant|LOW|KMT2C|ENSG00000055609|transcript|ENST00000262189|protein_coding|38/59|c.8685G>A|p.Gln2895Gln|8904/16862|8685/14736|2895/4911||,T|3_prime_UTR_variant|MODIFIER|KMT2C|ENSG00000055609|transcript|ENST00000558084|nonsense_mediated_decay|38/59|c.*6205G>A|||||71186|WARNING_TRANSCRIPT_INCOMPLETE,T|downstream_gene_variant|MODIFIER|KMT2C|ENSG00000055609|transcript|ENST00000558665|protein_coding||c.*1061G>A|||||1061|WARNING_TRANSCRIPT_INCOMPLETE,T|non_coding_exon_variant|MODIFIER|KMT2C|ENSG00000055609|transcript|ENST00000473186|retained_intron|24/46|n.6396G>A||||||;ASP;CAF=0.6172,0.3828;COMMON=1;G5;G5A;GENEINFO=KMT2C:58508;GNO;HD;KGPhase1;KGPhase3;PM;PMC;REF;RS=6464211;RSPOS=151873853;SAO=0;SLO;SSR=0;SYN;VC=SNV;VLD;VP=0x05012800030517053f000100;WGT=1;dbSNPBuildID=116	GT:AD:VF	0/1:203,128:0.3867069
chr7	151874147	COSM100082;COSM328977;COSM328978	CT	C	7.55	HP	TYPE=INDEL;RepRegion=NA;DP=233;UMT=97;VMT=5;VMF=0.0515464;ANN=C|frameshift_variant|HIGH|KMT2C|ENSG00000055609|transcript|ENST00000355193|protein_coding|38/60|c.8390delA|p.Lys2797fs|8609/17029|8390/14907|2797/4968||,C|frameshift_variant|HIGH|KMT2C|ENSG00000055609|transcript|ENST00000360104|protein_coding|1/22|c.905delA|p.Lys302fs|906/11183|905/7323|302/2440||WARNING_TRANSCRIPT_NO_START_CODON,C|frameshift_variant|HIGH|KMT2C|ENSG00000055609|transcript|ENST00000262189|protein_coding|38/59|c.8390delA|p.Lys2797fs|8609/16862|8390/14736|2797/4911||,C|3_prime_UTR_variant|MODIFIER|KMT2C|ENSG00000055609|transcript|ENST00000558084|nonsense_mediated_decay|38/59|c.*5910delA|||||70891|WARNING_TRANSCRIPT_INCOMPLETE,C|downstream_gene_variant|MODIFIER|KMT2C|ENSG00000055609|transcript|ENST00000558665|protein_coding||c.*766delA|||||766|WARNING_TRANSCRIPT_INCOMPLETE,C|non_coding_exon_variant|MODIFIER|KMT2C|ENSG00000055609|transcript|ENST00000473186|retained_intron|24/46|n.6101delA||||||;LOF=(KMT2C|ENSG00000055609|14|0.21);AA=p.K2797fs*26,p.K2797fs*26,p.K2797fs*26;CDS=c.8390_8390delA,c.8390delA,c.8390delA;CNT=18,5,5;GENE=MLL3,MLL3_ENST00000355193,MLL3;STRAND=-,-,-	GT:AD:VF	0/1:92,5:0.0515464
chr7	151892636	rs148868936	A	G	94.48	PASS	TYPE=SNP;RepRegion=NA;DP=304;UMT=125;VMT=47;VMF=0.376;ANN=G|intron_variant|MODIFIER|KMT2C|ENSG00000055609|transcript|ENST00000355193|protein_coding|28/59|c.4378+356T>C||||||,G|intron_variant|MODIFIER|KMT2C|ENSG00000055609|transcript|ENST00000262189|protein_coding|28/58|c.4378+356T>C||||||,G|intron_variant|MODIFIER|KMT2C|ENSG00000055609|transcript|ENST00000558084|nonsense_mediated_decay|28/58|c.*1898+356T>C||||||WARNING_TRANSCRIPT_INCOMPLETE,G|intron_variant|MODIFIER|KMT2C|ENSG00000055609|transcript|ENST00000473186|retained_intron|14/45|n.2089+356T>C||||||;ASP;CAF=0.9962,0.003794;COMMON=1;GENEINFO=KMT2C:58508;INT;KGPhase1;KGPhase3;NSM;REF;RS=148868936;RSPOS=151892636;SAO=0;SSR=0;VC=SNV;VLD;VP=0x050000080a05040036000100;WGT=1;dbSNPBuildID=134	GT:AD:VF	0/1:78,47:0.376
chr7	151945007	.	C	T	94.12	PASS	TYPE=SNP;RepRegion=NA;DP=594;UMT=200;VMT=52;VMF=0.26;ANN=T|missense_variant|MODERATE|KMT2C|ENSG00000055609|transcript|ENST00000355193|protein_coding|14/60|c.2512G>A|p.Gly838Ser|2731/17029|2512/14907|838/4968||,T|missense_variant|MODERATE|KMT2C|ENSG00000055609|transcript|ENST00000262189|protein_coding|14/59|c.2512G>A|p.Gly838Ser|2731/16862|2512/14736|838/4911||,T|missense_variant|MODERATE|KMT2C|ENSG00000055609|transcript|ENST00000418673|protein_coding|1/6|c.97G>A|p.Gly33Ser|98/682|97/681|33/226||WARNING_TRANSCRIPT_NO_START_CODON,T|3_prime_UTR_variant|MODIFIER|KMT2C|ENSG00000055609|transcript|ENST00000558084|nonsense_mediated_decay|14/59|c.*32G>A|||||32|WARNING_TRANSCRIPT_INCOMPLETE	GT:AD:VF	0/1:148,52:0.26
chr7	151945071	COSM289942;COSM289943	G	GT	200.0	PASS	TYPE=INDEL;RepRegion=NA;DP=1956;UMT=656;VMT=303;VMF=0.4618902;ANN=GT|frameshift_variant&stop_gained|HIGH|KMT2C|ENSG00000055609|transcript|ENST00000355193|protein_coding|14/60|c.2447dupA|p.Tyr816fs|2666/17029|2447/14907|816/4968||,GT|frameshift_variant&stop_gained|HIGH|KMT2C|ENSG00000055609|transcript|ENST00000262189|protein_coding|14/59|c.2447dupA|p.Tyr816fs|2666/16862|2447/14736|816/4911||,GT|frameshift_variant&stop_gained|HIGH|KMT2C|ENSG00000055609|transcript|ENST00000558084|nonsense_mediated_decay|14/59|c.2447dupA|p.Tyr816fs|2666/16862|2447/2480|816/825||WARNING_TRANSCRIPT_INCOMPLETE,GT|frameshift_variant&stop_gained|HIGH|KMT2C|ENSG00000055609|transcript|ENST00000418673|protein_coding|1/6|c.32dupA|p.Tyr11fs|33/682|32/681|11/226||WARNING_TRANSCRIPT_NO_START_CODON;LOF=(KMT2C|ENSG00000055609|14|0.21);NMD=(KMT2C|ENSG00000055609|14|0.21);AA=p.Y816fs*1,p.Y816fs*1;CDS=c.2447_2448insA,c.2447_2448insA;CNT=1,1;GENE=MLL3,MLL3_ENST00000355193;STRAND=-,-	GT:AD:VF	0/1:353,303:0.4618902
chr7	151945140	COSM452727;COSM452728	C	T	15.63	PASS	TYPE=SNP;RepRegion=NA;DP=557;UMT=122;VMT=10;VMF=0.0819672;ANN=T|synonymous_variant|LOW|KMT2C|ENSG00000055609|transcript|ENST00000355193|protein_coding|14/60|c.2379G>A|p.Ser793Ser|2598/17029|2379/14907|793/4968||,T|synonymous_variant|LOW|KMT2C|ENSG00000055609|transcript|ENST00000262189|protein_coding|14/59|c.2379G>A|p.Ser793Ser|2598/16862|2379/14736|793/4911||,T|synonymous_variant|LOW|KMT2C|ENSG00000055609|transcript|ENST00000558084|nonsense_mediated_decay|14/59|c.2379G>A|p.Ser793Ser|2598/16862|2379/2480|793/825||WARNING_TRANSCRIPT_INCOMPLETE,T|upstream_gene_variant|MODIFIER|KMT2C|ENSG00000055609|transcript|ENST00000418673|protein_coding||c.-37G>A|||||36|WARNING_TRANSCRIPT_NO_START_CODON;AA=p.S793S,p.S793S;CDS=c.2379G>A,c.2379G>A;CNT=1,1;GENE=MLL3_ENST00000355193,MLL3;STRAND=-,-	GT:AD:VF	0/1:112,10:0.0819672
chr7	151945167	.	G	T	17.41	RBCP	TYPE=SNP;RepRegion=NA;DP=458;UMT=85;VMT=10;VMF=0.1176471;ANN=T|synonymous_variant|LOW|KMT2C|ENSG00000055609|transcript|ENST00000355193|protein_coding|14/60|c.2352C>A|p.Ser784Ser|2571/17029|2352/14907|784/4968||,T|synonymous_variant|LOW|KMT2C|ENSG00000055609|transcript|ENST00000262189|protein_coding|14/59|c.2352C>A|p.Ser784Ser|2571/16862|2352/14736|784/4911||,T|synonymous_variant|LOW|KMT2C|ENSG00000055609|transcript|ENST00000558084|nonsense_mediated_decay|14/59|c.2352C>A|p.Ser784Ser|2571/16862|2352/2480|784/825||WARNING_TRANSCRIPT_INCOMPLETE,T|upstream_gene_variant|MODIFIER|KMT2C|ENSG00000055609|transcript|ENST00000418673|protein_coding||c.-64C>A|||||63|WARNING_TRANSCRIPT_NO_START_CODON	GT:AD:VF	0/1:75,10:0.1176471
chr7	151962257	.	C	T	34.47	RBCP;RPCP	TYPE=SNP;RepRegion=NA;DP=794;UMT=122;VMT=20;VMF=0.1639344;ANN=T|synonymous_variant|LOW|KMT2C|ENSG00000055609|transcript|ENST00000355193|protein_coding|8/60|c.1050G>A|p.Pro350Pro|1269/17029|1050/14907|350/4968||,T|synonymous_variant|LOW|KMT2C|ENSG00000055609|transcript|ENST00000262189|protein_coding|8/59|c.1050G>A|p.Pro350Pro|1269/16862|1050/14736|350/4911||,T|synonymous_variant|LOW|KMT2C|ENSG00000055609|transcript|ENST00000558084|nonsense_mediated_decay|8/59|c.1050G>A|p.Pro350Pro|1269/16862|1050/2480|350/825||WARNING_TRANSCRIPT_INCOMPLETE	GT:AD:VF	0/1:102,20:0.1639344
chr7	151962265	COSM228110;COSM228111	C	T	7.84	PASS	TYPE=SNP;RepRegion=NA;DP=682;UMT=85;VMT=5;VMF=0.0588235;ANN=T|missense_variant|MODERATE|KMT2C|ENSG00000055609|transcript|ENST00000355193|protein_coding|8/60|c.1042G>A|p.Asp348Asn|1261/17029|1042/14907|348/4968||,T|missense_variant|MODERATE|KMT2C|ENSG00000055609|transcript|ENST00000262189|protein_coding|8/59|c.1042G>A|p.Asp348Asn|1261/16862|1042/14736|348/4911||,T|missense_variant|MODERATE|KMT2C|ENSG00000055609|transcript|ENST00000558084|nonsense_mediated_decay|8/59|c.1042G>A|p.Asp348Asn|1261/16862|1042/2480|348/825||WARNING_TRANSCRIPT_INCOMPLETE;AA=p.D348N,p.D348N;CDS=c.1042G>A,c.1042G>A;CNT=1,1;GENE=MLL3,MLL3_ENST00000355193;STRAND=-,-	GT:AD:VF	0/1:80,5:0.0588235
chr7	151970856	.	T	A	200.0	PASS	TYPE=SNP;RepRegion=NA;DP=2099;UMT=518;VMT=290;VMF=0.5598456;ANN=A|missense_variant|MODERATE|KMT2C|ENSG00000055609|transcript|ENST00000355193|protein_coding|7/60|c.946A>T|p.Thr316Ser|1165/17029|946/14907|316/4968||,A|missense_variant|MODERATE|KMT2C|ENSG00000055609|transcript|ENST00000262189|protein_coding|7/59|c.946A>T|p.Thr316Ser|1165/16862|946/14736|316/4911||,A|missense_variant|MODERATE|KMT2C|ENSG00000055609|transcript|ENST00000558084|nonsense_mediated_decay|7/59|c.946A>T|p.Thr316Ser|1165/16862|946/2480|316/825||WARNING_TRANSCRIPT_INCOMPLETE	GT:AD:VF	0/1:228,290:0.5598456
chr7	151970859	COSM1179668;COSM1179669	C	T	21.55	PASS	TYPE=SNP;RepRegion=NA;DP=2112;UMT=527;VMT=20;VMF=0.0379507;ANN=T|missense_variant|MODERATE|KMT2C|ENSG00000055609|transcript|ENST00000355193|protein_coding|7/60|c.943G>A|p.Gly315Ser|1162/17029|943/14907|315/4968||,T|missense_variant|MODERATE|KMT2C|ENSG00000055609|transcript|ENST00000262189|protein_coding|7/59|c.943G>A|p.Gly315Ser|1162/16862|943/14736|315/4911||,T|missense_variant|MODERATE|KMT2C|ENSG00000055609|transcript|ENST00000558084|nonsense_mediated_decay|7/59|c.943G>A|p.Gly315Ser|1162/16862|943/2480|315/825||WARNING_TRANSCRIPT_INCOMPLETE;AA=p.G315S,p.G315S;CDS=c.943G>A,c.943G>A;CNT=5,5;GENE=MLL3_ENST00000355193,MLL3;STRAND=-,-	GT:AD:VF	0/1:507,20:0.0379507
chr8	2807783	rs35043129	G	A	120.82	PASS	TYPE=SNP;RepRegion=NA;DP=219;UMT=95;VMT=54;VMF=0.5684211;ANN=A|synonymous_variant|LOW|CSMD1|ENSG00000183117|transcript|ENST00000520002|protein_coding|68/71|c.10287C>T|p.Phe3429Phe|10843/11740|10287/10698|3429/3565||,A|synonymous_variant|LOW|CSMD1|ENSG00000183117|transcript|ENST00000335551|protein_coding|53/56|c.8490C>T|p.Phe2830Phe|8491/12134|8490/8901|2830/2966||WARNING_TRANSCRIPT_NO_START_CODON,A|synonymous_variant|LOW|CSMD1|ENSG00000183117|transcript|ENST00000400186|protein_coding|65/68|c.9756C>T|p.Phe3252Phe|10041/10938|9756/10167|3252/3388||,A|synonymous_variant|LOW|CSMD1|ENSG00000183117|transcript|ENST00000602723|protein_coding|65/68|c.9756C>T|p.Phe3252Phe|10041/10938|9756/10167|3252/3388||,A|synonymous_variant|LOW|CSMD1|ENSG00000183117|transcript|ENST00000602557|protein_coding|68/71|c.10287C>T|p.Phe3429Phe|10843/11740|10287/10698|3429/3565||,A|synonymous_variant|LOW|CSMD1|ENSG00000183117|transcript|ENST00000537824|protein_coding|67/70|c.10284C>T|p.Phe3428Phe|10284/10695|10284/10695|3428/3564||,A|synonymous_variant|LOW|CSMD1|ENSG00000183117|transcript|ENST00000542608|protein_coding|64/67|c.9753C>T|p.Phe3251Phe|9753/10164|9753/10164|3251/3387||;ASP;CAF=0.845,0.155;COMMON=1;G5;G5A;GENEINFO=CSMD1:64478;GNO;HD;KGPhase1;KGPhase3;REF;RS=35043129;RSPOS=2807783;SAO=0;SLO;SSR=0;SYN;VC=SNV;VLD;VP=0x05010000030517053e000100;WGT=1;dbSNPBuildID=126	GT:AD:VF	0/1:41,54:0.5684211
chr8	2820745	rs667859	G	C	131.59	PASS	TYPE=SNP;RepRegion=NA;DP=290;UMT=116;VMT=61;VMF=0.5258621;ANN=C|splice_region_variant&synonymous_variant|LOW|CSMD1|ENSG00000183117|transcript|ENST00000520002|protein_coding|61/71|c.9456C>G|p.Leu3152Leu|10012/11740|9456/10698|3152/3565||,C|splice_region_variant&synonymous_variant|LOW|CSMD1|ENSG00000183117|transcript|ENST00000335551|protein_coding|47/56|c.7704C>G|p.Leu2568Leu|7705/12134|7704/8901|2568/2966||WARNING_TRANSCRIPT_NO_START_CODON,C|splice_region_variant&synonymous_variant|LOW|CSMD1|ENSG00000183117|transcript|ENST00000400186|protein_coding|58/68|c.8925C>G|p.Leu2975Leu|9210/10938|8925/10167|2975/3388||,C|splice_region_variant&synonymous_variant|LOW|CSMD1|ENSG00000183117|transcript|ENST00000602723|protein_coding|58/68|c.8925C>G|p.Leu2975Leu|9210/10938|8925/10167|2975/3388||,C|splice_region_variant&synonymous_variant|LOW|CSMD1|ENSG00000183117|transcript|ENST00000602557|protein_coding|61/71|c.9456C>G|p.Leu3152Leu|10012/11740|9456/10698|3152/3565||,C|splice_region_variant&synonymous_variant|LOW|CSMD1|ENSG00000183117|transcript|ENST00000537824|protein_coding|60/70|c.9453C>G|p.Leu3151Leu|9453/10695|9453/10695|3151/3564||,C|splice_region_variant&synonymous_variant|LOW|CSMD1|ENSG00000183117|transcript|ENST00000542608|protein_coding|57/67|c.8922C>G|p.Leu2974Leu|8922/10164|8922/10164|2974/3387||;ASP;CAF=0.5653,.,0.4347;COMMON=1;G5;GENEINFO=CSMD1:64478;GNO;HD;KGPhase1;KGPhase3;REF;RS=667859;RSPOS=2820745;S3D;SAO=0;SLO;SSR=0;SYN;VC=SNV;VLD;VP=0x05030000030515053e000100;WGT=1;dbSNPBuildID=83	GT:AD:VF	0/1:55,61:0.5258621
chr8	2832139	rs667595;COSM454404;COSM454405	C	G	162.61	PASS	TYPE=SNP;RepRegion=NA;DP=143;UMT=60;VMT=60;VMF=1.0;ANN=G|synonymous_variant|LOW|CSMD1|ENSG00000183117|transcript|ENST00000520002|protein_coding|57/71|c.8577G>C|p.Ser2859Ser|9133/11740|8577/10698|2859/3565||,G|synonymous_variant|LOW|CSMD1|ENSG00000183117|transcript|ENST00000335551|protein_coding|43/56|c.6825G>C|p.Ser2275Ser|6826/12134|6825/8901|2275/2966||WARNING_TRANSCRIPT_NO_START_CODON,G|synonymous_variant|LOW|CSMD1|ENSG00000183117|transcript|ENST00000400186|protein_coding|56/68|c.8403G>C|p.Ser2801Ser|8688/10938|8403/10167|2801/3388||,G|synonymous_variant|LOW|CSMD1|ENSG00000183117|transcript|ENST00000602723|protein_coding|56/68|c.8403G>C|p.Ser2801Ser|8688/10938|8403/10167|2801/3388||,G|synonymous_variant|LOW|CSMD1|ENSG00000183117|transcript|ENST00000602557|protein_coding|57/71|c.8577G>C|p.Ser2859Ser|9133/11740|8577/10698|2859/3565||,G|synonymous_variant|LOW|CSMD1|ENSG00000183117|transcript|ENST00000537824|protein_coding|56/70|c.8574G>C|p.Ser2858Ser|8574/10695|8574/10695|2858/3564||,G|synonymous_variant|LOW|CSMD1|ENSG00000183117|transcript|ENST00000542608|protein_coding|55/67|c.8400G>C|p.Ser2800Ser|8400/10164|8400/10164|2800/3387||;ASP;CAF=0.249,0.751;COMMON=1;G5;G5A;GENEINFO=CSMD1:64478;GNO;HD;KGPhase1;KGPhase3;REF;RS=667595;RSPOS=2832139;RV;S3D;SAO=0;SLO;SSR=0;SYN;VC=SNV;VLD;VP=0x05030000030517053f000100;WGT=1;dbSNPBuildID=83;AA=p.S2858S,p.S2587S;CDS=c.8574G>C,c.7761G>C;CNT=1,1;GENE=CSMD1_ENST00000537824,CSMD1_ENST00000318252;STRAND=-,-	GT:AD:VF	1/1:0,60:1.0
chr8	2909992	rs6558702	G	A	112.74	PASS	TYPE=SNP;RepRegion=NA;DP=336;UMT=122;VMT=54;VMF=0.442623;ANN=A|missense_variant|MODERATE|CSMD1|ENSG00000183117|transcript|ENST00000520002|protein_coding|51/71|c.7655C>T|p.Thr2552Met|8211/11740|7655/10698|2552/3565||,A|missense_variant|MODERATE|CSMD1|ENSG00000183117|transcript|ENST00000335551|protein_coding|37/56|c.5903C>T|p.Thr1968Met|5904/12134|5903/8901|1968/2966||WARNING_TRANSCRIPT_NO_START_CODON,A|missense_variant|MODERATE|CSMD1|ENSG00000183117|transcript|ENST00000400186|protein_coding|51/68|c.7655C>T|p.Thr2552Met|7940/10938|7655/10167|2552/3388||,A|missense_variant|MODERATE|CSMD1|ENSG00000183117|transcript|ENST00000602723|protein_coding|51/68|c.7655C>T|p.Thr2552Met|7940/10938|7655/10167|2552/3388||,A|missense_variant|MODERATE|CSMD1|ENSG00000183117|transcript|ENST00000602557|protein_coding|51/71|c.7655C>T|p.Thr2552Met|8211/11740|7655/10698|2552/3565||,A|missense_variant|MODERATE|CSMD1|ENSG00000183117|transcript|ENST00000537824|protein_coding|50/70|c.7652C>T|p.Thr2551Met|7652/10695|7652/10695|2551/3564||,A|missense_variant|MODERATE|CSMD1|ENSG00000183117|transcript|ENST00000542608|protein_coding|50/67|c.7652C>T|p.Thr2551Met|7652/10164|7652/10164|2551/3387||;ASP;CAF=0.3071,0.6929;COMMON=1;G5;G5A;GENEINFO=CSMD1:64478;GNO;HD;KGPhase1;KGPhase3;NSM;REF;RS=6558702;RSPOS=2909992;S3D;SAO=0;SLO;SSR=0;VC=SNV;VLD;VP=0x050300000a0517053f000100;WGT=1;dbSNPBuildID=116	GT:AD:VF	0/1:68,54:0.442623
chr8	2910020	rs6558703	A	G	200.0	PASS	TYPE=SNP;RepRegion=NA;DP=283;UMT=101;VMT=101;VMF=1.0;ANN=G|synonymous_variant|LOW|CSMD1|ENSG00000183117|transcript|ENST00000520002|protein_coding|51/71|c.7627T>C|p.Leu2543Leu|8183/11740|7627/10698|2543/3565||,G|synonymous_variant|LOW|CSMD1|ENSG00000183117|transcript|ENST00000335551|protein_coding|37/56|c.5875T>C|p.Leu1959Leu|5876/12134|5875/8901|1959/2966||WARNING_TRANSCRIPT_NO_START_CODON,G|synonymous_variant|LOW|CSMD1|ENSG00000183117|transcript|ENST00000400186|protein_coding|51/68|c.7627T>C|p.Leu2543Leu|7912/10938|7627/10167|2543/3388||,G|synonymous_variant|LOW|CSMD1|ENSG00000183117|transcript|ENST00000602723|protein_coding|51/68|c.7627T>C|p.Leu2543Leu|7912/10938|7627/10167|2543/3388||,G|synonymous_variant|LOW|CSMD1|ENSG00000183117|transcript|ENST00000602557|protein_coding|51/71|c.7627T>C|p.Leu2543Leu|8183/11740|7627/10698|2543/3565||,G|synonymous_variant|LOW|CSMD1|ENSG00000183117|transcript|ENST00000537824|protein_coding|50/70|c.7624T>C|p.Leu2542Leu|7624/10695|7624/10695|2542/3564||,G|synonymous_variant|LOW|CSMD1|ENSG00000183117|transcript|ENST00000542608|protein_coding|50/67|c.7624T>C|p.Leu2542Leu|7624/10164|7624/10164|2542/3387||;ASP;CAF=0.01737,0.9826;COMMON=1;G5;GENEINFO=CSMD1:64478;GNO;HD;KGPhase1;KGPhase3;REF;RS=6558703;RSPOS=2910020;S3D;SAO=0;SLO;SSR=0;SYN;VC=SNV;VLD;VP=0x05030000030515053f000100;WGT=1;dbSNPBuildID=116	GT:AD:VF	1/1:0,101:1.0
chr8	2965244	rs3824271	T	C	105.17	PASS	TYPE=SNP;RepRegion=NA;DP=84;UMT=38;VMT=38;VMF=1.0;ANN=C|synonymous_variant|LOW|CSMD1|ENSG00000183117|transcript|ENST00000520002|protein_coding|46/71|c.6834A>G|p.Glu2278Glu|7390/11740|6834/10698|2278/3565||,C|synonymous_variant|LOW|CSMD1|ENSG00000183117|transcript|ENST00000335551|protein_coding|33/56|c.5271A>G|p.Glu1757Glu|5272/12134|5271/8901|1757/2966||WARNING_TRANSCRIPT_NO_START_CODON,C|synonymous_variant|LOW|CSMD1|ENSG00000183117|transcript|ENST00000400186|protein_coding|46/68|c.6834A>G|p.Glu2278Glu|7119/10938|6834/10167|2278/3388||,C|synonymous_variant|LOW|CSMD1|ENSG00000183117|transcript|ENST00000602723|protein_coding|46/68|c.6834A>G|p.Glu2278Glu|7119/10938|6834/10167|2278/3388||,C|synonymous_variant|LOW|CSMD1|ENSG00000183117|transcript|ENST00000602557|protein_coding|46/71|c.6834A>G|p.Glu2278Glu|7390/11740|6834/10698|2278/3565||,C|synonymous_variant|LOW|CSMD1|ENSG00000183117|transcript|ENST00000537824|protein_coding|45/70|c.6831A>G|p.Glu2277Glu|6831/10695|6831/10695|2277/3564||,C|synonymous_variant|LOW|CSMD1|ENSG00000183117|transcript|ENST00000542608|protein_coding|45/67|c.6831A>G|p.Glu2277Glu|6831/10164|6831/10164|2277/3387||,C|upstream_gene_variant|MODIFIER|CSMD1|ENSG00000183117|transcript|ENST00000523062|retained_intron||n.-567A>G|||||567|,C|downstream_gene_variant|MODIFIER|CSMD1|ENSG00000183117|transcript|ENST00000520561|processed_transcript||n.*2491A>G|||||2491|;ASP;CAF=0.1603,0.8397;COMMON=1;G5;GENEINFO=CSMD1:64478;GNO;HD;KGPhase1;KGPhase3;PM;PMC;REF;RS=3824271;RSPOS=2965244;S3D;SAO=0;SLO;SSR=0;SYN;VC=SNV;VLD;VP=0x05032800030515053f000100;WGT=1;dbSNPBuildID=107	GT:AD:VF	1/1:0,38:1.0
chr8	3224561	rs4875703	T	C	55.48	PASS	TYPE=SNP;RepRegion=NA;DP=133;UMT=53;VMT=25;VMF=0.4716981;ANN=C|synonymous_variant|LOW|CSMD1|ENSG00000183117|transcript|ENST00000520002|protein_coding|21/71|c.3111A>G|p.Thr1037Thr|3667/11740|3111/10698|1037/3565||,C|synonymous_variant|LOW|CSMD1|ENSG00000183117|transcript|ENST00000335551|protein_coding|8/56|c.1548A>G|p.Thr516Thr|1549/12134|1548/8901|516/2966||WARNING_TRANSCRIPT_NO_START_CODON,C|synonymous_variant|LOW|CSMD1|ENSG00000183117|transcript|ENST00000400186|protein_coding|21/68|c.3111A>G|p.Thr1037Thr|3396/10938|3111/10167|1037/3388||,C|synonymous_variant|LOW|CSMD1|ENSG00000183117|transcript|ENST00000602723|protein_coding|21/68|c.3111A>G|p.Thr1037Thr|3396/10938|3111/10167|1037/3388||,C|synonymous_variant|LOW|CSMD1|ENSG00000183117|transcript|ENST00000602557|protein_coding|21/71|c.3111A>G|p.Thr1037Thr|3667/11740|3111/10698|1037/3565||,C|synonymous_variant|LOW|CSMD1|ENSG00000183117|transcript|ENST00000537824|protein_coding|20/70|c.3108A>G|p.Thr1036Thr|3108/10695|3108/10695|1036/3564||,C|synonymous_variant|LOW|CSMD1|ENSG00000183117|transcript|ENST00000542608|protein_coding|20/67|c.3108A>G|p.Thr1036Thr|3108/10164|3108/10164|1036/3387||,C|synonymous_variant|LOW|CSMD1|ENSG00000183117|transcript|ENST00000539096|protein_coding|20/42|c.3108A>G|p.Thr1036Thr|3108/6330|3108/6330|1036/2109||,C|non_coding_exon_variant|MODIFIER|CSMD1|ENSG00000183117|transcript|ENST00000523488|retained_intron|4/24|n.641A>G||||||;ASP;CAF=0.7149,.,0.2851,.;COMMON=1;G5;GENEINFO=CSMD1:64478;GNO;HD;KGPhase1;KGPhase3;NOV;REF;RS=4875703;RSPOS=3224561;S3D;SAO=0;SLO;SSR=0;SYN;VC=SNV;VLD;VP=0x05030000030515053f000104;WGT=1;dbSNPBuildID=111	GT:AD:VF	0/1:28,25:0.4716981
chr8	3265590	rs10088378	C	T	161.27	PASS	TYPE=SNP;RepRegion=NA;DP=129;UMT=59;VMT=59;VMF=1.0;ANN=T|synonymous_variant|LOW|CSMD1|ENSG00000183117|transcript|ENST00000520002|protein_coding|15/71|c.1905G>A|p.Gln635Gln|2461/11740|1905/10698|635/3565||,T|synonymous_variant|LOW|CSMD1|ENSG00000183117|transcript|ENST00000335551|protein_coding|2/56|c.342G>A|p.Gln114Gln|343/12134|342/8901|114/2966||WARNING_TRANSCRIPT_NO_START_CODON,T|synonymous_variant|LOW|CSMD1|ENSG00000183117|transcript|ENST00000400186|protein_coding|15/68|c.1905G>A|p.Gln635Gln|2190/10938|1905/10167|635/3388||,T|synonymous_variant|LOW|CSMD1|ENSG00000183117|transcript|ENST00000602723|protein_coding|15/68|c.1905G>A|p.Gln635Gln|2190/10938|1905/10167|635/3388||,T|synonymous_variant|LOW|CSMD1|ENSG00000183117|transcript|ENST00000602557|protein_coding|15/71|c.1905G>A|p.Gln635Gln|2461/11740|1905/10698|635/3565||,T|synonymous_variant|LOW|CSMD1|ENSG00000183117|transcript|ENST00000537824|protein_coding|14/70|c.1902G>A|p.Gln634Gln|1902/10695|1902/10695|634/3564||,T|synonymous_variant|LOW|CSMD1|ENSG00000183117|transcript|ENST00000542608|protein_coding|14/67|c.1902G>A|p.Gln634Gln|1902/10164|1902/10164|634/3387||,T|synonymous_variant|LOW|CSMD1|ENSG00000183117|transcript|ENST00000539096|protein_coding|14/42|c.1902G>A|p.Gln634Gln|1902/6330|1902/6330|634/2109||;ASP;CAF=0.397,0.603;COMMON=1;G5;G5A;GENEINFO=CSMD1:64478;GNO;HD;KGPhase1;KGPhase3;PM;PMC;REF;RS=10088378;RSPOS=3265590;S3D;SAO=0;SLO;SSR=0;SYN;VC=SNV;VLD;VP=0x05032800030517053f000100;WGT=1;dbSNPBuildID=119	GT:AD:VF	1/1:0,59:1.0
chr8	3351147	rs17066296	G	A	200.0	PASS	TYPE=SNP;RepRegion=NA;DP=185;UMT=84;VMT=84;VMF=1.0;ANN=A|splice_region_variant&synonymous_variant|LOW|CSMD1|ENSG00000183117|transcript|ENST00000520002|protein_coding|12/71|c.1449C>T|p.Tyr483Tyr|2005/11740|1449/10698|483/3565||,A|splice_region_variant&synonymous_variant|LOW|CSMD1|ENSG00000183117|transcript|ENST00000400186|protein_coding|12/68|c.1449C>T|p.Tyr483Tyr|1734/10938|1449/10167|483/3388||,A|splice_region_variant&synonymous_variant|LOW|CSMD1|ENSG00000183117|transcript|ENST00000602723|protein_coding|12/68|c.1449C>T|p.Tyr483Tyr|1734/10938|1449/10167|483/3388||,A|splice_region_variant&synonymous_variant|LOW|CSMD1|ENSG00000183117|transcript|ENST00000602557|protein_coding|12/71|c.1449C>T|p.Tyr483Tyr|2005/11740|1449/10698|483/3565||,A|splice_region_variant&synonymous_variant|LOW|CSMD1|ENSG00000183117|transcript|ENST00000537824|protein_coding|11/70|c.1446C>T|p.Tyr482Tyr|1446/10695|1446/10695|482/3564||,A|splice_region_variant&synonymous_variant|LOW|CSMD1|ENSG00000183117|transcript|ENST00000542608|protein_coding|11/67|c.1446C>T|p.Tyr482Tyr|1446/10164|1446/10164|482/3387||,A|splice_region_variant&synonymous_variant|LOW|CSMD1|ENSG00000183117|transcript|ENST00000539096|protein_coding|11/42|c.1446C>T|p.Tyr482Tyr|1446/6330|1446/6330|482/2109||,A|splice_region_variant&non_coding_exon_variant|LOW|CSMD1|ENSG00000183117|transcript|ENST00000520630|processed_transcript|2/3|n.197C>T||||||;ASP;CAF=0.8886,0.1114;COMMON=1;G5;GENEINFO=CSMD1:64478;GNO;HD;KGPhase1;KGPhase3;REF;RS=17066296;RSPOS=3351147;S3D;SAO=0;SLO;SSR=0;SYN;VC=SNV;VLD;VP=0x05030000030515053f000100;WGT=1;dbSNPBuildID=123	GT:AD:VF	1/1:0,84:1.0
chr8	3351195	rs56109797	C	A	200.0	PASS	TYPE=SNP;RepRegion=NA;DP=345;UMT=143;VMT=143;VMF=1.0;ANN=A|synonymous_variant|LOW|CSMD1|ENSG00000183117|transcript|ENST00000520002|protein_coding|12/71|c.1401G>T|p.Leu467Leu|1957/11740|1401/10698|467/3565||,A|synonymous_variant|LOW|CSMD1|ENSG00000183117|transcript|ENST00000400186|protein_coding|12/68|c.1401G>T|p.Leu467Leu|1686/10938|1401/10167|467/3388||,A|synonymous_variant|LOW|CSMD1|ENSG00000183117|transcript|ENST00000602723|protein_coding|12/68|c.1401G>T|p.Leu467Leu|1686/10938|1401/10167|467/3388||,A|synonymous_variant|LOW|CSMD1|ENSG00000183117|transcript|ENST00000602557|protein_coding|12/71|c.1401G>T|p.Leu467Leu|1957/11740|1401/10698|467/3565||,A|synonymous_variant|LOW|CSMD1|ENSG00000183117|transcript|ENST00000537824|protein_coding|11/70|c.1398G>T|p.Leu466Leu|1398/10695|1398/10695|466/3564||,A|synonymous_variant|LOW|CSMD1|ENSG00000183117|transcript|ENST00000542608|protein_coding|11/67|c.1398G>T|p.Leu466Leu|1398/10164|1398/10164|466/3387||,A|synonymous_variant|LOW|CSMD1|ENSG00000183117|transcript|ENST00000539096|protein_coding|11/42|c.1398G>T|p.Leu466Leu|1398/6330|1398/6330|466/2109||,A|non_coding_exon_variant|MODIFIER|CSMD1|ENSG00000183117|transcript|ENST00000520630|processed_transcript|2/3|n.149G>T||||||;ASP;CAF=0.9075,0.09245;COMMON=1;G5;GENEINFO=CSMD1:64478;GNO;HD;KGPhase1;KGPhase3;REF;RS=56109797;RSPOS=3351195;S3D;SAO=0;SLO;SSR=0;SYN;VC=SNV;VLD;VP=0x05030000030515053e000100;WGT=1;dbSNPBuildID=129	GT:AD:VF	1/1:0,143:1.0
chr8	90994994	rs200287925	G	A	200.0	PASS	TYPE=SNP;RepRegion=NA;DP=605;UMT=249;VMT=168;VMF=0.6746988;ANN=A|stop_gained|HIGH|NBN|ENSG00000104320|transcript|ENST00000265433|protein_coding|2/16|c.127C>T|p.Arg43*|282/4666|127/2265|43/754||,A|stop_gained|HIGH|NBN|ENSG00000104320|transcript|ENST00000396252|nonsense_mediated_decay|4/19|c.127C>T|p.Arg43*|473/4907|127/177|43/58||,A|stop_gained|HIGH|NBN|ENSG00000104320|transcript|ENST00000519426|protein_coding|2/5|c.127C>T|p.Arg43*|185/535|127/477|43/158||WARNING_TRANSCRIPT_NO_STOP_CODON,A|stop_gained|HIGH|NBN|ENSG00000104320|transcript|ENST00000523444|nonsense_mediated_decay|2/6|c.127C>T|p.Arg43*|185/593|127/177|43/58||,A|5_prime_UTR_premature_start_codon_gain_variant|LOW|NBN|ENSG00000104320|transcript|ENST00000409330|protein_coding|2/16|c.-120C>T||||||,A|5_prime_UTR_premature_start_codon_gain_variant|LOW|NBN|ENSG00000104320|transcript|ENST00000517337|protein_coding|2/6|c.-170C>T||||||WARNING_TRANSCRIPT_NO_STOP_CODON,A|5_prime_UTR_variant|MODIFIER|NBN|ENSG00000104320|transcript|ENST00000409330|protein_coding|2/16|c.-120C>T|||||1318|,A|5_prime_UTR_variant|MODIFIER|NBN|ENSG00000104320|transcript|ENST00000517337|protein_coding|2/6|c.-170C>T|||||1318|WARNING_TRANSCRIPT_NO_STOP_CODON,A|upstream_gene_variant|MODIFIER|NBN|ENSG00000104320|transcript|ENST00000517772|protein_coding||c.-1318C>T|||||1111|WARNING_TRANSCRIPT_INCOMPLETE,A|non_coding_exon_variant|MODIFIER|NBN|ENSG00000104320|transcript|ENST00000494804|retained_intron|2/2|n.231C>T||||||;LOF=(NBN|ENSG00000104320|10|0.20);NMD=(NBN|ENSG00000104320|10|0.20);ASP;CLNACC=RCV000131193.2;CLNALLE=1;CLNDBN=Hereditary_cancer-predisposing_syndrome;CLNDSDB=MedGen:SNOMED_CT;CLNDSDBID=C0027672:699346009;CLNHGVS=NC_000008.10:g.90994994G>A;CLNORIGIN=1;CLNREVSTAT=single;CLNSIG=5;GENEINFO=NBN:4683;HD;LSD;NSN;PM;REF;RS=200287925;RSPOS=90994994;SAO=1;SSR=0;U5;VC=SNV;VLD;VP=0x050060400605040402100100;WGT=1;dbSNPBuildID=137	GT:AD:VF	0/1:81,168:0.6746988
chr8	124518708	.	G	T	16.72	RPCP	TYPE=SNP;RepRegion=NA;DP=2519;UMT=1033;VMT=21;VMF=0.0203291;ANN=T|missense_variant|MODERATE|FBXO32|ENSG00000156804|transcript|ENST00000517956|protein_coding|7/9|c.758C>A|p.Ala253Asp|950/6744|758/1068|253/355||,T|missense_variant|MODERATE|FBXO32|ENSG00000156804|transcript|ENST00000443022|protein_coding|5/7|c.479C>A|p.Ala160Asp|671/1227|479/789|160/262||,T|non_coding_exon_variant|MODIFIER|FBXO32|ENSG00000156804|transcript|ENST00000524000|retained_intron|1/3|n.158C>A||||||,T|non_coding_exon_variant|MODIFIER|FBXO32|ENSG00000156804|transcript|ENST00000287396|retained_intron|4/6|n.632C>A||||||	GT:AD:VF	0/1:1012,21:0.0203291
chr8	124518717	.	C	G	26.45	RBCP;RPCP	TYPE=SNP;RepRegion=NA;DP=2492;UMT=1019;VMT=30;VMF=0.0294406;ANN=G|missense_variant|MODERATE|FBXO32|ENSG00000156804|transcript|ENST00000517956|protein_coding|7/9|c.749G>C|p.Gly250Ala|941/6744|749/1068|250/355||,G|missense_variant|MODERATE|FBXO32|ENSG00000156804|transcript|ENST00000443022|protein_coding|5/7|c.470G>C|p.Gly157Ala|662/1227|470/789|157/262||,G|non_coding_exon_variant|MODIFIER|FBXO32|ENSG00000156804|transcript|ENST00000524000|retained_intron|1/3|n.149G>C||||||,G|non_coding_exon_variant|MODIFIER|FBXO32|ENSG00000156804|transcript|ENST00000287396|retained_intron|4/6|n.623G>C||||||	GT:AD:VF	0/1:989,30:0.0294406
chr8	124518726	.	A	C	19.49	RBCP;RPCP	TYPE=SNP;RepRegion=NA;DP=2313;UMT=951;VMT=23;VMF=0.0241851;ANN=C|missense_variant|MODERATE|FBXO32|ENSG00000156804|transcript|ENST00000517956|protein_coding|7/9|c.740T>G|p.Val247Gly|932/6744|740/1068|247/355||,C|missense_variant|MODERATE|FBXO32|ENSG00000156804|transcript|ENST00000443022|protein_coding|5/7|c.461T>G|p.Val154Gly|653/1227|461/789|154/262||,C|non_coding_exon_variant|MODIFIER|FBXO32|ENSG00000156804|transcript|ENST00000524000|retained_intron|1/3|n.140T>G||||||,C|non_coding_exon_variant|MODIFIER|FBXO32|ENSG00000156804|transcript|ENST00000287396|retained_intron|4/6|n.614T>G||||||	GT:AD:VF	0/1:928,23:0.0241851
chr8	124553222	rs4871385	G	C	200.0	PASS	TYPE=SNP;RepRegion=RepT,RepS;DP=771;UMT=227;VMT=149;VMF=0.6563877;ANN=C|synonymous_variant|LOW|FBXO32|ENSG00000156804|transcript|ENST00000517956|protein_coding|1/9|c.33C>G|p.Pro11Pro|225/6744|33/1068|11/355||,C|synonymous_variant|LOW|FBXO32|ENSG00000156804|transcript|ENST00000443022|protein_coding|1/7|c.33C>G|p.Pro11Pro|225/1227|33/789|11/262||,C|non_coding_exon_variant|MODIFIER|FBXO32|ENSG00000156804|transcript|ENST00000521719|retained_intron|1/6|n.208C>G||||||,C|non_coding_exon_variant|MODIFIER|FBXO32|ENSG00000156804|transcript|ENST00000520511|retained_intron|1/5|n.209C>G||||||;ASP;CAF=0.8788,0.1212;COMMON=1;G5;GENEINFO=FBXO32:114907;GNO;HD;KGPhase1;KGPhase3;REF;RS=4871385;RSPOS=124553222;SAO=0;SLO;SSR=0;SYN;VC=SNV;VLD;VP=0x050100000305150537000100;WGT=1;dbSNPBuildID=111	GT:AD:VF	0/1:78,149:0.6563877
chrX	66765161	COSM376477	A	T	25.21	RepT;RepS	TYPE=SNP;RepRegion=RepT,RepS;DP=131;UMT=61;VMT=13;VMF=0.2131148;ANN=T|missense_variant|MODERATE|AR|ENSG00000169083|transcript|ENST00000374690|protein_coding|1/8|c.173A>T|p.Gln58Leu|697/10065|173/2763|58/920||,T|missense_variant|MODERATE|AR|ENSG00000169083|transcript|ENST00000504326|protein_coding|1/4|c.173A>T|p.Gln58Leu|500/3615|173/1935|58/644||,T|missense_variant|MODERATE|AR|ENSG00000169083|transcript|ENST00000514029|nonsense_mediated_decay|1/5|c.173A>T|p.Gln58Leu|500/3899|173/1803|58/600||,T|missense_variant|MODERATE|AR|ENSG00000169083|transcript|ENST00000396044|protein_coding|1/5|c.173A>T|p.Gln58Leu|176/2427|173/2205|58/734||,T|non_coding_exon_variant|MODIFIER|AR|ENSG00000169083|transcript|ENST00000513847|processed_transcript|1/4|n.500A>T||||||;AA=p.Q58L;CDS=c.173A>T;CNT=11;GENE=AR;STRAND=+	GT:AD:VF	0/1:48,13:0.2131148
chrX	66765164	COSM1468964	A	T	21.63	RepT;RepS	TYPE=SNP;RepRegion=RepT,RepS;DP=117;UMT=54;VMT=11;VMF=0.2037037;ANN=T|missense_variant|MODERATE|AR|ENSG00000169083|transcript|ENST00000374690|protein_coding|1/8|c.176A>T|p.Gln59Leu|700/10065|176/2763|59/920||,T|missense_variant|MODERATE|AR|ENSG00000169083|transcript|ENST00000504326|protein_coding|1/4|c.176A>T|p.Gln59Leu|503/3615|176/1935|59/644||,T|missense_variant|MODERATE|AR|ENSG00000169083|transcript|ENST00000514029|nonsense_mediated_decay|1/5|c.176A>T|p.Gln59Leu|503/3899|176/1803|59/600||,T|missense_variant|MODERATE|AR|ENSG00000169083|transcript|ENST00000396044|protein_coding|1/5|c.176A>T|p.Gln59Leu|179/2427|176/2205|59/734||,T|non_coding_exon_variant|MODIFIER|AR|ENSG00000169083|transcript|ENST00000513847|processed_transcript|1/4|n.503A>T||||||;AA=p.Q59L;CDS=c.176A>T;CNT=1;GENE=AR;STRAND=+	GT:AD:VF	0/1:43,11:0.2037037
chrX	66765167	.	A	T	13.35	RepT;RepS	TYPE=SNP;RepRegion=RepT,RepS;DP=114;UMT=52;VMT=7;VMF=0.1346154;ANN=T|missense_variant|MODERATE|AR|ENSG00000169083|transcript|ENST00000374690|protein_coding|1/8|c.179A>T|p.Gln60Leu|703/10065|179/2763|60/920||,T|missense_variant|MODERATE|AR|ENSG00000169083|transcript|ENST00000504326|protein_coding|1/4|c.179A>T|p.Gln60Leu|506/3615|179/1935|60/644||,T|missense_variant|MODERATE|AR|ENSG00000169083|transcript|ENST00000514029|nonsense_mediated_decay|1/5|c.179A>T|p.Gln60Leu|506/3899|179/1803|60/600||,T|missense_variant|MODERATE|AR|ENSG00000169083|transcript|ENST00000396044|protein_coding|1/5|c.179A>T|p.Gln60Leu|182/2427|179/2205|60/734||,T|non_coding_exon_variant|MODIFIER|AR|ENSG00000169083|transcript|ENST00000513847|processed_transcript|1/4|n.506A>T||||||	GT:AD:VF	0/1:45,7:0.1346154
chrX	66765170	COSM3694692	A	T	7.45	RepT;RepS	TYPE=SNP;RepRegion=RepT,RepS;DP=92;UMT=45;VMT=4;VMF=0.0888889;ANN=T|missense_variant|MODERATE|AR|ENSG00000169083|transcript|ENST00000374690|protein_coding|1/8|c.182A>T|p.Gln61Leu|706/10065|182/2763|61/920||,T|missense_variant|MODERATE|AR|ENSG00000169083|transcript|ENST00000504326|protein_coding|1/4|c.182A>T|p.Gln61Leu|509/3615|182/1935|61/644||,T|missense_variant|MODERATE|AR|ENSG00000169083|transcript|ENST00000514029|nonsense_mediated_decay|1/5|c.182A>T|p.Gln61Leu|509/3899|182/1803|61/600||,T|missense_variant|MODERATE|AR|ENSG00000169083|transcript|ENST00000396044|protein_coding|1/5|c.182A>T|p.Gln61Leu|185/2427|182/2205|61/734||,T|non_coding_exon_variant|MODIFIER|AR|ENSG00000169083|transcript|ENST00000513847|processed_transcript|1/4|n.509A>T||||||;AA=p.Q61L;CDS=c.182A>T;CNT=2;GENE=AR;STRAND=+	GT:AD:VF	0/1:41,4:0.0888889
chrX	66765182	COSM3424904	A	T	8.84	RepT;RepS	TYPE=SNP;RepRegion=NA;DP=39;UMT=21;VMT=4;VMF=0.1904762;ANN=T|missense_variant|MODERATE|AR|ENSG00000169083|transcript|ENST00000374690|protein_coding|1/8|c.194A>T|p.Gln65Leu|718/10065|194/2763|65/920||,T|missense_variant|MODERATE|AR|ENSG00000169083|transcript|ENST00000504326|protein_coding|1/4|c.194A>T|p.Gln65Leu|521/3615|194/1935|65/644||,T|missense_variant|MODERATE|AR|ENSG00000169083|transcript|ENST00000514029|nonsense_mediated_decay|1/5|c.194A>T|p.Gln65Leu|521/3899|194/1803|65/600||,T|missense_variant|MODERATE|AR|ENSG00000169083|transcript|ENST00000396044|protein_coding|1/5|c.194A>T|p.Gln65Leu|197/2427|194/2205|65/734||,T|non_coding_exon_variant|MODIFIER|AR|ENSG00000169083|transcript|ENST00000513847|processed_transcript|1/4|n.521A>T||||||;AA=p.Q65L;CDS=c.194A>T;CNT=1;GENE=AR;STRAND=+	GT:AD:VF	0/1:17,4:0.1904762
chrX	70349947	rs5030619	A	C	200.0	PASS	TYPE=SNP;RepRegion=RepT,RepS;DP=218;UMT=93;VMT=92;VMF=0.9892473;ANN=C|synonymous_variant|LOW|MED12|ENSG00000184634|transcript|ENST00000333646|protein_coding|28/45|c.3930A>C|p.Pro1310Pro|4129/6977|3930/6543|1310/2180||,C|synonymous_variant|LOW|MED12|ENSG00000184634|transcript|ENST00000374102|protein_coding|28/45|c.3930A>C|p.Pro1310Pro|3990/6823|3930/6531|1310/2176||,C|synonymous_variant|LOW|MED12|ENSG00000184634|transcript|ENST00000374080|protein_coding|28/45|c.3930A>C|p.Pro1310Pro|3962/6795|3930/6534|1310/2177||,C|downstream_gene_variant|MODIFIER|MED12|ENSG00000184634|transcript|ENST00000471663|processed_transcript||n.*2711A>C|||||2711|,C|downstream_gene_variant|MODIFIER|MED12|ENSG00000184634|transcript|ENST00000462984|processed_transcript||n.*2406A>C|||||2406|,C|downstream_gene_variant|MODIFIER|MED12|ENSG00000184634|transcript|ENST00000489199|processed_transcript||n.*1277A>C|||||1277|,C|downstream_gene_variant|MODIFIER|MED12|ENSG00000184634|transcript|ENST00000460771|processed_transcript||n.*235A>C|||||235|;ASP;CAF=0.889,0.111;CLNACC=RCV000081261.8;CLNALLE=1;CLNDBN=not_specified;CLNDSDB=MedGen;CLNDSDBID=CN169374;CLNHGVS=NC_000023.10:g.70349947A>C;CLNORIGIN=1;CLNREVSTAT=conf;CLNSIG=255;COMMON=1;G5;GENEINFO=MED12:9968;GNO;HD;KGPhase1;REF;RS=5030619;RSPOS=70349947;SAO=0;SLO;SSR=0;SYN;VC=SNV;VLD;VP=0x05010000030515051f000101;WGT=1;dbSNPBuildID=113	GT:AD:VF	1/1:1,92:0.9892473
chrX	70360588	.	GAGC	G	7.57	RepT;RepS	TYPE=INDEL;RepRegion=RepT,RepS;DP=1076;UMT=465;VMT=8;VMF=0.0172043;ANN=G|frameshift_variant&splice_region_variant|HIGH|MED12|ENSG00000184634|transcript|ENST00000444034|protein_coding|7/7|c.750_*2delGCA|p.Gln250fs|752/752|750/750|250/249||WARNING_TRANSCRIPT_NO_START_CODON&INFO_REALIGN_3_PRIME,G|disruptive_inframe_deletion|MODERATE|MED12|ENSG00000184634|transcript|ENST00000333646|protein_coding|42/45|c.6174_6176delGCA|p.Gln2059del|6373/6977|6174/6543|2058/2180||INFO_REALIGN_3_PRIME,G|disruptive_inframe_deletion|MODERATE|MED12|ENSG00000184634|transcript|ENST00000374102|protein_coding|42/45|c.6162_6164delGCA|p.Gln2055del|6222/6823|6162/6531|2054/2176||INFO_REALIGN_3_PRIME,G|disruptive_inframe_deletion|MODERATE|MED12|ENSG00000184634|transcript|ENST00000374080|protein_coding|42/45|c.6165_6167delGCA|p.Gln2056del|6197/6795|6165/6534|2055/2177||INFO_REALIGN_3_PRIME,G|upstream_gene_variant|MODIFIER|AL590764.1|ENSG00000265597|transcript|ENST00000579622|miRNA||n.-446_-444delAGC|||||446|,G|upstream_gene_variant|MODIFIER|NLGN3|ENSG00000196338|transcript|ENST00000358741|protein_coding||c.-7011_-7009delAGC|||||4123|,G|upstream_gene_variant|MODIFIER|NLGN3|ENSG00000196338|transcript|ENST00000536169|protein_coding||c.-7011_-7009delAGC|||||4092|,G|upstream_gene_variant|MODIFIER|NLGN3|ENSG00000196338|transcript|ENST00000395855|protein_coding||c.-7011_-7009delAGC|||||4104|WARNING_TRANSCRIPT_INCOMPLETE,G|upstream_gene_variant|MODIFIER|NLGN3|ENSG00000196338|transcript|ENST00000374051|protein_coding||c.-7011_-7009delAGC|||||4104|	GT:AD:VF	0/1:457,8:0.0172043
